# Supplementary material for: A multiple modulation synthesis method with high spatial resolution for noninvasive neurostimulation
Source: PLoS One. 2019 Jun 20;14(6):e0218293. doi: 10.1371/journal.pone.0218293 (PMC6586313; doi:10.1371/journal.pone.0218293)
Supplement: S2 File — (ZIP) [file pone.0218293.s003.zip]

Archive with 20 entries (20 files):
- APs_num_measuring_waveforms.xlsx
- APs_num_simulated_waveforms.xlsx
- current density_2channel_TI.txt
- current density_8channel_center.txt
- current density_8channel_STN.txt
- IClampTDFPMS.mod
- IClampTI.mod
- index-position.txt
- kad.mod
- leak.mod
- main_FEM.hoc
- main_MEASUREMENT.hoc
- main_NEURON_input_measurement.m
- MEASURE_activity_center.dat
- MEASURE_activity_STN.dat
- nad.mod
- readme.txt
- SIMULATION_position_activity_2channels_TI.dat
- SIMULATION_position_activity_center.dat
- SIMULATION_position_activity_STN.dat
