# Supplementary material for: A multiple modulation synthesis method with high spatial resolution for noninvasive neurostimulation
Source: PLoS One. 2019 Jun 20;14(6):e0218293. doi: 10.1371/journal.pone.0218293 (PMC6586313; doi:10.1371/journal.pone.0218293)
Supplement: S2 File — (ZIP) [file pone.0218293.s003.zip › APs_num_measuring_waveforms.xlsx]

## Sheet: Sheet1
%position_x	position_y	Figure.4C	Figure.6B
-90	0	0	0
-85	0	0	0
-80	0	0	0
-75	0	0	0
-70	0	0	0
-65	0	0	0
-60	0	0	0
-55	0	0	0
-50	0	0	0
-45	0	0	0
-40	0	0	0
-35	0	0	0
-30	0	3	0
-25	0	2	1
-20	0	2	1
-15	0	0	1
-10	0	0	3
-5	0	4	3
0	0	8	3
5	0	0	3
10	0	0	3
15	0	0	3
20	0	0	8
25	0	1	1
30	0	1	3
35	0	1	0
40	0	1	0
45	0	1	0
50	0	1	0
55	0	0	0
60	0	0	0
65	0	0	0
70	0	0	0
75	0	0	0
80	0	0	1
85	0	0	1
90	0	0	0
-85	5	0	0
-80	5	0	0
-75	5	0	0
-70	5	0	0
-65	5	0	0
-60	5	0	0
-55	5	0	0
-50	5	0	0
-45	5	0	0
-40	5	1	0
-35	5	1	0
-30	5	1	2
-25	5	2	3
-20	5	4	3
-15	5	0	1
-10	5	0	1
-5	5	0	3
0	5	0	3
5	5	0	3
10	5	0	2
15	5	0	2
20	5	2	3
25	5	2	1
30	5	1	0
35	5	1	1
40	5	1	1
45	5	1	0
50	5	1	2
55	5	0	1
60	5	0	0
65	5	0	0
70	5	0	0
75	5	0	0
80	5	0	0
85	5	1	0
-85	10	0	0
-80	10	0	0
-75	10	0	0
-70	10	0	0
-65	10	0	0
-60	10	0	0
-55	10	0	0
-50	10	0	0
-45	10	0	0
-40	10	0	0
-35	10	0	0
-30	10	3	0
-25	10	3	3
-20	10	3	3
-15	10	3	0
-10	10	1	3
-5	10	0	3
0	10	0	1
5	10	0	2
10	10	0	1
15	10	0	2
20	10	0	2
25	10	2	3
30	10	1	3
35	10	1	1
40	10	1	1
45	10	1	1
50	10	1	1
55	10	1	1
60	10	1	1
65	10	0	1
70	10	0	0
75	10	3	0
80	10	1	0
85	10	1	0
-85	15	0	0
-80	15	0	0
-75	15	0	0
-70	15	0	0
-65	15	0	0
-60	15	0	0
-55	15	0	0
-50	15	0	0
-45	15	0	0
-40	15	0	0
-35	15	2	0
-30	15	0	0
-25	15	3	3
-20	15	3	0
-15	15	3	2
-10	15	1	2
-5	15	0	0
0	15	0	1
5	15	0	2
10	15	0	2
15	15	0	2
20	15	0	2
25	15	0	3
30	15	1	1
35	15	1	1
40	15	1	1
45	15	1	1
50	15	1	1
55	15	0	1
60	15	0	1
65	15	4	1
70	15	1	1
75	15	1	1
80	15	1	2
85	15	1	0
-85	20	0	0
-80	20	0	0
-75	20	0	0
-70	20	0	0
-65	20	0	0
-60	20	0	0
-55	20	0	0
-50	20	0	0
-45	20	0	0
-40	20	0	0
-35	20	0	0
-30	20	0	0
-25	20	0	0
-20	20	4	2
-15	20	4	2
-10	20	2	1
-5	20	1	1
0	20	0	1
5	20	0	1
10	20	0	2
15	20	0	3
20	20	0	2
25	20	0	0
30	20	1	0
35	20	1	2
40	20	1	1
45	20	1	1
50	20	2	1
55	20	2	1
60	20	3	1
65	20	1	1
70	20	1	1
75	20	1	0
80	20	1	1
85	20	1	1
-85	25	0	0
-80	25	0	0
-75	25	0	0
-70	25	0	0
-65	25	0	0
-60	25	0	0
-55	25	0	0
-50	25	0	0
-45	25	0	0
-40	25	0	0
-35	25	0	0
-30	25	0	0
-25	25	0	0
-20	25	4	3
-15	25	2	1
-10	25	1	1
-5	25	1	1
0	25	3	1
5	25	0	1
10	25	0	1
15	25	0	1
20	25	0	0
25	25	0	0
30	25	0	0
35	25	2	0
40	25	1	2
45	25	1	1
50	25	2	0
55	25	1	1
60	25	1	0
65	25	1	1
70	25	1	0
75	25	1	1
80	25	1	1
85	25	0	0
-80	30	0	0
-75	30	0	0
-70	30	0	0
-65	30	0	0
-60	30	0	0
-55	30	0	0
-50	30	0	0
-45	30	0	0
-40	30	0	0
-35	30	0	0
-30	30	0	0
-25	30	1	0
-20	30	4	0
-15	30	1	4
-10	30	1	1
-5	30	2	1
0	30	3	1
5	30	1	1
10	30	0	1
15	30	0	1
20	30	0	2
25	30	0	0
30	30	0	0
35	30	0	0
40	30	2	0
45	30	2	1
50	30	1	1
55	30	2	1
60	30	1	1
65	30	1	0
70	30	1	1
75	30	1	1
80	30	1	1
-80	35	0	0
-75	35	0	0
-70	35	0	0
-65	35	0	0
-60	35	0	0
-55	35	0	0
-50	35	0	0
-45	35	0	0
-40	35	0	0
-35	35	0	0
-30	35	0	0
-25	35	2	0
-20	35	2	0
-15	35	1	0
-10	35	1	2
-5	35	1	1
0	35	1	1
5	35	1	1
10	35	0	2
15	35	0	1
20	35	0	1
25	35	0	0
30	35	0	0
35	35	0	0
40	35	1	0
45	35	2	0
50	35	1	1
55	35	1	1
60	35	1	1
65	35	1	1
70	35	1	1
75	35	1	1
80	35	1	1
-80	40	0	0
-75	40	1	0
-70	40	0	0
-65	40	0	0
-60	40	0	0
-55	40	0	0
-50	40	0	0
-45	40	0	1
-40	40	0	0
-35	40	0	0
-30	40	0	0
-25	40	0	0
-20	40	1	0
-15	40	1	0
-10	40	1	2
-5	40	1	2
0	40	1	1
5	40	2	1
10	40	0	1
15	40	0	2
20	40	0	1
25	40	0	0
30	40	0	0
35	40	0	0
40	40	0	0
45	40	1	0
50	40	1	0
55	40	1	0
60	40	1	1
65	40	1	1
70	40	1	1
75	40	1	1
80	40	1	1
-75	45	0	0
-70	45	0	0
-65	45	0	0
-60	45	0	0
-55	45	1	0
-50	45	0	0
-45	45	0	0
-40	45	0	0
-35	45	0	0
-30	45	0	0
-25	45	0	0
-20	45	0	0
-15	45	0	0
-10	45	4	3
-5	45	1	1
0	45	1	1
5	45	2	1
10	45	1	1
15	45	0	1
20	45	0	0
25	45	0	0
30	45	0	0
35	45	0	0
40	45	0	0
45	45	0	0
50	45	0	0
55	45	1	0
60	45	1	1
65	45	1	1
70	45	1	1
75	45	0	1
-70	50	0	0
-65	50	0	0
-60	50	1	1
-55	50	0	0
-50	50	0	0
-45	50	0	0
-40	50	0	0
-35	50	0	0
-30	50	0	0
-25	50	0	0
-20	50	0	0
-15	50	0	0
-10	50	1	0
-5	50	1	1
0	50	2	1
5	50	1	0
10	50	0	1
15	50	0	2
20	50	0	1
25	50	0	0
30	50	0	0
35	50	0	0
40	50	0	0
45	50	0	0
50	50	0	0
55	50	0	0
60	50	0	0
65	50	1	1
70	50	1	0
-70	55	0	0
-65	55	0	0
-60	55	0	1
-55	55	0	0
-50	55	0	0
-45	55	0	0
-40	55	0	0
-35	55	0	0
-30	55	0	0
-25	55	0	0
-20	55	0	0
-15	55	0	0
-10	55	3	3
-5	55	3	1
0	55	2	1
5	55	1	1
10	55	0	1
15	55	0	1
20	55	0	2
25	55	0	0
30	55	0	0
35	55	0	0
40	55	0	0
45	55	0	0
50	55	0	0
55	55	1	0
60	55	1	0
65	55	1	1
70	55	0	1
-65	60	0	0
-60	60	0	0
-55	60	0	0
-50	60	0	0
-45	60	0	0
-40	60	0	0
-35	60	0	0
-30	60	0	0
-25	60	0	0
-20	60	0	0
-15	60	4	0
-10	60	0	3
-5	60	1	1
0	60	1	1
5	60	1	1
10	60	1	1
15	60	0	1
20	60	0	2
25	60	0	0
30	60	0	0
35	60	0	0
40	60	0	0
45	60	0	0
50	60	0	0
55	60	0	0
60	60	1	2
65	60	1	0
-60	65	0	0
-55	65	0	0
-50	65	0	0
-45	65	0	0
-40	65	0	0
-35	65	0	0
-30	65	0	0
-25	65	0	0
-20	65	0	0
-15	65	1	4
-10	65	0	1
-5	65	0	1
0	65	1	1
5	65	1	0
10	65	2	1
15	65	0	1
20	65	0	1
25	65	0	0
30	65	0	0
35	65	0	0
40	65	0	0
45	65	0	0
50	65	0	0
55	65	0	0
60	65	1	0
-55	70	0	0
-50	70	0	0
-45	70	0	0
-40	70	0	0
-35	70	0	0
-30	70	0	0
-25	70	0	0
-20	70	4	0
-15	70	1	1
-10	70	1	1
-5	70	1	1
0	70	1	1
5	70	1	0
10	70	1	1
15	70	1	1
20	70	0	0
25	70	0	1
30	70	0	0
35	70	0	0
40	70	0	0
45	70	0	0
50	70	0	0
55	70	0	0
-45	75	0	0
-40	75	0	0
-35	75	0	0
-30	75	0	0
-25	75	0	0
-20	75	1	1
-15	75	1	1
-10	75	1	1
-5	75	1	1
0	75	0	1
5	75	1	1
10	75	1	1
15	75	1	1
20	75	1	1
25	75	0	1
30	75	0	0
35	75	0	0
40	75	0	0
45	75	0	0
-40	80	0	0
-35	80	0	0
-30	80	0	1
-25	80	1	1
-20	80	1	1
-15	80	1	1
-10	80	1	1
-5	80	0	1
0	80	1	1
5	80	1	1
10	80	1	1
15	80	1	1
20	80	1	1
25	80	0	1
30	80	0	1
35	80	0	0
40	80	0	0
-25	85	1	1
-20	85	0	1
-15	85	0	1
-10	85	1	1
-5	85	1	1
0	85	1	1
5	85	1	1
10	85	1	1
15	85	1	1
20	85	1	1
25	85	1	1
0	90	1	1
-85	-5	1	0
-80	-5	1	0
-75	-5	0	0
-70	-5	0	0
-65	-5	0	0
-60	-5	0	0
-55	-5	0	0
-50	-5	0	0
-45	-5	0	0
-40	-5	1	0
-35	-5	1	0
-30	-5	1	2
-25	-5	1	1
-20	-5	3	1
-15	-5	0	1
-10	-5	0	4
-5	-5	0	3
0	-5	0	3
5	-5	0	4
10	-5	0	4
15	-5	4	8
20	-5	2	7
25	-5	1	0
30	-5	1	0
35	-5	1	0
40	-5	1	0
45	-5	1	0
50	-5	0	0
55	-5	0	0
60	-5	0	0
65	-5	0	0
70	-5	0	0
75	-5	0	0
80	-5	0	0
85	-5	0	0
-85	-10	1	1
-80	-10	1	1
-75	-10	1	1
-70	-10	1	1
-65	-10	1	1
-60	-10	1	1
-55	-10	1	1
-50	-10	0	1
-45	-10	1	1
-40	-10	1	1
-35	-10	1	1
-30	-10	1	1
-25	-10	1	1
-20	-10	3	1
-15	-10	3	1
-10	-10	0	4
-5	-10	0	4
0	-10	1	4
5	-10	2	4
10	-10	3	4
15	-10	3	1
20	-10	3	0
25	-10	2	0
30	-10	1	0
35	-10	2	0
40	-10	3	0
45	-10	0	0
50	-10	0	0
55	-10	0	0
60	-10	0	0
65	-10	0	0
70	-10	0	0
75	-10	0	0
80	-10	0	0
85	-10	0	0
-85	-15	1	1
-80	-15	1	1
-75	-15	1	1
-70	-15	1	1
-65	-15	1	1
-60	-15	1	0
-55	-15	1	1
-50	-15	1	1
-45	-15	1	1
-40	-15	1	1
-35	-15	1	1
-30	-15	1	1
-25	-15	1	1
-20	-15	3	1
-15	-15	3	2
-10	-15	4	2
-5	-15	3	4
0	-15	3	2
5	-15	3	4
10	-15	3	3
15	-15	2	2
20	-15	0	0
25	-15	0	0
30	-15	0	0
35	-15	0	0
40	-15	0	0
45	-15	0	0
50	-15	0	0
55	-15	0	0
60	-15	0	0
65	-15	0	0
70	-15	0	0
75	-15	0	0
80	-15	0	0
85	-15	0	0
-85	-20	0	0
-80	-20	0	0
-75	-20	1	1
-70	-20	1	1
-65	-20	1	1
-60	-20	1	1
-55	-20	0	1
-50	-20	1	1
-45	-20	1	1
-40	-20	1	1
-35	-20	3	1
-30	-20	0	1
-25	-20	0	1
-20	-20	0	1
-15	-20	0	1
-10	-20	0	2
-5	-20	0	2
0	-20	0	3
5	-20	2	3
10	-20	2	2
15	-20	1	2
20	-20	1	0
25	-20	4	0
30	-20	0	0
35	-20	0	0
40	-20	0	0
45	-20	0	0
50	-20	0	0
55	-20	0	0
60	-20	0	0
65	-20	0	0
70	-20	0	0
75	-20	0	0
80	-20	0	0
85	-20	0	0
-85	-25	1	1
-80	-25	1	1
-75	-25	1	1
-70	-25	1	1
-65	-25	1	1
-60	-25	1	1
-55	-25	1	1
-50	-25	2	1
-45	-25	1	1
-40	-25	0	0
-35	-25	0	1
-30	-25	0	1
-25	-25	0	1
-20	-25	0	2
-15	-25	0	2
-10	-25	0	0
-5	-25	0	0
0	-25	0	0
5	-25	1	2
10	-25	2	1
15	-25	1	2
20	-25	1	1
25	-25	0	0
30	-25	4	0
35	-25	0	0
40	-25	0	0
45	-25	0	0
50	-25	0	0
55	-25	0	0
60	-25	0	0
65	-25	0	0
70	-25	0	0
75	-25	0	0
80	-25	0	0
85	-25	0	0
-80	-30	1	1
-75	-30	1	1
-70	-30	1	1
-65	-30	1	1
-60	-30	1	1
-55	-30	1	0
-50	-30	1	1
-45	-30	3	1
-40	-30	1	1
-35	-30	0	2
-30	-30	0	1
-25	-30	0	2
-20	-30	0	0
-15	-30	0	0
-10	-30	0	0
-5	-30	0	0
0	-30	1	1
5	-30	1	1
10	-30	1	1
15	-30	1	1
20	-30	1	1
25	-30	0	1
30	-30	3	0
35	-30	1	0
40	-30	0	0
45	-30	0	0
50	-30	0	0
55	-30	0	0
60	-30	0	0
65	-30	0	0
70	-30	0	0
75	-30	0	0
80	-30	0	0
-80	-35	1	1
-75	-35	1	1
-70	-35	1	1
-65	-35	1	1
-60	-35	1	4
-55	-35	3	0
-50	-35	0	0
-45	-35	0	0
-40	-35	0	2
-35	-35	0	1
-30	-35	0	2
-25	-35	0	0
-20	-35	0	0
-15	-35	0	0
-10	-35	0	0
-5	-35	0	0
0	-35	1	1
5	-35	1	2
10	-35	0	1
15	-35	1	0
20	-35	1	1
25	-35	1	1
30	-35	1	2
35	-35	2	1
40	-35	1	0
45	-35	0	0
50	-35	0	0
55	-35	0	0
60	-35	0	0
65	-35	0	0
70	-35	0	0
75	-35	0	0
80	-35	1	0
-80	-40	0	1
-75	-40	3	1
-70	-40	1	1
-65	-40	1	1
-60	-40	1	1
-55	-40	2	3
-50	-40	0	3
-45	-40	0	3
-40	-40	0	2
-35	-40	0	0
-30	-40	0	0
-25	-40	0	0
-20	-40	0	0
-15	-40	0	0
-10	-40	0	0
-5	-40	0	0
0	-40	1	2
5	-40	1	2
10	-40	1	1
15	-40	1	1
20	-40	1	1
25	-40	1	1
30	-40	1	2
35	-40	0	2
40	-40	0	1
45	-40	0	0
50	-40	0	0
55	-40	0	0
60	-40	0	0
65	-40	0	0
70	-40	0	0
75	-40	0	0
80	-40	0	0
-75	-45	3	1
-70	-45	3	1
-65	-45	1	1
-60	-45	2	1
-55	-45	0	1
-50	-45	0	1
-45	-45	0	2
-40	-45	0	1
-35	-45	0	0
-30	-45	0	0
-25	-45	0	0
-20	-45	0	0
-15	-45	0	0
-10	-45	0	0
-5	-45	1	0
0	-45	1	1
5	-45	0	1
10	-45	4	1
15	-45	0	1
20	-45	0	1
25	-45	0	1
30	-45	0	1
35	-45	0	1
40	-45	0	1
45	-45	0	2
50	-45	0	0
55	-45	0	0
60	-45	0	0
65	-45	0	0
70	-45	0	0
75	-45	0	0
-70	-50	1	0
-65	-50	1	0
-60	-50	0	0
-55	-50	0	1
-50	-50	0	1
-45	-50	0	2
-40	-50	0	0
-35	-50	0	0
-30	-50	0	0
-25	-50	0	0
-20	-50	0	0
-15	-50	0	0
-10	-50	1	0
-5	-50	1	0
0	-50	1	3
5	-50	2	2
10	-50	3	1
15	-50	0	1
20	-50	0	0
25	-50	0	1
30	-50	0	1
35	-50	0	1
40	-50	0	1
45	-50	0	1
50	-50	0	2
55	-50	0	1
60	-50	0	0
65	-50	1	0
70	-50	0	0
-70	-55	0	1
-65	-55	2	0
-60	-55	1	0
-55	-55	0	1
-50	-55	0	0
-45	-55	0	0
-40	-55	0	0
-35	-55	0	0
-30	-55	0	0
-25	-55	0	0
-20	-55	0	0
-15	-55	2	0
-10	-55	1	0
-5	-55	1	1
0	-55	1	1
5	-55	0	0
10	-55	4	1
15	-55	0	1
20	-55	0	1
25	-55	0	1
30	-55	0	1
35	-55	0	1
40	-55	0	1
45	-55	0	0
50	-55	0	0
55	-55	0	0
60	-55	0	0
65	-55	0	1
70	-55	0	1
-65	-60	1	0
-60	-60	0	0
-55	-60	0	0
-50	-60	0	1
-45	-60	0	0
-40	-60	0	0
-35	-60	0	0
-30	-60	0	0
-25	-60	0	0
-20	-60	1	0
-15	-60	1	0
-10	-60	1	0
-5	-60	1	1
0	-60	1	0
5	-60	1	1
10	-60	3	1
15	-60	0	1
20	-60	0	1
25	-60	0	1
30	-60	0	1
35	-60	0	1
40	-60	0	1
45	-60	0	0
50	-60	0	0
55	-60	0	0
60	-60	0	0
65	-60	0	0
-60	-65	0	1
-55	-65	0	0
-50	-65	0	0
-45	-65	0	0
-40	-65	0	0
-35	-65	0	0
-30	-65	0	0
-25	-65	1	0
-20	-65	0	0
-15	-65	1	0
-10	-65	1	0
-5	-65	1	1
0	-65	1	1
5	-65	1	1
10	-65	1	1
15	-65	4	1
20	-65	0	0
25	-65	0	1
30	-65	0	0
35	-65	0	0
40	-65	0	0
45	-65	0	0
50	-65	0	0
55	-65	0	0
60	-65	0	0
-55	-70	0	0
-50	-70	0	0
-45	-70	0	0
-40	-70	0	0
-35	-70	0	0
-30	-70	1	0
-25	-70	0	0
-20	-70	1	0
-15	-70	1	0
-10	-70	1	1
-5	-70	1	1
0	-70	0	1
5	-70	0	1
10	-70	0	1
15	-70	0	1
20	-70	1	1
25	-70	0	1
30	-70	0	0
35	-70	0	0
40	-70	0	0
45	-70	0	0
50	-70	0	0
55	-70	0	0
-45	-75	0	0
-40	-75	0	0
-35	-75	1	0
-30	-75	1	0
-25	-75	1	0
-20	-75	1	1
-15	-75	1	1
-10	-75	1	1
-5	-75	1	1
0	-75	1	1
5	-75	1	1
10	-75	1	1
15	-75	1	1
20	-75	1	1
25	-75	0	0
30	-75	0	1
35	-75	0	1
40	-75	0	0
45	-75	0	0
-40	-80	0	0
-35	-80	0	0
-30	-80	1	0
-25	-80	1	1
-20	-80	1	1
-15	-80	1	1
-10	-80	1	1
-5	-80	1	1
0	-80	1	1
5	-80	1	1
10	-80	1	1
15	-80	1	1
20	-80	0	1
25	-80	1	1
30	-80	0	1
35	-80	0	1
40	-80	0	0
-25	-85	0	1
-20	-85	0	1
-15	-85	3	1
-10	-85	0	1
-5	-85	0	1
0	-85	1	1
5	-85	1	1
10	-85	0	0
15	-85	1	1
20	-85	1	0
25	-85	0	1
0	-90	0	1
-90	5	#VALUE!	#VALUE!
90	5	#VALUE!	#VALUE!
-90	10	#VALUE!	#VALUE!
90	10	#VALUE!	#VALUE!
-90	15	#VALUE!	#VALUE!
90	15	#VALUE!	#VALUE!
-90	20	#VALUE!	#VALUE!
90	20	#VALUE!	#VALUE!
-90	25	#VALUE!	#VALUE!
90	25	#VALUE!	#VALUE!
-90	30	#VALUE!	#VALUE!
-85	30	#VALUE!	#VALUE!
85	30	#VALUE!	#VALUE!
90	30	#VALUE!	#VALUE!
-90	35	#VALUE!	#VALUE!
-85	35	#VALUE!	#VALUE!
85	35	#VALUE!	#VALUE!
90	35	#VALUE!	#VALUE!
-90	40	#VALUE!	#VALUE!
-85	40	#VALUE!	#VALUE!
85	40	#VALUE!	#VALUE!
90	40	#VALUE!	#VALUE!
-90	45	#VALUE!	#VALUE!
-85	45	#VALUE!	#VALUE!
-80	45	#VALUE!	#VALUE!
80	45	#VALUE!	#VALUE!
85	45	#VALUE!	#VALUE!
90	45	#VALUE!	#VALUE!
-90	50	#VALUE!	#VALUE!
-85	50	#VALUE!	#VALUE!
-80	50	#VALUE!	#VALUE!
-75	50	#VALUE!	#VALUE!
75	50	#VALUE!	#VALUE!
80	50	#VALUE!	#VALUE!
85	50	#VALUE!	#VALUE!
90	50	#VALUE!	#VALUE!
-90	55	#VALUE!	#VALUE!
-85	55	#VALUE!	#VALUE!
-80	55	#VALUE!	#VALUE!
-75	55	#VALUE!	#VALUE!
75	55	#VALUE!	#VALUE!
80	55	#VALUE!	#VALUE!
85	55	#VALUE!	#VALUE!
90	55	#VALUE!	#VALUE!
-90	60	#VALUE!	#VALUE!
-85	60	#VALUE!	#VALUE!
-80	60	#VALUE!	#VALUE!
-75	60	#VALUE!	#VALUE!
-70	60	#VALUE!	#VALUE!
70	60	#VALUE!	#VALUE!
75	60	#VALUE!	#VALUE!
80	60	#VALUE!	#VALUE!
85	60	#VALUE!	#VALUE!
90	60	#VALUE!	#VALUE!
-90	65	#VALUE!	#VALUE!
-85	65	#VALUE!	#VALUE!
-80	65	#VALUE!	#VALUE!
-75	65	#VALUE!	#VALUE!
-70	65	#VALUE!	#VALUE!
-65	65	#VALUE!	#VALUE!
65	65	#VALUE!	#VALUE!
70	65	#VALUE!	#VALUE!
75	65	#VALUE!	#VALUE!
80	65	#VALUE!	#VALUE!
85	65	#VALUE!	#VALUE!
90	65	#VALUE!	#VALUE!
-90	70	#VALUE!	#VALUE!
-85	70	#VALUE!	#VALUE!
-80	70	#VALUE!	#VALUE!
-75	70	#VALUE!	#VALUE!
-70	70	#VALUE!	#VALUE!
-65	70	#VALUE!	#VALUE!
-60	70	#VALUE!	#VALUE!
60	70	#VALUE!	#VALUE!
65	70	#VALUE!	#VALUE!
70	70	#VALUE!	#VALUE!
75	70	#VALUE!	#VALUE!
80	70	#VALUE!	#VALUE!
85	70	#VALUE!	#VALUE!
90	70	#VALUE!	#VALUE!
-90	75	#VALUE!	#VALUE!
-85	75	#VALUE!	#VALUE!
-80	75	#VALUE!	#VALUE!
-75	75	#VALUE!	#VALUE!
-70	75	#VALUE!	#VALUE!
-65	75	#VALUE!	#VALUE!
-60	75	#VALUE!	#VALUE!
-55	75	#VALUE!	#VALUE!
-50	75	#VALUE!	#VALUE!
50	75	#VALUE!	#VALUE!
55	75	#VALUE!	#VALUE!
60	75	#VALUE!	#VALUE!
65	75	#VALUE!	#VALUE!
70	75	#VALUE!	#VALUE!
75	75	#VALUE!	#VALUE!
80	75	#VALUE!	#VALUE!
85	75	#VALUE!	#VALUE!
90	75	#VALUE!	#VALUE!
-90	80	#VALUE!	#VALUE!
-85	80	#VALUE!	#VALUE!
-80	80	#VALUE!	#VALUE!
-75	80	#VALUE!	#VALUE!
-70	80	#VALUE!	#VALUE!
-65	80	#VALUE!	#VALUE!
-60	80	#VALUE!	#VALUE!
-55	80	#VALUE!	#VALUE!
-50	80	#VALUE!	#VALUE!
-45	80	#VALUE!	#VALUE!
45	80	#VALUE!	#VALUE!
50	80	#VALUE!	#VALUE!
55	80	#VALUE!	#VALUE!
60	80	#VALUE!	#VALUE!
65	80	#VALUE!	#VALUE!
70	80	#VALUE!	#VALUE!
75	80	#VALUE!	#VALUE!
80	80	#VALUE!	#VALUE!
85	80	#VALUE!	#VALUE!
90	80	#VALUE!	#VALUE!
-90	85	#VALUE!	#VALUE!
-85	85	#VALUE!	#VALUE!
-80	85	#VALUE!	#VALUE!
-75	85	#VALUE!	#VALUE!
-70	85	#VALUE!	#VALUE!
-65	85	#VALUE!	#VALUE!
-60	85	#VALUE!	#VALUE!
-55	85	#VALUE!	#VALUE!
-50	85	#VALUE!	#VALUE!
-45	85	#VALUE!	#VALUE!
-40	85	#VALUE!	#VALUE!
-35	85	#VALUE!	#VALUE!
-30	85	#VALUE!	#VALUE!
30	85	#VALUE!	#VALUE!
35	85	#VALUE!	#VALUE!
40	85	#VALUE!	#VALUE!
45	85	#VALUE!	#VALUE!
50	85	#VALUE!	#VALUE!
55	85	#VALUE!	#VALUE!
60	85	#VALUE!	#VALUE!
65	85	#VALUE!	#VALUE!
70	85	#VALUE!	#VALUE!
75	85	#VALUE!	#VALUE!
80	85	#VALUE!	#VALUE!
85	85	#VALUE!	#VALUE!
90	85	#VALUE!	#VALUE!
-90	90	#VALUE!	#VALUE!
-85	90	#VALUE!	#VALUE!
-80	90	#VALUE!	#VALUE!
-75	90	#VALUE!	#VALUE!
-70	90	#VALUE!	#VALUE!
-65	90	#VALUE!	#VALUE!
-60	90	#VALUE!	#VALUE!
-55	90	#VALUE!	#VALUE!
-50	90	#VALUE!	#VALUE!
-45	90	#VALUE!	#VALUE!
-40	90	#VALUE!	#VALUE!
-35	90	#VALUE!	#VALUE!
-30	90	#VALUE!	#VALUE!
-25	90	#VALUE!	#VALUE!
-20	90	#VALUE!	#VALUE!
-15	90	#VALUE!	#VALUE!
-10	90	#VALUE!	#VALUE!
-5	90	#VALUE!	#VALUE!
5	90	#VALUE!	#VALUE!
10	90	#VALUE!	#VALUE!
15	90	#VALUE!	#VALUE!
20	90	#VALUE!	#VALUE!
25	90	#VALUE!	#VALUE!
30	90	#VALUE!	#VALUE!
35	90	#VALUE!	#VALUE!
40	90	#VALUE!	#VALUE!
45	90	#VALUE!	#VALUE!
50	90	#VALUE!	#VALUE!
55	90	#VALUE!	#VALUE!
60	90	#VALUE!	#VALUE!
65	90	#VALUE!	#VALUE!
70	90	#VALUE!	#VALUE!
75	90	#VALUE!	#VALUE!
80	90	#VALUE!	#VALUE!
85	90	#VALUE!	#VALUE!
90	90	#VALUE!	#VALUE!
-90	-5	#VALUE!	#VALUE!
90	-5	#VALUE!	#VALUE!
-90	-10	#VALUE!	#VALUE!
90	-10	#VALUE!	#VALUE!
-90	-15	#VALUE!	#VALUE!
90	-15	#VALUE!	#VALUE!
-90	-20	#VALUE!	#VALUE!
90	-20	#VALUE!	#VALUE!
-90	-25	#VALUE!	#VALUE!
90	-25	#VALUE!	#VALUE!
-90	-30	#VALUE!	#VALUE!
-85	-30	#VALUE!	#VALUE!
85	-30	#VALUE!	#VALUE!
90	-30	#VALUE!	#VALUE!
-90	-35	#VALUE!	#VALUE!
-85	-35	#VALUE!	#VALUE!
85	-35	#VALUE!	#VALUE!
90	-35	#VALUE!	#VALUE!
-90	-40	#VALUE!	#VALUE!
-85	-40	#VALUE!	#VALUE!
85	-40	#VALUE!	#VALUE!
90	-40	#VALUE!	#VALUE!
-90	-45	#VALUE!	#VALUE!
-85	-45	#VALUE!	#VALUE!
-80	-45	#VALUE!	#VALUE!
80	-45	#VALUE!	#VALUE!
85	-45	#VALUE!	#VALUE!
90	-45	#VALUE!	#VALUE!
-90	-50	#VALUE!	#VALUE!
-85	-50	#VALUE!	#VALUE!
-80	-50	#VALUE!	#VALUE!
-75	-50	#VALUE!	#VALUE!
75	-50	#VALUE!	#VALUE!
80	-50	#VALUE!	#VALUE!
85	-50	#VALUE!	#VALUE!
90	-50	#VALUE!	#VALUE!
-90	-55	#VALUE!	#VALUE!
-85	-55	#VALUE!	#VALUE!
-80	-55	#VALUE!	#VALUE!
-75	-55	#VALUE!	#VALUE!
75	-55	#VALUE!	#VALUE!
80	-55	#VALUE!	#VALUE!
85	-55	#VALUE!	#VALUE!
90	-55	#VALUE!	#VALUE!
-90	-60	#VALUE!	#VALUE!
-85	-60	#VALUE!	#VALUE!
-80	-60	#VALUE!	#VALUE!
-75	-60	#VALUE!	#VALUE!
-70	-60	#VALUE!	#VALUE!
70	-60	#VALUE!	#VALUE!
75	-60	#VALUE!	#VALUE!
80	-60	#VALUE!	#VALUE!
85	-60	#VALUE!	#VALUE!
90	-60	#VALUE!	#VALUE!
-90	-65	#VALUE!	#VALUE!
-85	-65	#VALUE!	#VALUE!
-80	-65	#VALUE!	#VALUE!
-75	-65	#VALUE!	#VALUE!
-70	-65	#VALUE!	#VALUE!
-65	-65	#VALUE!	#VALUE!
65	-65	#VALUE!	#VALUE!
70	-65	#VALUE!	#VALUE!
75	-65	#VALUE!	#VALUE!
80	-65	#VALUE!	#VALUE!
85	-65	#VALUE!	#VALUE!
90	-65	#VALUE!	#VALUE!
-90	-70	#VALUE!	#VALUE!
-85	-70	#VALUE!	#VALUE!
-80	-70	#VALUE!	#VALUE!
-75	-70	#VALUE!	#VALUE!
-70	-70	#VALUE!	#VALUE!
-65	-70	#VALUE!	#VALUE!
-60	-70	#VALUE!	#VALUE!
60	-70	#VALUE!	#VALUE!
65	-70	#VALUE!	#VALUE!
70	-70	#VALUE!	#VALUE!
75	-70	#VALUE!	#VALUE!
80	-70	#VALUE!	#VALUE!
85	-70	#VALUE!	#VALUE!
90	-70	#VALUE!	#VALUE!
-90	-75	#VALUE!	#VALUE!
-85	-75	#VALUE!	#VALUE!
-80	-75	#VALUE!	#VALUE!
-75	-75	#VALUE!	#VALUE!
-70	-75	#VALUE!	#VALUE!
-65	-75	#VALUE!	#VALUE!
-60	-75	#VALUE!	#VALUE!
-55	-75	#VALUE!	#VALUE!
-50	-75	#VALUE!	#VALUE!
50	-75	#VALUE!	#VALUE!
55	-75	#VALUE!	#VALUE!
60	-75	#VALUE!	#VALUE!
65	-75	#VALUE!	#VALUE!
70	-75	#VALUE!	#VALUE!
75	-75	#VALUE!	#VALUE!
80	-75	#VALUE!	#VALUE!
85	-75	#VALUE!	#VALUE!
90	-75	#VALUE!	#VALUE!
-90	-80	#VALUE!	#VALUE!
-85	-80	#VALUE!	#VALUE!
-80	-80	#VALUE!	#VALUE!
-75	-80	#VALUE!	#VALUE!
-70	-80	#VALUE!	#VALUE!
-65	-80	#VALUE!	#VALUE!
-60	-80	#VALUE!	#VALUE!
-55	-80	#VALUE!	#VALUE!
-50	-80	#VALUE!	#VALUE!
-45	-80	#VALUE!	#VALUE!
45	-80	#VALUE!	#VALUE!
50	-80	#VALUE!	#VALUE!
55	-80	#VALUE!	#VALUE!
60	-80	#VALUE!	#VALUE!
65	-80	#VALUE!	#VALUE!
70	-80	#VALUE!	#VALUE!
75	-80	#VALUE!	#VALUE!
80	-80	#VALUE!	#VALUE!
85	-80	#VALUE!	#VALUE!
90	-80	#VALUE!	#VALUE!
-90	-85	#VALUE!	#VALUE!
-85	-85	#VALUE!	#VALUE!
-80	-85	#VALUE!	#VALUE!
-75	-85	#VALUE!	#VALUE!
-70	-85	#VALUE!	#VALUE!
-65	-85	#VALUE!	#VALUE!
-60	-85	#VALUE!	#VALUE!
-55	-85	#VALUE!	#VALUE!
-50	-85	#VALUE!	#VALUE!
-45	-85	#VALUE!	#VALUE!
-40	-85	#VALUE!	#VALUE!
-35	-85	#VALUE!	#VALUE!
-30	-85	#VALUE!	#VALUE!
30	-85	#VALUE!	#VALUE!
35	-85	#VALUE!	#VALUE!
40	-85	#VALUE!	#VALUE!
45	-85	#VALUE!	#VALUE!
50	-85	#VALUE!	#VALUE!
55	-85	#VALUE!	#VALUE!
60	-85	#VALUE!	#VALUE!
65	-85	#VALUE!	#VALUE!
70	-85	#VALUE!	#VALUE!
75	-85	#VALUE!	#VALUE!
80	-85	#VALUE!	#VALUE!
85	-85	#VALUE!	#VALUE!
90	-85	#VALUE!	#VALUE!
-90	-90	#VALUE!	#VALUE!
-85	-90	#VALUE!	#VALUE!
-80	-90	#VALUE!	#VALUE!
-75	-90	#VALUE!	#VALUE!
-70	-90	#VALUE!	#VALUE!
-65	-90	#VALUE!	#VALUE!
-60	-90	#VALUE!	#VALUE!
-55	-90	#VALUE!	#VALUE!
-50	-90	#VALUE!	#VALUE!
-45	-90	#VALUE!	#VALUE!
-40	-90	#VALUE!	#VALUE!
-35	-90	#VALUE!	#VALUE!
-30	-90	#VALUE!	#VALUE!
-25	-90	#VALUE!	#VALUE!
-20	-90	#VALUE!	#VALUE!
-15	-90	#VALUE!	#VALUE!
-10	-90	#VALUE!	#VALUE!
-5	-90	#VALUE!	#VALUE!
5	-90	#VALUE!	#VALUE!
10	-90	#VALUE!	#VALUE!
15	-90	#VALUE!	#VALUE!
20	-90	#VALUE!	#VALUE!
25	-90	#VALUE!	#VALUE!
30	-90	#VALUE!	#VALUE!
35	-90	#VALUE!	#VALUE!
40	-90	#VALUE!	#VALUE!
45	-90	#VALUE!	#VALUE!
50	-90	#VALUE!	#VALUE!
55	-90	#VALUE!	#VALUE!
60	-90	#VALUE!	#VALUE!
65	-90	#VALUE!	#VALUE!
70	-90	#VALUE!	#VALUE!
75	-90	#VALUE!	#VALUE!
80	-90	#VALUE!	#VALUE!
85	-90	#VALUE!	#VALUE!
90	-90	#VALUE!	#VALUE!
