# Supplementary material for: A multiple modulation synthesis method with high spatial resolution for noninvasive neurostimulation
Source: PLoS One. 2019 Jun 20;14(6):e0218293. doi: 10.1371/journal.pone.0218293 (PMC6586313; doi:10.1371/journal.pone.0218293)
Supplement: S2 File — (ZIP) [file pone.0218293.s003.zip › current density_2channel_TI.txt]

28917.000000 5.000000
0.000000 -96.000000 0.000000 428.011183 427.842639
-13.000000 -95.000000 0.000000 616.795597 319.223994
-12.000000 -95.000000 0.000000 597.022366 325.754480
-11.000000 -95.000000 0.000000 583.447303 333.830737
-10.000000 -95.000000 0.000000 562.713464 339.973085
-9.000000 -95.000000 0.000000 547.489673 347.947777
-8.000000 -95.000000 0.000000 532.258027 355.894341
-7.000000 -95.000000 0.000000 517.021634 363.811138
-6.000000 -95.000000 0.000000 501.783714 371.696572
-5.000000 -95.000000 0.000000 487.993686 380.147048
-4.000000 -95.000000 0.000000 476.054103 389.870154
-3.000000 -95.000000 0.000000 464.095347 399.571614
-2.000000 -95.000000 0.000000 452.119694 409.249297
-1.000000 -95.000000 0.000000 440.129498 418.901105
0.000000 -95.000000 0.000000 430.376804 430.302993
1.000000 -95.000000 0.000000 418.610878 440.760354
2.000000 -95.000000 0.000000 409.007971 452.728213
3.000000 -95.000000 0.000000 399.378165 464.677248
4.000000 -95.000000 0.000000 389.723262 476.604564
5.000000 -95.000000 0.000000 380.045150 488.507331
6.000000 -95.000000 0.000000 371.362577 502.160851
7.000000 -95.000000 0.000000 363.490904 517.404970
8.000000 -95.000000 0.000000 355.587987 532.650358
9.000000 -95.000000 0.000000 347.655601 547.894102
10.000000 -95.000000 0.000000 339.695547 563.133408
11.000000 -95.000000 0.000000 333.330191 582.901529
12.000000 -95.000000 0.000000 325.545627 597.417331
13.000000 -95.000000 0.000000 319.014007 617.254000
-19.000000 -94.000000 0.000000 756.391981 283.683903
-18.000000 -94.000000 0.000000 730.263500 289.187598
-17.000000 -94.000000 0.000000 700.836732 294.851342
-16.000000 -94.000000 0.000000 680.566304 300.535796
-15.000000 -94.000000 0.000000 660.731206 307.175922
-14.000000 -94.000000 0.000000 640.903105 313.786142
-13.000000 -94.000000 0.000000 621.086721 320.365207
-12.000000 -94.000000 0.000000 601.286967 326.911928
-11.000000 -94.000000 0.000000 586.195583 334.842291
-10.000000 -94.000000 0.000000 565.806329 341.395598
-9.000000 -94.000000 0.000000 550.558331 349.389888
-8.000000 -94.000000 0.000000 535.304178 357.356916
-7.000000 -94.000000 0.000000 520.047163 365.294977
-6.000000 -94.000000 0.000000 507.265180 374.577386
-5.000000 -94.000000 0.000000 493.208234 383.368628
-4.000000 -94.000000 0.000000 478.387963 391.628697
-3.000000 -94.000000 0.000000 466.410478 401.353503
-2.000000 -94.000000 0.000000 454.417403 411.055902
-1.000000 -94.000000 0.000000 443.582470 421.935768
0.000000 -94.000000 0.000000 432.095908 432.129354
1.000000 -94.000000 0.000000 421.888165 444.422686
2.000000 -94.000000 0.000000 410.893431 455.213155
3.000000 -94.000000 0.000000 401.250936 467.188082
4.000000 -94.000000 0.000000 391.584118 479.142892
5.000000 -94.000000 0.000000 383.079535 493.631316
6.000000 -94.000000 0.000000 372.870047 505.030737
7.000000 -94.000000 0.000000 364.970834 520.290158
8.000000 -94.000000 0.000000 357.041370 535.552640
9.000000 -94.000000 0.000000 349.083485 550.815070
10.000000 -94.000000 0.000000 341.099037 566.074474
11.000000 -94.000000 0.000000 334.496183 586.129268
12.000000 -94.000000 0.000000 327.480919 604.892021
13.000000 -94.000000 0.000000 320.091424 621.326753
14.000000 -94.000000 0.000000 313.512213 641.216168
15.000000 -94.000000 0.000000 306.903056 661.121869
16.000000 -94.000000 0.000000 300.265147 681.039261
17.000000 -94.000000 0.000000 294.820029 707.503853
18.000000 -94.000000 0.000000 288.952389 730.312738
19.000000 -94.000000 0.000000 283.446834 756.992826
-23.000000 -93.000000 0.000000 878.987046 263.326458
-22.000000 -93.000000 0.000000 842.171689 267.816470
-21.000000 -93.000000 0.000000 815.910769 273.428191
-20.000000 -93.000000 0.000000 789.664901 279.003361
-19.000000 -93.000000 0.000000 763.444184 284.541727
-18.000000 -93.000000 0.000000 734.563581 290.074309
-17.000000 -93.000000 0.000000 713.171782 296.385969
-16.000000 -93.000000 0.000000 689.884355 302.419912
-15.000000 -93.000000 0.000000 665.261526 308.336415
-14.000000 -93.000000 0.000000 645.404549 314.961381
-13.000000 -93.000000 0.000000 625.562437 321.555664
-12.000000 -93.000000 0.000000 605.896828 328.434583
-11.000000 -93.000000 0.000000 589.078766 335.901185
-10.000000 -93.000000 0.000000 570.757736 343.501952
-9.000000 -93.000000 0.000000 553.754897 350.884255
-8.000000 -93.000000 0.000000 538.481120 358.870818
-7.000000 -93.000000 0.000000 523.206545 366.829271
-6.000000 -93.000000 0.000000 509.637653 375.928058
-5.000000 -93.000000 0.000000 495.788971 384.878464
-4.000000 -93.000000 0.000000 481.962319 394.189258
-3.000000 -93.000000 0.000000 468.821732 403.186390
-2.000000 -93.000000 0.000000 456.813797 412.912122
-1.000000 -93.000000 0.000000 445.659567 423.844274
0.000000 -93.000000 0.000000 433.893925 434.028196
1.000000 -93.000000 0.000000 423.722740 446.281259
2.000000 -93.000000 0.000000 413.569974 458.557391
3.000000 -93.000000 0.000000 403.216516 469.791633
4.000000 -93.000000 0.000000 394.198998 483.310927
5.000000 -93.000000 0.000000 384.574943 496.114519
6.000000 -93.000000 0.000000 374.952712 509.093875
7.000000 -93.000000 0.000000 366.489842 523.323327
8.000000 -93.000000 0.000000 358.534603 538.599102
9.000000 -93.000000 0.000000 350.552040 553.876622
10.000000 -93.000000 0.000000 343.109523 571.021594
11.000000 -93.000000 0.000000 335.708716 589.482615
12.000000 -93.000000 0.000000 328.322720 607.979012
13.000000 -93.000000 0.000000 321.219140 625.588805
14.000000 -93.000000 0.000000 314.624612 645.508551
15.000000 -93.000000 0.000000 308.000599 665.447932
16.000000 -93.000000 0.000000 301.893062 688.598816
17.000000 -93.000000 0.000000 295.897062 712.939668
18.000000 -93.000000 0.000000 289.837582 735.869322
19.000000 -93.000000 0.000000 284.314680 762.586374
20.000000 -93.000000 0.000000 278.761094 789.366965
21.000000 -93.000000 0.000000 273.177781 816.204856
22.000000 -93.000000 0.000000 268.326030 849.616608
23.000000 -93.000000 0.000000 263.154184 878.398804
-27.000000 -92.000000 0.000000 1036.959170 245.131931
-26.000000 -92.000000 0.000000 999.059016 249.915826
-25.000000 -92.000000 0.000000 961.273512 254.678939
-24.000000 -92.000000 0.000000 923.609518 259.420117
-23.000000 -92.000000 0.000000 886.074516 264.138200
-22.000000 -92.000000 0.000000 849.824929 268.603815
-21.000000 -92.000000 0.000000 823.249113 274.365000
-20.000000 -92.000000 0.000000 796.930596 279.936298
-19.000000 -92.000000 0.000000 768.362551 285.380469
-18.000000 -92.000000 0.000000 739.594750 290.944582
-17.000000 -92.000000 0.000000 717.477222 297.136643
-16.000000 -92.000000 0.000000 693.870925 303.325279
-15.000000 -92.000000 0.000000 669.970707 309.548285
-14.000000 -92.000000 0.000000 650.088457 316.187257
-13.000000 -92.000000 0.000000 630.224501 322.796074
-12.000000 -92.000000 0.000000 610.383448 329.445740
-11.000000 -92.000000 0.000000 592.094882 337.006973
-10.000000 -92.000000 0.000000 573.838048 344.582796
-9.000000 -92.000000 0.000000 557.079369 352.431036
-8.000000 -92.000000 0.000000 541.788801 360.436202
-7.000000 -92.000000 0.000000 526.499671 368.414175
-6.000000 -92.000000 0.000000 512.109734 377.336900
-5.000000 -92.000000 0.000000 497.305156 386.192127
-4.000000 -92.000000 0.000000 484.632302 395.765320
-3.000000 -92.000000 0.000000 471.327079 405.069178
-2.000000 -92.000000 0.000000 459.761146 415.465844
-1.000000 -92.000000 0.000000 447.844523 425.805025
0.000000 -92.000000 0.000000 435.769878 435.998574
1.000000 -92.000000 0.000000 425.636794 448.209754
2.000000 -92.000000 0.000000 415.523906 460.446136
3.000000 -92.000000 0.000000 405.649448 472.503462
4.000000 -92.000000 0.000000 395.733918 485.798067
5.000000 -92.000000 0.000000 386.124348 498.700480
6.000000 -92.000000 0.000000 376.536034 511.629903
7.000000 -92.000000 0.000000 368.048015 526.504228
8.000000 -92.000000 0.000000 360.067775 541.789559
9.000000 -92.000000 0.000000 351.731969 556.219577
10.000000 -92.000000 0.000000 344.342171 574.567873
11.000000 -92.000000 0.000000 336.967288 592.959439
12.000000 -92.000000 0.000000 329.608319 611.390371
13.000000 -92.000000 0.000000 322.230588 629.636872
14.000000 -92.000000 0.000000 315.789153 649.987803
15.000000 -92.000000 0.000000 309.033327 670.143013
16.000000 -92.000000 0.000000 302.979681 694.368150
17.000000 -92.000000 0.000000 296.992212 718.624713
18.000000 -92.000000 0.000000 290.951269 742.776484
19.000000 -92.000000 0.000000 285.223074 768.450149
20.000000 -92.000000 0.000000 279.653072 795.265071
21.000000 -92.000000 0.000000 274.330767 825.415939
22.000000 -92.000000 0.000000 269.171663 856.756938
23.000000 -92.000000 0.000000 263.926975 887.810253
24.000000 -92.000000 0.000000 259.112230 922.243511
25.000000 -92.000000 0.000000 254.407169 960.771181
26.000000 -92.000000 0.000000 249.675983 999.473571
27.000000 -92.000000 0.000000 244.919473 1038.345243
-30.000000 -91.000000 0.000000 1201.146417 233.594321
-29.000000 -91.000000 0.000000 1145.321337 237.629909
-28.000000 -91.000000 0.000000 1089.788254 241.639991
-27.000000 -91.000000 0.000000 1049.895735 246.083843
-26.000000 -91.000000 0.000000 1011.075199 250.901747
-25.000000 -91.000000 0.000000 971.013525 255.620573
-24.000000 -91.000000 0.000000 931.270285 260.185733
-23.000000 -91.000000 0.000000 893.723015 264.936862
-22.000000 -91.000000 0.000000 855.540685 269.427348
-21.000000 -91.000000 0.000000 830.731980 275.378259
-20.000000 -91.000000 0.000000 802.224527 280.773993
-19.000000 -91.000000 0.000000 773.505597 286.307066
-18.000000 -91.000000 0.000000 744.841888 291.851442
-17.000000 -91.000000 0.000000 721.108746 297.919424
-16.000000 -91.000000 0.000000 698.064295 304.267379
-15.000000 -91.000000 0.000000 675.820440 310.755168
-14.000000 -91.000000 0.000000 654.956644 317.464505
-13.000000 -91.000000 0.000000 633.601487 323.923518
-12.000000 -91.000000 0.000000 613.466691 330.624892
-11.000000 -91.000000 0.000000 595.241910 338.159195
-10.000000 -91.000000 0.000000 577.052721 345.709217
-9.000000 -91.000000 0.000000 558.902599 353.273949
-8.000000 -91.000000 0.000000 545.227116 362.053216
-7.000000 -91.000000 0.000000 529.460604 369.997645
-6.000000 -91.000000 0.000000 514.679989 378.803263
-5.000000 -91.000000 0.000000 499.931210 387.627349
-4.000000 -91.000000 0.000000 487.391697 397.408791
-3.000000 -91.000000 0.000000 473.372471 406.775783
-2.000000 -91.000000 0.000000 462.069976 417.443833
-1.000000 -91.000000 0.000000 450.136893 427.817743
0.000000 -91.000000 0.000000 437.722764 438.039521
1.000000 -91.000000 0.000000 427.629261 450.207275
2.000000 -91.000000 0.000000 417.064662 462.103651
3.000000 -91.000000 0.000000 406.796673 474.748288
4.000000 -91.000000 0.000000 397.469193 488.860080
5.000000 -91.000000 0.000000 387.727104 501.387609
6.000000 -91.000000 0.000000 378.173774 514.265062
7.000000 -91.000000 0.000000 369.645438 529.832531
8.000000 -91.000000 0.000000 361.640971 545.123754
9.000000 -91.000000 0.000000 352.983718 559.967092
10.000000 -91.000000 0.000000 345.619564 578.238472
11.000000 -91.000000 0.000000 338.271385 596.557582
12.000000 -91.000000 0.000000 330.940245 614.920158
13.000000 -91.000000 0.000000 323.593300 633.071847
14.000000 -91.000000 0.000000 316.142923 649.759140
15.000000 -91.000000 0.000000 310.132310 674.796733
16.000000 -91.000000 0.000000 304.114837 700.283334
17.000000 -91.000000 0.000000 298.105057 724.553717
18.000000 -91.000000 0.000000 292.075718 748.594460
19.000000 -91.000000 0.000000 286.059294 772.701428
20.000000 -91.000000 0.000000 280.408614 802.063018
21.000000 -91.000000 0.000000 275.198244 833.305364
22.000000 -91.000000 0.000000 270.015888 864.331452
23.000000 -91.000000 0.000000 264.772365 895.245535
24.000000 -91.000000 0.000000 259.744057 928.247583
25.000000 -91.000000 0.000000 255.018762 966.850811
26.000000 -91.000000 0.000000 250.756417 1012.563885
27.000000 -91.000000 0.000000 246.037401 1055.341634
28.000000 -91.000000 0.000000 241.483812 1090.935100
29.000000 -91.000000 0.000000 237.471369 1147.068023
30.000000 -91.000000 0.000000 233.433488 1203.512236
-33.000000 -90.000000 0.000000 1374.210606 222.264797
-32.000000 -90.000000 0.000000 1323.451695 225.942830
-31.000000 -90.000000 0.000000 1266.945982 230.049367
-30.000000 -90.000000 0.000000 1210.721686 234.132475
-29.000000 -90.000000 0.000000 1154.789736 238.191341
-28.000000 -90.000000 0.000000 1099.162096 242.225168
-27.000000 -90.000000 0.000000 1058.150396 246.688675
-26.000000 -90.000000 0.000000 1019.381129 251.466774
-25.000000 -90.000000 0.000000 980.988349 256.255533
-24.000000 -90.000000 0.000000 941.248173 260.965381
-23.000000 -90.000000 0.000000 901.657041 265.678328
-22.000000 -90.000000 0.000000 861.553120 270.282586
-21.000000 -90.000000 0.000000 837.642336 276.045898
-20.000000 -90.000000 0.000000 808.571489 281.508247
-19.000000 -90.000000 0.000000 779.566640 287.041746
-18.000000 -90.000000 0.000000 750.609571 292.585099
-17.000000 -90.000000 0.000000 725.026172 298.650722
-16.000000 -90.000000 0.000000 702.587282 305.151649
-15.000000 -90.000000 0.000000 680.911440 311.873931
-14.000000 -90.000000 0.000000 658.220400 318.190723
-13.000000 -90.000000 0.000000 637.156307 325.079127
-12.000000 -90.000000 0.000000 616.675630 331.850855
-11.000000 -90.000000 0.000000 598.517785 339.357378
-10.000000 -90.000000 0.000000 580.399522 346.880772
-9.000000 -90.000000 0.000000 562.324669 354.419961
-8.000000 -90.000000 0.000000 548.795908 363.721996
-7.000000 -90.000000 0.000000 532.072576 371.554506
-6.000000 -90.000000 0.000000 517.346954 380.326481
-5.000000 -90.000000 0.000000 502.656224 389.118373
-4.000000 -90.000000 0.000000 490.239414 399.119260
-3.000000 -90.000000 0.000000 475.715967 408.342492
-2.000000 -90.000000 0.000000 462.155480 417.746130
-1.000000 -90.000000 0.000000 452.536181 429.882147
0.000000 -90.000000 0.000000 439.751560 440.150057
1.000000 -90.000000 0.000000 428.915313 451.719612
2.000000 -90.000000 0.000000 418.662869 464.287454
3.000000 -90.000000 0.000000 408.431225 476.884255
4.000000 -90.000000 0.000000 398.221987 489.507780
5.000000 -90.000000 0.000000 389.458123 504.584308
6.000000 -90.000000 0.000000 380.027632 518.162574
7.000000 -90.000000 0.000000 371.282193 533.307834
8.000000 -90.000000 0.000000 361.632775 545.705473
9.000000 -90.000000 0.000000 354.278983 563.839498
10.000000 -90.000000 0.000000 347.519065 582.218993
11.000000 -90.000000 0.000000 339.900778 600.275893
12.000000 -90.000000 0.000000 332.296120 618.360160
13.000000 -90.000000 0.000000 324.706048 636.469462
14.000000 -90.000000 0.000000 317.302240 652.782570
15.000000 -90.000000 0.000000 311.181312 679.519956
16.000000 -90.000000 0.000000 305.079425 704.537046
17.000000 -90.000000 0.000000 298.988285 729.608439
18.000000 -90.000000 0.000000 292.938465 754.462089
19.000000 -90.000000 0.000000 286.866191 778.552046
20.000000 -90.000000 0.000000 281.108922 805.922972
21.000000 -90.000000 0.000000 275.970031 839.835562
22.000000 -90.000000 0.000000 270.747805 871.840867
23.000000 -90.000000 0.000000 265.421919 902.513961
24.000000 -90.000000 0.000000 260.987184 944.359088
25.000000 -90.000000 0.000000 255.976838 978.604717
26.000000 -90.000000 0.000000 251.306761 1020.390177
27.000000 -90.000000 0.000000 246.556166 1061.135129
28.000000 -90.000000 0.000000 242.062903 1099.113002
29.000000 -90.000000 0.000000 238.027431 1155.376013
30.000000 -90.000000 0.000000 233.967012 1211.960361
31.000000 -90.000000 0.000000 229.882396 1268.857140
32.000000 -90.000000 0.000000 225.774341 1326.057997
33.000000 -90.000000 0.000000 222.100045 1376.856742
-35.000000 -89.000000 0.000000 1560.351182 215.760876
-34.000000 -89.000000 0.000000 1472.370255 219.206506
-33.000000 -89.000000 0.000000 1421.141497 223.150123
-32.000000 -89.000000 0.000000 1349.369199 226.947076
-31.000000 -89.000000 0.000000 1277.371762 230.575481
-30.000000 -89.000000 0.000000 1221.059448 234.681192
-29.000000 -89.000000 0.000000 1165.052746 238.763177
-28.000000 -89.000000 0.000000 1105.600801 242.568347
-27.000000 -89.000000 0.000000 1066.960012 247.318859
-26.000000 -89.000000 0.000000 1028.409762 252.080642
-25.000000 -89.000000 0.000000 989.960630 256.853069
-24.000000 -89.000000 0.000000 950.144911 261.643167
-23.000000 -89.000000 0.000000 906.740859 266.412029
-22.000000 -89.000000 0.000000 877.977481 271.791424
-21.000000 -89.000000 0.000000 841.020144 276.756758
-20.000000 -89.000000 0.000000 812.329317 282.375456
-19.000000 -89.000000 0.000000 783.671084 288.003828
-18.000000 -89.000000 0.000000 755.049156 293.641319
-17.000000 -89.000000 0.000000 732.095083 299.828138
-16.000000 -89.000000 0.000000 706.527205 305.871415
-15.000000 -89.000000 0.000000 684.386273 312.588009
-14.000000 -89.000000 0.000000 662.270112 319.315893
-13.000000 -89.000000 0.000000 640.211759 325.945804
-12.000000 -89.000000 0.000000 619.793582 332.998403
-11.000000 -89.000000 0.000000 601.709768 340.648080
-10.000000 -89.000000 0.000000 583.653251 348.311712
-9.000000 -89.000000 0.000000 565.626646 355.988398
-8.000000 -89.000000 0.000000 547.936056 363.138593
-7.000000 -89.000000 0.000000 534.777701 373.168581
-6.000000 -89.000000 0.000000 520.109141 381.905875
-5.000000 -89.000000 0.000000 505.478598 390.664562
-4.000000 -89.000000 0.000000 493.174341 400.896294
-3.000000 -89.000000 0.000000 478.148263 409.967920
-2.000000 -89.000000 0.000000 464.644549 419.338352
-1.000000 -89.000000 0.000000 451.889438 430.287217
0.000000 -89.000000 0.000000 440.778081 441.561199
1.000000 -89.000000 0.000000 430.540613 454.042514
2.000000 -89.000000 0.000000 420.324088 466.558074
3.000000 -89.000000 0.000000 410.130071 479.105197
4.000000 -89.000000 0.000000 399.262471 491.982672
5.000000 -89.000000 0.000000 391.216156 506.361624
6.000000 -89.000000 0.000000 381.550356 519.988462
7.000000 -89.000000 0.000000 371.898630 533.628515
8.000000 -89.000000 0.000000 363.567297 549.641575
9.000000 -89.000000 0.000000 355.944961 567.540366
10.000000 -89.000000 0.000000 348.335450 585.477770
11.000000 -89.000000 0.000000 341.010147 603.852944
12.000000 -89.000000 0.000000 333.182694 621.380668
13.000000 -89.000000 0.000000 325.369435 638.930691
14.000000 -89.000000 0.000000 317.960022 655.092749
15.000000 -89.000000 0.000000 311.928398 682.209930
16.000000 -89.000000 0.000000 305.904356 709.360802
17.000000 -89.000000 0.000000 299.806485 734.363812
18.000000 -89.000000 0.000000 293.747456 759.370913
19.000000 -89.000000 0.000000 287.762144 784.220907
20.000000 -89.000000 0.000000 281.821733 811.027251
21.000000 -89.000000 0.000000 276.699907 844.810866
22.000000 -89.000000 0.000000 271.536798 877.071099
23.000000 -89.000000 0.000000 266.230658 907.629314
24.000000 -89.000000 0.000000 261.551483 949.902238
25.000000 -89.000000 0.000000 256.565006 987.009654
26.000000 -89.000000 0.000000 251.791869 1027.044531
27.000000 -89.000000 0.000000 247.101756 1067.531356
28.000000 -89.000000 0.000000 242.647244 1108.084109
29.000000 -89.000000 0.000000 238.589051 1164.442119
30.000000 -89.000000 0.000000 234.506421 1221.134597
31.000000 -89.000000 0.000000 230.400120 1278.150784
32.000000 -89.000000 0.000000 226.837185 1354.928911
33.000000 -89.000000 0.000000 222.994473 1421.961177
34.000000 -89.000000 0.000000 219.065618 1474.608117
35.000000 -89.000000 0.000000 215.613648 1563.769459
-38.000000 -88.000000 0.000000 1851.294611 205.827895
-37.000000 -88.000000 0.000000 1752.252220 209.112240
-36.000000 -88.000000 0.000000 1662.420049 212.629702
-35.000000 -88.000000 0.000000 1573.394175 216.118105
-34.000000 -88.000000 0.000000 1485.184236 219.577184
-33.000000 -88.000000 0.000000 1429.320630 223.521472
-32.000000 -88.000000 0.000000 1357.260999 227.332987
-31.000000 -88.000000 0.000000 1296.426169 231.391710
-30.000000 -88.000000 0.000000 1235.659535 235.457529
-29.000000 -88.000000 0.000000 1176.109381 239.345713
-28.000000 -88.000000 0.000000 1114.731980 243.241020
-27.000000 -88.000000 0.000000 1076.310954 247.974203
-26.000000 -88.000000 0.000000 1040.685571 252.731181
-25.000000 -88.000000 0.000000 997.229780 257.452215
-24.000000 -88.000000 0.000000 953.812442 262.180515
-23.000000 -88.000000 0.000000 910.439060 266.915694
-22.000000 -88.000000 0.000000 880.426936 272.251773
-21.000000 -88.000000 0.000000 849.479100 277.824355
-20.000000 -88.000000 0.000000 816.046523 283.105350
-19.000000 -88.000000 0.000000 787.486055 288.714511
-18.000000 -88.000000 0.000000 758.969075 294.333503
-17.000000 -88.000000 0.000000 735.139325 300.597430
-16.000000 -88.000000 0.000000 709.097061 306.706938
-15.000000 -88.000000 0.000000 687.026475 313.400110
-14.000000 -88.000000 0.000000 664.985237 320.105525
-13.000000 -88.000000 0.000000 646.170287 327.421480
-12.000000 -88.000000 0.000000 622.389665 334.000570
-11.000000 -88.000000 0.000000 604.371239 341.623257
-10.000000 -88.000000 0.000000 586.384010 349.261041
-9.000000 -88.000000 0.000000 568.430938 356.912954
-8.000000 -88.000000 0.000000 552.349827 365.286625
-7.000000 -88.000000 0.000000 537.696115 374.206774
-6.000000 -88.000000 0.000000 523.073755 383.144579
-5.000000 -88.000000 0.000000 507.923994 392.181515
-4.000000 -88.000000 0.000000 492.151803 401.053896
-3.000000 -88.000000 0.000000 479.768233 411.565889
-2.000000 -88.000000 0.000000 465.998466 421.080420
-1.000000 -88.000000 0.000000 452.856498 430.616392
0.000000 -88.000000 0.000000 442.451890 443.100020
1.000000 -88.000000 0.000000 432.063622 455.608559
2.000000 -88.000000 0.000000 421.692901 468.140013
3.000000 -88.000000 0.000000 411.341055 480.692588
4.000000 -88.000000 0.000000 402.950152 496.154849
5.000000 -88.000000 0.000000 392.686378 509.065746
6.000000 -88.000000 0.000000 382.417263 521.495873
7.000000 -88.000000 0.000000 372.795893 535.093742
8.000000 -88.000000 0.000000 364.283930 550.996824
9.000000 -88.000000 0.000000 356.693082 569.764233
10.000000 -88.000000 0.000000 349.574130 590.021906
11.000000 -88.000000 0.000000 341.714370 608.037210
12.000000 -88.000000 0.000000 333.946049 624.039086
13.000000 -88.000000 0.000000 326.157974 641.523386
14.000000 -88.000000 0.000000 318.386337 659.031613
15.000000 -88.000000 0.000000 312.649159 684.631244
16.000000 -88.000000 0.000000 306.644325 711.704598
17.000000 -88.000000 0.000000 300.648277 738.813515
18.000000 -88.000000 0.000000 294.661551 765.954219
19.000000 -88.000000 0.000000 288.598150 789.209312
20.000000 -88.000000 0.000000 282.677258 814.058716
21.000000 -88.000000 0.000000 277.464769 850.083038
22.000000 -88.000000 0.000000 272.361011 882.588039
23.000000 -88.000000 0.000000 267.092793 917.872041
24.000000 -88.000000 0.000000 262.144142 955.876315
25.000000 -88.000000 0.000000 257.115755 993.145963
26.000000 -88.000000 0.000000 252.348387 1034.223857
27.000000 -88.000000 0.000000 247.673995 1074.519553
28.000000 -88.000000 0.000000 243.236797 1117.832873
29.000000 -88.000000 0.000000 239.156198 1174.252330
30.000000 -88.000000 0.000000 235.051689 1231.022256
31.000000 -88.000000 0.000000 231.198879 1296.158533
32.000000 -88.000000 0.000000 227.240146 1362.166617
33.000000 -88.000000 0.000000 223.455449 1431.652145
34.000000 -88.000000 0.000000 219.626661 1501.726782
35.000000 -88.000000 0.000000 215.987867 1575.086730
36.000000 -88.000000 0.000000 212.494196 1665.325244
37.000000 -88.000000 0.000000 208.973423 1756.412375
38.000000 -88.000000 0.000000 206.093339 1887.662860
-40.000000 -87.000000 0.000000 2150.882501 200.255403
-39.000000 -87.000000 0.000000 2010.265898 203.279993
-38.000000 -87.000000 0.000000 1870.329898 206.292238
-37.000000 -87.000000 0.000000 1767.185222 209.470821
-36.000000 -87.000000 0.000000 1677.129707 213.001371
-35.000000 -87.000000 0.000000 1587.914872 216.502842
-34.000000 -87.000000 0.000000 1507.491931 220.024644
-33.000000 -87.000000 0.000000 1438.620488 223.915589
-32.000000 -87.000000 0.000000 1366.332284 227.741228
-31.000000 -87.000000 0.000000 1305.798233 231.787105
-30.000000 -87.000000 0.000000 1245.361161 235.840507
-29.000000 -87.000000 0.000000 1185.035906 239.901053
-28.000000 -87.000000 0.000000 1131.290102 243.949431
-27.000000 -87.000000 0.000000 1087.870655 248.637237
-26.000000 -87.000000 0.000000 1044.489346 253.333796
-25.000000 -87.000000 0.000000 1001.151134 258.038630
-24.000000 -87.000000 0.000000 957.861866 262.751294
-23.000000 -87.000000 0.000000 914.628495 267.471375
-22.000000 -87.000000 0.000000 883.295093 272.744578
-21.000000 -87.000000 0.000000 852.442834 278.299808
-20.000000 -87.000000 0.000000 821.617684 283.864486
-19.000000 -87.000000 0.000000 791.561812 289.462580
-18.000000 -87.000000 0.000000 764.438603 295.345250
-17.000000 -87.000000 0.000000 738.373487 301.409714
-16.000000 -87.000000 0.000000 712.352585 307.485504
-15.000000 -87.000000 0.000000 689.861870 314.257126
-14.000000 -87.000000 0.000000 667.901374 320.939250
-13.000000 -87.000000 0.000000 647.739252 328.038635
-12.000000 -87.000000 0.000000 623.223924 334.093631
-11.000000 -87.000000 0.000000 606.146593 342.201832
-10.000000 -87.000000 0.000000 589.279622 350.257510
-9.000000 -87.000000 0.000000 571.404530 357.883774
-8.000000 -87.000000 0.000000 555.164098 366.408187
-7.000000 -87.000000 0.000000 540.607502 375.354095
-6.000000 -87.000000 0.000000 524.840482 384.180577
-5.000000 -87.000000 0.000000 509.094544 393.017630
-4.000000 -87.000000 0.000000 493.371709 401.864556
-3.000000 -87.000000 0.000000 481.204032 412.863989
-2.000000 -87.000000 0.000000 467.480702 422.345208
-1.000000 -87.000000 0.000000 454.490642 432.171573
0.000000 -87.000000 0.000000 444.125460 444.609816
1.000000 -87.000000 0.000000 433.778442 457.075365
2.000000 -87.000000 0.000000 423.450919 469.566045
3.000000 -87.000000 0.000000 413.144352 482.079903
4.000000 -87.000000 0.000000 403.739690 496.920534
5.000000 -87.000000 0.000000 393.507812 509.802004
6.000000 -87.000000 0.000000 383.290482 522.693855
7.000000 -87.000000 0.000000 373.755111 536.691717
8.000000 -87.000000 0.000000 365.091019 552.519238
9.000000 -87.000000 0.000000 357.523501 571.228997
10.000000 -87.000000 0.000000 350.445632 591.376532
11.000000 -87.000000 0.000000 342.613159 609.345730
12.000000 -87.000000 0.000000 334.792574 627.334864
13.000000 -87.000000 0.000000 326.984730 645.342267
14.000000 -87.000000 0.000000 321.800504 671.528340
15.000000 -87.000000 0.000000 313.771458 684.768811
16.000000 -87.000000 0.000000 307.430024 714.227634
17.000000 -87.000000 0.000000 301.454740 741.258541
18.000000 -87.000000 0.000000 295.489593 768.326634
19.000000 -87.000000 0.000000 289.535211 795.428116
20.000000 -87.000000 0.000000 283.545354 819.115340
21.000000 -87.000000 0.000000 278.497673 858.156623
22.000000 -87.000000 0.000000 272.639159 886.710215
23.000000 -87.000000 0.000000 267.871535 924.792164
24.000000 -87.000000 0.000000 262.762701 961.002233
25.000000 -87.000000 0.000000 257.663434 997.253918
26.000000 -87.000000 0.000000 252.930953 1042.003427
27.000000 -87.000000 0.000000 248.272699 1082.088250
28.000000 -87.000000 0.000000 243.831527 1128.342808
29.000000 -87.000000 0.000000 239.728845 1184.791829
30.000000 -87.000000 0.000000 235.565872 1238.954938
31.000000 -87.000000 0.000000 231.612882 1304.620628
32.000000 -87.000000 0.000000 227.666722 1370.372808
33.000000 -87.000000 0.000000 223.923423 1442.538955
34.000000 -87.000000 0.000000 220.085519 1512.589504
35.000000 -87.000000 0.000000 216.375997 1587.672271
36.000000 -87.000000 0.000000 212.868686 1678.090640
37.000000 -87.000000 0.000000 209.615279 1784.523246
38.000000 -87.000000 0.000000 206.376210 1898.363654
39.000000 -87.000000 0.000000 203.032443 1983.078792
40.000000 -87.000000 0.000000 200.097969 2136.486589
-42.000000 -86.000000 0.000000 2457.221703 194.500885
-41.000000 -86.000000 0.000000 2314.958659 197.572299
-40.000000 -86.000000 0.000000 2173.369545 200.633130
-39.000000 -86.000000 0.000000 2032.488087 203.682865
-38.000000 -86.000000 0.000000 1892.354841 206.720996
-37.000000 -86.000000 0.000000 1753.019726 209.747007
-36.000000 -86.000000 0.000000 1693.243559 213.401500
-35.000000 -86.000000 0.000000 1603.908859 216.915589
-34.000000 -86.000000 0.000000 1517.575985 220.454491
-33.000000 -86.000000 0.000000 1449.019492 224.332355
-32.000000 -86.000000 0.000000 1376.559736 228.171679
-31.000000 -86.000000 0.000000 1316.375153 232.204368
-30.000000 -86.000000 0.000000 1254.755546 236.244450
-29.000000 -86.000000 0.000000 1189.618398 240.307269
-28.000000 -86.000000 0.000000 1136.864491 244.597244
-27.000000 -86.000000 0.000000 1091.900927 249.291504
-26.000000 -86.000000 0.000000 1048.640972 253.970705
-25.000000 -86.000000 0.000000 1005.434388 258.658791
-24.000000 -86.000000 0.000000 962.288363 263.355287
-23.000000 -86.000000 0.000000 923.527302 268.207517
-22.000000 -86.000000 0.000000 886.577890 273.269665
-21.000000 -86.000000 0.000000 855.835458 278.806962
-20.000000 -86.000000 0.000000 825.128218 284.354390
-19.000000 -86.000000 0.000000 793.356893 289.931238
-18.000000 -86.000000 0.000000 767.769601 296.222949
-17.000000 -86.000000 0.000000 741.795086 302.264643
-16.000000 -86.000000 0.000000 715.871154 308.318527
-15.000000 -86.000000 0.000000 692.890063 315.158690
-14.000000 -86.000000 0.000000 673.069575 322.275496
-13.000000 -86.000000 0.000000 649.488756 328.704086
-12.000000 -86.000000 0.000000 625.036689 334.764565
-11.000000 -86.000000 0.000000 608.015621 342.846735
-10.000000 -86.000000 0.000000 591.017052 350.943211
-9.000000 -86.000000 0.000000 574.150989 359.585173
-8.000000 -86.000000 0.000000 557.531007 367.541297
-7.000000 -86.000000 0.000000 541.788698 376.325496
-6.000000 -86.000000 0.000000 526.068273 385.122416
-5.000000 -86.000000 0.000000 510.371753 393.931204
-4.000000 -86.000000 0.000000 494.701414 402.751083
-3.000000 -86.000000 0.000000 482.731099 414.244079
-2.000000 -86.000000 0.000000 469.056577 423.690360
-1.000000 -86.000000 0.000000 456.217218 433.803076
0.000000 -86.000000 0.000000 445.893311 446.194126
1.000000 -86.000000 0.000000 435.589453 458.614945
2.000000 -86.000000 0.000000 425.307099 471.063179
3.000000 -86.000000 0.000000 414.818899 484.958167
4.000000 -86.000000 0.000000 404.605659 497.794675
5.000000 -86.000000 0.000000 394.407524 510.644074
6.000000 -86.000000 0.000000 384.225695 523.505416
7.000000 -86.000000 0.000000 374.775807 538.421258
8.000000 -86.000000 0.000000 365.962284 554.175201
9.000000 -86.000000 0.000000 359.201146 574.958625
10.000000 -86.000000 0.000000 351.385033 592.853487
11.000000 -86.000000 0.000000 343.581248 610.773190
12.000000 -86.000000 0.000000 335.790652 628.715611
13.000000 -86.000000 0.000000 328.014184 646.678858
14.000000 -86.000000 0.000000 322.159398 672.191018
15.000000 -86.000000 0.000000 314.218068 685.962779
16.000000 -86.000000 0.000000 308.217730 713.743674
17.000000 -86.000000 0.000000 302.224780 741.546187
18.000000 -86.000000 0.000000 296.239665 769.367974
19.000000 -86.000000 0.000000 290.262871 797.207018
20.000000 -86.000000 0.000000 284.294922 825.061571
21.000000 -86.000000 0.000000 278.931309 860.819186
22.000000 -86.000000 0.000000 273.517092 893.595416
23.000000 -86.000000 0.000000 268.415636 929.603194
24.000000 -86.000000 0.000000 263.323827 965.669079
25.000000 -86.000000 0.000000 258.242237 1001.786795
26.000000 -86.000000 0.000000 253.171480 1037.950931
27.000000 -86.000000 0.000000 248.897676 1090.225357
28.000000 -86.000000 0.000000 244.431407 1139.596642
29.000000 -86.000000 0.000000 239.937874 1183.545329
30.000000 -86.000000 0.000000 235.990498 1248.743322
31.000000 -86.000000 0.000000 232.050015 1314.078090
32.000000 -86.000000 0.000000 228.116782 1379.530201
33.000000 -86.000000 0.000000 224.398365 1454.601082
34.000000 -86.000000 0.000000 220.551619 1524.576888
35.000000 -86.000000 0.000000 216.696478 1594.872782
36.000000 -86.000000 0.000000 213.275646 1694.238186
37.000000 -86.000000 0.000000 209.968503 1802.391546
38.000000 -86.000000 0.000000 206.678716 1911.443391
39.000000 -86.000000 0.000000 203.407218 2024.522561
40.000000 -86.000000 0.000000 200.333707 2149.527879
41.000000 -86.000000 0.000000 197.356066 2305.631678
42.000000 -86.000000 0.000000 194.351679 2463.702792
-44.000000 -85.000000 0.000000 2922.746208 189.345402
-43.000000 -85.000000 0.000000 2685.753642 192.074226
-42.000000 -85.000000 0.000000 2459.134462 194.688229
-41.000000 -85.000000 0.000000 2332.088406 197.918734
-40.000000 -85.000000 0.000000 2198.328383 200.977344
-39.000000 -85.000000 0.000000 2057.329030 204.051426
-38.000000 -85.000000 0.000000 1917.164863 207.114631
-37.000000 -85.000000 0.000000 1777.907727 210.166453
-36.000000 -85.000000 0.000000 1710.756418 213.830602
-35.000000 -85.000000 0.000000 1597.022278 217.051224
-34.000000 -85.000000 0.000000 1528.691909 220.907205
-33.000000 -85.000000 0.000000 1460.494165 224.771645
-32.000000 -85.000000 0.000000 1386.667729 228.614936
-31.000000 -85.000000 0.000000 1321.133763 232.662448
-30.000000 -85.000000 0.000000 1255.619113 236.715817
-29.000000 -85.000000 0.000000 1190.126967 240.774745
-28.000000 -85.000000 0.000000 1140.940491 245.093605
-27.000000 -85.000000 0.000000 1096.833743 249.794121
-26.000000 -85.000000 0.000000 1052.777429 254.503709
-25.000000 -85.000000 0.000000 1010.074939 259.312457
-24.000000 -85.000000 0.000000 967.086753 263.992265
-23.000000 -85.000000 0.000000 929.053959 268.838136
-22.000000 -85.000000 0.000000 890.270740 273.826847
-21.000000 -85.000000 0.000000 859.651893 279.345643
-20.000000 -85.000000 0.000000 822.863264 284.581870
-19.000000 -85.000000 0.000000 796.724564 290.608367
-18.000000 -85.000000 0.000000 770.623794 296.648251
-17.000000 -85.000000 0.000000 744.564943 302.700722
-16.000000 -85.000000 0.000000 718.552572 308.765038
-15.000000 -85.000000 0.000000 693.822647 315.236724
-14.000000 -85.000000 0.000000 674.921964 323.009790
-13.000000 -85.000000 0.000000 651.417342 329.417539
-12.000000 -85.000000 0.000000 627.016011 335.485776
-11.000000 -85.000000 0.000000 610.055499 343.540836
-10.000000 -85.000000 0.000000 591.119867 351.807131
-9.000000 -85.000000 0.000000 575.228046 360.474061
-8.000000 -85.000000 0.000000 559.356054 369.155290
-7.000000 -85.000000 0.000000 543.070083 377.377108
-6.000000 -85.000000 0.000000 527.399018 386.142791
-5.000000 -85.000000 0.000000 511.754821 394.921702
-4.000000 -85.000000 0.000000 496.140035 403.712978
-3.000000 -85.000000 0.000000 480.557525 412.515828
-2.000000 -85.000000 0.000000 470.725151 425.115113
-1.000000 -85.000000 0.000000 458.035181 435.510043
0.000000 -85.000000 0.000000 447.754325 447.852159
1.000000 -85.000000 0.000000 437.495458 460.226570
2.000000 -85.000000 0.000000 425.921986 473.192510
3.000000 -85.000000 0.000000 415.726976 485.976662
4.000000 -85.000000 0.000000 405.547572 498.776701
5.000000 -85.000000 0.000000 395.384980 511.591435
6.000000 -85.000000 0.000000 385.240531 524.419787
7.000000 -85.000000 0.000000 375.115696 537.260781
8.000000 -85.000000 0.000000 366.897267 555.963521
9.000000 -85.000000 0.000000 360.179118 576.613006
10.000000 -85.000000 0.000000 352.391787 594.451858
11.000000 -85.000000 0.000000 344.618052 612.318758
12.000000 -85.000000 0.000000 336.858853 630.211320
13.000000 -85.000000 0.000000 329.980220 652.802306
14.000000 -85.000000 0.000000 322.569256 673.081675
15.000000 -85.000000 0.000000 314.705191 687.437578
16.000000 -85.000000 0.000000 308.722337 715.137116
17.000000 -85.000000 0.000000 302.747549 742.864310
18.000000 -85.000000 0.000000 296.514705 770.594130
19.000000 -85.000000 0.000000 290.503147 798.400317
20.000000 -85.000000 0.000000 284.500315 826.221870
21.000000 -85.000000 0.000000 279.299153 860.775145
22.000000 -85.000000 0.000000 273.873473 894.889441
23.000000 -85.000000 0.000000 268.838833 934.917089
24.000000 -85.000000 0.000000 263.810203 974.959816
25.000000 -85.000000 0.000000 258.851956 1006.738853
26.000000 -85.000000 0.000000 253.800093 1042.764786
27.000000 -85.000000 0.000000 249.548729 1098.918248
28.000000 -85.000000 0.000000 245.036415 1151.576466
29.000000 -85.000000 0.000000 240.372728 1194.768844
30.000000 -85.000000 0.000000 236.437788 1259.550963
31.000000 -85.000000 0.000000 232.510148 1324.509597
32.000000 -85.000000 0.000000 228.590186 1389.619992
33.000000 -85.000000 0.000000 224.880253 1467.816204
34.000000 -85.000000 0.000000 220.860416 1530.293745
35.000000 -85.000000 0.000000 216.933794 1594.947057
36.000000 -85.000000 0.000000 213.611544 1701.752488
37.000000 -85.000000 0.000000 210.358073 1822.105694
38.000000 -85.000000 0.000000 207.000770 1926.853624
39.000000 -85.000000 0.000000 203.739610 2039.362760
40.000000 -85.000000 0.000000 200.603281 2165.783246
41.000000 -85.000000 0.000000 197.609335 2322.457697
42.000000 -85.000000 0.000000 194.588406 2481.160762
43.000000 -85.000000 0.000000 192.006985 2693.878437
44.000000 -85.000000 0.000000 189.213223 2880.629156
-46.000000 -84.000000 0.000000 3498.114349 184.468401
-45.000000 -84.000000 0.000000 3197.811097 186.976270
-44.000000 -84.000000 0.000000 2901.077934 189.472767
-43.000000 -84.000000 0.000000 2668.182957 192.257043
-42.000000 -84.000000 0.000000 2435.492308 194.617007
-41.000000 -84.000000 0.000000 2326.504402 198.037616
-40.000000 -84.000000 0.000000 2199.251107 201.263947
-39.000000 -84.000000 0.000000 2072.005309 204.494959
-38.000000 -84.000000 0.000000 1944.768480 207.730432
-37.000000 -84.000000 0.000000 1817.542504 210.970163
-36.000000 -84.000000 0.000000 1667.683864 213.616100
-35.000000 -84.000000 0.000000 1608.780825 217.540894
-34.000000 -84.000000 0.000000 1552.745410 221.263226
-33.000000 -84.000000 0.000000 1453.575220 224.962334
-32.000000 -84.000000 0.000000 1388.142374 228.990168
-31.000000 -84.000000 0.000000 1322.737875 233.024633
-30.000000 -84.000000 0.000000 1257.366146 237.065390
-29.000000 -84.000000 0.000000 1192.032579 241.112121
-28.000000 -84.000000 0.000000 1144.690413 245.535967
-27.000000 -84.000000 0.000000 1102.678181 250.303532
-26.000000 -84.000000 0.000000 1057.677504 254.996940
-25.000000 -84.000000 0.000000 1013.862530 259.699393
-24.000000 -84.000000 0.000000 976.337677 264.853651
-23.000000 -84.000000 0.000000 934.952026 269.586772
-22.000000 -84.000000 0.000000 892.731180 274.264784
-21.000000 -84.000000 0.000000 852.505332 279.327597
-20.000000 -84.000000 0.000000 826.435709 285.316494
-19.000000 -84.000000 0.000000 800.407110 291.320575
-18.000000 -84.000000 0.000000 774.423672 297.338919
-17.000000 -84.000000 0.000000 748.225454 303.355267
-16.000000 -84.000000 0.000000 721.342227 309.448775
-15.000000 -84.000000 0.000000 694.491448 315.549947
-14.000000 -84.000000 0.000000 676.247732 324.330581
-13.000000 -84.000000 0.000000 652.839631 330.935373
-12.000000 -84.000000 0.000000 629.456088 337.548017
-11.000000 -84.000000 0.000000 608.125294 344.190300
-10.000000 -84.000000 0.000000 592.256303 352.806174
-9.000000 -84.000000 0.000000 576.407812 361.439094
-8.000000 -84.000000 0.000000 560.581561 370.087867
-7.000000 -84.000000 0.000000 544.450950 378.508263
-6.000000 -84.000000 0.000000 528.831939 387.241081
-5.000000 -84.000000 0.000000 513.242893 395.988545
-4.000000 -84.000000 0.000000 497.686627 404.749703
-3.000000 -84.000000 0.000000 482.166314 413.523687
-2.000000 -84.000000 0.000000 470.201960 425.037985
-1.000000 -84.000000 0.000000 460.965478 436.964747
0.000000 -84.000000 0.000000 450.438898 449.281888
1.000000 -84.000000 0.000000 437.012728 461.323826
2.000000 -84.000000 0.000000 426.730980 474.270514
3.000000 -84.000000 0.000000 416.462293 487.230690
4.000000 -84.000000 0.000000 406.207657 500.203305
5.000000 -84.000000 0.000000 395.968163 513.187414
6.000000 -84.000000 0.000000 385.745017 526.182168
7.000000 -84.000000 0.000000 375.539554 539.186797
8.000000 -84.000000 0.000000 370.334546 565.707562
9.000000 -84.000000 0.000000 361.222592 578.391216
10.000000 -84.000000 0.000000 353.465322 596.170670
11.000000 -84.000000 0.000000 345.722954 613.981542
12.000000 -84.000000 0.000000 337.816396 633.765294
13.000000 -84.000000 0.000000 330.417658 653.972971
14.000000 -84.000000 0.000000 323.029886 674.199407
15.000000 -84.000000 0.000000 315.653852 694.442964
16.000000 -84.000000 0.000000 308.899871 716.690878
17.000000 -84.000000 0.000000 302.889024 744.370504
18.000000 -84.000000 0.000000 296.886567 772.075670
19.000000 -84.000000 0.000000 290.893020 799.803724
20.000000 -84.000000 0.000000 284.908945 827.552364
21.000000 -84.000000 0.000000 279.705287 861.056410
22.000000 -84.000000 0.000000 274.519142 897.226624
23.000000 -84.000000 0.000000 269.238197 935.208760
24.000000 -84.000000 0.000000 264.225104 975.171248
25.000000 -84.000000 0.000000 259.218965 1015.153351
26.000000 -84.000000 0.000000 254.220190 1055.152841
27.000000 -84.000000 0.000000 249.229222 1095.167811
28.000000 -84.000000 0.000000 245.153656 1138.790204
29.000000 -84.000000 0.000000 241.125804 1203.153638
30.000000 -84.000000 0.000000 237.103999 1267.559567
31.000000 -84.000000 0.000000 233.088554 1332.001826
32.000000 -84.000000 0.000000 229.079803 1396.475387
33.000000 -84.000000 0.000000 225.078105 1460.976106
34.000000 -84.000000 0.000000 221.201715 1536.669611
35.000000 -84.000000 0.000000 217.288336 1601.075836
36.000000 -84.000000 0.000000 213.924313 1703.873370
37.000000 -84.000000 0.000000 210.726450 1832.586977
38.000000 -84.000000 0.000000 207.270526 1947.532022
39.000000 -84.000000 0.000000 204.091737 2056.362593
40.000000 -84.000000 0.000000 200.847484 2168.428850
41.000000 -84.000000 0.000000 197.898243 2342.424944
42.000000 -84.000000 0.000000 195.037456 2520.843593
43.000000 -84.000000 0.000000 192.093813 2687.163662
44.000000 -84.000000 0.000000 189.229513 2838.572383
45.000000 -84.000000 0.000000 186.792522 3165.524192
46.000000 -84.000000 0.000000 184.345790 3497.461109
-48.000000 -83.000000 0.000000 4171.309578 179.468178
-47.000000 -83.000000 0.000000 3791.913990 182.013357
-46.000000 -83.000000 0.000000 3486.195858 184.551163
-45.000000 -83.000000 0.000000 3183.976049 187.078352
-44.000000 -83.000000 0.000000 2885.251712 189.594410
-43.000000 -83.000000 0.000000 2590.023497 192.098832
-42.000000 -83.000000 0.000000 2434.176395 194.731035
-41.000000 -83.000000 0.000000 2314.558965 198.032169
-40.000000 -83.000000 0.000000 2198.757777 201.392069
-39.000000 -83.000000 0.000000 2071.571174 204.614282
-38.000000 -83.000000 0.000000 1944.401288 207.841228
-37.000000 -83.000000 0.000000 1817.251627 211.072690
-36.000000 -83.000000 0.000000 1731.524113 214.458937
-35.000000 -83.000000 0.000000 1642.020884 217.909217
-34.000000 -83.000000 0.000000 1551.504429 221.606904
-33.000000 -83.000000 0.000000 1455.736520 225.379180
-32.000000 -83.000000 0.000000 1390.459043 229.393062
-31.000000 -83.000000 0.000000 1325.225184 233.414043
-30.000000 -83.000000 0.000000 1260.041718 237.441763
-29.000000 -83.000000 0.000000 1194.916893 241.475886
-28.000000 -83.000000 0.000000 1146.454972 245.890853
-27.000000 -83.000000 0.000000 1104.539699 250.642829
-26.000000 -83.000000 0.000000 1062.639270 255.404174
-25.000000 -83.000000 0.000000 1020.755515 260.174374
-24.000000 -83.000000 0.000000 975.985757 264.900843
-23.000000 -83.000000 0.000000 930.762562 269.960059
-22.000000 -83.000000 0.000000 899.998267 275.202407
-21.000000 -83.000000 0.000000 857.179194 279.671046
-20.000000 -83.000000 0.000000 830.261397 285.706425
-19.000000 -83.000000 0.000000 803.369335 291.752511
-18.000000 -83.000000 0.000000 776.505681 297.808651
-17.000000 -83.000000 0.000000 749.673491 303.874245
-16.000000 -83.000000 0.000000 722.876267 309.948737
-15.000000 -83.000000 0.000000 696.118048 316.031615
-14.000000 -83.000000 0.000000 669.403511 322.122402
-13.000000 -83.000000 0.000000 653.805033 331.314001
-12.000000 -83.000000 0.000000 624.912061 336.692095
-11.000000 -83.000000 0.000000 609.202963 345.325461
-10.000000 -83.000000 0.000000 593.504116 353.976299
-9.000000 -83.000000 0.000000 577.816356 362.643356
-8.000000 -83.000000 0.000000 561.911819 371.094394
-7.000000 -83.000000 0.000000 546.160896 379.725400
-6.000000 -83.000000 0.000000 530.366208 388.416626
-5.000000 -83.000000 0.000000 514.835058 397.131118
-4.000000 -83.000000 0.000000 499.340187 405.860686
-3.000000 -83.000000 0.000000 479.397318 414.036589
-2.000000 -83.000000 0.000000 473.005948 426.029930
-1.000000 -83.000000 0.000000 462.501235 438.270234
0.000000 -83.000000 0.000000 447.744081 449.483804
1.000000 -83.000000 0.000000 437.476073 462.368491
2.000000 -83.000000 0.000000 427.221457 475.270375
3.000000 -83.000000 0.000000 416.981222 488.188092
4.000000 -83.000000 0.000000 406.756453 501.120418
5.000000 -83.000000 0.000000 396.548347 514.066249
6.000000 -83.000000 0.000000 386.358225 527.024592
7.000000 -83.000000 0.000000 376.187547 539.994544
8.000000 -83.000000 0.000000 371.328835 567.680735
9.000000 -83.000000 0.000000 362.331004 580.292115
10.000000 -83.000000 0.000000 354.605028 598.008884
11.000000 -83.000000 0.000000 345.666882 615.112639
12.000000 -83.000000 0.000000 338.280114 635.232135
13.000000 -83.000000 0.000000 330.904588 655.376356
14.000000 -83.000000 0.000000 322.636162 674.441172
15.000000 -83.000000 0.000000 315.849667 695.507860
16.000000 -83.000000 0.000000 309.077538 716.606049
17.000000 -83.000000 0.000000 303.279422 746.280668
18.000000 -83.000000 0.000000 297.294950 773.889937
19.000000 -83.000000 0.000000 291.320116 801.528661
20.000000 -83.000000 0.000000 285.355524 829.193896
21.000000 -83.000000 0.000000 280.149543 861.662663
22.000000 -83.000000 0.000000 274.979656 897.746077
23.000000 -83.000000 0.000000 269.817219 933.855464
24.000000 -83.000000 0.000000 264.677715 975.752917
25.000000 -83.000000 0.000000 259.688375 1015.646582
26.000000 -83.000000 0.000000 255.412591 1060.965588
27.000000 -83.000000 0.000000 250.342193 1098.078390
28.000000 -83.000000 0.000000 245.440402 1146.872286
29.000000 -83.000000 0.000000 241.456998 1213.411357
30.000000 -83.000000 0.000000 237.464137 1272.204537
31.000000 -83.000000 0.000000 233.461488 1336.402545
32.000000 -83.000000 0.000000 229.465969 1400.654195
33.000000 -83.000000 0.000000 225.477959 1464.952428
34.000000 -83.000000 0.000000 221.497864 1529.291368
35.000000 -83.000000 0.000000 217.664761 1608.815195
36.000000 -83.000000 0.000000 214.259930 1707.538028
37.000000 -83.000000 0.000000 210.857106 1825.519405
38.000000 -83.000000 0.000000 207.577855 1946.100498
39.000000 -83.000000 0.000000 204.303385 2066.717527
40.000000 -83.000000 0.000000 201.033928 2187.364548
41.000000 -83.000000 0.000000 198.111504 2339.159401
42.000000 -83.000000 0.000000 195.132954 2522.755829
43.000000 -83.000000 0.000000 192.260042 2686.203354
44.000000 -83.000000 0.000000 189.248285 2804.420018
45.000000 -83.000000 0.000000 186.791800 3134.557734
46.000000 -83.000000 0.000000 184.325692 3469.410646
47.000000 -83.000000 0.000000 181.850573 3808.966636
48.000000 -83.000000 0.000000 179.059190 4064.711643
-49.000000 -82.000000 0.000000 4465.321856 176.611057
-48.000000 -82.000000 0.000000 4014.240432 179.154713
-47.000000 -82.000000 0.000000 3688.674843 181.705114
-46.000000 -82.000000 0.000000 3479.089038 184.628710
-45.000000 -82.000000 0.000000 3175.406654 187.174938
-44.000000 -82.000000 0.000000 2875.237303 189.710281
-43.000000 -82.000000 0.000000 2578.582598 192.234233
-42.000000 -82.000000 0.000000 2437.415046 194.863903
-41.000000 -82.000000 0.000000 2318.066416 198.155167
-40.000000 -82.000000 0.000000 2203.596885 201.538193
-39.000000 -82.000000 0.000000 2076.795945 204.751336
-38.000000 -82.000000 0.000000 1950.061905 207.969491
-37.000000 -82.000000 0.000000 1821.588883 211.326787
-36.000000 -82.000000 0.000000 1732.253730 214.760928
-35.000000 -82.000000 0.000000 1639.653142 218.207033
-34.000000 -82.000000 0.000000 1544.142572 221.646091
-33.000000 -82.000000 0.000000 1455.113904 225.572692
-32.000000 -82.000000 0.000000 1391.899323 229.769853
-31.000000 -82.000000 0.000000 1328.590731 233.830542
-30.000000 -82.000000 0.000000 1263.639933 237.844811
-29.000000 -82.000000 0.000000 1190.982756 241.546637
-28.000000 -82.000000 0.000000 1149.177728 246.272034
-27.000000 -82.000000 0.000000 1109.312650 250.888420
-26.000000 -82.000000 0.000000 1065.994162 255.686600
-25.000000 -82.000000 0.000000 1022.682783 260.491371
-24.000000 -82.000000 0.000000 979.379459 265.302374
-23.000000 -82.000000 0.000000 934.164791 270.218821
-22.000000 -82.000000 0.000000 886.448751 275.526450
-21.000000 -82.000000 0.000000 858.526904 280.322893
-20.000000 -82.000000 0.000000 831.680670 286.334993
-19.000000 -82.000000 0.000000 804.864904 292.358737
-18.000000 -82.000000 0.000000 778.082757 298.393420
-17.000000 -82.000000 0.000000 751.337822 304.438391
-16.000000 -82.000000 0.000000 724.634220 310.493049
-15.000000 -82.000000 0.000000 697.976696 316.556838
-14.000000 -82.000000 0.000000 671.370739 322.629244
-13.000000 -82.000000 0.000000 654.986916 331.736544
-12.000000 -82.000000 0.000000 625.855716 337.180997
-11.000000 -82.000000 0.000000 610.184990 345.784451
-10.000000 -82.000000 0.000000 594.526523 354.406810
-9.000000 -82.000000 0.000000 578.881310 363.046726
-8.000000 -82.000000 0.000000 563.250456 371.702975
-7.000000 -82.000000 0.000000 547.635190 380.374442
-6.000000 -82.000000 0.000000 532.036884 389.060110
-5.000000 -82.000000 0.000000 513.850142 397.947987
-4.000000 -82.000000 0.000000 496.616119 406.353750
-3.000000 -82.000000 0.000000 479.414429 414.767944
-2.000000 -82.000000 0.000000 479.744405 432.207868
-1.000000 -82.000000 0.000000 458.493530 437.921135
0.000000 -82.000000 0.000000 448.239017 450.732665
1.000000 -82.000000 0.000000 437.998200 463.565882
2.000000 -82.000000 0.000000 427.772061 476.419031
3.000000 -82.000000 0.000000 417.561679 489.290544
4.000000 -82.000000 0.000000 407.368239 502.179007
5.000000 -82.000000 0.000000 397.193045 515.083149
6.000000 -82.000000 0.000000 387.037537 528.001819
7.000000 -82.000000 0.000000 376.903306 540.933977
8.000000 -82.000000 0.000000 366.792114 553.878678
9.000000 -82.000000 0.000000 364.809539 586.915924
10.000000 -82.000000 0.000000 353.530724 596.880374
11.000000 -82.000000 0.000000 346.155668 616.892694
12.000000 -82.000000 0.000000 338.792102 636.937207
13.000000 -82.000000 0.000000 330.122767 655.855721
14.000000 -82.000000 0.000000 323.346156 676.799768
15.000000 -82.000000 0.000000 316.583993 697.783551
16.000000 -82.000000 0.000000 309.837226 718.803589
17.000000 -82.000000 0.000000 303.106882 739.856793
18.000000 -82.000000 0.000000 297.739705 776.034597
19.000000 -82.000000 0.000000 291.784272 803.573058
20.000000 -82.000000 0.000000 285.839874 831.144625
21.000000 -82.000000 0.000000 280.631740 862.593219
22.000000 -82.000000 0.000000 275.478768 898.576950
23.000000 -82.000000 0.000000 270.333877 934.594321
24.000000 -82.000000 0.000000 265.197538 970.641587
25.000000 -82.000000 0.000000 260.606445 1020.053159
26.000000 -82.000000 0.000000 255.514930 1057.177060
27.000000 -82.000000 0.000000 250.430285 1094.307574
28.000000 -82.000000 0.000000 245.646550 1145.509910
29.000000 -82.000000 0.000000 241.755953 1211.343862
30.000000 -82.000000 0.000000 237.788212 1277.804800
31.000000 -82.000000 0.000000 233.825269 1344.315019
32.000000 -82.000000 0.000000 229.877240 1406.264302
33.000000 -82.000000 0.000000 225.903312 1470.298778
34.000000 -82.000000 0.000000 221.937790 1534.395888
35.000000 -82.000000 0.000000 217.981130 1598.548096
36.000000 -82.000000 0.000000 214.451562 1705.729105
37.000000 -82.000000 0.000000 211.177748 1825.947059
38.000000 -82.000000 0.000000 207.908803 1946.248104
39.000000 -82.000000 0.000000 204.470444 2065.553579
40.000000 -82.000000 0.000000 201.404529 2201.692995
41.000000 -82.000000 0.000000 198.343349 2337.859553
42.000000 -82.000000 0.000000 195.287127 2474.048773
43.000000 -82.000000 0.000000 192.381508 2703.087900
44.000000 -82.000000 0.000000 189.508888 2880.480004
45.000000 -82.000000 0.000000 186.753971 3103.349977
46.000000 -82.000000 0.000000 184.228867 3427.141119
47.000000 -82.000000 0.000000 181.578037 3703.689185
48.000000 -82.000000 0.000000 178.806475 3955.348667
49.000000 -82.000000 0.000000 176.503702 4486.759840
-51.000000 -81.000000 0.000000 4818.907907 170.463093
-50.000000 -81.000000 0.000000 4534.677757 173.343787
-49.000000 -81.000000 0.000000 4264.719028 176.218055
-48.000000 -81.000000 0.000000 3869.973425 178.841757
-47.000000 -81.000000 0.000000 3549.248641 181.287153
-46.000000 -81.000000 0.000000 3370.751372 184.281185
-45.000000 -81.000000 0.000000 3130.240060 187.054117
-44.000000 -81.000000 0.000000 2870.971820 189.820346
-43.000000 -81.000000 0.000000 2573.564643 192.363555
-42.000000 -81.000000 0.000000 2467.566642 195.594475
-41.000000 -81.000000 0.000000 2326.341776 198.296669
-40.000000 -81.000000 0.000000 2207.612422 201.583769
-39.000000 -81.000000 0.000000 2087.637134 204.906087
-38.000000 -81.000000 0.000000 1920.960384 208.174914
-37.000000 -81.000000 0.000000 1825.509006 211.590852
-36.000000 -81.000000 0.000000 1730.070239 215.011515
-35.000000 -81.000000 0.000000 1634.646292 218.436680
-34.000000 -81.000000 0.000000 1539.239923 221.866138
-33.000000 -81.000000 0.000000 1443.854614 225.299695
-32.000000 -81.000000 0.000000 1385.844275 229.941948
-31.000000 -81.000000 0.000000 1322.621157 234.132376
-30.000000 -81.000000 0.000000 1264.459340 238.373533
-29.000000 -81.000000 0.000000 1212.911427 242.710577
-28.000000 -81.000000 0.000000 1150.114093 246.553993
-27.000000 -81.000000 0.000000 1106.841437 251.328121
-26.000000 -81.000000 0.000000 1063.579349 256.109851
-25.000000 -81.000000 0.000000 1020.329174 260.898765
-24.000000 -81.000000 0.000000 977.092493 265.694475
-23.000000 -81.000000 0.000000 933.871181 270.496619
-22.000000 -81.000000 0.000000 889.911296 275.725702
-21.000000 -81.000000 0.000000 863.672390 281.610420
-20.000000 -81.000000 0.000000 833.875748 286.458197
-19.000000 -81.000000 0.000000 806.413606 292.710956
-18.000000 -81.000000 0.000000 778.964512 298.970865
-17.000000 -81.000000 0.000000 751.529896 305.237484
-16.000000 -81.000000 0.000000 724.111402 311.510407
-15.000000 -81.000000 0.000000 696.710934 317.789262
-14.000000 -81.000000 0.000000 669.330707 324.073704
-13.000000 -81.000000 0.000000 641.973309 330.363414
-12.000000 -81.000000 0.000000 630.103487 337.167847
-11.000000 -81.000000 0.000000 613.523568 345.905668
-10.000000 -81.000000 0.000000 596.945961 354.653561
-9.000000 -81.000000 0.000000 580.370864 363.410801
-8.000000 -81.000000 0.000000 563.798499 372.176726
-7.000000 -81.000000 0.000000 547.229113 380.950738
-6.000000 -81.000000 0.000000 530.662986 389.732290
-5.000000 -81.000000 0.000000 514.100434 398.520883
-4.000000 -81.000000 0.000000 496.246096 407.194020
-3.000000 -81.000000 0.000000 495.719088 421.929775
-2.000000 -81.000000 0.000000 481.124637 433.621549
-1.000000 -81.000000 0.000000 459.478239 439.711550
0.000000 -81.000000 0.000000 449.132038 452.505967
1.000000 -81.000000 0.000000 438.797603 465.324158
2.000000 -81.000000 0.000000 428.475784 478.164212
3.000000 -81.000000 0.000000 418.167515 491.024413
4.000000 -81.000000 0.000000 407.873826 503.903218
5.000000 -81.000000 0.000000 397.595846 516.799237
6.000000 -81.000000 0.000000 387.334828 529.711213
7.000000 -81.000000 0.000000 377.092155 542.638006
8.000000 -81.000000 0.000000 366.869365 555.578582
9.000000 -81.000000 0.000000 363.779754 588.727009
10.000000 -81.000000 0.000000 356.238720 605.869475
11.000000 -81.000000 0.000000 346.691556 618.916276
12.000000 -81.000000 0.000000 337.618779 637.717972
13.000000 -81.000000 0.000000 330.851795 658.518277
14.000000 -81.000000 0.000000 324.099328 679.368228
15.000000 -81.000000 0.000000 317.362304 700.263390
16.000000 -81.000000 0.000000 310.641728 721.199834
17.000000 -81.000000 0.000000 303.938690 742.174066
18.000000 -81.000000 0.000000 297.254378 763.182971
19.000000 -81.000000 0.000000 292.285313 805.934484
20.000000 -81.000000 0.000000 286.361805 833.402378
21.000000 -81.000000 0.000000 281.151684 863.847029
22.000000 -81.000000 0.000000 276.016269 899.718381
23.000000 -81.000000 0.000000 271.252459 936.928247
24.000000 -81.000000 0.000000 265.839989 979.566310
25.000000 -81.000000 0.000000 260.756561 1016.709752
26.000000 -81.000000 0.000000 255.680184 1053.858683
27.000000 -81.000000 0.000000 250.611287 1091.012543
28.000000 -81.000000 0.000000 245.909417 1140.557987
29.000000 -81.000000 0.000000 241.909804 1208.359727
30.000000 -81.000000 0.000000 237.913832 1276.192869
31.000000 -81.000000 0.000000 233.921689 1344.052659
32.000000 -81.000000 0.000000 229.933574 1411.935254
33.000000 -81.000000 0.000000 226.055540 1470.910044
34.000000 -81.000000 0.000000 221.943061 1537.717084
35.000000 -81.000000 0.000000 217.878472 1600.476389
36.000000 -81.000000 0.000000 214.768768 1696.642342
37.000000 -81.000000 0.000000 211.512508 1821.331981
38.000000 -81.000000 0.000000 207.749425 1933.524299
39.000000 -81.000000 0.000000 204.703088 2069.167680
40.000000 -81.000000 0.000000 201.646311 2204.833314
41.000000 -81.000000 0.000000 198.594545 2340.581079
42.000000 -81.000000 0.000000 195.305506 2455.935608
43.000000 -81.000000 0.000000 192.041974 2574.499622
44.000000 -81.000000 0.000000 189.593599 2892.739605
45.000000 -81.000000 0.000000 186.890628 3093.652351
46.000000 -81.000000 0.000000 184.114332 3345.622613
47.000000 -81.000000 0.000000 181.342258 3600.175571
48.000000 -81.000000 0.000000 178.574603 3856.799878
49.000000 -81.000000 0.000000 176.113621 4273.023402
50.000000 -81.000000 0.000000 173.238241 4552.310101
51.000000 -81.000000 0.000000 170.355015 4848.467734
-53.000000 -80.000000 0.000000 5234.316343 163.731811
-52.000000 -80.000000 0.000000 4949.844332 167.137920
-51.000000 -80.000000 0.000000 4645.461372 170.043203
-50.000000 -80.000000 0.000000 4353.099153 172.942551
-49.000000 -80.000000 0.000000 4071.525985 175.862473
-48.000000 -80.000000 0.000000 3739.853381 178.529680
-47.000000 -80.000000 0.000000 3477.965632 181.097715
-46.000000 -80.000000 0.000000 3305.255324 184.109523
-45.000000 -80.000000 0.000000 3060.714104 186.878558
-44.000000 -80.000000 0.000000 2819.374496 189.647777
-43.000000 -80.000000 0.000000 2642.044712 192.428226
-42.000000 -80.000000 0.000000 2474.788053 195.745039
-41.000000 -80.000000 0.000000 2339.334447 198.456634
-40.000000 -80.000000 0.000000 2139.721934 201.781860
-39.000000 -80.000000 0.000000 2012.652202 205.060175
-38.000000 -80.000000 0.000000 1917.335346 208.459878
-37.000000 -80.000000 0.000000 1822.044551 211.864897
-36.000000 -80.000000 0.000000 1726.784129 215.274980
-35.000000 -80.000000 0.000000 1631.559402 218.689891
-34.000000 -80.000000 0.000000 1536.377006 222.109407
-33.000000 -80.000000 0.000000 1441.245328 225.533318
-32.000000 -80.000000 0.000000 1365.352162 230.146344
-31.000000 -80.000000 0.000000 1313.815086 234.455853
-30.000000 -80.000000 0.000000 1262.307755 238.771973
-29.000000 -80.000000 0.000000 1210.833967 243.094354
-28.000000 -80.000000 0.000000 1147.986468 247.050880
-27.000000 -80.000000 0.000000 1104.781670 251.807234
-26.000000 -80.000000 0.000000 1061.592988 256.571837
-25.000000 -80.000000 0.000000 1018.422472 261.344238
-24.000000 -80.000000 0.000000 955.737685 265.937328
-23.000000 -80.000000 0.000000 946.278285 272.132486
-22.000000 -80.000000 0.000000 886.524010 275.769734
-21.000000 -80.000000 0.000000 860.252501 281.637712
-20.000000 -80.000000 0.000000 833.983008 287.513425
-19.000000 -80.000000 0.000000 805.017392 292.860276
-18.000000 -80.000000 0.000000 777.607767 299.101799
-17.000000 -80.000000 0.000000 750.215530 305.350782
-16.000000 -80.000000 0.000000 722.842659 311.606776
-15.000000 -80.000000 0.000000 695.491440 317.869368
-14.000000 -80.000000 0.000000 668.164533 324.138175
-13.000000 -80.000000 0.000000 662.358922 331.707774
-12.000000 -80.000000 0.000000 629.261695 337.096113
-11.000000 -80.000000 0.000000 612.703280 345.808995
-10.000000 -80.000000 0.000000 596.148376 354.533182
-9.000000 -80.000000 0.000000 579.597283 363.267857
-8.000000 -80.000000 0.000000 563.050338 372.012284
-7.000000 -80.000000 0.000000 546.507917 380.765790
-6.000000 -80.000000 0.000000 529.970444 389.527762
-5.000000 -80.000000 0.000000 513.438397 398.297643
-4.000000 -80.000000 0.000000 496.132656 407.213150
-3.000000 -80.000000 0.000000 495.312076 421.535697
-2.000000 -80.000000 0.000000 471.113401 425.794435
-1.000000 -80.000000 0.000000 460.362790 438.967862
0.000000 -80.000000 0.000000 449.615037 452.154679
1.000000 -80.000000 0.000000 438.870354 465.353748
2.000000 -80.000000 0.000000 428.128971 478.564054
3.000000 -80.000000 0.000000 417.391143 491.784693
4.000000 -80.000000 0.000000 406.657152 505.014853
5.000000 -80.000000 0.000000 395.927309 518.253804
6.000000 -80.000000 0.000000 385.201961 531.500889
7.000000 -80.000000 0.000000 374.481495 544.755516
8.000000 -80.000000 0.000000 374.654467 562.275666
9.000000 -80.000000 0.000000 364.039186 583.669399
10.000000 -80.000000 0.000000 356.425584 602.231963
11.000000 -80.000000 0.000000 345.552190 615.081401
12.000000 -80.000000 0.000000 338.620295 638.580346
13.000000 -80.000000 0.000000 331.692503 662.084998
14.000000 -80.000000 0.000000 324.895378 682.144181
15.000000 -80.000000 0.000000 318.184276 702.945218
16.000000 -80.000000 0.000000 311.490695 723.792811
17.000000 -80.000000 0.000000 304.815792 744.683050
18.000000 -80.000000 0.000000 298.160819 765.612446
19.000000 -80.000000 0.000000 291.527143 786.577871
20.000000 -80.000000 0.000000 286.835293 829.734590
21.000000 -80.000000 0.000000 281.709165 865.422689
22.000000 -80.000000 0.000000 276.755820 901.319279
23.000000 -80.000000 0.000000 271.356455 933.649182
24.000000 -80.000000 0.000000 266.007613 976.898540
25.000000 -80.000000 0.000000 260.939355 1014.043311
26.000000 -80.000000 0.000000 255.878744 1051.193491
27.000000 -80.000000 0.000000 250.826244 1088.348526
28.000000 -80.000000 0.000000 246.206075 1136.234140
29.000000 -80.000000 0.000000 242.217669 1203.907936
30.000000 -80.000000 0.000000 238.233275 1271.626878
31.000000 -80.000000 0.000000 234.253099 1339.384119
32.000000 -80.000000 0.000000 230.277359 1407.174126
33.000000 -80.000000 0.000000 226.306289 1474.992381
34.000000 -80.000000 0.000000 222.280890 1524.030227
35.000000 -80.000000 0.000000 218.168866 1603.071431
36.000000 -80.000000 0.000000 215.386695 1735.672899
37.000000 -80.000000 0.000000 211.497844 1760.424543
38.000000 -80.000000 0.000000 208.276882 1903.047357
39.000000 -80.000000 0.000000 205.059036 2046.324267
40.000000 -80.000000 0.000000 201.844454 2190.126906
41.000000 -80.000000 0.000000 198.633295 2334.358117
42.000000 -80.000000 0.000000 195.412272 2441.050771
43.000000 -80.000000 0.000000 192.158704 2559.913310
44.000000 -80.000000 0.000000 189.658036 2842.745195
45.000000 -80.000000 0.000000 186.725929 3056.409139
46.000000 -80.000000 0.000000 183.895043 3249.336773
47.000000 -80.000000 0.000000 181.127073 3508.907892
48.000000 -80.000000 0.000000 178.363654 3769.913447
49.000000 -80.000000 0.000000 175.709697 4028.429906
50.000000 -80.000000 0.000000 172.848562 4355.471478
51.000000 -80.000000 0.000000 169.944306 4659.531752
52.000000 -80.000000 0.000000 167.032582 4978.224261
53.000000 -80.000000 0.000000 163.626313 5203.642062
-54.000000 -79.000000 0.000000 5174.077332 160.844794
-53.000000 -79.000000 0.000000 5011.341606 163.775110
-52.000000 -79.000000 0.000000 4726.529190 166.694307
-51.000000 -79.000000 0.000000 4457.770776 169.640311
-50.000000 -79.000000 0.000000 4169.269896 172.595592
-49.000000 -79.000000 0.000000 3965.389580 175.532640
-48.000000 -79.000000 0.000000 3625.261238 178.218878
-47.000000 -79.000000 0.000000 3419.470046 180.928254
-46.000000 -79.000000 0.000000 3220.959754 183.858480
-45.000000 -79.000000 0.000000 3005.671716 186.731380
-44.000000 -79.000000 0.000000 2783.770513 189.510712
-43.000000 -79.000000 0.000000 2567.703259 192.308844
-42.000000 -79.000000 0.000000 2475.784182 195.777454
-41.000000 -79.000000 0.000000 2236.712924 198.203678
-40.000000 -79.000000 0.000000 2140.827326 201.747538
-39.000000 -79.000000 0.000000 2010.445036 205.381336
-38.000000 -79.000000 0.000000 1923.751709 208.722696
-37.000000 -79.000000 0.000000 1813.307259 212.184758
-36.000000 -79.000000 0.000000 1703.019418 215.650275
-35.000000 -79.000000 0.000000 1592.920714 219.119084
-34.000000 -79.000000 0.000000 1483.053272 222.591031
-33.000000 -79.000000 0.000000 1464.925994 226.131748
-32.000000 -79.000000 0.000000 1350.592934 229.924008
-31.000000 -79.000000 0.000000 1304.153636 234.557542
-30.000000 -79.000000 0.000000 1257.763059 239.196215
-29.000000 -79.000000 0.000000 1209.223131 243.514889
-28.000000 -79.000000 0.000000 1157.889098 247.828447
-27.000000 -79.000000 0.000000 1103.135654 252.325536
-26.000000 -79.000000 0.000000 1060.037487 257.072351
-25.000000 -79.000000 0.000000 1001.229695 261.623866
-24.000000 -79.000000 0.000000 951.446665 266.173588
-23.000000 -79.000000 0.000000 941.804751 272.243881
-22.000000 -79.000000 0.000000 907.884839 277.364122
-21.000000 -79.000000 0.000000 857.269190 281.701483
-20.000000 -79.000000 0.000000 830.978590 287.560398
-19.000000 -79.000000 0.000000 804.688833 293.427255
-18.000000 -79.000000 0.000000 778.400003 299.301587
-17.000000 -79.000000 0.000000 749.146037 305.509593
-16.000000 -79.000000 0.000000 721.828223 311.747759
-15.000000 -79.000000 0.000000 694.536426 317.993220
-14.000000 -79.000000 0.000000 683.696259 325.075297
-13.000000 -79.000000 0.000000 660.229188 331.875066
-12.000000 -79.000000 0.000000 628.589318 337.081621
-11.000000 -79.000000 0.000000 612.057044 345.768114
-10.000000 -79.000000 0.000000 595.529736 354.467209
-9.000000 -79.000000 0.000000 579.007820 363.178000
-8.000000 -79.000000 0.000000 562.491772 371.899665
-7.000000 -79.000000 0.000000 545.982123 380.631457
-6.000000 -79.000000 0.000000 529.479472 389.372694
-5.000000 -79.000000 0.000000 512.984495 398.122754
-4.000000 -79.000000 0.000000 501.854742 406.776221
-3.000000 -79.000000 0.000000 498.160791 420.624435
-2.000000 -79.000000 0.000000 470.914221 425.148999
-1.000000 -79.000000 0.000000 460.182486 438.289644
0.000000 -79.000000 0.000000 449.454513 451.445611
1.000000 -79.000000 0.000000 438.730579 464.615598
2.000000 -79.000000 0.000000 428.010986 477.798446
3.000000 -79.000000 0.000000 417.296070 490.993118
4.000000 -79.000000 0.000000 406.586200 504.198688
5.000000 -79.000000 0.000000 395.881786 517.414319
6.000000 -79.000000 0.000000 385.183282 530.639261
7.000000 -79.000000 0.000000 383.079866 547.414898
8.000000 -79.000000 0.000000 373.879989 560.507831
9.000000 -79.000000 0.000000 363.787841 582.176434
10.000000 -79.000000 0.000000 356.187376 600.712093
11.000000 -79.000000 0.000000 345.501475 612.451259
12.000000 -79.000000 0.000000 338.584881 635.918751
13.000000 -79.000000 0.000000 331.673027 659.394214
14.000000 -79.000000 0.000000 324.766218 682.876825
15.000000 -79.000000 0.000000 317.864782 706.365872
16.000000 -79.000000 0.000000 310.969077 729.860734
17.000000 -79.000000 0.000000 304.079492 753.360865
18.000000 -79.000000 0.000000 297.196454 776.865789
19.000000 -79.000000 0.000000 290.320427 800.375082
20.000000 -79.000000 0.000000 287.537004 837.529208
21.000000 -79.000000 0.000000 282.267449 866.408940
22.000000 -79.000000 0.000000 276.875845 898.762692
23.000000 -79.000000 0.000000 271.492395 931.117672
24.000000 -79.000000 0.000000 266.207248 974.939076
25.000000 -79.000000 0.000000 261.154759 1012.059186
26.000000 -79.000000 0.000000 256.110533 1049.186461
27.000000 -79.000000 0.000000 251.075070 1086.320166
28.000000 -79.000000 0.000000 246.536402 1132.545562
29.000000 -79.000000 0.000000 242.559727 1200.054722
30.000000 -79.000000 0.000000 238.587451 1267.626730
31.000000 -79.000000 0.000000 234.619796 1335.252042
32.000000 -79.000000 0.000000 230.657001 1402.922952
33.000000 -79.000000 0.000000 226.699322 1470.633164
34.000000 -79.000000 0.000000 221.835847 1523.495195
35.000000 -79.000000 0.000000 217.619506 1577.364680
36.000000 -79.000000 0.000000 214.888835 1708.185688
37.000000 -79.000000 0.000000 211.551176 1818.428436
38.000000 -79.000000 0.000000 208.246409 1926.282475
39.000000 -79.000000 0.000000 205.009870 2007.256803
40.000000 -79.000000 0.000000 201.802655 2152.030375
41.000000 -79.000000 0.000000 198.599101 2297.117474
42.000000 -79.000000 0.000000 195.399389 2442.462229
43.000000 -79.000000 0.000000 192.203711 2588.021230
44.000000 -79.000000 0.000000 189.590698 2788.318332
45.000000 -79.000000 0.000000 186.697605 2971.675213
46.000000 -79.000000 0.000000 183.807785 3156.490261
47.000000 -79.000000 0.000000 180.932555 3430.863582
48.000000 -79.000000 0.000000 178.173703 3695.512059
49.000000 -79.000000 0.000000 175.402610 3902.640084
50.000000 -79.000000 0.000000 172.480932 4168.123716
51.000000 -79.000000 0.000000 169.747770 4476.407703
52.000000 -79.000000 0.000000 166.527685 4727.003680
53.000000 -79.000000 0.000000 163.633363 4947.352651
54.000000 -79.000000 0.000000 160.743555 5175.043514
-55.000000 -78.000000 0.000000 5138.235686 157.913964
-54.000000 -78.000000 0.000000 4958.312025 160.881914
-53.000000 -78.000000 0.000000 4760.314136 163.812750
-52.000000 -78.000000 0.000000 4489.439313 166.642751
-51.000000 -78.000000 0.000000 4223.255955 169.478892
-50.000000 -78.000000 0.000000 3946.173013 172.321455
-49.000000 -78.000000 0.000000 3774.233320 175.432382
-48.000000 -78.000000 0.000000 3528.293999 178.058650
-47.000000 -78.000000 0.000000 3328.919053 180.989688
-46.000000 -78.000000 0.000000 3130.489140 183.924915
-45.000000 -78.000000 0.000000 2881.012354 186.821802
-44.000000 -78.000000 0.000000 2656.638183 189.714553
-43.000000 -78.000000 0.000000 2588.545925 192.612424
-42.000000 -78.000000 0.000000 2401.541114 195.803682
-41.000000 -78.000000 0.000000 2226.972727 198.287879
-40.000000 -78.000000 0.000000 2115.881602 201.729487
-39.000000 -78.000000 0.000000 2004.852046 205.175415
-38.000000 -78.000000 0.000000 1893.894887 208.625450
-37.000000 -78.000000 0.000000 1779.671263 212.176380
-36.000000 -78.000000 0.000000 1667.343965 215.609244
-35.000000 -78.000000 0.000000 1609.274493 219.034083
-34.000000 -78.000000 0.000000 1528.191364 222.637014
-33.000000 -78.000000 0.000000 1447.123297 226.242890
-32.000000 -78.000000 0.000000 1340.580163 229.838368
-31.000000 -78.000000 0.000000 1293.967667 234.458790
-30.000000 -78.000000 0.000000 1247.391375 239.084861
-29.000000 -78.000000 0.000000 1200.855501 243.716260
-28.000000 -78.000000 0.000000 1154.364933 248.352688
-27.000000 -78.000000 0.000000 1097.126203 252.853974
-26.000000 -78.000000 0.000000 1047.312579 257.375460
-25.000000 -78.000000 0.000000 997.543175 261.904248
-24.000000 -78.000000 0.000000 947.824957 266.439966
-23.000000 -78.000000 0.000000 937.899494 272.390398
-22.000000 -78.000000 0.000000 903.954149 277.495999
-21.000000 -78.000000 0.000000 854.727028 281.801709
-20.000000 -78.000000 0.000000 828.429181 287.643092
-19.000000 -78.000000 0.000000 802.131703 293.493114
-18.000000 -78.000000 0.000000 775.834633 299.351269
-17.000000 -78.000000 0.000000 749.538013 305.217088
-16.000000 -78.000000 0.000000 721.069166 311.933294
-15.000000 -78.000000 0.000000 705.141183 318.545556
-14.000000 -78.000000 0.000000 681.697957 325.317976
-13.000000 -78.000000 0.000000 658.275259 332.098209
-12.000000 -78.000000 0.000000 628.086901 337.124378
-11.000000 -78.000000 0.000000 611.585410 345.783045
-10.000000 -78.000000 0.000000 595.090599 354.455675
-9.000000 -78.000000 0.000000 578.603038 363.141268
-8.000000 -78.000000 0.000000 562.123365 371.838916
-7.000000 -78.000000 0.000000 545.652296 380.547793
-6.000000 -78.000000 0.000000 529.190633 389.267144
-5.000000 -78.000000 0.000000 516.367864 397.823707
-4.000000 -78.000000 0.000000 510.203197 411.271898
-3.000000 -78.000000 0.000000 496.512907 419.734148
-2.000000 -78.000000 0.000000 470.827936 424.581354
-1.000000 -78.000000 0.000000 460.117721 437.686788
0.000000 -78.000000 0.000000 449.412296 450.809615
1.000000 -78.000000 0.000000 438.712011 463.948360
2.000000 -78.000000 0.000000 428.017251 477.101708
3.000000 -78.000000 0.000000 417.328442 490.268482
4.000000 -78.000000 0.000000 406.646052 503.447630
5.000000 -78.000000 0.000000 395.970601 516.638205
6.000000 -78.000000 0.000000 391.555127 532.711055
7.000000 -78.000000 0.000000 382.367148 545.809519
8.000000 -78.000000 0.000000 373.182497 558.908440
9.000000 -78.000000 0.000000 363.600856 580.852787
10.000000 -78.000000 0.000000 356.014918 599.356178
11.000000 -78.000000 0.000000 348.434111 617.867434
12.000000 -78.000000 0.000000 338.605593 633.420429
13.000000 -78.000000 0.000000 331.710849 656.860637
14.000000 -78.000000 0.000000 324.821875 680.310452
15.000000 -78.000000 0.000000 317.939047 703.768913
16.000000 -78.000000 0.000000 311.062772 727.235184
17.000000 -78.000000 0.000000 304.193495 750.708532
18.000000 -78.000000 0.000000 297.331702 774.188314
19.000000 -78.000000 0.000000 293.288141 807.145766
20.000000 -78.000000 0.000000 287.837891 835.145824
21.000000 -78.000000 0.000000 282.392848 863.154439
22.000000 -78.000000 0.000000 276.953321 891.170802
23.000000 -78.000000 0.000000 272.455854 915.338764
24.000000 -78.000000 0.000000 266.438821 973.692194
25.000000 -78.000000 0.000000 261.402691 1010.761395
26.000000 -78.000000 0.000000 256.375460 1047.841375
27.000000 -78.000000 0.000000 251.357662 1084.931027
28.000000 -78.000000 0.000000 246.900263 1129.498477
29.000000 -78.000000 0.000000 242.935835 1196.805868
30.000000 -78.000000 0.000000 238.976204 1264.197795
31.000000 -78.000000 0.000000 234.338655 1329.317500
32.000000 -78.000000 0.000000 230.246138 1393.651816
33.000000 -78.000000 0.000000 226.158639 1457.999002
34.000000 -78.000000 0.000000 222.121489 1511.154487
35.000000 -78.000000 0.000000 219.454430 1572.321055
36.000000 -78.000000 0.000000 215.622394 1623.489188
37.000000 -78.000000 0.000000 211.708955 1790.390413
38.000000 -78.000000 0.000000 208.443723 1908.723664
39.000000 -78.000000 0.000000 205.151761 2023.498201
40.000000 -78.000000 0.000000 201.866094 2131.351081
41.000000 -78.000000 0.000000 198.585284 2263.505405
42.000000 -78.000000 0.000000 195.393762 2409.413159
43.000000 -78.000000 0.000000 192.206547 2555.473717
44.000000 -78.000000 0.000000 189.556591 2702.535077
45.000000 -78.000000 0.000000 186.692453 2892.981236
46.000000 -78.000000 0.000000 183.809647 3080.462713
47.000000 -78.000000 0.000000 180.930494 3268.884116
48.000000 -78.000000 0.000000 178.055172 3458.091808
49.000000 -78.000000 0.000000 175.109522 3790.498528
50.000000 -78.000000 0.000000 172.598479 4092.873696
51.000000 -78.000000 0.000000 169.511396 4225.460228
52.000000 -78.000000 0.000000 166.502696 4475.672605
53.000000 -78.000000 0.000000 163.591973 4702.276950
54.000000 -78.000000 0.000000 160.686111 4935.685030
55.000000 -78.000000 0.000000 157.785613 5174.649416
-57.000000 -77.000000 0.000000 5330.256190 151.930983
-56.000000 -77.000000 0.000000 5127.050440 154.943204
-55.000000 -77.000000 0.000000 4930.876745 157.946649
-54.000000 -77.000000 0.000000 4742.831650 160.940137
-53.000000 -77.000000 0.000000 4529.977187 163.804149
-52.000000 -77.000000 0.000000 4255.388886 166.630985
-51.000000 -77.000000 0.000000 3985.263689 169.464067
-50.000000 -77.000000 0.000000 3818.435132 172.267961
-49.000000 -77.000000 0.000000 3653.763222 175.409623
-48.000000 -77.000000 0.000000 3443.071494 178.078159
-47.000000 -77.000000 0.000000 3211.642828 180.959463
-46.000000 -77.000000 0.000000 2981.638994 183.842090
-45.000000 -77.000000 0.000000 2753.049352 186.727558
-44.000000 -77.000000 0.000000 2656.268335 189.652609
-43.000000 -77.000000 0.000000 2517.876475 192.622354
-42.000000 -77.000000 0.000000 2352.747392 195.860233
-41.000000 -77.000000 0.000000 2200.759026 198.577598
-40.000000 -77.000000 0.000000 2087.352546 201.982342
-39.000000 -77.000000 0.000000 1974.028668 205.392197
-38.000000 -77.000000 0.000000 1860.802484 208.806913
-37.000000 -77.000000 0.000000 1747.692981 212.226256
-36.000000 -77.000000 0.000000 1688.372466 215.725497
-35.000000 -77.000000 0.000000 1592.584310 219.193990
-34.000000 -77.000000 0.000000 1511.432343 222.787269
-33.000000 -77.000000 0.000000 1430.287808 226.383799
-32.000000 -77.000000 0.000000 1331.442066 229.784287
-31.000000 -77.000000 0.000000 1284.685502 234.390967
-30.000000 -77.000000 0.000000 1237.954553 239.003828
-29.000000 -77.000000 0.000000 1191.252233 243.622520
-28.000000 -77.000000 0.000000 1144.582047 248.246716
-27.000000 -77.000000 0.000000 1097.948091 252.876116
-26.000000 -77.000000 0.000000 1044.179283 257.701353
-25.000000 -77.000000 0.000000 994.499387 262.215147
-24.000000 -77.000000 0.000000 968.531478 267.488977
-23.000000 -77.000000 0.000000 934.569639 272.571979
-22.000000 -77.000000 0.000000 900.620343 277.662312
-21.000000 -77.000000 0.000000 866.685063 282.759582
-20.000000 -77.000000 0.000000 826.338991 287.761475
-19.000000 -77.000000 0.000000 804.859690 293.465707
-18.000000 -77.000000 0.000000 778.862847 299.376846
-17.000000 -77.000000 0.000000 752.867950 305.293941
-16.000000 -77.000000 0.000000 726.875207 311.216655
-15.000000 -77.000000 0.000000 703.266600 318.866636
-14.000000 -77.000000 0.000000 679.870672 325.617521
-13.000000 -77.000000 0.000000 656.498702 332.377090
-12.000000 -77.000000 0.000000 627.754852 337.224363
-11.000000 -77.000000 0.000000 611.288784 345.853779
-10.000000 -77.000000 0.000000 594.831362 354.498584
-9.000000 -77.000000 0.000000 578.383323 363.157678
-8.000000 -77.000000 0.000000 561.945492 371.830063
-7.000000 -77.000000 0.000000 547.974761 380.509841
-6.000000 -77.000000 0.000000 530.958185 388.972763
-5.000000 -77.000000 0.000000 513.946466 397.439559
-4.000000 -77.000000 0.000000 508.652121 410.468006
-3.000000 -77.000000 0.000000 494.978560 418.926001
-2.000000 -77.000000 0.000000 470.854607 424.091812
-1.000000 -77.000000 0.000000 460.168543 437.159606
0.000000 -77.000000 0.000000 449.488418 450.247003
1.000000 -77.000000 0.000000 438.814665 463.352342
2.000000 -77.000000 0.000000 428.147760 476.474143
3.000000 -77.000000 0.000000 417.488228 489.611082
4.000000 -77.000000 0.000000 406.836649 502.761972
5.000000 -77.000000 0.000000 400.077081 518.177497
6.000000 -77.000000 0.000000 390.901581 531.277598
7.000000 -77.000000 0.000000 381.729934 544.378089
8.000000 -77.000000 0.000000 372.562425 557.478942
9.000000 -77.000000 0.000000 363.478331 579.699617
10.000000 -77.000000 0.000000 355.908306 598.165331
11.000000 -77.000000 0.000000 348.344105 616.641185
12.000000 -77.000000 0.000000 338.682424 631.087318
13.000000 -77.000000 0.000000 331.805948 654.486092
14.000000 -77.000000 0.000000 324.936015 677.897370
15.000000 -77.000000 0.000000 318.073049 701.319900
16.000000 -77.000000 0.000000 311.217511 724.752590
17.000000 -77.000000 0.000000 304.369902 748.194487
18.000000 -77.000000 0.000000 297.530770 771.644751
19.000000 -77.000000 0.000000 293.624030 805.062305
20.000000 -77.000000 0.000000 288.190287 833.025461
21.000000 -77.000000 0.000000 282.762380 860.999593
22.000000 -77.000000 0.000000 277.340652 888.983665
23.000000 -77.000000 0.000000 272.293052 909.732183
24.000000 -77.000000 0.000000 266.653041 966.765244
25.000000 -77.000000 0.000000 261.644116 1005.373021
26.000000 -77.000000 0.000000 256.673423 1047.160784
27.000000 -77.000000 0.000000 251.673909 1084.183568
28.000000 -77.000000 0.000000 247.297511 1127.098088
29.000000 -77.000000 0.000000 242.864693 1191.329640
30.000000 -77.000000 0.000000 238.775811 1255.550094
31.000000 -77.000000 0.000000 234.691890 1319.795856
32.000000 -77.000000 0.000000 230.613195 1384.063402
33.000000 -77.000000 0.000000 226.540007 1448.349832
34.000000 -77.000000 0.000000 223.311271 1503.103673
35.000000 -77.000000 0.000000 219.485837 1554.515399
36.000000 -77.000000 0.000000 215.664349 1606.076120
37.000000 -77.000000 0.000000 211.831220 1755.721506
38.000000 -77.000000 0.000000 208.574251 1874.284811
39.000000 -77.000000 0.000000 205.320203 1992.882836
40.000000 -77.000000 0.000000 202.069217 2111.509730
41.000000 -77.000000 0.000000 198.836449 2230.932240
42.000000 -77.000000 0.000000 195.572535 2338.675134
43.000000 -77.000000 0.000000 192.851503 2546.006230
44.000000 -77.000000 0.000000 189.530226 2610.561772
45.000000 -77.000000 0.000000 186.680548 2808.194063
46.000000 -77.000000 0.000000 183.834058 3006.967222
47.000000 -77.000000 0.000000 180.963504 3201.253836
48.000000 -77.000000 0.000000 177.935435 3382.502726
49.000000 -77.000000 0.000000 175.245807 3655.829670
50.000000 -77.000000 0.000000 172.417773 3896.033682
51.000000 -77.000000 0.000000 169.285599 4095.213021
52.000000 -77.000000 0.000000 166.418693 4282.457345
53.000000 -77.000000 0.000000 163.553775 4474.426396
54.000000 -77.000000 0.000000 160.691251 4670.366983
55.000000 -77.000000 0.000000 157.831554 4869.640932
56.000000 -77.000000 0.000000 154.975144 5071.707459
57.000000 -77.000000 0.000000 152.122512 5276.107899
-58.000000 -76.000000 0.000000 5249.343463 149.978920
-57.000000 -76.000000 0.000000 5088.196506 152.420610
-56.000000 -76.000000 0.000000 4904.830140 155.487012
-55.000000 -76.000000 0.000000 4702.595910 158.162904
-54.000000 -76.000000 0.000000 4528.081846 161.020669
-53.000000 -76.000000 0.000000 4303.379837 163.836033
-52.000000 -76.000000 0.000000 4050.826384 166.623782
-51.000000 -76.000000 0.000000 3862.838608 169.440257
-50.000000 -76.000000 0.000000 3682.269491 172.330124
-49.000000 -76.000000 0.000000 3497.213603 175.173981
-48.000000 -76.000000 0.000000 3323.296531 178.026970
-47.000000 -76.000000 0.000000 3090.539866 180.901161
-46.000000 -76.000000 0.000000 2870.625144 183.777372
-45.000000 -76.000000 0.000000 2729.731065 186.735189
-44.000000 -76.000000 0.000000 2589.368893 189.695570
-43.000000 -76.000000 0.000000 2449.630065 192.658398
-42.000000 -76.000000 0.000000 2306.280001 195.941142
-41.000000 -76.000000 0.000000 2172.663351 198.690464
-40.000000 -76.000000 0.000000 2058.944717 202.084427
-39.000000 -76.000000 0.000000 1945.273458 205.483855
-38.000000 -76.000000 0.000000 1831.658395 208.888483
-37.000000 -76.000000 0.000000 1732.613050 212.362241
-36.000000 -76.000000 0.000000 1665.935374 215.809872
-35.000000 -76.000000 0.000000 1576.795763 219.384553
-34.000000 -76.000000 0.000000 1495.622384 222.967701
-33.000000 -76.000000 0.000000 1414.454062 226.554419
-32.000000 -76.000000 0.000000 1339.763722 230.135819
-31.000000 -76.000000 0.000000 1276.326863 234.354098
-30.000000 -76.000000 0.000000 1229.474120 238.953145
-29.000000 -76.000000 0.000000 1182.640577 243.558547
-28.000000 -76.000000 0.000000 1135.828608 248.169949
-27.000000 -76.000000 0.000000 1089.040997 252.787024
-26.000000 -76.000000 0.000000 1041.663223 258.058146
-25.000000 -76.000000 0.000000 992.104247 262.556453
-24.000000 -76.000000 0.000000 965.766484 267.722037
-23.000000 -76.000000 0.000000 931.821354 272.788554
-22.000000 -76.000000 0.000000 897.890069 277.863000
-21.000000 -76.000000 0.000000 867.924562 282.973697
-20.000000 -76.000000 0.000000 828.226587 287.851167
-19.000000 -76.000000 0.000000 802.255245 293.737031
-18.000000 -76.000000 0.000000 776.287497 299.629960
-17.000000 -76.000000 0.000000 750.323717 305.529546
-16.000000 -76.000000 0.000000 724.364330 311.435410
-15.000000 -76.000000 0.000000 698.409828 317.347201
-14.000000 -76.000000 0.000000 678.215786 325.973777
-13.000000 -76.000000 0.000000 654.900963 332.711569
-12.000000 -76.000000 0.000000 627.593440 337.381524
-11.000000 -76.000000 0.000000 611.167420 345.980283
-10.000000 -76.000000 0.000000 594.752261 354.595916
-9.000000 -76.000000 0.000000 578.348888 363.227222
-8.000000 -76.000000 0.000000 562.617703 371.789727
-7.000000 -76.000000 0.000000 545.619511 380.230482
-6.000000 -76.000000 0.000000 528.627225 388.676163
-5.000000 -76.000000 0.000000 511.641433 397.126453
-4.000000 -76.000000 0.000000 507.212453 409.748452
-3.000000 -76.000000 0.000000 493.558807 418.200470
-2.000000 -76.000000 0.000000 470.994216 423.680645
-1.000000 -76.000000 0.000000 460.334915 436.708372
0.000000 -76.000000 0.000000 449.682820 449.758048
1.000000 -76.000000 0.000000 439.038457 462.827818
2.000000 -76.000000 0.000000 428.402399 475.916025
3.000000 -76.000000 0.000000 417.775284 489.021188
4.000000 -76.000000 0.000000 408.642807 503.828960
5.000000 -76.000000 0.000000 399.480256 516.926100
6.000000 -76.000000 0.000000 390.322082 530.023787
7.000000 -76.000000 0.000000 381.168601 543.121982
8.000000 -76.000000 0.000000 372.020160 556.220647
9.000000 -76.000000 0.000000 363.420331 578.717943
10.000000 -76.000000 0.000000 355.867598 597.140540
11.000000 -76.000000 0.000000 348.321441 615.575879
12.000000 -76.000000 0.000000 340.782295 634.022847
13.000000 -76.000000 0.000000 331.958276 652.272318
14.000000 -76.000000 0.000000 325.108578 675.639224
15.000000 -76.000000 0.000000 318.266715 699.020389
16.000000 -76.000000 0.000000 311.433203 722.414427
17.000000 -76.000000 0.000000 304.608604 745.820127
18.000000 -76.000000 0.000000 299.432806 775.351965
19.000000 -76.000000 0.000000 294.010333 803.253284
20.000000 -76.000000 0.000000 288.594004 831.170130
21.000000 -76.000000 0.000000 283.184169 859.100989
22.000000 -76.000000 0.000000 277.664455 881.110858
23.000000 -76.000000 0.000000 272.174578 904.548432
24.000000 -76.000000 0.000000 266.854967 961.925294
25.000000 -76.000000 0.000000 261.862248 1000.498674
26.000000 -76.000000 0.000000 256.877914 1039.083952
27.000000 -76.000000 0.000000 251.393753 1054.264970
28.000000 -76.000000 0.000000 247.308305 1118.290531
29.000000 -76.000000 0.000000 243.227760 1182.365482
30.000000 -76.000000 0.000000 239.152369 1246.482206
31.000000 -76.000000 0.000000 235.082399 1310.634573
32.000000 -76.000000 0.000000 230.990512 1377.127275
33.000000 -76.000000 0.000000 227.179099 1432.959665
34.000000 -76.000000 0.000000 223.371958 1489.016770
35.000000 -76.000000 0.000000 219.569311 1545.274136
36.000000 -76.000000 0.000000 215.736099 1589.811331
37.000000 -76.000000 0.000000 211.980196 1722.177930
38.000000 -76.000000 0.000000 208.731897 1840.907309
39.000000 -76.000000 0.000000 205.486790 1959.651886
40.000000 -76.000000 0.000000 202.245029 2078.409057
41.000000 -76.000000 0.000000 199.006779 2197.176779
42.000000 -76.000000 0.000000 195.986734 2325.576039
43.000000 -76.000000 0.000000 192.651012 2434.746802
44.000000 -76.000000 0.000000 189.650998 2510.853951
45.000000 -76.000000 0.000000 186.701725 2707.471136
46.000000 -76.000000 0.000000 183.755214 2906.174088
47.000000 -76.000000 0.000000 180.811599 3106.562601
48.000000 -76.000000 0.000000 177.933612 3292.353985
49.000000 -76.000000 0.000000 174.979871 3474.767043
50.000000 -76.000000 0.000000 172.211012 3732.352685
51.000000 -76.000000 0.000000 169.335484 3920.502471
52.000000 -76.000000 0.000000 166.461887 4113.868817
53.000000 -76.000000 0.000000 163.599636 4313.688185
54.000000 -76.000000 0.000000 160.823324 4509.800229
55.000000 -76.000000 0.000000 158.054175 4708.806891
56.000000 -76.000000 0.000000 155.292571 4910.356244
57.000000 -76.000000 0.000000 152.769475 5099.771000
58.000000 -76.000000 0.000000 149.879394 5248.569289
-59.000000 -75.000000 0.000000 5219.180497 147.957743
-58.000000 -75.000000 0.000000 5050.072111 150.428899
-57.000000 -75.000000 0.000000 4884.740170 152.891375
-56.000000 -75.000000 0.000000 4703.102760 155.692303
-55.000000 -75.000000 0.000000 4505.403174 158.442748
-54.000000 -75.000000 0.000000 4310.946295 161.201501
-53.000000 -75.000000 0.000000 4119.296794 163.897561
-52.000000 -75.000000 0.000000 3921.468129 166.642350
-51.000000 -75.000000 0.000000 3726.163011 169.469305
-50.000000 -75.000000 0.000000 3533.675913 172.301255
-49.000000 -75.000000 0.000000 3409.392595 175.258136
-48.000000 -75.000000 0.000000 3189.966166 178.096357
-47.000000 -75.000000 0.000000 2965.094717 181.042091
-46.000000 -75.000000 0.000000 2808.483694 183.862181
-45.000000 -75.000000 0.000000 2666.540707 186.812205
-44.000000 -75.000000 0.000000 2525.025670 189.765035
-43.000000 -75.000000 0.000000 2395.662249 193.002363
-42.000000 -75.000000 0.000000 2262.282292 196.046380
-41.000000 -75.000000 0.000000 2146.593667 198.826691
-40.000000 -75.000000 0.000000 2032.667860 202.209494
-39.000000 -75.000000 0.000000 1845.410802 205.616450
-38.000000 -75.000000 0.000000 1778.259174 209.051965
-37.000000 -75.000000 0.000000 1711.224661 212.489618
-36.000000 -75.000000 0.000000 1644.321586 215.929305
-35.000000 -75.000000 0.000000 1561.936196 219.605692
-34.000000 -75.000000 0.000000 1491.803834 223.157575
-33.000000 -75.000000 0.000000 1405.824938 226.688113
-32.000000 -75.000000 0.000000 1319.880442 230.221075
-31.000000 -75.000000 0.000000 1264.183915 234.526012
-30.000000 -75.000000 0.000000 1219.399135 239.209326
-29.000000 -75.000000 0.000000 1174.675886 243.899290
-28.000000 -75.000000 0.000000 1128.128581 248.122414
-27.000000 -75.000000 0.000000 1081.230538 252.726623
-26.000000 -75.000000 0.000000 1034.350341 257.336661
-25.000000 -75.000000 0.000000 990.362461 262.928047
-24.000000 -75.000000 0.000000 963.567462 267.990639
-23.000000 -75.000000 0.000000 920.257641 273.072089
-22.000000 -75.000000 0.000000 892.728210 278.114639
-21.000000 -75.000000 0.000000 865.219960 283.161825
-20.000000 -75.000000 0.000000 837.734979 288.213404
-19.000000 -75.000000 0.000000 799.971810 294.061435
-18.000000 -75.000000 0.000000 774.044109 299.935148
-17.000000 -75.000000 0.000000 748.123165 305.816250
-16.000000 -75.000000 0.000000 722.209706 311.704323
-15.000000 -75.000000 0.000000 696.304566 317.598980
-14.000000 -75.000000 0.000000 670.408712 323.499861
-13.000000 -75.000000 0.000000 653.483353 333.101479
-12.000000 -75.000000 0.000000 627.602799 337.595782
-11.000000 -75.000000 0.000000 611.221422 346.162496
-10.000000 -75.000000 0.000000 594.310265 354.781506
-9.000000 -75.000000 0.000000 577.325087 363.189706
-8.000000 -75.000000 0.000000 560.346270 371.604533
-7.000000 -75.000000 0.000000 543.374411 380.025547
-6.000000 -75.000000 0.000000 526.410181 388.452345
-5.000000 -75.000000 0.000000 519.526391 400.674178
-4.000000 -75.000000 0.000000 505.885144 409.113680
-3.000000 -75.000000 0.000000 492.254642 417.557985
-2.000000 -75.000000 0.000000 471.246661 423.348080
-1.000000 -75.000000 0.000000 460.616710 436.333322
0.000000 -75.000000 0.000000 449.995349 449.342993
1.000000 -75.000000 0.000000 439.383201 462.375031
2.000000 -75.000000 0.000000 426.403412 476.594007
3.000000 -75.000000 0.000000 417.249608 489.681708
4.000000 -75.000000 0.000000 408.100384 502.770477
5.000000 -75.000000 0.000000 398.956054 515.860232
6.000000 -75.000000 0.000000 389.816962 528.950901
7.000000 -75.000000 0.000000 380.683487 542.042417
8.000000 -75.000000 0.000000 371.556041 555.134720
9.000000 -75.000000 0.000000 363.426887 577.908641
10.000000 -75.000000 0.000000 355.892818 596.282662
11.000000 -75.000000 0.000000 348.366132 614.672352
12.000000 -75.000000 0.000000 340.847318 633.076344
13.000000 -75.000000 0.000000 332.167753 650.220955
14.000000 -75.000000 0.000000 325.339469 673.537571
15.000000 -75.000000 0.000000 318.519934 696.871859
16.000000 -75.000000 0.000000 311.709721 720.222100
17.000000 -75.000000 0.000000 305.262925 746.059388
18.000000 -75.000000 0.000000 299.851672 773.879090
19.000000 -75.000000 0.000000 294.446852 801.720561
20.000000 -75.000000 0.000000 289.048827 829.581610
21.000000 -75.000000 0.000000 283.056011 852.787271
22.000000 -75.000000 0.000000 277.575719 876.279066
23.000000 -75.000000 0.000000 272.100489 899.794818
24.000000 -75.000000 0.000000 267.090915 957.521181
25.000000 -75.000000 0.000000 262.115022 996.042966
26.000000 -75.000000 0.000000 257.148157 1034.580545
27.000000 -75.000000 0.000000 251.765982 1046.012516
28.000000 -75.000000 0.000000 247.693705 1109.878957
29.000000 -75.000000 0.000000 243.626764 1173.812485
30.000000 -75.000000 0.000000 239.565431 1237.802705
31.000000 -75.000000 0.000000 234.819649 1302.428444
32.000000 -75.000000 0.000000 231.014151 1358.603273
33.000000 -75.000000 0.000000 227.213051 1414.987466
34.000000 -75.000000 0.000000 223.416573 1471.556957
35.000000 -75.000000 0.000000 219.624957 1528.291169
36.000000 -75.000000 0.000000 215.838459 1585.172416
37.000000 -75.000000 0.000000 212.150922 1688.466758
38.000000 -75.000000 0.000000 208.916598 1808.649918
39.000000 -75.000000 0.000000 205.680844 1927.477023
40.000000 -75.000000 0.000000 202.448732 2046.307337
41.000000 -75.000000 0.000000 199.220440 2165.140332
42.000000 -75.000000 0.000000 196.093250 2286.654159
43.000000 -75.000000 0.000000 192.671917 2375.805658
44.000000 -75.000000 0.000000 189.660551 2480.321126
45.000000 -75.000000 0.000000 186.652602 2585.400159
46.000000 -75.000000 0.000000 183.674116 2780.515665
47.000000 -75.000000 0.000000 180.736440 2982.802316
48.000000 -75.000000 0.000000 177.802003 3186.281129
49.000000 -75.000000 0.000000 174.870967 3390.737486
50.000000 -75.000000 0.000000 172.113533 3541.990554
51.000000 -75.000000 0.000000 169.326163 3729.093833
52.000000 -75.000000 0.000000 166.545221 3920.555626
53.000000 -75.000000 0.000000 163.771034 4115.767717
54.000000 -75.000000 0.000000 161.003952 4314.221048
55.000000 -75.000000 0.000000 158.244347 4515.488288
56.000000 -75.000000 0.000000 155.685893 4711.791994
57.000000 -75.000000 0.000000 153.016507 4900.037152
58.000000 -75.000000 0.000000 150.324465 5053.287491
59.000000 -75.000000 0.000000 147.862792 5223.220471
-61.000000 -74.000000 0.000000 5382.683847 143.376466
-60.000000 -74.000000 0.000000 5203.393502 145.881305
-59.000000 -74.000000 0.000000 5026.832792 148.379677
-58.000000 -74.000000 0.000000 4853.438669 150.870713
-57.000000 -74.000000 0.000000 4683.710211 153.353588
-56.000000 -74.000000 0.000000 4503.534558 155.928636
-55.000000 -74.000000 0.000000 4303.882240 158.667369
-54.000000 -74.000000 0.000000 4154.524542 161.450640
-53.000000 -74.000000 0.000000 3942.315304 164.048685
-52.000000 -74.000000 0.000000 3749.181840 166.776530
-51.000000 -74.000000 0.000000 3558.017543 169.509182
-50.000000 -74.000000 0.000000 3369.157620 172.246412
-49.000000 -74.000000 0.000000 3289.836864 175.275152
-48.000000 -74.000000 0.000000 3023.832685 178.104121
-47.000000 -74.000000 0.000000 2881.553832 181.049870
-46.000000 -74.000000 0.000000 2740.082069 183.998929
-45.000000 -74.000000 0.000000 2599.549168 186.951142
-44.000000 -74.000000 0.000000 2460.116033 189.906362
-43.000000 -74.000000 0.000000 2354.785548 193.140799
-42.000000 -74.000000 0.000000 2220.901051 196.175907
-41.000000 -74.000000 0.000000 2122.624624 198.986232
-40.000000 -74.000000 0.000000 1892.622145 202.373330
-39.000000 -74.000000 0.000000 1825.205387 205.797226
-38.000000 -74.000000 0.000000 1757.882339 209.223674
-37.000000 -74.000000 0.000000 1690.664195 212.652550
-36.000000 -74.000000 0.000000 1629.109665 216.300293
-35.000000 -74.000000 0.000000 1558.803920 219.772102
-34.000000 -74.000000 0.000000 1472.837897 223.291006
-33.000000 -74.000000 0.000000 1386.906207 226.812733
-32.000000 -74.000000 0.000000 1301.015653 230.337153
-31.000000 -74.000000 0.000000 1251.997004 234.484097
-30.000000 -74.000000 0.000000 1207.053328 239.152457
-29.000000 -74.000000 0.000000 1162.159578 243.828044
-28.000000 -74.000000 0.000000 1117.321769 248.510448
-27.000000 -74.000000 0.000000 1072.546919 253.199292
-26.000000 -74.000000 0.000000 1027.589621 257.292049
-25.000000 -74.000000 0.000000 995.806535 263.272713
-24.000000 -74.000000 0.000000 945.322596 268.314895
-23.000000 -74.000000 0.000000 917.807713 273.336978
-22.000000 -74.000000 0.000000 890.314314 278.364516
-21.000000 -74.000000 0.000000 862.844453 283.397220
-20.000000 -74.000000 0.000000 835.400452 288.434819
-19.000000 -74.000000 0.000000 798.012139 294.438744
-18.000000 -74.000000 0.000000 772.135575 300.292248
-17.000000 -74.000000 0.000000 746.269334 306.153908
-16.000000 -74.000000 0.000000 720.414529 312.023264
-15.000000 -74.000000 0.000000 694.572437 317.899890
-14.000000 -74.000000 0.000000 668.744531 323.783389
-13.000000 -74.000000 0.000000 652.247046 333.546624
-12.000000 -74.000000 0.000000 626.030851 337.974497
-11.000000 -74.000000 0.000000 609.058114 346.342074
-10.000000 -74.000000 0.000000 592.092110 354.718515
-9.000000 -74.000000 0.000000 575.133435 363.103207
-8.000000 -74.000000 0.000000 558.182758 371.495590
-7.000000 -74.000000 0.000000 541.240830 379.895155
-6.000000 -74.000000 0.000000 524.308498 388.301436
-5.000000 -74.000000 0.000000 518.287336 400.134448
-4.000000 -74.000000 0.000000 504.671080 408.564085
-3.000000 -74.000000 0.000000 482.219228 410.183554
-2.000000 -74.000000 0.000000 471.611763 423.094303
-1.000000 -74.000000 0.000000 461.013718 436.034652
0.000000 -74.000000 0.000000 450.425759 449.002041
1.000000 -74.000000 0.000000 435.035659 462.681586
2.000000 -74.000000 0.000000 425.894995 475.753699
3.000000 -74.000000 0.000000 416.759393 488.827744
4.000000 -74.000000 0.000000 407.629191 501.903571
5.000000 -74.000000 0.000000 398.504762 514.981044
6.000000 -74.000000 0.000000 389.386510 528.060040
7.000000 -74.000000 0.000000 380.274882 541.140450
8.000000 -74.000000 0.000000 371.170363 554.222173
9.000000 -74.000000 0.000000 362.073491 567.305118
10.000000 -74.000000 0.000000 355.983951 595.592418
11.000000 -74.000000 0.000000 348.478153 613.931319
12.000000 -74.000000 0.000000 340.981145 632.287491
13.000000 -74.000000 0.000000 333.493519 650.659472
14.000000 -74.000000 0.000000 325.628566 671.593881
15.000000 -74.000000 0.000000 318.832565 694.875711
16.000000 -74.000000 0.000000 311.113189 717.235762
17.000000 -74.000000 0.000000 305.713083 744.949958
18.000000 -74.000000 0.000000 300.319685 772.694324
19.000000 -74.000000 0.000000 294.933364 800.465724
20.000000 -74.000000 0.000000 288.466590 824.792098
21.000000 -74.000000 0.000000 282.995885 848.332615
22.000000 -74.000000 0.000000 277.530521 871.895228
23.000000 -74.000000 0.000000 272.070822 895.478192
24.000000 -74.000000 0.000000 267.357791 957.665676
25.000000 -74.000000 0.000000 262.402338 992.011537
26.000000 -74.000000 0.000000 257.453570 1030.485155
27.000000 -74.000000 0.000000 252.172902 1038.236743
28.000000 -74.000000 0.000000 248.114324 1101.914098
29.000000 -74.000000 0.000000 244.061529 1165.679699
30.000000 -74.000000 0.000000 238.657872 1228.557873
31.000000 -74.000000 0.000000 234.858243 1285.078435
32.000000 -74.000000 0.000000 231.063132 1341.790741
33.000000 -74.000000 0.000000 227.272765 1398.671468
34.000000 -74.000000 0.000000 223.487383 1455.700872
35.000000 -74.000000 0.000000 219.707244 1512.862140
36.000000 -74.000000 0.000000 215.932624 1570.140870
37.000000 -74.000000 0.000000 212.322221 1654.159859
38.000000 -74.000000 0.000000 209.099642 1778.256262
39.000000 -74.000000 0.000000 205.880336 1902.409320
40.000000 -74.000000 0.000000 202.680242 2015.252307
41.000000 -74.000000 0.000000 198.749696 2123.532978
42.000000 -74.000000 0.000000 195.739954 2228.330733
43.000000 -74.000000 0.000000 192.733572 2333.727518
44.000000 -74.000000 0.000000 189.730710 2439.645697
45.000000 -74.000000 0.000000 186.731538 2546.020200
46.000000 -74.000000 0.000000 183.736237 2652.796131
47.000000 -74.000000 0.000000 180.744999 2759.926901
48.000000 -74.000000 0.000000 177.759273 3066.951568
49.000000 -74.000000 0.000000 175.301038 3266.489461
50.000000 -74.000000 0.000000 172.226125 3449.877115
51.000000 -74.000000 0.000000 169.500197 3609.465206
52.000000 -74.000000 0.000000 166.738842 3722.497286
53.000000 -74.000000 0.000000 163.974092 3920.247508
54.000000 -74.000000 0.000000 161.216761 4121.148733
55.000000 -74.000000 0.000000 158.623043 4324.014373
56.000000 -74.000000 0.000000 155.956899 4511.741835
57.000000 -74.000000 0.000000 153.497391 4701.179124
58.000000 -74.000000 0.000000 150.765271 4860.372398
59.000000 -74.000000 0.000000 148.283739 5034.579966
60.000000 -74.000000 0.000000 145.793173 5212.261422
61.000000 -74.000000 0.000000 143.294501 5392.973781
-62.000000 -73.000000 0.000000 5417.092610 141.759028
-61.000000 -73.000000 0.000000 5184.424893 144.205229
-60.000000 -73.000000 0.000000 5018.560769 146.276178
-59.000000 -73.000000 0.000000 4837.698828 148.793446
-58.000000 -73.000000 0.000000 4659.841443 151.303938
-57.000000 -73.000000 0.000000 4485.502591 153.806808
-56.000000 -73.000000 0.000000 4315.275098 156.301253
-55.000000 -73.000000 0.000000 4104.663430 158.922247
-54.000000 -73.000000 0.000000 3963.213671 161.516419
-53.000000 -73.000000 0.000000 3766.820819 164.230606
-52.000000 -73.000000 0.000000 3572.033795 166.950119
-51.000000 -73.000000 0.000000 3403.134312 169.653653
-50.000000 -73.000000 0.000000 3276.640593 172.326640
-49.000000 -73.000000 0.000000 3165.155037 175.340414
-48.000000 -73.000000 0.000000 2948.398504 178.044840
-47.000000 -73.000000 0.000000 2808.709725 181.041681
-46.000000 -73.000000 0.000000 2657.622279 184.023919
-45.000000 -73.000000 0.000000 2515.557563 186.968254
-44.000000 -73.000000 0.000000 2374.449917 189.915840
-43.000000 -73.000000 0.000000 2287.889671 193.193275
-42.000000 -73.000000 0.000000 2155.342893 196.289345
-41.000000 -73.000000 0.000000 1998.355519 198.888471
-40.000000 -73.000000 0.000000 1921.755826 202.275238
-39.000000 -73.000000 0.000000 1845.259228 205.665318
-38.000000 -73.000000 0.000000 1768.879098 209.058549
-37.000000 -73.000000 0.000000 1692.631205 212.454780
-36.000000 -73.000000 0.000000 1616.534259 215.853870
-35.000000 -73.000000 0.000000 1538.423909 220.019416
-34.000000 -73.000000 0.000000 1454.807225 223.456162
-33.000000 -73.000000 0.000000 1368.982723 226.968598
-32.000000 -73.000000 0.000000 1283.214275 230.484009
-31.000000 -73.000000 0.000000 1240.591965 234.474188
-30.000000 -73.000000 0.000000 1195.515631 239.126965
-29.000000 -73.000000 0.000000 1150.479348 243.787566
-28.000000 -73.000000 0.000000 1105.488011 248.455549
-27.000000 -73.000000 0.000000 1068.566685 253.185153
-26.000000 -73.000000 0.000000 1041.079515 257.976232
-25.000000 -73.000000 0.000000 981.890070 262.772837
-24.000000 -73.000000 0.000000 952.439380 268.158774
-23.000000 -73.000000 0.000000 923.000735 273.547177
-22.000000 -73.000000 0.000000 893.575324 278.937904
-21.000000 -73.000000 0.000000 864.164500 284.330823
-20.000000 -73.000000 0.000000 834.769804 289.725812
-19.000000 -73.000000 0.000000 805.393003 295.122757
-18.000000 -73.000000 0.000000 764.154303 301.673874
-17.000000 -73.000000 0.000000 736.645028 307.768542
-16.000000 -73.000000 0.000000 709.136979 313.867356
-15.000000 -73.000000 0.000000 681.630302 319.970079
-14.000000 -73.000000 0.000000 654.125173 326.076493
-13.000000 -73.000000 0.000000 642.907985 334.298810
-12.000000 -73.000000 0.000000 623.860653 338.045926
-11.000000 -73.000000 0.000000 606.914418 346.385606
-10.000000 -73.000000 0.000000 589.976464 354.735464
-9.000000 -73.000000 0.000000 573.047526 363.094796
-8.000000 -73.000000 0.000000 556.128426 371.462964
-7.000000 -73.000000 0.000000 539.220092 379.839384
-6.000000 -73.000000 0.000000 530.760066 391.270178
-5.000000 -73.000000 0.000000 517.159228 399.682068
-4.000000 -73.000000 0.000000 503.571081 408.100012
-3.000000 -73.000000 0.000000 482.663798 410.058981
-2.000000 -73.000000 0.000000 472.089259 422.919457
-1.000000 -73.000000 0.000000 461.525641 435.812520
0.000000 -73.000000 0.000000 443.703954 449.016152
1.000000 -73.000000 0.000000 434.576665 462.064759
2.000000 -73.000000 0.000000 425.454908 475.116646
3.000000 -73.000000 0.000000 416.339046 488.171551
4.000000 -73.000000 0.000000 407.229475 501.229237
5.000000 -73.000000 0.000000 398.126627 514.289494
6.000000 -73.000000 0.000000 389.030974 527.352129
7.000000 -73.000000 0.000000 379.943033 540.416971
8.000000 -73.000000 0.000000 370.863370 553.483863
9.000000 -73.000000 0.000000 361.792609 566.552664
10.000000 -73.000000 0.000000 356.140947 595.070391
11.000000 -73.000000 0.000000 348.657438 613.353369
12.000000 -73.000000 0.000000 341.183694 631.656878
13.000000 -73.000000 0.000000 333.720369 649.979183
14.000000 -73.000000 0.000000 325.975713 669.809528
15.000000 -73.000000 0.000000 316.982482 688.939948
16.000000 -73.000000 0.000000 311.593432 716.519798
17.000000 -73.000000 0.000000 306.211352 744.140958
18.000000 -73.000000 0.000000 300.836615 771.798995
19.000000 -73.000000 0.000000 293.895142 797.159939
20.000000 -73.000000 0.000000 288.434004 820.742066
21.000000 -73.000000 0.000000 282.978475 844.344687
22.000000 -73.000000 0.000000 277.528885 867.966130
23.000000 -73.000000 0.000000 271.625274 889.055980
24.000000 -73.000000 0.000000 265.987525 912.035653
25.000000 -73.000000 0.000000 262.689182 991.262231
26.000000 -73.000000 0.000000 257.794029 1026.802666
27.000000 -73.000000 0.000000 252.614347 1030.948437
28.000000 -73.000000 0.000000 246.302978 1099.011246
29.000000 -73.000000 0.000000 242.504750 1155.674400
30.000000 -73.000000 0.000000 238.710939 1212.536428
31.000000 -73.000000 0.000000 234.921760 1269.570610
32.000000 -73.000000 0.000000 231.137439 1326.754743
33.000000 -73.000000 0.000000 227.358221 1384.070242
34.000000 -73.000000 0.000000 223.584364 1441.501438
35.000000 -73.000000 0.000000 219.816143 1499.035032
36.000000 -73.000000 0.000000 216.334583 1596.898703
37.000000 -73.000000 0.000000 212.521343 1621.316849
38.000000 -73.000000 0.000000 209.307981 1745.377218
39.000000 -73.000000 0.000000 206.098177 1869.500022
40.000000 -73.000000 0.000000 201.772002 1991.270253
41.000000 -73.000000 0.000000 198.804380 2101.128933
42.000000 -73.000000 0.000000 195.816306 2188.738585
43.000000 -73.000000 0.000000 192.818519 2295.528153
44.000000 -73.000000 0.000000 189.824523 2402.724108
45.000000 -73.000000 0.000000 186.834500 2510.274388
46.000000 -73.000000 0.000000 183.848642 2618.135328
47.000000 -73.000000 0.000000 181.217977 2724.117838
48.000000 -73.000000 0.000000 178.308005 2832.037759
49.000000 -73.000000 0.000000 175.365813 3148.508034
50.000000 -73.000000 0.000000 172.325311 3308.011161
51.000000 -73.000000 0.000000 169.607482 3471.027853
52.000000 -73.000000 0.000000 166.894812 3636.918640
53.000000 -73.000000 0.000000 164.187557 3805.307654
54.000000 -73.000000 0.000000 161.579792 3936.497649
55.000000 -73.000000 0.000000 158.917100 4123.598141
56.000000 -73.000000 0.000000 156.261038 4313.228072
57.000000 -73.000000 0.000000 153.900263 4494.181544
58.000000 -73.000000 0.000000 151.212178 4666.997787
59.000000 -73.000000 0.000000 148.801712 4841.678052
60.000000 -73.000000 0.000000 146.378630 5019.362363
61.000000 -73.000000 0.000000 144.274993 5188.033215
62.000000 -73.000000 0.000000 141.686310 5348.368658
-63.000000 -72.000000 0.000000 5364.005445 140.480018
-62.000000 -72.000000 0.000000 5131.607548 142.717357
-61.000000 -72.000000 0.000000 4983.999374 144.851883
-60.000000 -72.000000 0.000000 4817.175431 146.957476
-59.000000 -72.000000 0.000000 4643.040943 149.414209
-58.000000 -72.000000 0.000000 4471.793045 151.823456
-57.000000 -72.000000 0.000000 4290.583905 154.250639
-56.000000 -72.000000 0.000000 4115.365247 156.765198
-55.000000 -72.000000 0.000000 3908.062143 159.207146
-54.000000 -72.000000 0.000000 3791.045388 161.738135
-53.000000 -72.000000 0.000000 3593.031234 164.443222
-52.000000 -72.000000 0.000000 3417.141283 167.090853
-51.000000 -72.000000 0.000000 3287.188866 169.751608
-50.000000 -72.000000 0.000000 3158.928168 172.416596
-49.000000 -72.000000 0.000000 3042.141079 175.388457
-48.000000 -72.000000 0.000000 2855.261793 178.010067
-47.000000 -72.000000 0.000000 2714.955965 180.998724
-46.000000 -72.000000 0.000000 2575.072562 183.990834
-45.000000 -72.000000 0.000000 2435.684364 186.986229
-44.000000 -72.000000 0.000000 2291.664681 189.949480
-43.000000 -72.000000 0.000000 2170.712697 193.185497
-42.000000 -72.000000 0.000000 2098.272562 196.307064
-41.000000 -72.000000 0.000000 2026.390601 199.431384
-40.000000 -72.000000 0.000000 1891.016455 202.320729
-39.000000 -72.000000 0.000000 1814.202055 205.701216
-38.000000 -72.000000 0.000000 1737.478185 209.085164
-37.000000 -72.000000 0.000000 1660.857391 212.472408
-36.000000 -72.000000 0.000000 1584.354629 215.862793
-35.000000 -72.000000 0.000000 1512.072130 220.033078
-34.000000 -72.000000 0.000000 1429.411438 223.502925
-33.000000 -72.000000 0.000000 1346.785543 226.975938
-32.000000 -72.000000 0.000000 1264.201269 230.451974
-31.000000 -72.000000 0.000000 1230.653717 234.433847
-30.000000 -72.000000 0.000000 1187.399014 239.080893
-29.000000 -72.000000 0.000000 1144.168257 243.735458
-28.000000 -72.000000 0.000000 1100.964264 248.397118
-27.000000 -72.000000 0.000000 1061.045287 253.119272
-26.000000 -72.000000 0.000000 1028.314660 257.704502
-25.000000 -72.000000 0.000000 995.624891 262.291303
-24.000000 -72.000000 0.000000 942.206830 267.643429
-23.000000 -72.000000 0.000000 912.724219 273.021593
-22.000000 -72.000000 0.000000 883.252066 278.402482
-21.000000 -72.000000 0.000000 853.791451 283.785940
-20.000000 -72.000000 0.000000 824.343613 289.171825
-19.000000 -72.000000 0.000000 785.479419 295.038614
-18.000000 -72.000000 0.000000 757.973685 301.115369
-17.000000 -72.000000 0.000000 730.469407 307.197070
-16.000000 -72.000000 0.000000 702.966756 313.283429
-15.000000 -72.000000 0.000000 675.465930 319.374180
-14.000000 -72.000000 0.000000 647.967162 325.469077
-13.000000 -72.000000 0.000000 639.595089 333.681408
-12.000000 -72.000000 0.000000 623.422341 340.848687
-11.000000 -72.000000 0.000000 604.871244 346.510981
-10.000000 -72.000000 0.000000 587.964435 354.832340
-9.000000 -72.000000 0.000000 571.068517 363.164480
-8.000000 -72.000000 0.000000 554.184489 371.506676
-7.000000 -72.000000 0.000000 537.313470 379.858266
-6.000000 -72.000000 0.000000 529.714014 390.919559
-5.000000 -72.000000 0.000000 516.142797 399.317335
-4.000000 -72.000000 0.000000 502.585896 407.721752
-3.000000 -72.000000 0.000000 483.218040 410.015941
-2.000000 -72.000000 0.000000 472.678809 422.823637
-1.000000 -72.000000 0.000000 452.406225 435.620950
0.000000 -72.000000 0.000000 443.292486 448.636771
1.000000 -72.000000 0.000000 434.184736 461.657820
2.000000 -72.000000 0.000000 425.083362 474.683666
3.000000 -72.000000 0.000000 415.988780 487.713926
4.000000 -72.000000 0.000000 406.901447 500.748253
5.000000 -72.000000 0.000000 397.821859 513.786339
6.000000 -72.000000 0.000000 388.750560 526.827905
7.000000 -72.000000 0.000000 379.688142 539.872698
8.000000 -72.000000 0.000000 370.635258 552.920490
9.000000 -72.000000 0.000000 361.592623 565.971074
10.000000 -72.000000 0.000000 356.363719 594.717024
11.000000 -72.000000 0.000000 348.903885 612.938964
12.000000 -72.000000 0.000000 341.454843 631.184980
13.000000 -72.000000 0.000000 334.017315 649.453043
14.000000 -72.000000 0.000000 322.869766 661.239709
15.000000 -72.000000 0.000000 317.491668 688.650410
16.000000 -72.000000 0.000000 312.120786 716.117029
17.000000 -72.000000 0.000000 306.757498 743.633369
18.000000 -72.000000 0.000000 299.340688 769.929880
19.000000 -72.000000 0.000000 293.889080 793.544542
20.000000 -72.000000 0.000000 288.443333 817.178499
21.000000 -72.000000 0.000000 283.003788 840.830127
22.000000 -72.000000 0.000000 277.315406 862.558707
23.000000 -72.000000 0.000000 271.688608 885.560049
24.000000 -72.000000 0.000000 266.070321 908.568020
25.000000 -72.000000 0.000000 262.967417 987.250888
26.000000 -72.000000 0.000000 258.101718 1025.092588
27.000000 -72.000000 0.000000 251.246608 1044.225712
28.000000 -72.000000 0.000000 247.316224 1096.886772
29.000000 -72.000000 0.000000 243.388741 1149.549125
30.000000 -72.000000 0.000000 239.464301 1202.212601
31.000000 -72.000000 0.000000 235.543056 1254.877058
32.000000 -72.000000 0.000000 231.625170 1307.542377
33.000000 -72.000000 0.000000 227.710814 1360.208459
34.000000 -72.000000 0.000000 223.800174 1412.875219
35.000000 -72.000000 0.000000 219.893449 1465.542583
36.000000 -72.000000 0.000000 216.580169 1587.991246
37.000000 -72.000000 0.000000 212.691804 1649.208751
38.000000 -72.000000 0.000000 209.544473 1713.938904
39.000000 -72.000000 0.000000 206.138674 1822.610678
40.000000 -72.000000 0.000000 201.823799 1935.605281
41.000000 -72.000000 0.000000 198.863483 2047.159407
42.000000 -72.000000 0.000000 195.906082 2159.360002
43.000000 -72.000000 0.000000 193.080407 2251.002375
44.000000 -72.000000 0.000000 190.161654 2357.937322
45.000000 -72.000000 0.000000 187.224855 2506.113925
46.000000 -72.000000 0.000000 184.153918 2616.851077
47.000000 -72.000000 0.000000 181.086467 2728.117329
48.000000 -72.000000 0.000000 178.022683 2839.850490
49.000000 -72.000000 0.000000 174.962758 2951.997544
50.000000 -72.000000 0.000000 172.342684 3121.580325
51.000000 -72.000000 0.000000 169.665521 3298.099920
52.000000 -72.000000 0.000000 166.997196 3458.735556
53.000000 -72.000000 0.000000 164.334066 3621.372645
54.000000 -72.000000 0.000000 161.676387 3785.753249
55.000000 -72.000000 0.000000 159.063759 3966.895199
56.000000 -72.000000 0.000000 156.414384 4128.262069
57.000000 -72.000000 0.000000 154.178592 4273.363902
58.000000 -72.000000 0.000000 151.812444 4457.612425
59.000000 -72.000000 0.000000 149.407626 4632.911668
60.000000 -72.000000 0.000000 147.015200 4810.028985
61.000000 -72.000000 0.000000 144.635779 4988.770736
62.000000 -72.000000 0.000000 142.344592 5147.263147
63.000000 -72.000000 0.000000 140.407538 5304.771560
-64.000000 -71.000000 0.000000 5323.024641 139.164920
-63.000000 -71.000000 0.000000 5142.797276 141.079456
-62.000000 -71.000000 0.000000 4931.021177 143.234515
-61.000000 -71.000000 0.000000 4782.685707 145.332881
-60.000000 -71.000000 0.000000 4623.639578 147.422560
-59.000000 -71.000000 0.000000 4449.956938 149.720241
-58.000000 -71.000000 0.000000 4275.856683 152.175769
-57.000000 -71.000000 0.000000 4103.406843 154.641297
-56.000000 -71.000000 0.000000 3935.511199 157.077517
-55.000000 -71.000000 0.000000 3765.241221 159.522447
-54.000000 -71.000000 0.000000 3572.277292 161.931608
-53.000000 -71.000000 0.000000 3437.901447 164.574083
-52.000000 -71.000000 0.000000 3304.788663 167.221502
-51.000000 -71.000000 0.000000 3173.097902 169.873634
-50.000000 -71.000000 0.000000 3043.013790 172.530262
-49.000000 -71.000000 0.000000 2920.964260 175.460473
-48.000000 -71.000000 0.000000 2763.154291 178.000442
-47.000000 -71.000000 0.000000 2622.242748 180.980499
-46.000000 -71.000000 0.000000 2481.700877 183.964287
-45.000000 -71.000000 0.000000 2341.595242 186.951628
-44.000000 -71.000000 0.000000 2214.702473 190.034873
-43.000000 -71.000000 0.000000 2142.280346 193.100452
-42.000000 -71.000000 0.000000 2070.420687 196.169039
-41.000000 -71.000000 0.000000 1987.193234 199.526491
-40.000000 -71.000000 0.000000 1861.335371 202.394535
-39.000000 -71.000000 0.000000 1784.237911 205.764968
-38.000000 -71.000000 0.000000 1707.207067 209.139187
-37.000000 -71.000000 0.000000 1630.252282 212.517010
-36.000000 -71.000000 0.000000 1553.384858 215.898269
-35.000000 -71.000000 0.000000 1476.618440 219.282805
-34.000000 -71.000000 0.000000 1403.673576 223.533949
-33.000000 -71.000000 0.000000 1321.097781 226.998030
-32.000000 -71.000000 0.000000 1238.571151 230.465403
-31.000000 -71.000000 0.000000 1220.758543 234.404095
-30.000000 -71.000000 0.000000 1177.467127 239.035225
-29.000000 -71.000000 0.000000 1134.197065 243.674481
-28.000000 -71.000000 0.000000 1081.491712 248.324324
-27.000000 -71.000000 0.000000 1048.644128 252.898938
-26.000000 -71.000000 0.000000 1015.829038 257.475529
-25.000000 -71.000000 0.000000 983.049696 262.053995
-24.000000 -71.000000 0.000000 932.181049 267.171111
-23.000000 -71.000000 0.000000 902.660238 272.538150
-22.000000 -71.000000 0.000000 873.147424 277.908349
-21.000000 -71.000000 0.000000 843.643445 283.281527
-20.000000 -71.000000 0.000000 814.149261 288.657519
-19.000000 -71.000000 0.000000 779.529358 294.533193
-18.000000 -71.000000 0.000000 752.036939 300.595590
-17.000000 -71.000000 0.000000 724.546999 306.663510
-16.000000 -71.000000 0.000000 697.059830 312.736632
-15.000000 -71.000000 0.000000 669.575775 318.814659
-14.000000 -71.000000 0.000000 652.722794 325.970544
-13.000000 -71.000000 0.000000 636.523482 333.116414
-12.000000 -71.000000 0.000000 620.326231 340.267728
-11.000000 -71.000000 0.000000 604.131209 347.424149
-10.000000 -71.000000 0.000000 586.057088 355.009078
-9.000000 -71.000000 0.000000 569.197525 363.312213
-8.000000 -71.000000 0.000000 552.352112 371.626699
-7.000000 -71.000000 0.000000 535.522184 379.951791
-6.000000 -71.000000 0.000000 528.777307 390.658739
-5.000000 -71.000000 0.000000 515.238702 399.040489
-4.000000 -71.000000 0.000000 501.716200 407.429544
-3.000000 -71.000000 0.000000 483.881578 410.054460
-2.000000 -71.000000 0.000000 461.140549 422.521681
-1.000000 -71.000000 0.000000 452.040482 435.493876
0.000000 -71.000000 0.000000 442.946849 448.473980
1.000000 -71.000000 0.000000 433.860055 461.461327
2.000000 -71.000000 0.000000 424.780537 474.455320
3.000000 -71.000000 0.000000 415.708772 487.455428
4.000000 -71.000000 0.000000 406.645280 500.461176
5.000000 -71.000000 0.000000 397.590626 513.472134
6.000000 -71.000000 0.000000 388.545429 526.487916
7.000000 -71.000000 0.000000 379.510363 539.508173
8.000000 -71.000000 0.000000 370.486172 552.532588
9.000000 -71.000000 0.000000 361.473668 565.560875
10.000000 -71.000000 0.000000 356.652143 594.532617
11.000000 -71.000000 0.000000 349.217350 612.688434
12.000000 -71.000000 0.000000 341.794429 630.872152
13.000000 -71.000000 0.000000 335.785265 647.638460
14.000000 -71.000000 0.000000 324.001259 658.012301
15.000000 -71.000000 0.000000 318.567203 687.154522
16.000000 -71.000000 0.000000 313.138341 716.360164
17.000000 -71.000000 0.000000 304.538283 746.007460
18.000000 -71.000000 0.000000 299.360185 766.781865
19.000000 -71.000000 0.000000 293.924155 790.436296
20.000000 -71.000000 0.000000 288.494574 814.107788
21.000000 -71.000000 0.000000 283.021922 836.435844
22.000000 -71.000000 0.000000 277.405959 859.450161
23.000000 -71.000000 0.000000 271.798774 882.470627
24.000000 -71.000000 0.000000 266.200923 905.496773
25.000000 -71.000000 0.000000 263.653431 981.822180
26.000000 -71.000000 0.000000 258.699764 1017.399168
27.000000 -71.000000 0.000000 251.312479 1031.895143
28.000000 -71.000000 0.000000 247.391892 1084.551559
29.000000 -71.000000 0.000000 243.474521 1137.209711
30.000000 -71.000000 0.000000 239.560523 1189.869369
31.000000 -71.000000 0.000000 235.650066 1242.530342
32.000000 -71.000000 0.000000 231.743330 1295.192469
33.000000 -71.000000 0.000000 227.840506 1347.855615
34.000000 -71.000000 0.000000 223.941798 1400.519666
35.000000 -71.000000 0.000000 220.047426 1453.184522
36.000000 -71.000000 0.000000 216.672519 1549.579850
37.000000 -71.000000 0.000000 213.104260 1586.274303
38.000000 -71.000000 0.000000 209.465096 1666.597162
39.000000 -71.000000 0.000000 204.855509 1771.616045
40.000000 -71.000000 0.000000 201.899846 1884.129868
41.000000 -71.000000 0.000000 199.446126 1985.056980
42.000000 -71.000000 0.000000 196.384439 2087.378266
43.000000 -71.000000 0.000000 193.325483 2190.630841
44.000000 -71.000000 0.000000 190.246355 2312.135469
45.000000 -71.000000 0.000000 187.180523 2422.953784
46.000000 -71.000000 0.000000 184.118290 2534.334567
47.000000 -71.000000 0.000000 181.059839 2646.206795
48.000000 -71.000000 0.000000 178.005364 2758.510676
49.000000 -71.000000 0.000000 174.955074 2871.195560
50.000000 -71.000000 0.000000 172.459427 3016.479920
51.000000 -71.000000 0.000000 169.796188 3129.829013
52.000000 -71.000000 0.000000 167.129892 3284.863944
53.000000 -71.000000 0.000000 164.475835 3448.825237
54.000000 -71.000000 0.000000 161.827522 3614.492985
55.000000 -71.000000 0.000000 159.414494 3799.265877
56.000000 -71.000000 0.000000 156.951757 3966.787337
57.000000 -71.000000 0.000000 154.544761 4110.157258
58.000000 -71.000000 0.000000 152.160012 4255.094684
59.000000 -71.000000 0.000000 149.766615 4432.066156
60.000000 -71.000000 0.000000 147.385950 4610.806478
61.000000 -71.000000 0.000000 144.942092 4790.480257
62.000000 -71.000000 0.000000 142.997924 4948.548410
63.000000 -71.000000 0.000000 141.043116 5110.227565
64.000000 -71.000000 0.000000 139.078402 5275.085567
-65.000000 -70.000000 0.000000 5294.882148 137.815001
-64.000000 -70.000000 0.000000 5103.573477 139.775514
-63.000000 -70.000000 0.000000 4921.342546 141.701771
-62.000000 -70.000000 0.000000 4731.930826 143.775432
-61.000000 -70.000000 0.000000 4576.659678 145.776347
-60.000000 -70.000000 0.000000 4422.043767 147.916300
-59.000000 -70.000000 0.000000 4258.429388 150.049093
-58.000000 -70.000000 0.000000 4082.777771 152.492952
-57.000000 -70.000000 0.000000 3908.719933 154.947161
-56.000000 -70.000000 0.000000 3736.478612 157.411234
-55.000000 -70.000000 0.000000 3581.362960 159.868008
-54.000000 -70.000000 0.000000 3458.105648 162.342347
-53.000000 -70.000000 0.000000 3331.198990 164.858121
-52.000000 -70.000000 0.000000 3194.534995 167.376536
-51.000000 -70.000000 0.000000 3061.068787 170.019678
-50.000000 -70.000000 0.000000 2929.110930 172.667588
-49.000000 -70.000000 0.000000 2801.862952 175.556430
-48.000000 -70.000000 0.000000 2672.182428 178.015969
-47.000000 -70.000000 0.000000 2530.684440 180.987011
-46.000000 -70.000000 0.000000 2389.501068 183.962077
-45.000000 -70.000000 0.000000 2243.965909 187.010107
-44.000000 -70.000000 0.000000 2170.365373 190.063742
-43.000000 -70.000000 0.000000 2097.238042 193.120809
-42.000000 -70.000000 0.000000 2024.635191 196.181150
-41.000000 -70.000000 0.000000 1929.904729 199.262446
-40.000000 -70.000000 0.000000 1835.827839 202.522770
-39.000000 -70.000000 0.000000 1755.422770 205.856549
-38.000000 -70.000000 0.000000 1678.126886 209.220596
-37.000000 -70.000000 0.000000 1600.882906 212.588569
-36.000000 -70.000000 0.000000 1523.698721 215.960284
-35.000000 -70.000000 0.000000 1446.583905 219.335570
-34.000000 -70.000000 0.000000 1369.550173 222.714262
-33.000000 -70.000000 0.000000 1296.090369 227.045881
-32.000000 -70.000000 0.000000 1254.822514 229.801229
-31.000000 -70.000000 0.000000 1211.498986 234.406533
-30.000000 -70.000000 0.000000 1168.193809 239.021120
-29.000000 -70.000000 0.000000 1102.392047 243.595051
-28.000000 -70.000000 0.000000 1069.445956 248.157428
-27.000000 -70.000000 0.000000 1036.525457 252.722264
-26.000000 -70.000000 0.000000 1003.633069 257.289426
-25.000000 -70.000000 0.000000 970.771650 261.858793
-24.000000 -70.000000 0.000000 922.368779 266.742049
-23.000000 -70.000000 0.000000 892.815978 272.097072
-22.000000 -70.000000 0.000000 863.269075 277.455724
-21.000000 -70.000000 0.000000 833.728698 282.817799
-20.000000 -70.000000 0.000000 804.195565 288.183106
-19.000000 -70.000000 0.000000 773.819917 294.067550
-18.000000 -70.000000 0.000000 746.349884 300.114739
-17.000000 -70.000000 0.000000 718.884061 306.168061
-16.000000 -70.000000 0.000000 691.422949 312.227161
-15.000000 -70.000000 0.000000 663.967133 318.291707
-14.000000 -70.000000 0.000000 649.913396 325.476110
-13.000000 -70.000000 0.000000 633.696672 332.604096
-12.000000 -70.000000 0.000000 617.481106 339.738284
-11.000000 -70.000000 0.000000 601.266790 346.878293
-10.000000 -70.000000 0.000000 585.053830 354.023771
-9.000000 -70.000000 0.000000 567.435617 363.537900
-8.000000 -70.000000 0.000000 550.632408 371.822958
-7.000000 -70.000000 0.000000 541.470217 382.132660
-6.000000 -70.000000 0.000000 527.950527 390.487898
-5.000000 -70.000000 0.000000 514.447536 398.851713
-4.000000 -70.000000 0.000000 500.962596 407.223575
-3.000000 -70.000000 0.000000 474.763594 409.739279
-2.000000 -70.000000 0.000000 465.217580 422.475238
-1.000000 -70.000000 0.000000 455.673914 435.225100
0.000000 -70.000000 0.000000 446.132745 447.987677
1.000000 -70.000000 0.000000 433.602771 461.475546
2.000000 -70.000000 0.000000 424.546580 474.431901
3.000000 -70.000000 0.000000 415.499164 487.396375
4.000000 -70.000000 0.000000 406.461110 500.368339
5.000000 -70.000000 0.000000 397.433057 513.347224
6.000000 -70.000000 0.000000 388.415701 526.332519
7.000000 -70.000000 0.000000 379.409806 539.323759
8.000000 -70.000000 0.000000 370.416207 552.320527
9.000000 -70.000000 0.000000 361.435823 565.322440
10.000000 -70.000000 0.000000 357.006060 594.517329
11.000000 -70.000000 0.000000 350.729170 611.773919
12.000000 -70.000000 0.000000 343.054669 628.585335
13.000000 -70.000000 0.000000 335.392793 645.410837
14.000000 -70.000000 0.000000 324.211313 655.259786
15.000000 -70.000000 0.000000 318.792385 684.282204
16.000000 -70.000000 0.000000 309.493850 713.528314
17.000000 -70.000000 0.000000 304.376888 741.045403
18.000000 -70.000000 0.000000 299.263936 768.567949
19.000000 -70.000000 0.000000 294.000352 787.841206
20.000000 -70.000000 0.000000 288.743852 810.723585
21.000000 -70.000000 0.000000 283.138591 833.740348
22.000000 -70.000000 0.000000 277.542359 856.763314
23.000000 -70.000000 0.000000 274.390043 872.737390
24.000000 -70.000000 0.000000 269.202352 895.382804
25.000000 -70.000000 0.000000 264.027974 918.041485
26.000000 -70.000000 0.000000 258.608751 1011.762045
27.000000 -70.000000 0.000000 251.410540 1020.380420
28.000000 -70.000000 0.000000 247.500253 1072.992051
29.000000 -70.000000 0.000000 243.593512 1125.609624
30.000000 -70.000000 0.000000 239.690488 1178.232345
31.000000 -70.000000 0.000000 235.791368 1230.859552
32.000000 -70.000000 0.000000 231.896348 1283.490694
33.000000 -70.000000 0.000000 228.260450 1355.099722
34.000000 -70.000000 0.000000 224.093139 1410.118352
35.000000 -70.000000 0.000000 219.928731 1465.158160
36.000000 -70.000000 0.000000 216.726850 1538.522690
37.000000 -70.000000 0.000000 213.120589 1586.649805
38.000000 -70.000000 0.000000 207.898971 1609.630274
39.000000 -70.000000 0.000000 205.496924 1700.876577
40.000000 -70.000000 0.000000 202.437150 1801.786240
41.000000 -70.000000 0.000000 199.380082 1903.918281
42.000000 -70.000000 0.000000 196.325846 2007.086104
43.000000 -70.000000 0.000000 193.274577 2111.137863
44.000000 -70.000000 0.000000 190.226417 2215.949044
45.000000 -70.000000 0.000000 187.160068 2340.617592
46.000000 -70.000000 0.000000 184.106939 2452.647849
47.000000 -70.000000 0.000000 181.057898 2565.128511
48.000000 -70.000000 0.000000 178.013157 2678.002825
49.000000 -70.000000 0.000000 174.972940 2791.223035
50.000000 -70.000000 0.000000 172.600009 2913.143217
51.000000 -70.000000 0.000000 169.945473 3028.229270
52.000000 -70.000000 0.000000 167.295414 3144.800281
53.000000 -70.000000 0.000000 164.650050 3262.697089
54.000000 -70.000000 0.000000 162.162831 3451.778594
55.000000 -70.000000 0.000000 159.703920 3619.101783
56.000000 -70.000000 0.000000 157.251234 3787.837824
57.000000 -70.000000 0.000000 154.861248 3935.303511
58.000000 -70.000000 0.000000 152.528632 4054.156310
59.000000 -70.000000 0.000000 150.146936 4232.892709
60.000000 -70.000000 0.000000 147.778316 4413.334828
61.000000 -70.000000 0.000000 145.607999 4590.093634
62.000000 -70.000000 0.000000 143.645881 4752.622281
63.000000 -70.000000 0.000000 141.673397 4918.681221
64.000000 -70.000000 0.000000 139.691308 5087.816520
65.000000 -70.000000 0.000000 137.700432 5259.629017
-66.000000 -69.000000 0.000000 5259.691510 136.764298
-65.000000 -69.000000 0.000000 5077.945592 138.437596
-64.000000 -69.000000 0.000000 4884.408921 140.409605
-63.000000 -69.000000 0.000000 4699.920052 142.347202
-62.000000 -69.000000 0.000000 4534.533548 144.339842
-61.000000 -69.000000 0.000000 4377.287641 146.329804
-60.000000 -69.000000 0.000000 4221.842602 148.432998
-59.000000 -69.000000 0.000000 4061.502147 150.509720
-58.000000 -69.000000 0.000000 3891.402682 152.832494
-57.000000 -69.000000 0.000000 3715.649589 155.275077
-56.000000 -69.000000 0.000000 3541.645467 157.727865
-55.000000 -69.000000 0.000000 3445.151303 160.170833
-54.000000 -69.000000 0.000000 3324.503768 162.629316
-53.000000 -69.000000 0.000000 3202.023439 165.149644
-52.000000 -69.000000 0.000000 3075.225871 167.660753
-51.000000 -69.000000 0.000000 2951.336324 170.189679
-50.000000 -69.000000 0.000000 2817.463561 172.828520
-49.000000 -69.000000 0.000000 2685.113355 175.676291
-48.000000 -69.000000 0.000000 2582.466222 178.056642
-47.000000 -69.000000 0.000000 2440.411031 181.018259
-46.000000 -69.000000 0.000000 2276.284481 184.033429
-45.000000 -69.000000 0.000000 2201.640004 187.073949
-44.000000 -69.000000 0.000000 2127.389263 190.118378
-43.000000 -69.000000 0.000000 2053.574967 193.166530
-42.000000 -69.000000 0.000000 1944.918810 196.202772
-41.000000 -69.000000 0.000000 1881.119553 199.215039
-40.000000 -69.000000 0.000000 1797.130409 202.359141
-39.000000 -69.000000 0.000000 1721.701729 205.986388
-38.000000 -69.000000 0.000000 1646.300453 209.617328
-37.000000 -69.000000 0.000000 1570.930526 213.251772
-36.000000 -69.000000 0.000000 1495.372668 216.048816
-35.000000 -69.000000 0.000000 1417.969082 219.414448
-34.000000 -69.000000 0.000000 1340.615046 222.783779
-33.000000 -69.000000 0.000000 1271.803439 227.119473
-32.000000 -69.000000 0.000000 1246.203783 229.853704
-31.000000 -69.000000 0.000000 1156.767082 234.390179
-30.000000 -69.000000 0.000000 1123.720965 238.935351
-29.000000 -69.000000 0.000000 1090.693117 243.483717
-28.000000 -69.000000 0.000000 1057.685251 248.035102
-27.000000 -69.000000 0.000000 1024.699297 252.589343
-26.000000 -69.000000 0.000000 991.737441 257.146287
-25.000000 -69.000000 0.000000 958.802169 261.705794
-24.000000 -69.000000 0.000000 912.776908 266.356452
-23.000000 -69.000000 0.000000 883.198786 271.698566
-22.000000 -69.000000 0.000000 853.624876 277.044813
-21.000000 -69.000000 0.000000 824.055630 282.394958
-20.000000 -69.000000 0.000000 794.491569 287.748784
-19.000000 -69.000000 0.000000 768.356459 293.641875
-18.000000 -69.000000 0.000000 740.918270 299.673002
-17.000000 -69.000000 0.000000 713.486772 305.710908
-16.000000 -69.000000 0.000000 686.062770 311.755197
-15.000000 -69.000000 0.000000 663.574604 317.934406
-14.000000 -69.000000 0.000000 647.346016 325.035809
-13.000000 -69.000000 0.000000 631.117950 332.144696
-12.000000 -69.000000 0.000000 614.890448 339.260597
-11.000000 -69.000000 0.000000 598.663556 346.383079
-10.000000 -69.000000 0.000000 582.437324 353.511744
-9.000000 -69.000000 0.000000 566.211810 360.646226
-8.000000 -69.000000 0.000000 549.026438 372.095333
-7.000000 -69.000000 0.000000 540.717208 382.072622
-6.000000 -69.000000 0.000000 525.739809 391.035911
-5.000000 -69.000000 0.000000 511.627316 399.329628
-4.000000 -69.000000 0.000000 497.529773 407.627826
-3.000000 -69.000000 0.000000 473.784569 408.648718
-2.000000 -69.000000 0.000000 464.252403 421.341686
-1.000000 -69.000000 0.000000 454.723170 434.051113
0.000000 -69.000000 0.000000 445.197058 446.775594
1.000000 -69.000000 0.000000 435.674272 459.513879
2.000000 -69.000000 0.000000 426.155034 472.264851
3.000000 -69.000000 0.000000 416.639589 485.027509
4.000000 -69.000000 0.000000 407.128202 497.800955
5.000000 -69.000000 0.000000 397.621164 510.584378
6.000000 -69.000000 0.000000 388.118794 523.377048
7.000000 -69.000000 0.000000 378.621445 536.178303
8.000000 -69.000000 0.000000 369.129504 548.987542
9.000000 -69.000000 0.000000 359.643399 561.804219
10.000000 -69.000000 0.000000 358.203934 580.168484
11.000000 -69.000000 0.000000 350.340330 609.781891
12.000000 -69.000000 0.000000 342.689784 626.570979
13.000000 -69.000000 0.000000 335.052970 643.375364
14.000000 -69.000000 0.000000 324.470622 652.800125
15.000000 -69.000000 0.000000 314.470166 681.628751
16.000000 -69.000000 0.000000 309.360288 709.140333
17.000000 -69.000000 0.000000 304.254594 736.658019
18.000000 -69.000000 0.000000 299.153296 764.181149
19.000000 -69.000000 0.000000 294.992162 790.155956
20.000000 -69.000000 0.000000 289.218440 815.414277
21.000000 -69.000000 0.000000 283.262129 839.281305
22.000000 -69.000000 0.000000 277.307880 863.162443
23.000000 -69.000000 0.000000 271.355828 887.056550
24.000000 -69.000000 0.000000 265.406122 910.962605
25.000000 -69.000000 0.000000 259.458922 934.879694
26.000000 -69.000000 0.000000 253.514405 958.806989
27.000000 -69.000000 0.000000 252.842346 997.540622
28.000000 -69.000000 0.000000 248.668201 1052.468440
29.000000 -69.000000 0.000000 244.496434 1107.433293
30.000000 -69.000000 0.000000 240.327170 1162.429927
31.000000 -69.000000 0.000000 236.160541 1217.454036
32.000000 -69.000000 0.000000 231.996689 1272.502056
33.000000 -69.000000 0.000000 227.835767 1327.571011
34.000000 -69.000000 0.000000 223.677937 1382.658401
35.000000 -69.000000 0.000000 219.523375 1437.762107
36.000000 -69.000000 0.000000 216.490146 1506.254030
37.000000 -69.000000 0.000000 212.891474 1554.760913
38.000000 -69.000000 0.000000 208.402640 1645.311317
39.000000 -69.000000 0.000000 205.330579 1701.523421
40.000000 -69.000000 0.000000 202.386988 1720.567504
41.000000 -69.000000 0.000000 199.337504 1823.627346
42.000000 -69.000000 0.000000 196.291087 1927.666853
43.000000 -69.000000 0.000000 193.247885 2032.535593
44.000000 -69.000000 0.000000 190.208050 2138.111554
45.000000 -69.000000 0.000000 187.171747 2244.294932
46.000000 -69.000000 0.000000 184.119867 2371.876658
47.000000 -69.000000 0.000000 181.080646 2484.963942
48.000000 -69.000000 0.000000 178.046060 2598.404270
49.000000 -69.000000 0.000000 175.016348 2712.153342
50.000000 -69.000000 0.000000 172.764373 2811.764680
51.000000 -69.000000 0.000000 170.118895 2928.631128
52.000000 -69.000000 0.000000 167.478175 3046.894673
53.000000 -69.000000 0.000000 164.839759 3153.160281
54.000000 -69.000000 0.000000 162.431041 3254.014480
55.000000 -69.000000 0.000000 160.017385 3440.156192
56.000000 -69.000000 0.000000 157.575083 3610.170271
57.000000 -69.000000 0.000000 155.200993 3761.697323
58.000000 -69.000000 0.000000 152.833881 3915.254268
59.000000 -69.000000 0.000000 150.548429 4035.638900
60.000000 -69.000000 0.000000 148.192128 4217.859956
61.000000 -69.000000 0.000000 146.268060 4392.716087
62.000000 -69.000000 0.000000 144.288064 4559.952378
63.000000 -69.000000 0.000000 142.297997 4730.601056
64.000000 -69.000000 0.000000 140.298649 4904.188922
65.000000 -69.000000 0.000000 138.691679 5081.637727
66.000000 -69.000000 0.000000 136.651641 5282.668034
-67.000000 -68.000000 0.000000 5212.022853 136.162693
-66.000000 -68.000000 0.000000 5032.758789 137.589483
-65.000000 -68.000000 0.000000 4856.844323 139.021030
-64.000000 -68.000000 0.000000 4665.901105 141.067436
-63.000000 -68.000000 0.000000 4500.472982 142.957812
-62.000000 -68.000000 0.000000 4339.060420 144.927469
-61.000000 -68.000000 0.000000 4179.725594 146.906249
-60.000000 -68.000000 0.000000 4023.244287 148.972417
-59.000000 -68.000000 0.000000 3861.072246 151.038212
-58.000000 -68.000000 0.000000 3701.090165 153.112632
-57.000000 -68.000000 0.000000 3524.461487 155.624906
-56.000000 -68.000000 0.000000 3435.221485 158.055564
-55.000000 -68.000000 0.000000 3310.612632 160.498721
-54.000000 -68.000000 0.000000 3188.040317 162.947303
-53.000000 -68.000000 0.000000 3067.748659 165.401069
-52.000000 -68.000000 0.000000 2946.058750 167.967291
-51.000000 -68.000000 0.000000 2819.395364 170.473737
-50.000000 -68.000000 0.000000 2694.901011 172.985065
-49.000000 -68.000000 0.000000 2571.035858 175.820006
-48.000000 -68.000000 0.000000 2494.141177 178.122444
-47.000000 -68.000000 0.000000 2311.530049 181.107208
-46.000000 -68.000000 0.000000 2235.970405 184.133360
-45.000000 -68.000000 0.000000 2160.734791 187.163948
-44.000000 -68.000000 0.000000 2028.831844 190.184378
-43.000000 -68.000000 0.000000 1963.125585 193.186170
-42.000000 -68.000000 0.000000 1897.941759 196.189926
-41.000000 -68.000000 0.000000 1833.336093 199.195556
-40.000000 -68.000000 0.000000 1769.371919 202.202978
-39.000000 -68.000000 0.000000 1683.291321 205.841428
-38.000000 -68.000000 0.000000 1607.792966 209.462140
-37.000000 -68.000000 0.000000 1532.317190 213.086707
-36.000000 -68.000000 0.000000 1456.867502 216.714935
-35.000000 -68.000000 0.000000 1381.448177 220.346642
-34.000000 -68.000000 0.000000 1306.064475 223.981661
-33.000000 -68.000000 0.000000 1235.692374 226.242400
-32.000000 -68.000000 0.000000 1178.563149 229.820856
-31.000000 -68.000000 0.000000 1145.454524 234.349375
-30.000000 -68.000000 0.000000 1112.360094 238.881783
-29.000000 -68.000000 0.000000 1079.281167 243.417862
-28.000000 -68.000000 0.000000 1046.219212 247.957411
-27.000000 -68.000000 0.000000 1013.175891 252.500243
-26.000000 -68.000000 0.000000 980.153089 257.046184
-25.000000 -68.000000 0.000000 947.152951 261.595071
-24.000000 -68.000000 0.000000 914.177933 266.146753
-23.000000 -68.000000 0.000000 873.816160 271.342819
-22.000000 -68.000000 0.000000 844.222850 276.675800
-21.000000 -68.000000 0.000000 814.632850 282.013187
-20.000000 -68.000000 0.000000 790.549714 287.250050
-19.000000 -68.000000 0.000000 763.144268 293.256341
-18.000000 -68.000000 0.000000 735.747753 299.270555
-17.000000 -68.000000 0.000000 708.361205 305.292222
-16.000000 -68.000000 0.000000 680.985825 311.320912
-15.000000 -68.000000 0.000000 661.256991 317.569685
-14.000000 -68.000000 0.000000 645.023543 324.649860
-13.000000 -68.000000 0.000000 628.790368 331.738436
-12.000000 -68.000000 0.000000 612.557488 338.834885
-11.000000 -68.000000 0.000000 596.324927 345.938722
-10.000000 -68.000000 0.000000 580.092712 353.049503
-9.000000 -68.000000 0.000000 563.860873 360.166815
-8.000000 -68.000000 0.000000 551.591868 367.488460
-7.000000 -68.000000 0.000000 537.819588 382.588536
-6.000000 -68.000000 0.000000 523.721024 390.858441
-5.000000 -68.000000 0.000000 509.637826 399.133910
-4.000000 -68.000000 0.000000 495.571304 407.414605
-3.000000 -68.000000 0.000000 472.885806 407.677620
-2.000000 -68.000000 0.000000 463.369195 420.323773
-1.000000 -68.000000 0.000000 453.856174 432.989166
0.000000 -68.000000 0.000000 444.346976 445.672158
1.000000 -68.000000 0.000000 434.841850 458.371288
2.000000 -68.000000 0.000000 425.341069 471.085251
3.000000 -68.000000 0.000000 415.844933 483.812878
4.000000 -68.000000 0.000000 406.353765 496.553117
5.000000 -68.000000 0.000000 396.867923 509.305023
6.000000 -68.000000 0.000000 387.387798 522.067740
7.000000 -68.000000 0.000000 377.913819 534.840494
8.000000 -68.000000 0.000000 368.446462 547.622584
9.000000 -68.000000 0.000000 358.986250 560.413370
10.000000 -68.000000 0.000000 358.125891 578.255271
11.000000 -68.000000 0.000000 350.260760 589.990061
12.000000 -68.000000 0.000000 342.401930 601.739543
13.000000 -68.000000 0.000000 330.171804 622.004414
14.000000 -68.000000 0.000000 319.466260 650.394057
15.000000 -68.000000 0.000000 317.509060 676.418706
16.000000 -68.000000 0.000000 311.740703 703.124552
17.000000 -68.000000 0.000000 305.974504 729.858979
18.000000 -68.000000 0.000000 300.210587 756.618958
19.000000 -68.000000 0.000000 294.510936 783.481399
20.000000 -68.000000 0.000000 288.563243 807.355928
21.000000 -68.000000 0.000000 282.617935 831.244678
22.000000 -68.000000 0.000000 276.675167 855.146455
23.000000 -68.000000 0.000000 270.735105 879.060198
24.000000 -68.000000 0.000000 264.797933 902.984956
25.000000 -68.000000 0.000000 258.863849 926.919876
26.000000 -68.000000 0.000000 259.499629 948.997109
27.000000 -68.000000 0.000000 254.829812 968.221879
28.000000 -68.000000 0.000000 248.228465 1024.797228
29.000000 -68.000000 0.000000 244.065123 1079.856007
30.000000 -68.000000 0.000000 239.904580 1134.938231
31.000000 -68.000000 0.000000 235.746985 1190.040645
32.000000 -68.000000 0.000000 231.592496 1245.160569
33.000000 -68.000000 0.000000 227.441284 1300.295776
34.000000 -68.000000 0.000000 223.293532 1355.444401
35.000000 -68.000000 0.000000 219.875953 1425.912345
36.000000 -68.000000 0.000000 216.283057 1474.507991
37.000000 -68.000000 0.000000 212.692489 1523.393865
38.000000 -68.000000 0.000000 208.323433 1605.796631
39.000000 -68.000000 0.000000 205.256588 1662.574742
40.000000 -68.000000 0.000000 202.190855 1719.728489
41.000000 -68.000000 0.000000 199.126285 1777.221631
42.000000 -68.000000 0.000000 196.280174 1849.232984
43.000000 -68.000000 0.000000 193.245416 1954.931473
44.000000 -68.000000 0.000000 190.214294 2061.278763
45.000000 -68.000000 0.000000 187.186988 2168.179387
46.000000 -68.000000 0.000000 184.163683 2275.555364
47.000000 -68.000000 0.000000 181.128073 2405.804427
48.000000 -68.000000 0.000000 178.104057 2519.801183
49.000000 -68.000000 0.000000 175.085280 2634.067787
50.000000 -68.000000 0.000000 172.952452 2712.563869
51.000000 -68.000000 0.000000 170.316380 2831.245835
52.000000 -68.000000 0.000000 167.502127 2949.881814
53.000000 -68.000000 0.000000 165.097977 3050.649029
54.000000 -68.000000 0.000000 162.697686 3152.962690
55.000000 -68.000000 0.000000 160.301429 3256.677049
56.000000 -68.000000 0.000000 157.923157 3433.983662
57.000000 -68.000000 0.000000 155.498720 3606.442992
58.000000 -68.000000 0.000000 153.207716 3744.606601
59.000000 -68.000000 0.000000 150.970923 3840.600520
60.000000 -68.000000 0.000000 148.909155 4030.521919
61.000000 -68.000000 0.000000 146.921885 4198.895827
62.000000 -68.000000 0.000000 144.924101 4371.088387
63.000000 -68.000000 0.000000 142.854650 4526.116221
64.000000 -68.000000 0.000000 141.045430 4694.484950
65.000000 -68.000000 0.000000 139.249738 4865.027437
66.000000 -68.000000 0.000000 137.381897 5055.646181
67.000000 -68.000000 0.000000 136.050008 5212.791524
-68.000000 -67.000000 0.000000 5190.291604 135.514966
-67.000000 -67.000000 0.000000 5000.927501 136.952152
-66.000000 -67.000000 0.000000 4814.141244 138.394549
-65.000000 -67.000000 0.000000 4630.474485 139.841963
-64.000000 -67.000000 0.000000 4448.500711 141.749245
-63.000000 -67.000000 0.000000 4309.330045 143.580051
-62.000000 -67.000000 0.000000 4145.783620 145.538034
-61.000000 -67.000000 0.000000 3984.242796 147.505412
-60.000000 -67.000000 0.000000 3826.498397 149.534309
-59.000000 -67.000000 0.000000 3662.378167 151.588950
-58.000000 -67.000000 0.000000 3590.681035 153.705840
-57.000000 -67.000000 0.000000 3382.267185 155.797821
-56.000000 -67.000000 0.000000 3279.024780 158.329429
-55.000000 -67.000000 0.000000 3176.290984 160.866196
-54.000000 -67.000000 0.000000 3053.368383 163.289867
-53.000000 -67.000000 0.000000 2930.994117 165.733691
-52.000000 -67.000000 0.000000 2811.126154 168.182751
-51.000000 -67.000000 0.000000 2690.245126 170.794777
-50.000000 -67.000000 0.000000 2563.750164 173.296569
-49.000000 -67.000000 0.000000 2483.287141 175.777719
-48.000000 -67.000000 0.000000 2349.570894 178.233930
-47.000000 -67.000000 0.000000 2273.218134 181.244369
-46.000000 -67.000000 0.000000 2197.129192 184.259829
-45.000000 -67.000000 0.000000 2051.308910 187.222707
-44.000000 -67.000000 0.000000 1984.437179 190.214688
-43.000000 -67.000000 0.000000 1918.001835 193.208967
-42.000000 -67.000000 0.000000 1852.049841 196.205439
-41.000000 -67.000000 0.000000 1786.634723 199.204006
-40.000000 -67.000000 0.000000 1721.817674 202.204573
-39.000000 -67.000000 0.000000 1645.296710 205.725264
-38.000000 -67.000000 0.000000 1569.716543 209.335237
-37.000000 -67.000000 0.000000 1494.151260 212.949432
-36.000000 -67.000000 0.000000 1418.603238 216.567637
-35.000000 -67.000000 0.000000 1343.075392 220.189654
-34.000000 -67.000000 0.000000 1267.571326 223.815299
-33.000000 -67.000000 0.000000 1180.294413 228.170249
-32.000000 -67.000000 0.000000 1154.485280 232.102017
-31.000000 -67.000000 0.000000 1134.422832 234.355854
-30.000000 -67.000000 0.000000 1101.287547 238.874599
-29.000000 -67.000000 0.000000 1068.165394 243.397523
-28.000000 -67.000000 0.000000 1035.057630 247.924398
-27.000000 -67.000000 0.000000 1001.965685 252.455012
-26.000000 -67.000000 0.000000 968.891177 256.989166
-25.000000 -67.000000 0.000000 935.835956 261.526677
-24.000000 -67.000000 0.000000 902.802141 266.067372
-23.000000 -67.000000 0.000000 864.675735 271.029999
-22.000000 -67.000000 0.000000 835.071179 276.348853
-21.000000 -67.000000 0.000000 805.469143 281.672652
-20.000000 -67.000000 0.000000 785.545777 286.923337
-19.000000 -67.000000 0.000000 758.188526 292.911108
-18.000000 -67.000000 0.000000 730.843876 298.907554
-17.000000 -67.000000 0.000000 703.513298 304.912163
-16.000000 -67.000000 0.000000 675.413433 310.213100
-15.000000 -67.000000 0.000000 659.180876 317.260775
-14.000000 -67.000000 0.000000 642.948631 324.318457
-13.000000 -67.000000 0.000000 626.716723 331.385509
-12.000000 -67.000000 0.000000 610.485178 338.461344
-11.000000 -67.000000 0.000000 594.254027 345.545421
-10.000000 -67.000000 0.000000 578.023302 352.637244
-9.000000 -67.000000 0.000000 562.897056 359.899023
-8.000000 -67.000000 0.000000 549.159395 366.951692
-7.000000 -67.000000 0.000000 535.423081 374.007681
-6.000000 -67.000000 0.000000 521.688223 381.066806
-5.000000 -67.000000 0.000000 507.736105 399.040494
-4.000000 -67.000000 0.000000 493.703348 407.301593
-3.000000 -67.000000 0.000000 472.067765 406.826839
-2.000000 -67.000000 0.000000 462.568425 419.422343
-1.000000 -67.000000 0.000000 453.073408 432.040087
0.000000 -67.000000 0.000000 443.582991 444.678179
1.000000 -67.000000 0.000000 434.097475 457.334932
2.000000 -67.000000 0.000000 424.617190 470.008837
3.000000 -67.000000 0.000000 415.142493 482.698545
4.000000 -67.000000 0.000000 405.673776 495.402840
5.000000 -67.000000 0.000000 396.211468 508.120629
6.000000 -67.000000 0.000000 386.756039 520.850923
7.000000 -67.000000 0.000000 377.308006 533.592827
8.000000 -67.000000 0.000000 367.867939 546.345529
9.000000 -67.000000 0.000000 365.999689 564.724326
10.000000 -67.000000 0.000000 357.479172 582.427191
11.000000 -67.000000 0.000000 349.213000 594.468894
12.000000 -67.000000 0.000000 340.950763 606.521959
13.000000 -67.000000 0.000000 328.500734 616.806890
14.000000 -67.000000 0.000000 322.737675 643.377634
15.000000 -67.000000 0.000000 316.976891 669.990257
16.000000 -67.000000 0.000000 311.218508 696.639959
17.000000 -67.000000 0.000000 305.462664 723.322641
18.000000 -67.000000 0.000000 299.837244 751.692656
19.000000 -67.000000 0.000000 293.898540 775.570866
20.000000 -67.000000 0.000000 287.962549 799.463641
21.000000 -67.000000 0.000000 282.029441 823.369713
22.000000 -67.000000 0.000000 276.099404 847.287957
23.000000 -67.000000 0.000000 270.172639 871.217371
24.000000 -67.000000 0.000000 264.249366 895.157059
25.000000 -67.000000 0.000000 258.329825 919.106217
26.000000 -67.000000 0.000000 258.915956 938.424302
27.000000 -67.000000 0.000000 254.250195 957.800597
28.000000 -67.000000 0.000000 247.816394 997.448588
29.000000 -67.000000 0.000000 243.661978 1052.589320
30.000000 -67.000000 0.000000 239.510676 1107.745920
31.000000 -67.000000 0.000000 235.362652 1162.916131
32.000000 -67.000000 0.000000 231.218084 1218.098103
33.000000 -67.000000 0.000000 227.077161 1273.290307
34.000000 -67.000000 0.000000 222.940086 1328.491468
35.000000 -67.000000 0.000000 219.690224 1394.326844
36.000000 -67.000000 0.000000 216.105665 1443.319059
37.000000 -67.000000 0.000000 212.523719 1492.581562
38.000000 -67.000000 0.000000 208.273541 1567.094010
39.000000 -67.000000 0.000000 205.212352 1624.436801
40.000000 -67.000000 0.000000 202.152447 1682.125308
41.000000 -67.000000 0.000000 199.093885 1740.125148
42.000000 -67.000000 0.000000 196.036729 1798.406199
43.000000 -67.000000 0.000000 192.981045 1856.941983
44.000000 -67.000000 0.000000 190.245148 1985.567305
45.000000 -67.000000 0.000000 187.227233 2093.179933
46.000000 -67.000000 0.000000 184.213627 2201.214570
47.000000 -67.000000 0.000000 181.204546 2309.611997
48.000000 -67.000000 0.000000 178.187125 2442.289681
49.000000 -67.000000 0.000000 175.179705 2557.056529
50.000000 -67.000000 0.000000 173.164167 2615.788559
51.000000 -67.000000 0.000000 170.537844 2736.309665
52.000000 -67.000000 0.000000 167.775519 2847.442360
53.000000 -67.000000 0.000000 165.379874 2949.764148
54.000000 -67.000000 0.000000 162.988332 3053.579295
55.000000 -67.000000 0.000000 160.601077 3158.740562
56.000000 -67.000000 0.000000 158.218301 3265.117886
57.000000 -67.000000 0.000000 155.882210 3433.290397
58.000000 -67.000000 0.000000 153.604791 3575.678004
59.000000 -67.000000 0.000000 151.414244 3648.132915
60.000000 -67.000000 0.000000 149.574377 3835.520066
61.000000 -67.000000 0.000000 147.046148 3974.156560
62.000000 -67.000000 0.000000 145.221220 4139.600773
63.000000 -67.000000 0.000000 143.409029 4307.726879
64.000000 -67.000000 0.000000 141.610064 4478.232831
65.000000 -67.000000 0.000000 139.899031 4650.042802
66.000000 -67.000000 0.000000 138.116275 4830.767598
67.000000 -67.000000 0.000000 136.768054 4995.537650
68.000000 -67.000000 0.000000 135.407744 5167.105181
-69.000000 -66.000000 0.000000 5194.899049 134.822410
-68.000000 -66.000000 0.000000 4996.267791 136.269079
-67.000000 -66.000000 0.000000 4799.435117 137.721439
-66.000000 -66.000000 0.000000 4604.863664 139.179278
-65.000000 -66.000000 0.000000 4478.621663 140.735967
-64.000000 -66.000000 0.000000 4313.782502 142.221415
-63.000000 -66.000000 0.000000 4066.635630 143.943855
-62.000000 -66.000000 0.000000 3932.093594 145.914371
-61.000000 -66.000000 0.000000 3799.162583 147.894117
-60.000000 -66.000000 0.000000 3672.546876 149.920266
-59.000000 -66.000000 0.000000 3537.355126 151.944672
-58.000000 -66.000000 0.000000 3307.952554 154.017576
-57.000000 -66.000000 0.000000 3266.387291 155.881566
-56.000000 -66.000000 0.000000 3162.613300 158.403390
-55.000000 -66.000000 0.000000 3059.331390 160.930678
-54.000000 -66.000000 0.000000 2956.593128 163.463176
-53.000000 -66.000000 0.000000 2854.457218 166.000646
-52.000000 -66.000000 0.000000 2752.990701 168.542863
-51.000000 -66.000000 0.000000 2652.270405 171.089617
-50.000000 -66.000000 0.000000 2548.412047 173.776584
-49.000000 -66.000000 0.000000 2427.627643 176.130173
-48.000000 -66.000000 0.000000 2332.142654 178.377358
-47.000000 -66.000000 0.000000 2236.423623 181.408436
-46.000000 -66.000000 0.000000 2076.668922 184.309384
-45.000000 -66.000000 0.000000 2008.754775 187.290473
-44.000000 -66.000000 0.000000 1941.199406 190.274238
-43.000000 -66.000000 0.000000 1874.041613 193.260554
-42.000000 -66.000000 0.000000 1807.325717 196.249306
-41.000000 -66.000000 0.000000 1741.102519 199.240383
-40.000000 -66.000000 0.000000 1675.430441 202.233684
-39.000000 -66.000000 0.000000 1607.747373 205.637945
-38.000000 -66.000000 0.000000 1532.103323 209.236670
-37.000000 -66.000000 0.000000 1456.467907 212.840000
-36.000000 -66.000000 0.000000 1380.842547 216.447705
-35.000000 -66.000000 0.000000 1305.228988 220.059570
-34.000000 -66.000000 0.000000 1229.629409 223.675392
-33.000000 -66.000000 0.000000 1166.137264 227.898951
-32.000000 -66.000000 0.000000 1140.092138 231.823430
-31.000000 -66.000000 0.000000 1123.680278 234.409613
-30.000000 -66.000000 0.000000 1090.512107 238.913802
-29.000000 -66.000000 0.000000 1057.355139 243.422710
-28.000000 -66.000000 0.000000 1024.210461 247.936080
-27.000000 -66.000000 0.000000 991.079306 252.453671
-26.000000 -66.000000 0.000000 957.963078 256.975262
-25.000000 -66.000000 0.000000 924.863379 261.500645
-24.000000 -66.000000 0.000000 891.782051 266.029627
-23.000000 -66.000000 0.000000 855.785272 270.760256
-22.000000 -66.000000 0.000000 826.178181 276.064122
-21.000000 -66.000000 0.000000 796.573450 281.373505
-20.000000 -66.000000 0.000000 780.793589 286.637952
-19.000000 -66.000000 0.000000 753.494293 292.606317
-18.000000 -66.000000 0.000000 726.212041 298.584144
-17.000000 -66.000000 0.000000 698.948828 304.570875
-16.000000 -66.000000 0.000000 673.574076 309.985002
-15.000000 -66.000000 0.000000 657.348546 317.007837
-14.000000 -66.000000 0.000000 641.123684 324.041768
-13.000000 -66.000000 0.000000 624.899544 331.086088
-12.000000 -66.000000 0.000000 608.676182 338.140147
-11.000000 -66.000000 0.000000 592.453663 345.203348
-10.000000 -66.000000 0.000000 574.443866 352.405710
-9.000000 -66.000000 0.000000 560.696862 359.441546
-8.000000 -66.000000 0.000000 546.950709 366.481418
-7.000000 -66.000000 0.000000 533.205472 373.525098
-6.000000 -66.000000 0.000000 519.461225 380.572374
-5.000000 -66.000000 0.000000 505.718047 387.623050
-4.000000 -66.000000 0.000000 491.926936 407.288873
-3.000000 -66.000000 0.000000 471.330865 406.097133
-2.000000 -66.000000 0.000000 461.850524 418.638146
-1.000000 -66.000000 0.000000 452.375309 431.204620
0.000000 -66.000000 0.000000 442.905549 443.794392
1.000000 -66.000000 0.000000 436.835707 454.407714
2.000000 -66.000000 0.000000 426.426632 468.017597
3.000000 -66.000000 0.000000 416.018865 481.628831
4.000000 -66.000000 0.000000 405.612506 495.241305
5.000000 -66.000000 0.000000 395.207667 508.854920
6.000000 -66.000000 0.000000 384.804471 522.469586
7.000000 -66.000000 0.000000 374.403055 536.085224
8.000000 -66.000000 0.000000 371.545592 551.705934
9.000000 -66.000000 0.000000 364.122745 566.660105
10.000000 -66.000000 0.000000 355.865250 578.707182
11.000000 -66.000000 0.000000 347.612026 590.765706
12.000000 -66.000000 0.000000 339.363385 602.834989
13.000000 -66.000000 0.000000 327.997304 610.675757
14.000000 -66.000000 0.000000 322.244401 637.171357
15.000000 -66.000000 0.000000 316.494146 663.715240
16.000000 -66.000000 0.000000 310.746687 690.301835
17.000000 -66.000000 0.000000 305.002181 716.926392
18.000000 -66.000000 0.000000 299.266193 743.944103
19.000000 -66.000000 0.000000 293.339833 767.836310
20.000000 -66.000000 0.000000 287.416700 791.742380
21.000000 -66.000000 0.000000 281.496999 815.661094
22.000000 -66.000000 0.000000 275.580949 839.591372
23.000000 -66.000000 0.000000 269.668793 863.532252
24.000000 -66.000000 0.000000 263.760791 887.482876
25.000000 -66.000000 0.000000 263.042218 908.694100
26.000000 -66.000000 0.000000 258.380827 928.142490
27.000000 -66.000000 0.000000 253.720032 947.667672
28.000000 -66.000000 0.000000 249.059867 967.264997
29.000000 -66.000000 0.000000 243.287140 1025.658004
30.000000 -66.000000 0.000000 239.145600 1080.875591
31.000000 -66.000000 0.000000 235.007688 1136.101185
32.000000 -66.000000 0.000000 230.873599 1191.333672
33.000000 -66.000000 0.000000 226.743543 1246.572136
34.000000 -66.000000 0.000000 223.112263 1314.230610
35.000000 -66.000000 0.000000 219.533769 1363.338608
36.000000 -66.000000 0.000000 215.958046 1412.724133
37.000000 -66.000000 0.000000 212.385235 1462.359069
38.000000 -66.000000 0.000000 208.252985 1529.265110
39.000000 -66.000000 0.000000 205.197892 1587.168042
40.000000 -66.000000 0.000000 202.144268 1645.385169
41.000000 -66.000000 0.000000 199.092179 1703.884287
42.000000 -66.000000 0.000000 196.041698 1762.637320
43.000000 -66.000000 0.000000 192.992901 1821.619698
44.000000 -66.000000 0.000000 189.945868 1880.809845
45.000000 -66.000000 0.000000 186.900686 1940.188746
46.000000 -66.000000 0.000000 184.288963 2128.097089
47.000000 -66.000000 0.000000 181.290316 2237.085650
48.000000 -66.000000 0.000000 178.296772 2346.343077
49.000000 -66.000000 0.000000 175.299582 2481.219604
50.000000 -66.000000 0.000000 173.399432 2521.718013
51.000000 -66.000000 0.000000 170.463170 2644.431078
52.000000 -66.000000 0.000000 168.072165 2746.754915
53.000000 -66.000000 0.000000 165.685332 2850.678315
54.000000 -66.000000 0.000000 163.302851 2956.032576
55.000000 -66.000000 0.000000 160.924917 3062.670039
56.000000 -66.000000 0.000000 158.626725 3180.678351
57.000000 -66.000000 0.000000 156.282089 3291.441798
58.000000 -66.000000 0.000000 153.942632 3403.276791
59.000000 -66.000000 0.000000 151.630075 3528.859756
60.000000 -66.000000 0.000000 149.424367 3588.858654
61.000000 -66.000000 0.000000 147.596948 3753.669676
62.000000 -66.000000 0.000000 145.781996 3921.480300
63.000000 -66.000000 0.000000 143.979982 4091.921501
64.000000 -66.000000 0.000000 142.191400 4264.677890
65.000000 -66.000000 0.000000 140.508287 4437.552398
66.000000 -66.000000 0.000000 138.854657 4608.768890
67.000000 -66.000000 0.000000 137.489964 4781.735231
68.000000 -66.000000 0.000000 136.113197 4961.442606
69.000000 -66.000000 0.000000 134.724809 5147.101966
-70.000000 -65.000000 0.000000 5051.451758 134.520484
-69.000000 -65.000000 0.000000 4896.293677 135.280429
-68.000000 -65.000000 0.000000 4713.333091 136.702533
-67.000000 -65.000000 0.000000 4533.499260 138.140202
-66.000000 -65.000000 0.000000 4357.179356 139.592956
-65.000000 -65.000000 0.000000 4184.817559 141.060327
-64.000000 -65.000000 0.000000 3995.485830 142.596007
-63.000000 -65.000000 0.000000 3890.300830 144.274397
-62.000000 -65.000000 0.000000 3754.174170 146.235896
-61.000000 -65.000000 0.000000 3619.619933 148.206844
-60.000000 -65.000000 0.000000 3490.447305 150.223285
-59.000000 -65.000000 0.000000 3353.639267 152.239117
-58.000000 -65.000000 0.000000 3191.563057 154.274035
-57.000000 -65.000000 0.000000 3117.471797 156.281006
-56.000000 -65.000000 0.000000 3046.827847 158.497772
-55.000000 -65.000000 0.000000 2942.976444 161.015270
-54.000000 -65.000000 0.000000 2839.649535 163.538277
-53.000000 -65.000000 0.000000 2736.906524 166.066544
-52.000000 -65.000000 0.000000 2634.815719 168.599833
-51.000000 -65.000000 0.000000 2533.455966 171.137921
-50.000000 -65.000000 0.000000 2435.055417 173.786305
-49.000000 -65.000000 0.000000 2343.352779 176.309302
-48.000000 -65.000000 0.000000 2152.921753 178.807565
-47.000000 -65.000000 0.000000 2095.998279 181.173478
-46.000000 -65.000000 0.000000 2034.616096 184.337174
-45.000000 -65.000000 0.000000 1967.423492 187.387910
-44.000000 -65.000000 0.000000 1899.197539 190.363000
-43.000000 -65.000000 0.000000 1831.328708 193.340909
-42.000000 -65.000000 0.000000 1763.858223 196.321507
-41.000000 -65.000000 0.000000 1696.833602 199.304674
-40.000000 -65.000000 0.000000 1630.309838 202.290297
-39.000000 -65.000000 0.000000 1564.350826 205.278269
-38.000000 -65.000000 0.000000 1494.988267 209.166479
-37.000000 -65.000000 0.000000 1419.305572 212.758455
-36.000000 -65.000000 0.000000 1343.627885 216.355186
-35.000000 -65.000000 0.000000 1267.956103 219.956436
-34.000000 -65.000000 0.000000 1192.291350 223.561990
-33.000000 -65.000000 0.000000 1152.430936 227.665354
-32.000000 -65.000000 0.000000 1126.154353 231.581887
-31.000000 -65.000000 0.000000 1099.995100 235.500225
-30.000000 -65.000000 0.000000 1080.042666 238.999371
-29.000000 -65.000000 0.000000 1046.859867 243.493411
-28.000000 -65.000000 0.000000 1013.687796 247.992451
-27.000000 -65.000000 0.000000 980.527541 252.496224
-26.000000 -65.000000 0.000000 947.380343 257.004481
-25.000000 -65.000000 0.000000 914.247622 261.516990
-24.000000 -65.000000 0.000000 881.131012 266.033534
-23.000000 -65.000000 0.000000 847.152641 270.533717
-22.000000 -65.000000 0.000000 817.552297 275.821738
-21.000000 -65.000000 0.000000 787.954847 281.115877
-20.000000 -65.000000 0.000000 776.297771 286.394019
-19.000000 -65.000000 0.000000 749.066485 292.342096
-18.000000 -65.000000 0.000000 721.857483 298.300454
-17.000000 -65.000000 0.000000 688.188344 302.830710
-16.000000 -65.000000 0.000000 671.974576 309.814317
-15.000000 -65.000000 0.000000 655.762044 316.811007
-14.000000 -65.000000 0.000000 639.550842 323.819933
-13.000000 -65.000000 0.000000 623.341073 330.840317
-12.000000 -65.000000 0.000000 607.132853 337.871444
-11.000000 -65.000000 0.000000 586.218019 345.014786
-10.000000 -65.000000 0.000000 572.467513 352.031030
-9.000000 -65.000000 0.000000 558.717667 359.052161
-8.000000 -65.000000 0.000000 544.968532 366.077897
-7.000000 -65.000000 0.000000 531.220162 373.107977
-6.000000 -65.000000 0.000000 517.472619 380.142162
-5.000000 -65.000000 0.000000 503.725970 387.180226
-4.000000 -65.000000 0.000000 494.311851 395.616089
-3.000000 -65.000000 0.000000 475.616875 395.698011
-2.000000 -65.000000 0.000000 465.211493 409.290767
-1.000000 -65.000000 0.000000 454.807477 422.886164
0.000000 -65.000000 0.000000 444.404921 436.483955
1.000000 -65.000000 0.000000 434.003932 450.083923
2.000000 -65.000000 0.000000 423.604625 463.685877
3.000000 -65.000000 0.000000 413.207126 477.289647
4.000000 -65.000000 0.000000 402.811576 490.895082
5.000000 -65.000000 0.000000 392.418130 504.502047
6.000000 -65.000000 0.000000 382.026960 518.110422
7.000000 -65.000000 0.000000 377.636018 533.344082
8.000000 -65.000000 0.000000 369.854049 547.356719
9.000000 -65.000000 0.000000 362.073094 561.370073
10.000000 -65.000000 0.000000 354.310001 575.103615
11.000000 -65.000000 0.000000 346.071242 587.176778
12.000000 -65.000000 0.000000 337.837793 599.260175
13.000000 -65.000000 0.000000 327.541723 604.719204
14.000000 -65.000000 0.000000 321.799861 631.130882
15.000000 -65.000000 0.000000 316.061053 657.598045
16.000000 -65.000000 0.000000 310.325468 684.114252
17.000000 -65.000000 0.000000 304.664491 712.496719
18.000000 -65.000000 0.000000 298.748023 736.382490
19.000000 -65.000000 0.000000 292.835122 760.283102
20.000000 -65.000000 0.000000 286.926010 784.197199
21.000000 -65.000000 0.000000 281.020925 808.123582
22.000000 -65.000000 0.000000 275.120126 832.061192
23.000000 -65.000000 0.000000 269.223896 856.009088
24.000000 -65.000000 0.000000 267.206738 879.038110
25.000000 -65.000000 0.000000 262.550259 898.561746
26.000000 -65.000000 0.000000 257.894543 918.161449
27.000000 -65.000000 0.000000 253.239633 937.832450
28.000000 -65.000000 0.000000 248.585574 957.570354
29.000000 -65.000000 0.000000 242.940741 999.089181
30.000000 -65.000000 0.000000 238.809485 1054.351862
31.000000 -65.000000 0.000000 234.682224 1109.618251
32.000000 -65.000000 0.000000 230.559174 1164.887820
33.000000 -65.000000 0.000000 226.440564 1220.160137
34.000000 -65.000000 0.000000 222.976110 1283.470151
35.000000 -65.000000 0.000000 219.406649 1332.989291
36.000000 -65.000000 0.000000 215.840260 1382.762642
37.000000 -65.000000 0.000000 212.277098 1432.763712
38.000000 -65.000000 0.000000 208.261774 1492.376376
39.000000 -65.000000 0.000000 205.213214 1550.831130
40.000000 -65.000000 0.000000 202.166320 1609.567173
41.000000 -65.000000 0.000000 199.121168 1668.554801
42.000000 -65.000000 0.000000 196.077838 1727.768245
43.000000 -65.000000 0.000000 193.036417 1787.185061
44.000000 -65.000000 0.000000 189.996997 1846.785619
45.000000 -65.000000 0.000000 186.959675 1906.552687
46.000000 -65.000000 0.000000 183.924556 1966.471083
47.000000 -65.000000 0.000000 180.891749 2026.527385
48.000000 -65.000000 0.000000 178.419514 2275.658525
49.000000 -65.000000 0.000000 175.442915 2385.625072
50.000000 -65.000000 0.000000 173.160456 2441.663919
51.000000 -65.000000 0.000000 170.774082 2543.980314
52.000000 -65.000000 0.000000 168.332103 2626.276317
53.000000 -65.000000 0.000000 165.977763 2732.868618
54.000000 -65.000000 0.000000 163.628016 2841.063875
55.000000 -65.000000 0.000000 161.283064 2950.685762
56.000000 -65.000000 0.000000 158.943118 3061.581038
57.000000 -65.000000 0.000000 156.608404 3173.616220
58.000000 -65.000000 0.000000 154.279158 3286.674738
59.000000 -65.000000 0.000000 151.973722 3470.910691
60.000000 -65.000000 0.000000 150.131626 3563.638063
61.000000 -65.000000 0.000000 148.331200 3621.379718
62.000000 -65.000000 0.000000 146.457245 3768.528260
63.000000 -65.000000 0.000000 144.567315 3879.131367
64.000000 -65.000000 0.000000 142.789235 4054.246369
65.000000 -65.000000 0.000000 141.130117 4228.403396
66.000000 -65.000000 0.000000 139.596932 4390.548160
67.000000 -65.000000 0.000000 138.215633 4572.307125
68.000000 -65.000000 0.000000 136.651386 4742.628291
69.000000 -65.000000 0.000000 135.538333 4943.816186
70.000000 -65.000000 0.000000 134.577819 5143.706024
-71.000000 -64.000000 0.000000 4862.933666 133.919222
-70.000000 -64.000000 0.000000 4743.683547 134.844750
-69.000000 -64.000000 0.000000 4609.073010 135.760693
-68.000000 -64.000000 0.000000 4432.287215 137.049348
-67.000000 -64.000000 0.000000 4249.068714 138.482873
-66.000000 -64.000000 0.000000 4069.310703 139.931530
-65.000000 -64.000000 0.000000 3921.678323 141.438475
-64.000000 -64.000000 0.000000 3818.980216 143.002802
-63.000000 -64.000000 0.000000 3715.798920 144.619773
-62.000000 -64.000000 0.000000 3578.001290 146.572098
-61.000000 -64.000000 0.000000 3441.724343 148.534093
-60.000000 -64.000000 0.000000 3307.156071 150.505380
-59.000000 -64.000000 0.000000 3153.542655 152.552896
-58.000000 -64.000000 0.000000 3076.028047 154.549819
-57.000000 -64.000000 0.000000 3000.598482 156.549948
-56.000000 -64.000000 0.000000 2931.742594 158.612539
-55.000000 -64.000000 0.000000 2827.300801 161.119940
-54.000000 -64.000000 0.000000 2723.360737 163.633159
-53.000000 -64.000000 0.000000 2619.982118 166.151930
-52.000000 -64.000000 0.000000 2517.234118 168.676005
-51.000000 -64.000000 0.000000 2415.289753 171.303904
-50.000000 -64.000000 0.000000 2322.103953 173.815729
-49.000000 -64.000000 0.000000 2152.482451 176.312020
-48.000000 -64.000000 0.000000 2096.812494 178.870383
-47.000000 -64.000000 0.000000 2041.889824 181.430371
-46.000000 -64.000000 0.000000 1983.272298 184.200261
-45.000000 -64.000000 0.000000 1921.873646 187.357850
-44.000000 -64.000000 0.000000 1858.515374 190.480935
-43.000000 -64.000000 0.000000 1789.952416 193.449995
-42.000000 -64.000000 0.000000 1721.742535 196.422011
-41.000000 -64.000000 0.000000 1653.929416 199.396852
-40.000000 -64.000000 0.000000 1586.563934 202.374392
-39.000000 -64.000000 0.000000 1519.705620 205.354514
-38.000000 -64.000000 0.000000 1458.409411 209.124693
-37.000000 -64.000000 0.000000 1382.706263 212.704829
-36.000000 -64.000000 0.000000 1307.005895 216.290113
-35.000000 -64.000000 0.000000 1231.308819 219.880292
-34.000000 -64.000000 0.000000 1165.794831 223.563841
-33.000000 -64.000000 0.000000 1139.191700 227.469573
-32.000000 -64.000000 0.000000 1112.689038 231.377506
-31.000000 -64.000000 0.000000 1086.294201 235.287531
-30.000000 -64.000000 0.000000 1060.015242 239.199546
-29.000000 -64.000000 0.000000 1036.689146 243.609585
-28.000000 -64.000000 0.000000 1003.499845 248.093480
-27.000000 -64.000000 0.000000 970.321307 252.582646
-26.000000 -64.000000 0.000000 937.154673 257.076805
-25.000000 -64.000000 0.000000 904.001256 261.575701
-24.000000 -64.000000 0.000000 870.862563 266.079093
-23.000000 -64.000000 0.000000 837.740342 270.586757
-22.000000 -64.000000 0.000000 809.202071 275.621812
-21.000000 -64.000000 0.000000 779.622525 280.899882
-20.000000 -64.000000 0.000000 772.062803 286.191644
-19.000000 -64.000000 0.000000 744.909853 292.118554
-18.000000 -64.000000 0.000000 717.785249 298.056596
-17.000000 -64.000000 0.000000 686.812277 302.746244
-16.000000 -64.000000 0.000000 670.616650 309.701140
-15.000000 -64.000000 0.000000 654.423159 316.670390
-14.000000 -64.000000 0.000000 638.231968 323.653065
-13.000000 -64.000000 0.000000 622.043256 330.648315
-12.000000 -64.000000 0.000000 598.206092 337.732971
-11.000000 -64.000000 0.000000 584.457259 344.726569
-10.000000 -64.000000 0.000000 570.709153 351.726056
-9.000000 -64.000000 0.000000 556.961828 358.731089
-8.000000 -64.000000 0.000000 543.215343 365.741348
-7.000000 -64.000000 0.000000 529.469764 372.756539
-6.000000 -64.000000 0.000000 518.101423 380.894898
-5.000000 -64.000000 0.000000 503.587872 387.526353
-4.000000 -64.000000 0.000000 489.075475 394.157840
-3.000000 -64.000000 0.000000 474.893574 413.161650
-2.000000 -64.000000 0.000000 462.413148 405.093760
-1.000000 -64.000000 0.000000 452.019086 418.676110
0.000000 -64.000000 0.000000 441.626964 432.261697
1.000000 -64.000000 0.000000 431.236921 445.850227
2.000000 -64.000000 0.000000 420.849112 459.441437
3.000000 -64.000000 0.000000 410.463706 473.035097
4.000000 -64.000000 0.000000 400.080890 486.631002
5.000000 -64.000000 0.000000 389.700872 500.228968
6.000000 -64.000000 0.000000 383.771246 515.097862
7.000000 -64.000000 0.000000 375.996071 529.117675
8.000000 -64.000000 0.000000 368.222180 543.137858
9.000000 -64.000000 0.000000 360.449657 557.158382
10.000000 -64.000000 0.000000 352.814200 571.618691
11.000000 -64.000000 0.000000 344.591455 583.704217
12.000000 -64.000000 0.000000 336.374827 595.799535
13.000000 -64.000000 0.000000 327.134190 598.942440
14.000000 -64.000000 0.000000 321.404257 625.261016
15.000000 -64.000000 0.000000 315.677816 651.643118
16.000000 -64.000000 0.000000 309.955058 678.081331
17.000000 -64.000000 0.000000 304.185471 705.125402
18.000000 -64.000000 0.000000 298.283010 729.013637
19.000000 -64.000000 0.000000 292.384688 752.916701
20.000000 -64.000000 0.000000 286.490761 776.833227
21.000000 -64.000000 0.000000 280.601507 800.762007
22.000000 -64.000000 0.000000 274.717225 824.701976
23.000000 -64.000000 0.000000 271.407756 849.464104
24.000000 -64.000000 0.000000 266.756671 869.066267
25.000000 -64.000000 0.000000 262.106529 888.743558
26.000000 -64.000000 0.000000 257.457381 908.491094
27.000000 -64.000000 0.000000 252.809282 928.304393
28.000000 -64.000000 0.000000 248.162291 948.179332
29.000000 -64.000000 0.000000 243.516471 968.112115
30.000000 -64.000000 0.000000 238.502453 1028.201555
31.000000 -64.000000 0.000000 234.386384 1083.491674
32.000000 -64.000000 0.000000 230.274933 1138.782742
33.000000 -64.000000 0.000000 226.432041 1203.735980
34.000000 -64.000000 0.000000 222.868864 1253.400430
35.000000 -64.000000 0.000000 219.308915 1303.323528
36.000000 -64.000000 0.000000 215.752355 1353.476654
37.000000 -64.000000 0.000000 212.199353 1403.835154
38.000000 -64.000000 0.000000 208.299904 1456.499242
39.000000 -64.000000 0.000000 205.258312 1515.493094
40.000000 -64.000000 0.000000 202.218594 1574.734244
41.000000 -64.000000 0.000000 199.180837 1634.195799
42.000000 -64.000000 0.000000 196.145131 1693.854547
43.000000 -64.000000 0.000000 193.111573 1753.690363
44.000000 -64.000000 0.000000 190.080267 1813.685722
45.000000 -64.000000 0.000000 187.051321 1873.825300
46.000000 -64.000000 0.000000 184.024853 1934.095644
47.000000 -64.000000 0.000000 181.000985 1994.484898
48.000000 -64.000000 0.000000 177.979852 2054.982580
49.000000 -64.000000 0.000000 176.395180 2117.560159
50.000000 -64.000000 0.000000 173.587858 2346.205603
51.000000 -64.000000 0.000000 171.177993 2439.694488
52.000000 -64.000000 0.000000 168.772204 2534.461385
53.000000 -64.000000 0.000000 166.370667 2630.368165
54.000000 -64.000000 0.000000 163.973569 2727.294576
55.000000 -64.000000 0.000000 161.581108 2825.135674
56.000000 -64.000000 0.000000 159.193493 2923.799635
57.000000 -64.000000 0.000000 156.810945 3023.205896
58.000000 -64.000000 0.000000 154.433699 3123.283580
59.000000 -64.000000 0.000000 153.013861 3187.158825
60.000000 -64.000000 0.000000 150.790780 3384.381178
61.000000 -64.000000 0.000000 148.894992 3473.476288
62.000000 -64.000000 0.000000 147.005444 3564.531861
63.000000 -64.000000 0.000000 145.122378 3657.401475
64.000000 -64.000000 0.000000 143.155311 3762.602348
65.000000 -64.000000 0.000000 141.289679 3858.483370
66.000000 -64.000000 0.000000 140.153806 4248.176682
67.000000 -64.000000 0.000000 137.903738 4148.949945
68.000000 -64.000000 0.000000 136.892219 4338.370712
69.000000 -64.000000 0.000000 135.899605 4536.744457
70.000000 -64.000000 0.000000 134.925979 4742.837252
71.000000 -64.000000 0.000000 133.971423 4955.580913
-72.000000 -63.000000 0.000000 4717.083234 133.291512
-71.000000 -63.000000 0.000000 4571.838833 134.226391
-70.000000 -63.000000 0.000000 4442.666688 135.160652
-69.000000 -63.000000 0.000000 4313.409858 136.127264
-68.000000 -63.000000 0.000000 4131.303498 137.412925
-67.000000 -63.000000 0.000000 3968.437255 138.835809
-66.000000 -63.000000 0.000000 3858.927062 140.315291
-65.000000 -63.000000 0.000000 3749.564883 141.867027
-64.000000 -63.000000 0.000000 3644.134096 143.424137
-63.000000 -63.000000 0.000000 3556.663082 144.997546
-62.000000 -63.000000 0.000000 3416.591632 146.940880
-61.000000 -63.000000 0.000000 3275.074456 148.896848
-60.000000 -63.000000 0.000000 3120.645014 150.862101
-59.000000 -63.000000 0.000000 3040.389316 152.855144
-58.000000 -63.000000 0.000000 2961.447535 154.844826
-57.000000 -63.000000 0.000000 2884.597242 156.837892
-56.000000 -63.000000 0.000000 2817.443347 158.747647
-55.000000 -63.000000 0.000000 2712.391371 161.244651
-54.000000 -63.000000 0.000000 2607.814332 163.747785
-53.000000 -63.000000 0.000000 2503.771744 166.256773
-52.000000 -63.000000 0.000000 2400.333103 168.771353
-51.000000 -63.000000 0.000000 2212.658789 171.308623
-50.000000 -63.000000 0.000000 2154.960649 173.856670
-49.000000 -63.000000 0.000000 2097.880209 176.406687
-48.000000 -63.000000 0.000000 2041.469282 178.958590
-47.000000 -63.000000 0.000000 1985.784928 181.512300
-46.000000 -63.000000 0.000000 1932.273389 184.092421
-45.000000 -63.000000 0.000000 1870.640349 187.240702
-44.000000 -63.000000 0.000000 1809.226367 190.392152
-43.000000 -63.000000 0.000000 1750.007547 193.587764
-42.000000 -63.000000 0.000000 1681.080258 196.550775
-41.000000 -63.000000 0.000000 1612.498899 199.516876
-40.000000 -63.000000 0.000000 1544.309559 202.485932
-39.000000 -63.000000 0.000000 1476.566551 205.457814
-38.000000 -63.000000 0.000000 1422.408121 209.111329
-37.000000 -63.000000 0.000000 1346.715885 212.679142
-36.000000 -63.000000 0.000000 1271.027807 216.252511
-35.000000 -63.000000 0.000000 1195.344677 219.831166
-34.000000 -63.000000 0.000000 1153.249920 223.415554
-33.000000 -63.000000 0.000000 1126.436026 227.311705
-32.000000 -63.000000 0.000000 1099.713549 231.210384
-31.000000 -63.000000 0.000000 1073.089319 235.111464
-30.000000 -63.000000 0.000000 1046.570834 239.014827
-29.000000 -63.000000 0.000000 1020.166340 242.920364
-28.000000 -63.000000 0.000000 993.656903 248.239114
-27.000000 -63.000000 0.000000 960.471617 252.712893
-26.000000 -63.000000 0.000000 927.297881 257.192201
-25.000000 -63.000000 0.000000 894.136978 261.676752
-24.000000 -63.000000 0.000000 860.990393 266.166282
-23.000000 -63.000000 0.000000 827.859844 270.660543
-22.000000 -63.000000 0.000000 801.136121 275.464436
-21.000000 -63.000000 0.000000 795.188687 280.138823
-20.000000 -63.000000 0.000000 768.092999 286.030916
-19.000000 -63.000000 0.000000 741.028961 291.935785
-18.000000 -63.000000 0.000000 701.848224 295.812610
-17.000000 -63.000000 0.000000 685.673447 302.720685
-16.000000 -63.000000 0.000000 669.501767 309.645535
-15.000000 -63.000000 0.000000 653.333414 316.586059
-14.000000 -63.000000 0.000000 637.168640 323.541248
-13.000000 -63.000000 0.000000 610.395482 330.567478
-12.000000 -63.000000 0.000000 596.652892 337.535047
-11.000000 -63.000000 0.000000 582.911309 344.509684
-10.000000 -63.000000 0.000000 569.170806 351.490969
-9.000000 -63.000000 0.000000 555.431462 358.478513
-8.000000 -63.000000 0.000000 542.073053 366.232586
-7.000000 -63.000000 0.000000 527.548491 372.864674
-6.000000 -63.000000 0.000000 513.024406 379.496773
-5.000000 -63.000000 0.000000 498.500841 386.128881
-4.000000 -63.000000 0.000000 483.977841 392.760998
-3.000000 -63.000000 0.000000 472.057372 411.120023
-2.000000 -63.000000 0.000000 461.357865 419.591250
-1.000000 -63.000000 0.000000 449.293400 414.565292
0.000000 -63.000000 0.000000 438.913326 428.135289
1.000000 -63.000000 0.000000 428.535930 441.709214
2.000000 -63.000000 0.000000 418.161409 455.286717
3.000000 -63.000000 0.000000 407.789983 468.867485
4.000000 -63.000000 0.000000 397.421896 482.451243
5.000000 -63.000000 0.000000 389.949162 496.980011
6.000000 -63.000000 0.000000 382.181430 511.003988
7.000000 -63.000000 0.000000 374.415270 525.028126
8.000000 -63.000000 0.000000 366.650782 539.052410
9.000000 -63.000000 0.000000 358.888075 553.076831
10.000000 -63.000000 0.000000 351.127266 567.101377
11.000000 -63.000000 0.000000 343.173454 580.350112
12.000000 -63.000000 0.000000 334.975307 592.455069
13.000000 -63.000000 0.000000 326.774886 593.350716
14.000000 -63.000000 0.000000 321.057771 619.566608
15.000000 -63.000000 0.000000 315.344616 645.854948
16.000000 -63.000000 0.000000 309.650635 674.092413
17.000000 -63.000000 0.000000 303.758777 697.959495
18.000000 -63.000000 0.000000 297.871402 721.843445
19.000000 -63.000000 0.000000 291.988781 745.742642
20.000000 -63.000000 0.000000 286.111208 769.655666
21.000000 -63.000000 0.000000 280.239000 793.581267
22.000000 -63.000000 0.000000 274.372501 817.518340
23.000000 -63.000000 0.000000 270.998342 839.665038
24.000000 -63.000000 0.000000 266.354212 859.423068
25.000000 -63.000000 0.000000 261.711273 879.250059
26.000000 -63.000000 0.000000 257.069591 899.141449
27.000000 -63.000000 0.000000 252.429234 919.093055
28.000000 -63.000000 0.000000 247.790277 939.101041
29.000000 -63.000000 0.000000 243.152800 959.161878
30.000000 -63.000000 0.000000 238.224616 1002.453895
31.000000 -63.000000 0.000000 234.120281 1057.747860
32.000000 -63.000000 0.000000 229.900947 1124.164671
33.000000 -63.000000 0.000000 226.344067 1173.987240
34.000000 -63.000000 0.000000 222.790566 1224.072353
35.000000 -63.000000 0.000000 219.240608 1274.389055
36.000000 -63.000000 0.000000 215.694369 1324.910962
37.000000 -63.000000 0.000000 211.403560 1362.435651
38.000000 -63.000000 0.000000 208.367359 1421.710295
39.000000 -63.000000 0.000000 205.333165 1481.225428
40.000000 -63.000000 0.000000 202.301066 1540.953186
41.000000 -63.000000 0.000000 199.271159 1600.869770
42.000000 -63.000000 0.000000 196.243545 1660.954746
43.000000 -63.000000 0.000000 193.218333 1721.190478
44.000000 -63.000000 0.000000 190.195636 1781.561675
45.000000 -63.000000 0.000000 187.175576 1842.055017
46.000000 -63.000000 0.000000 185.156180 1920.817141
47.000000 -63.000000 0.000000 182.071155 1978.253836
48.000000 -63.000000 0.000000 178.988633 2035.759031
49.000000 -63.000000 0.000000 176.289633 2052.670411
50.000000 -63.000000 0.000000 173.640113 2307.100458
51.000000 -63.000000 0.000000 171.248839 2368.588832
52.000000 -63.000000 0.000000 168.773907 2402.713940
53.000000 -63.000000 0.000000 166.380243 2499.290650
54.000000 -63.000000 0.000000 163.991248 2596.888539
55.000000 -63.000000 0.000000 161.607129 2695.396681
56.000000 -63.000000 0.000000 159.228104 2794.718824
57.000000 -63.000000 0.000000 156.854407 2894.771182
58.000000 -63.000000 0.000000 154.486283 2995.480585
59.000000 -63.000000 0.000000 153.098725 3058.094339
60.000000 -63.000000 0.000000 150.922002 3223.884531
61.000000 -63.000000 0.000000 149.032743 3314.125389
62.000000 -63.000000 0.000000 147.149884 3406.357442
63.000000 -63.000000 0.000000 145.199054 3505.056907
64.000000 -63.000000 0.000000 143.333513 3600.412462
65.000000 -63.000000 0.000000 141.475251 3697.596371
66.000000 -63.000000 0.000000 140.534209 3753.223259
67.000000 -63.000000 0.000000 138.742336 4089.370667
68.000000 -63.000000 0.000000 137.534757 4124.441329
69.000000 -63.000000 0.000000 136.331840 4173.893657
70.000000 -63.000000 0.000000 135.251162 4370.992555
71.000000 -63.000000 0.000000 134.284200 4590.775118
72.000000 -63.000000 0.000000 133.336135 4816.109972
-73.000000 -62.000000 0.000000 4619.038613 132.638590
-72.000000 -62.000000 0.000000 4446.620009 133.582118
-71.000000 -62.000000 0.000000 4289.568065 134.525404
-70.000000 -62.000000 0.000000 4149.270953 135.468230
-69.000000 -62.000000 0.000000 4026.752743 136.491807
-68.000000 -62.000000 0.000000 3839.106578 137.778579
-67.000000 -62.000000 0.000000 3808.147236 139.217164
-66.000000 -62.000000 0.000000 3681.869275 140.728141
-65.000000 -62.000000 0.000000 3567.081126 142.268967
-64.000000 -62.000000 0.000000 3456.303840 143.815421
-63.000000 -62.000000 0.000000 3349.935342 145.367323
-62.000000 -62.000000 0.000000 3225.894659 147.261408
-61.000000 -62.000000 0.000000 3082.585763 149.208496
-60.000000 -62.000000 0.000000 3009.181635 151.206598
-59.000000 -62.000000 0.000000 2928.387313 153.176725
-58.000000 -62.000000 0.000000 2847.936729 155.158946
-57.000000 -62.000000 0.000000 2769.577658 157.144733
-56.000000 -62.000000 0.000000 2693.492646 159.133953
-55.000000 -62.000000 0.000000 2598.349811 161.389354
-54.000000 -62.000000 0.000000 2493.113544 163.882115
-53.000000 -62.000000 0.000000 2345.850267 166.373303
-52.000000 -62.000000 0.000000 2377.506385 168.841031
-51.000000 -62.000000 0.000000 2136.817009 171.437768
-50.000000 -62.000000 0.000000 2101.938670 173.984065
-49.000000 -62.000000 0.000000 2044.124672 176.527065
-48.000000 -62.000000 0.000000 1986.956130 179.072150
-47.000000 -62.000000 0.000000 1930.490389 181.619231
-46.000000 -62.000000 0.000000 1874.790950 184.168227
-45.000000 -62.000000 0.000000 1819.779495 187.152179
-44.000000 -62.000000 0.000000 1758.120502 190.294146
-43.000000 -62.000000 0.000000 1696.693213 193.439438
-42.000000 -62.000000 0.000000 1635.523735 196.587896
-41.000000 -62.000000 0.000000 1572.658523 199.664698
-40.000000 -62.000000 0.000000 1503.672456 202.624873
-39.000000 -62.000000 0.000000 1435.069452 205.588129
-38.000000 -62.000000 0.000000 1366.907187 208.554334
-37.000000 -62.000000 0.000000 1311.384575 212.681405
-36.000000 -62.000000 0.000000 1235.749865 216.242396
-35.000000 -62.000000 0.000000 1160.127214 219.809074
-34.000000 -62.000000 0.000000 1141.198007 223.305933
-33.000000 -62.000000 0.000000 1114.180522 227.191831
-32.000000 -62.000000 0.000000 1087.245422 231.080603
-31.000000 -62.000000 0.000000 1060.398985 234.972105
-30.000000 -62.000000 0.000000 1033.648118 238.866205
-29.000000 -62.000000 0.000000 1007.000440 242.762778
-28.000000 -62.000000 0.000000 980.464363 246.661705
-27.000000 -62.000000 0.000000 950.989552 252.886898
-26.000000 -62.000000 0.000000 917.821849 257.350608
-25.000000 -62.000000 0.000000 884.667571 261.820092
-24.000000 -62.000000 0.000000 851.528285 266.295060
-23.000000 -62.000000 0.000000 818.405813 270.775238
-22.000000 -62.000000 0.000000 793.363119 275.349685
-21.000000 -62.000000 0.000000 791.395428 280.043686
-20.000000 -62.000000 0.000000 764.392491 285.911903
-19.000000 -62.000000 0.000000 737.428162 291.793865
-18.000000 -62.000000 0.000000 700.919406 295.878801
-17.000000 -62.000000 0.000000 684.773038 302.754048
-16.000000 -62.000000 0.000000 668.631143 309.647531
-15.000000 -62.000000 0.000000 652.494055 316.558060
-14.000000 -62.000000 0.000000 622.774366 323.526034
-13.000000 -62.000000 0.000000 609.042045 330.463838
-12.000000 -62.000000 0.000000 595.311183 337.410086
-11.000000 -62.000000 0.000000 581.581884 344.364267
-10.000000 -62.000000 0.000000 566.203617 351.636519
-9.000000 -62.000000 0.000000 551.673189 358.268066
-8.000000 -62.000000 0.000000 537.142899 364.899642
-7.000000 -62.000000 0.000000 522.612760 371.531247
-6.000000 -62.000000 0.000000 508.082784 378.162880
-5.000000 -62.000000 0.000000 493.552985 384.794538
-4.000000 -62.000000 0.000000 480.040356 400.687327
-3.000000 -62.000000 0.000000 469.335933 409.153753
-2.000000 -62.000000 0.000000 458.632186 417.621999
-1.000000 -62.000000 0.000000 447.929165 426.091954
0.000000 -62.000000 0.000000 436.265209 424.107529
1.000000 -62.000000 0.000000 425.902213 437.663518
2.000000 -62.000000 0.000000 415.542830 451.224195
3.000000 -62.000000 0.000000 405.187337 464.789148
4.000000 -62.000000 0.000000 396.167767 479.005095
5.000000 -62.000000 0.000000 388.408055 493.029476
6.000000 -62.000000 0.000000 380.650216 507.054000
7.000000 -62.000000 0.000000 372.894367 521.078656
8.000000 -62.000000 0.000000 365.140636 535.103432
9.000000 -62.000000 0.000000 357.389159 549.128321
10.000000 -62.000000 0.000000 349.640087 563.153313
11.000000 -62.000000 0.000000 341.818008 577.116528
12.000000 -62.000000 0.000000 333.640032 589.228757
13.000000 -62.000000 0.000000 326.463969 587.949312
14.000000 -62.000000 0.000000 320.760560 614.052538
15.000000 -62.000000 0.000000 315.142073 643.315953
16.000000 -62.000000 0.000000 309.260943 667.150746
17.000000 -62.000000 0.000000 303.384630 691.005388
18.000000 -62.000000 0.000000 297.513421 714.877893
19.000000 -62.000000 0.000000 291.647624 738.766528
20.000000 -62.000000 0.000000 285.787571 762.669779
21.000000 -62.000000 0.000000 279.933624 786.586313
22.000000 -62.000000 0.000000 275.273641 810.368316
23.000000 -62.000000 0.000000 270.635911 830.210300
24.000000 -62.000000 0.000000 265.999577 850.119697
25.000000 -62.000000 0.000000 261.364713 870.091878
26.000000 -62.000000 0.000000 256.731398 890.122619
27.000000 -62.000000 0.000000 252.099718 910.208051
28.000000 -62.000000 0.000000 247.469765 930.344635
29.000000 -62.000000 0.000000 242.841638 950.529117
30.000000 -62.000000 0.000000 238.215442 970.758512
31.000000 -62.000000 0.000000 233.884015 1032.415444
32.000000 -62.000000 0.000000 229.831669 1094.787951
33.000000 -62.000000 0.000000 226.284611 1145.048142
34.000000 -62.000000 0.000000 222.741247 1195.540502
35.000000 -62.000000 0.000000 219.201754 1246.236811
36.000000 -62.000000 0.000000 215.666325 1297.113156
37.000000 -62.000000 0.000000 211.492711 1328.280475
38.000000 -62.000000 0.000000 208.464111 1388.091355
39.000000 -62.000000 0.000000 205.437741 1448.104121
40.000000 -62.000000 0.000000 202.413700 1508.294676
41.000000 -62.000000 0.000000 199.392093 1568.642553
42.000000 -62.000000 0.000000 196.373035 1629.130270
43.000000 -62.000000 0.000000 193.356643 1689.742808
44.000000 -62.000000 0.000000 191.070322 1757.196038
45.000000 -62.000000 0.000000 187.988276 1814.625515
46.000000 -62.000000 0.000000 184.908751 1872.129921
47.000000 -62.000000 0.000000 181.831876 1929.702559
48.000000 -62.000000 0.000000 178.757788 1987.337497
49.000000 -62.000000 0.000000 176.277849 2000.524384
50.000000 -62.000000 0.000000 173.805576 2035.605950
51.000000 -62.000000 0.000000 171.223830 2274.517604
52.000000 -62.000000 0.000000 168.842173 2337.923381
53.000000 -62.000000 0.000000 166.406550 2368.728297
54.000000 -62.000000 0.000000 164.025899 2467.048314
55.000000 -62.000000 0.000000 161.650368 2566.269253
56.000000 -62.000000 0.000000 159.280188 2666.290536
57.000000 -62.000000 0.000000 156.915601 2767.025374
58.000000 -62.000000 0.000000 155.238288 2846.050678
59.000000 -62.000000 0.000000 153.200590 2929.445487
60.000000 -62.000000 0.000000 151.065406 3064.064548
61.000000 -62.000000 0.000000 149.120566 3155.237936
62.000000 -62.000000 0.000000 147.248271 3247.798924
63.000000 -62.000000 0.000000 145.382888 3342.539800
64.000000 -62.000000 0.000000 143.524686 3439.280423
65.000000 -62.000000 0.000000 141.673947 3537.856752
66.000000 -62.000000 0.000000 140.651560 3584.426033
67.000000 -62.000000 0.000000 138.931391 3897.700576
68.000000 -62.000000 0.000000 137.702782 3926.936552
69.000000 -62.000000 0.000000 136.478450 3970.845630
70.000000 -62.000000 0.000000 135.258511 4028.948098
71.000000 -62.000000 0.000000 134.044736 4096.638632
72.000000 -62.000000 0.000000 132.858491 4191.097280
73.000000 -62.000000 0.000000 132.674624 4726.462689
-74.000000 -61.000000 0.000000 4044.363136 130.863616
-73.000000 -61.000000 0.000000 3979.952001 131.755244
-72.000000 -61.000000 0.000000 3925.702685 133.031122
-71.000000 -61.000000 0.000000 3881.585393 134.310581
-70.000000 -61.000000 0.000000 3823.601187 135.445257
-69.000000 -61.000000 0.000000 3756.264940 136.551522
-68.000000 -61.000000 0.000000 3660.554512 138.038047
-67.000000 -61.000000 0.000000 3547.293110 139.463661
-66.000000 -61.000000 0.000000 3485.486869 141.132230
-65.000000 -61.000000 0.000000 3367.734167 142.665875
-64.000000 -61.000000 0.000000 3254.029841 144.205287
-63.000000 -61.000000 0.000000 3144.813043 145.750281
-62.000000 -61.000000 0.000000 3037.735000 147.595768
-61.000000 -61.000000 0.000000 2983.479911 149.578420
-60.000000 -61.000000 0.000000 2899.155488 151.570711
-59.000000 -61.000000 0.000000 2816.876012 153.567381
-58.000000 -61.000000 0.000000 2735.628790 155.492063
-57.000000 -61.000000 0.000000 2655.667282 157.470361
-56.000000 -61.000000 0.000000 2577.983317 159.452272
-55.000000 -61.000000 0.000000 2453.967034 161.532355
-54.000000 -61.000000 0.000000 2330.238307 164.012358
-53.000000 -61.000000 0.000000 2369.709595 166.451598
-52.000000 -61.000000 0.000000 2137.806583 168.960952
-51.000000 -61.000000 0.000000 2087.582944 171.563797
-50.000000 -61.000000 0.000000 2049.844039 174.137483
-49.000000 -61.000000 0.000000 1991.284413 176.673102
-48.000000 -61.000000 0.000000 1933.343252 179.211013
-47.000000 -61.000000 0.000000 1876.077861 181.751121
-46.000000 -61.000000 0.000000 1819.552043 184.293333
-45.000000 -61.000000 0.000000 1763.836903 186.837565
-44.000000 -61.000000 0.000000 1707.419236 190.224324
-43.000000 -61.000000 0.000000 1645.735753 193.359977
-42.000000 -61.000000 0.000000 1584.298506 196.499105
-41.000000 -61.000000 0.000000 1523.137292 199.641544
-40.000000 -61.000000 0.000000 1464.787235 202.791159
-39.000000 -61.000000 0.000000 1395.360825 205.745407
-38.000000 -61.000000 0.000000 1326.302932 208.702858
-37.000000 -61.000000 0.000000 1276.767048 212.711617
-36.000000 -61.000000 0.000000 1201.233754 216.259770
-35.000000 -61.000000 0.000000 1156.936130 219.363478
-34.000000 -61.000000 0.000000 1129.654871 223.235037
-33.000000 -61.000000 0.000000 1102.441869 227.110010
-32.000000 -61.000000 0.000000 1075.302306 230.988225
-31.000000 -61.000000 0.000000 1048.241886 234.869521
-30.000000 -61.000000 0.000000 1021.266899 238.753748
-29.000000 -61.000000 0.000000 994.384299 242.640765
-28.000000 -61.000000 0.000000 967.601787 246.530441
-27.000000 -61.000000 0.000000 941.886213 253.104570
-26.000000 -61.000000 0.000000 908.738491 257.551949
-25.000000 -61.000000 0.000000 875.605846 262.005654
-24.000000 -61.000000 0.000000 842.490056 266.465366
-23.000000 -61.000000 0.000000 809.393190 270.930789
-22.000000 -61.000000 0.000000 785.891756 275.277610
-21.000000 -61.000000 0.000000 787.865180 279.991209
-20.000000 -61.000000 0.000000 760.965207 285.834660
-19.000000 -61.000000 0.000000 716.342449 289.185324
-18.000000 -61.000000 0.000000 700.224366 296.005245
-17.000000 -61.000000 0.000000 684.111990 302.846314
-16.000000 -61.000000 0.000000 668.005734 309.707129
-15.000000 -61.000000 0.000000 635.331669 316.616917
-14.000000 -61.000000 0.000000 621.613146 323.520832
-13.000000 -61.000000 0.000000 607.896674 330.434790
-12.000000 -61.000000 0.000000 590.473630 337.115303
-11.000000 -61.000000 0.000000 575.941347 343.744817
-10.000000 -61.000000 0.000000 561.409100 350.374440
-9.000000 -61.000000 0.000000 546.876893 357.004165
-8.000000 -61.000000 0.000000 532.344729 363.633987
-7.000000 -61.000000 0.000000 517.812611 370.263900
-6.000000 -61.000000 0.000000 503.280543 376.893901
-5.000000 -61.000000 0.000000 488.748530 383.523984
-4.000000 -61.000000 0.000000 477.437172 398.802273
-3.000000 -61.000000 0.000000 466.731265 407.263931
-2.000000 -61.000000 0.000000 456.025970 415.727611
-1.000000 -61.000000 0.000000 445.321330 424.193191
0.000000 -61.000000 0.000000 434.617394 432.660560
1.000000 -61.000000 0.000000 423.337027 433.715805
2.000000 -61.000000 0.000000 412.994692 447.256383
3.000000 -61.000000 0.000000 402.425176 461.189827
4.000000 -61.000000 0.000000 394.673992 475.209930
5.000000 -61.000000 0.000000 386.924994 489.230427
6.000000 -61.000000 0.000000 379.178314 503.251285
7.000000 -61.000000 0.000000 371.434098 517.272474
8.000000 -61.000000 0.000000 363.692503 531.293967
9.000000 -61.000000 0.000000 355.953701 545.315743
10.000000 -61.000000 0.000000 348.217877 559.337779
11.000000 -61.000000 0.000000 340.485235 573.360056
12.000000 -61.000000 0.000000 332.369775 586.122549
13.000000 -61.000000 0.000000 326.201577 582.743519
14.000000 -61.000000 0.000000 320.512763 608.723707
15.000000 -61.000000 0.000000 314.788124 636.623017
16.000000 -61.000000 0.000000 308.922954 660.435478
17.000000 -61.000000 0.000000 303.063226 684.269539
18.000000 -61.000000 0.000000 297.209262 708.123019
19.000000 -61.000000 0.000000 291.361408 731.994020
20.000000 -61.000000 0.000000 285.520041 755.880881
21.000000 -61.000000 0.000000 279.581026 781.187861
22.000000 -61.000000 0.000000 274.950038 801.117038
23.000000 -61.000000 0.000000 270.320654 821.111786
24.000000 -61.000000 0.000000 265.692958 841.167428
25.000000 -61.000000 0.000000 261.067040 861.279712
26.000000 -61.000000 0.000000 256.442997 881.444758
27.000000 -61.000000 0.000000 251.820931 901.659029
28.000000 -61.000000 0.000000 247.200954 921.919285
29.000000 -61.000000 0.000000 242.583185 942.222560
30.000000 -61.000000 0.000000 237.967753 962.566133
31.000000 -61.000000 0.000000 233.331114 1015.852593
32.000000 -61.000000 0.000000 229.790486 1066.301358
33.000000 -61.000000 0.000000 226.253696 1116.981618
34.000000 -61.000000 0.000000 222.720926 1167.863236
35.000000 -61.000000 0.000000 219.192370 1218.920996
36.000000 -61.000000 0.000000 215.668235 1270.133656
37.000000 -61.000000 0.000000 211.610707 1295.412855
38.000000 -61.000000 0.000000 208.590119 1355.729465
39.000000 -61.000000 0.000000 205.571995 1416.209607
40.000000 -61.000000 0.000000 202.556444 1476.833187
41.000000 -61.000000 0.000000 200.070207 1536.262834
42.000000 -61.000000 0.000000 196.988604 1593.591099
43.000000 -61.000000 0.000000 193.909419 1651.011364
44.000000 -61.000000 0.000000 190.832771 1708.514354
45.000000 -61.000000 0.000000 187.758783 1766.091989
46.000000 -61.000000 0.000000 184.687588 1823.737198
47.000000 -61.000000 0.000000 181.619329 1881.443770
48.000000 -61.000000 0.000000 178.819976 1920.728250
49.000000 -61.000000 0.000000 176.290987 1948.826150
50.000000 -61.000000 0.000000 173.823856 1984.585852
51.000000 -61.000000 0.000000 171.357958 2021.308562
52.000000 -61.000000 0.000000 168.842432 2244.974687
53.000000 -61.000000 0.000000 166.471167 2310.264405
54.000000 -61.000000 0.000000 164.103342 2376.638237
55.000000 -61.000000 0.000000 161.710814 2437.850570
56.000000 -61.000000 0.000000 159.349727 2538.613806
57.000000 -61.000000 0.000000 156.994504 2640.068477
58.000000 -61.000000 0.000000 155.350524 2717.335295
59.000000 -61.000000 0.000000 153.319423 2801.269535
60.000000 -61.000000 0.000000 151.291438 2885.774866
61.000000 -61.000000 0.000000 149.302738 2990.902576
62.000000 -61.000000 0.000000 147.437575 3084.915100
63.000000 -61.000000 0.000000 145.579498 3181.133002
64.000000 -61.000000 0.000000 143.728780 3279.362169
65.000000 -61.000000 0.000000 142.349625 3363.441263
66.000000 -61.000000 0.000000 140.781666 3415.983218
67.000000 -61.000000 0.000000 139.065531 3582.515892
68.000000 -61.000000 0.000000 137.790444 3701.107385
69.000000 -61.000000 0.000000 136.569649 3748.099378
70.000000 -61.000000 0.000000 135.353308 3810.029586
71.000000 -61.000000 0.000000 134.141542 3886.183909
72.000000 -61.000000 0.000000 132.934478 3975.745054
73.000000 -61.000000 0.000000 131.958627 3966.579761
74.000000 -61.000000 0.000000 130.784846 4027.032266
-74.000000 -60.000000 0.000000 3708.986239 130.596267
-73.000000 -60.000000 0.000000 3731.014775 131.887795
-72.000000 -60.000000 0.000000 3669.368979 132.948205
-71.000000 -60.000000 0.000000 3622.983007 134.225181
-70.000000 -60.000000 0.000000 3587.782462 135.505686
-69.000000 -60.000000 0.000000 3437.290826 136.689775
-68.000000 -60.000000 0.000000 3383.803739 138.074963
-67.000000 -60.000000 0.000000 3343.462570 139.631604
-66.000000 -60.000000 0.000000 3261.671889 141.237937
-65.000000 -60.000000 0.000000 3182.829799 142.849166
-64.000000 -60.000000 0.000000 3107.160763 144.465128
-63.000000 -60.000000 0.000000 2939.590673 146.080422
-62.000000 -60.000000 0.000000 2912.325008 147.868452
-61.000000 -60.000000 0.000000 2845.613207 149.912495
-60.000000 -60.000000 0.000000 2779.600464 151.960697
-59.000000 -60.000000 0.000000 2706.627345 153.942431
-58.000000 -60.000000 0.000000 2624.678131 155.844055
-57.000000 -60.000000 0.000000 2543.015173 157.814661
-56.000000 -60.000000 0.000000 2424.681466 159.778192
-55.000000 -60.000000 0.000000 2317.780663 161.698387
-54.000000 -60.000000 0.000000 2364.936201 164.105541
-53.000000 -60.000000 0.000000 2141.461265 166.531266
-52.000000 -60.000000 0.000000 2090.056718 169.122408
-51.000000 -60.000000 0.000000 2039.210465 171.716653
-50.000000 -60.000000 0.000000 1998.749267 174.316853
-49.000000 -60.000000 0.000000 1939.434245 176.844733
-48.000000 -60.000000 0.000000 1880.707643 179.375122
-47.000000 -60.000000 0.000000 1822.626340 181.907914
-46.000000 -60.000000 0.000000 1765.254033 184.443011
-45.000000 -60.000000 0.000000 1708.662142 186.980319
-44.000000 -60.000000 0.000000 1652.930827 189.519749
-43.000000 -60.000000 0.000000 1595.220852 193.308268
-42.000000 -60.000000 0.000000 1533.515802 196.437616
-41.000000 -60.000000 0.000000 1472.073956 199.570583
-40.000000 -60.000000 0.000000 1410.929699 202.707002
-39.000000 -60.000000 0.000000 1357.597612 205.929587
-38.000000 -60.000000 0.000000 1287.693918 208.877916
-37.000000 -60.000000 0.000000 1242.922945 212.769766
-36.000000 -60.000000 0.000000 1167.547043 216.304628
-35.000000 -60.000000 0.000000 1146.095793 219.343344
-34.000000 -60.000000 0.000000 1118.636263 223.202903
-33.000000 -60.000000 0.000000 1091.236747 227.066284
-32.000000 -60.000000 0.000000 1063.901882 230.933296
-31.000000 -60.000000 0.000000 1036.636783 234.803760
-30.000000 -60.000000 0.000000 1009.447101 238.677507
-29.000000 -60.000000 0.000000 982.339100 242.554381
-28.000000 -60.000000 0.000000 955.319733 246.434233
-27.000000 -60.000000 0.000000 928.396739 250.316926
-26.000000 -60.000000 0.000000 900.059695 257.796123
-25.000000 -60.000000 0.000000 866.964587 262.233346
-24.000000 -60.000000 0.000000 833.889489 266.677121
-23.000000 -60.000000 0.000000 800.836881 271.127127
-22.000000 -60.000000 0.000000 767.809667 275.583062
-21.000000 -60.000000 0.000000 784.601492 279.981414
-20.000000 -60.000000 0.000000 757.814854 285.799219
-19.000000 -60.000000 0.000000 715.844093 289.409107
-18.000000 -60.000000 0.000000 699.763800 296.191865
-17.000000 -60.000000 0.000000 683.690998 302.997429
-16.000000 -60.000000 0.000000 648.057020 309.848977
-15.000000 -60.000000 0.000000 634.355378 316.714460
-14.000000 -60.000000 0.000000 614.866579 322.679042
-13.000000 -60.000000 0.000000 600.335567 329.304635
-12.000000 -60.000000 0.000000 585.804654 335.930496
-11.000000 -60.000000 0.000000 571.273846 342.556609
-10.000000 -60.000000 0.000000 556.743152 349.182961
-9.000000 -60.000000 0.000000 542.212581 355.809537
-8.000000 -60.000000 0.000000 527.682143 362.436325
-7.000000 -60.000000 0.000000 513.151849 369.063315
-6.000000 -60.000000 0.000000 498.621713 375.690495
-5.000000 -60.000000 0.000000 484.091748 382.317855
-4.000000 -60.000000 0.000000 474.950063 396.996433
-3.000000 -60.000000 0.000000 464.245334 405.451627
-2.000000 -60.000000 0.000000 453.541275 413.909115
-1.000000 -60.000000 0.000000 442.837935 422.368759
0.000000 -60.000000 0.000000 432.135368 430.830433
1.000000 -60.000000 0.000000 421.433632 439.294020
2.000000 -60.000000 0.000000 410.518305 443.385826
3.000000 -60.000000 0.000000 400.977400 457.563458
4.000000 -60.000000 0.000000 393.237697 471.574479
5.000000 -60.000000 0.000000 385.500649 485.586421
6.000000 -60.000000 0.000000 377.766417 499.599206
7.000000 -60.000000 0.000000 370.035180 513.612765
8.000000 -60.000000 0.000000 362.307129 527.627037
9.000000 -60.000000 0.000000 354.582471 541.641966
10.000000 -60.000000 0.000000 346.861435 555.657503
11.000000 -60.000000 0.000000 339.144266 569.673602
12.000000 -60.000000 0.000000 331.165286 583.138364
13.000000 -60.000000 0.000000 325.987829 577.738626
14.000000 -60.000000 0.000000 320.339024 606.418751
15.000000 -60.000000 0.000000 314.485047 630.172740
16.000000 -60.000000 0.000000 308.636838 653.953584
17.000000 -60.000000 0.000000 302.794732 677.758455
18.000000 -60.000000 0.000000 296.959088 701.584909
19.000000 -60.000000 0.000000 291.130296 725.430818
20.000000 -60.000000 0.000000 285.308775 749.294325
21.000000 -60.000000 0.000000 279.295089 772.156790
22.000000 -60.000000 0.000000 274.672957 792.239777
23.000000 -60.000000 0.000000 270.052734 812.381463
24.000000 -60.000000 0.000000 265.434521 832.577589
25.000000 -60.000000 0.000000 260.818424 852.824285
26.000000 -60.000000 0.000000 256.204557 873.118035
27.000000 -60.000000 0.000000 251.593043 893.455632
28.000000 -60.000000 0.000000 246.984014 913.834149
29.000000 -60.000000 0.000000 242.377612 934.250908
30.000000 -60.000000 0.000000 238.301253 963.727802
31.000000 -60.000000 0.000000 233.724225 1017.912383
32.000000 -60.000000 0.000000 230.025573 1049.718215
33.000000 -60.000000 0.000000 226.328531 1081.530091
34.000000 -60.000000 0.000000 222.633179 1113.347493
35.000000 -60.000000 0.000000 219.212458 1192.499088
36.000000 -60.000000 0.000000 215.700099 1244.025701
37.000000 -60.000000 0.000000 211.757499 1263.933239
38.000000 -60.000000 0.000000 208.745330 1324.716756
39.000000 -60.000000 0.000000 205.989527 1372.703654
40.000000 -60.000000 0.000000 202.910662 1430.007870
41.000000 -60.000000 0.000000 199.834228 1487.416060
42.000000 -60.000000 0.000000 196.760340 1544.916633
43.000000 -60.000000 0.000000 193.689118 1602.499644
44.000000 -60.000000 0.000000 190.620693 1660.156515
45.000000 -60.000000 0.000000 187.555199 1717.879809
46.000000 -60.000000 0.000000 184.492785 1775.663049
47.000000 -60.000000 0.000000 181.433606 1833.500566
48.000000 -60.000000 0.000000 178.792009 1862.165572
49.000000 -60.000000 0.000000 176.329041 1897.612307
50.000000 -60.000000 0.000000 173.867405 1934.077035
51.000000 -60.000000 0.000000 171.407158 1971.503270
52.000000 -60.000000 0.000000 168.948362 2009.837299
53.000000 -60.000000 0.000000 166.497416 2218.593150
54.000000 -60.000000 0.000000 164.137368 2285.721049
55.000000 -60.000000 0.000000 161.781137 2353.840112
56.000000 -60.000000 0.000000 159.436698 2411.807994
57.000000 -60.000000 0.000000 157.091092 2514.020011
58.000000 -60.000000 0.000000 155.479478 2589.124953
59.000000 -60.000000 0.000000 153.455185 2673.634497
60.000000 -60.000000 0.000000 151.434187 2758.706307
61.000000 -60.000000 0.000000 149.497354 2827.606139
62.000000 -60.000000 0.000000 147.639462 2923.198756
63.000000 -60.000000 0.000000 145.788830 3021.014484
64.000000 -60.000000 0.000000 143.945740 3120.844293
65.000000 -60.000000 0.000000 142.487947 3194.602757
66.000000 -60.000000 0.000000 140.924491 3247.949956
67.000000 -60.000000 0.000000 139.456895 3285.458234
68.000000 -60.000000 0.000000 137.887184 3475.832293
69.000000 -60.000000 0.000000 136.670002 3526.291529
70.000000 -60.000000 0.000000 135.457336 3592.502915
71.000000 -60.000000 0.000000 134.249308 3673.614822
72.000000 -60.000000 0.000000 133.046045 3768.665276
73.000000 -60.000000 0.000000 131.751118 3698.601298
74.000000 -60.000000 0.000000 130.531191 3716.151419
-75.000000 -59.000000 0.000000 3366.350744 129.013450
-74.000000 -59.000000 0.000000 3378.601943 130.314993
-73.000000 -59.000000 0.000000 3397.878541 131.615462
-72.000000 -59.000000 0.000000 3413.765241 132.874425
-71.000000 -59.000000 0.000000 3364.773969 134.148826
-70.000000 -59.000000 0.000000 3299.982763 135.416072
-69.000000 -59.000000 0.000000 3254.280503 136.784756
-68.000000 -59.000000 0.000000 3184.443911 137.936689
-67.000000 -59.000000 0.000000 3157.260333 139.768665
-66.000000 -59.000000 0.000000 3073.667590 141.369425
-65.000000 -59.000000 0.000000 2993.110850 142.975201
-64.000000 -59.000000 0.000000 2865.428756 144.570423
-63.000000 -59.000000 0.000000 2821.080628 146.212028
-62.000000 -59.000000 0.000000 2789.929480 147.922273
-61.000000 -59.000000 0.000000 2722.708698 149.958859
-60.000000 -59.000000 0.000000 2656.193790 151.999804
-59.000000 -59.000000 0.000000 2590.439131 154.044935
-58.000000 -59.000000 0.000000 2525.504105 156.094085
-57.000000 -59.000000 0.000000 2429.055883 158.064860
-56.000000 -59.000000 0.000000 2358.472699 160.116237
-55.000000 -59.000000 0.000000 2341.385376 162.484684
-54.000000 -59.000000 0.000000 2284.697955 164.260507
-53.000000 -59.000000 0.000000 2095.251997 166.729136
-52.000000 -59.000000 0.000000 2043.237221 169.311011
-51.000000 -59.000000 0.000000 1991.762347 171.896264
-50.000000 -59.000000 0.000000 1948.733003 174.522098
-49.000000 -59.000000 0.000000 1888.655714 177.041885
-48.000000 -59.000000 0.000000 1829.133669 179.564406
-47.000000 -59.000000 0.000000 1770.222880 182.089547
-46.000000 -59.000000 0.000000 1711.986449 184.617200
-45.000000 -59.000000 0.000000 1654.495586 187.147263
-44.000000 -59.000000 0.000000 1597.830772 189.679640
-43.000000 -59.000000 0.000000 1542.083072 192.214240
-42.000000 -59.000000 0.000000 1483.221079 196.403454
-41.000000 -59.000000 0.000000 1421.499682 199.526516
-40.000000 -59.000000 0.000000 1360.061685 202.653335
-39.000000 -59.000000 0.000000 1298.947304 205.783742
-38.000000 -59.000000 0.000000 1251.264851 209.079442
-37.000000 -59.000000 0.000000 1180.848101 212.021869
-36.000000 -59.000000 0.000000 1134.763599 216.376952
-35.000000 -59.000000 0.000000 1135.785918 219.362672
-34.000000 -59.000000 0.000000 1108.157830 223.209546
-33.000000 -59.000000 0.000000 1080.581754 227.060674
-32.000000 -59.000000 0.000000 1053.061777 230.915842
-31.000000 -59.000000 0.000000 1025.602414 234.774852
-30.000000 -59.000000 0.000000 998.208668 238.637517
-29.000000 -59.000000 0.000000 970.886093 242.503662
-28.000000 -59.000000 0.000000 943.640870 246.373124
-27.000000 -59.000000 0.000000 916.479900 250.245750
-26.000000 -59.000000 0.000000 889.410900 254.121393
-25.000000 -59.000000 0.000000 858.756486 262.503059
-24.000000 -59.000000 0.000000 825.740259 266.930227
-23.000000 -59.000000 0.000000 792.751659 271.364163
-22.000000 -59.000000 0.000000 779.461482 275.611681
-21.000000 -59.000000 0.000000 780.638252 279.796645
-20.000000 -59.000000 0.000000 730.643918 281.135705
-19.000000 -59.000000 0.000000 715.575356 289.694299
-18.000000 -59.000000 0.000000 699.538173 296.438548
-17.000000 -59.000000 0.000000 660.940712 303.231670
-16.000000 -59.000000 0.000000 639.368394 308.339670
-15.000000 -59.000000 0.000000 624.841086 314.958945
-14.000000 -59.000000 0.000000 610.314049 321.578761
-13.000000 -59.000000 0.000000 595.787301 328.199084
-12.000000 -59.000000 0.000000 581.260866 334.819884
-11.000000 -59.000000 0.000000 566.734767 341.441134
-10.000000 -59.000000 0.000000 552.209030 348.062808
-9.000000 -59.000000 0.000000 537.683685 354.684882
-8.000000 -59.000000 0.000000 523.158765 361.307334
-7.000000 -59.000000 0.000000 508.634306 367.930144
-6.000000 -59.000000 0.000000 494.110348 374.553292
-5.000000 -59.000000 0.000000 479.586938 381.176762
-4.000000 -59.000000 0.000000 472.580862 395.270892
-3.000000 -59.000000 0.000000 461.880056 403.717883
-2.000000 -59.000000 0.000000 451.180110 412.167514
-1.000000 -59.000000 0.000000 440.481086 420.619626
0.000000 -59.000000 0.000000 429.783054 429.074073
1.000000 -59.000000 0.000000 419.086090 437.530720
2.000000 -59.000000 0.000000 407.316538 440.110877
3.000000 -59.000000 0.000000 399.586528 454.105707
4.000000 -59.000000 0.000000 391.859513 468.102461
5.000000 -59.000000 0.000000 384.135673 482.100972
6.000000 -59.000000 0.000000 376.415202 496.101090
7.000000 -59.000000 0.000000 368.698313 510.102683
8.000000 -59.000000 0.000000 360.985235 524.105633
9.000000 -59.000000 0.000000 353.276218 538.109835
10.000000 -59.000000 0.000000 345.571534 552.115192
11.000000 -59.000000 0.000000 337.871479 566.121619
12.000000 -59.000000 0.000000 330.027285 580.278085
13.000000 -59.000000 0.000000 325.912433 576.588784
14.000000 -59.000000 0.000000 320.069670 600.263635
15.000000 -59.000000 0.000000 314.232991 623.972648
16.000000 -59.000000 0.000000 308.402740 647.712070
17.000000 -59.000000 0.000000 302.579289 671.478676
18.000000 -59.000000 0.000000 296.763038 695.269678
19.000000 -59.000000 0.000000 290.954420 719.082656
20.000000 -59.000000 0.000000 283.669644 743.345104
21.000000 -59.000000 0.000000 279.055026 763.519089
22.000000 -59.000000 0.000000 274.442540 783.749243
23.000000 -59.000000 0.000000 269.832294 804.031327
24.000000 -59.000000 0.000000 265.224408 824.361507
25.000000 -59.000000 0.000000 260.619004 844.736312
26.000000 -59.000000 0.000000 256.016217 865.152587
27.000000 -59.000000 0.000000 251.416192 885.607466
28.000000 -59.000000 0.000000 247.323167 913.515673
29.000000 -59.000000 0.000000 242.322712 932.750516
30.000000 -59.000000 0.000000 237.324702 952.003973
31.000000 -59.000000 0.000000 233.518025 1003.098775
32.000000 -59.000000 0.000000 229.826598 1034.937865
33.000000 -59.000000 0.000000 226.137019 1066.781099
34.000000 -59.000000 0.000000 222.449379 1098.628116
35.000000 -59.000000 0.000000 218.763777 1130.478596
36.000000 -59.000000 0.000000 215.080317 1162.332254
37.000000 -59.000000 0.000000 211.912405 1209.182532
38.000000 -59.000000 0.000000 208.836175 1266.454766
39.000000 -59.000000 0.000000 205.762385 1323.846590
40.000000 -59.000000 0.000000 202.691147 1381.343097
41.000000 -59.000000 0.000000 199.622577 1438.931739
42.000000 -59.000000 0.000000 196.556802 1496.601879
43.000000 -59.000000 0.000000 193.493953 1554.344447
44.000000 -59.000000 0.000000 190.434173 1612.151661
45.000000 -59.000000 0.000000 187.377610 1670.016806
46.000000 -59.000000 0.000000 184.324426 1727.934064
47.000000 -59.000000 0.000000 181.274792 1785.898363
48.000000 -59.000000 0.000000 178.849282 1810.742778
49.000000 -59.000000 0.000000 176.391997 1846.923151
50.000000 -59.000000 0.000000 173.936204 1884.120618
51.000000 -59.000000 0.000000 171.481967 1922.276135
52.000000 -59.000000 0.000000 169.029354 1961.333790
53.000000 -59.000000 0.000000 166.542345 2127.562075
54.000000 -59.000000 0.000000 164.190340 2195.486959
55.000000 -59.000000 0.000000 161.842384 2264.394623
56.000000 -59.000000 0.000000 159.498657 2334.198029
57.000000 -59.000000 0.000000 157.645730 2376.984220
58.000000 -59.000000 0.000000 155.625107 2461.498570
59.000000 -59.000000 0.000000 153.607830 2546.621705
60.000000 -59.000000 0.000000 151.594031 2632.294564
61.000000 -59.000000 0.000000 149.671778 2715.296022
62.000000 -59.000000 0.000000 147.853880 2762.854905
63.000000 -59.000000 0.000000 146.010832 2862.400445
64.000000 -59.000000 0.000000 144.175507 2963.951491
65.000000 -59.000000 0.000000 142.638820 3026.159717
66.000000 -59.000000 0.000000 141.079996 3080.393270
67.000000 -59.000000 0.000000 139.610446 3124.196396
68.000000 -59.000000 0.000000 138.028960 3232.562806
69.000000 -59.000000 0.000000 136.779490 3305.610991
70.000000 -59.000000 0.000000 135.570574 3376.637086
71.000000 -59.000000 0.000000 134.366360 3463.281020
72.000000 -59.000000 0.000000 132.907162 3418.738067
73.000000 -59.000000 0.000000 131.582557 3444.458148
74.000000 -59.000000 0.000000 130.268743 3408.254680
75.000000 -59.000000 0.000000 128.954174 3380.268807
-76.000000 -58.000000 0.000000 3043.383425 127.398479
-75.000000 -58.000000 0.000000 3044.401590 128.709585
-74.000000 -58.000000 0.000000 3053.176475 130.019797
-73.000000 -58.000000 0.000000 3113.650717 131.446261
-72.000000 -58.000000 0.000000 3152.015256 132.840321
-71.000000 -58.000000 0.000000 3172.705768 134.163452
-70.000000 -58.000000 0.000000 3119.186822 135.525155
-69.000000 -58.000000 0.000000 3055.610437 136.879150
-68.000000 -58.000000 0.000000 3014.812633 138.258856
-67.000000 -58.000000 0.000000 2942.889420 139.697924
-66.000000 -58.000000 0.000000 2866.393990 141.376242
-65.000000 -58.000000 0.000000 2786.635406 143.067492
-64.000000 -58.000000 0.000000 2748.708132 144.720323
-63.000000 -58.000000 0.000000 2703.063653 146.357129
-62.000000 -58.000000 0.000000 2668.037064 147.991387
-61.000000 -58.000000 0.000000 2600.272391 150.020316
-60.000000 -58.000000 0.000000 2505.838203 151.930613
-59.000000 -58.000000 0.000000 2444.392885 153.994429
-58.000000 -58.000000 0.000000 2383.765491 156.061520
-57.000000 -58.000000 0.000000 2324.020033 158.131757
-56.000000 -58.000000 0.000000 2275.480917 160.304117
-55.000000 -58.000000 0.000000 2259.483876 162.509132
-54.000000 -58.000000 0.000000 2064.353030 164.944887
-53.000000 -58.000000 0.000000 2017.859553 167.450823
-52.000000 -58.000000 0.000000 1997.413515 169.526671
-51.000000 -58.000000 0.000000 1945.306230 172.102546
-50.000000 -58.000000 0.000000 1899.880428 174.753124
-49.000000 -58.000000 0.000000 1839.037589 177.264472
-48.000000 -58.000000 0.000000 1778.713681 179.778787
-47.000000 -58.000000 0.000000 1718.963337 182.295945
-46.000000 -58.000000 0.000000 1659.848498 184.815831
-45.000000 -58.000000 0.000000 1601.439543 187.338333
-44.000000 -58.000000 0.000000 1543.816593 189.863349
-43.000000 -58.000000 0.000000 1487.071022 192.390778
-42.000000 -58.000000 0.000000 1431.307188 194.920528
-41.000000 -58.000000 0.000000 1371.468574 199.509359
-40.000000 -58.000000 0.000000 1309.739689 202.626161
-39.000000 -58.000000 0.000000 1248.318840 205.746855
-38.000000 -58.000000 0.000000 1187.253833 208.871265
-37.000000 -58.000000 0.000000 1126.602534 211.999228
-36.000000 -58.000000 0.000000 1153.848239 215.592892
-35.000000 -58.000000 0.000000 1126.021074 219.421450
-34.000000 -58.000000 0.000000 1098.235032 223.254964
-33.000000 -58.000000 0.000000 1070.493316 227.093183
-32.000000 -58.000000 0.000000 1042.799463 230.935871
-31.000000 -58.000000 0.000000 1015.157391 234.782811
-30.000000 -58.000000 0.000000 987.571447 238.633795
-29.000000 -58.000000 0.000000 960.046471 242.488632
-28.000000 -58.000000 0.000000 932.587860 246.347140
-27.000000 -58.000000 0.000000 905.201653 250.209150
-26.000000 -58.000000 0.000000 877.894627 254.074501
-25.000000 -58.000000 0.000000 850.674408 257.943045
-24.000000 -58.000000 0.000000 818.055855 267.224566
-23.000000 -58.000000 0.000000 785.152079 271.641791
-22.000000 -58.000000 0.000000 772.839256 275.824007
-21.000000 -58.000000 0.000000 776.790466 279.874635
-20.000000 -58.000000 0.000000 730.306502 281.349810
-19.000000 -58.000000 0.000000 714.924857 288.433204
-18.000000 -58.000000 0.000000 663.967024 294.111357
-17.000000 -58.000000 0.000000 649.445305 300.721270
-16.000000 -58.000000 0.000000 634.924102 307.332152
-15.000000 -58.000000 0.000000 620.403450 313.943940
-14.000000 -58.000000 0.000000 605.883391 320.556579
-13.000000 -58.000000 0.000000 591.363966 327.170017
-12.000000 -58.000000 0.000000 576.845225 333.784208
-11.000000 -58.000000 0.000000 562.327220 340.399106
-10.000000 -58.000000 0.000000 547.810009 347.014671
-9.000000 -58.000000 0.000000 533.293658 353.630867
-8.000000 -58.000000 0.000000 518.778238 360.247658
-7.000000 -58.000000 0.000000 504.263831 366.865012
-6.000000 -58.000000 0.000000 489.750526 373.482899
-5.000000 -58.000000 0.000000 475.238423 380.101291
-4.000000 -58.000000 0.000000 470.331353 393.626707
-3.000000 -58.000000 0.000000 459.637295 402.063717
-2.000000 -58.000000 0.000000 448.944423 410.503788
-1.000000 -58.000000 0.000000 438.252824 418.946736
0.000000 -58.000000 0.000000 427.562593 427.392389
1.000000 -58.000000 0.000000 413.626659 435.653941
2.000000 -58.000000 0.000000 405.947716 444.068240
3.000000 -58.000000 0.000000 398.269883 452.482967
4.000000 -58.000000 0.000000 390.540056 464.797540
5.000000 -58.000000 0.000000 382.830701 478.777543
6.000000 -58.000000 0.000000 375.125323 492.760216
7.000000 -58.000000 0.000000 367.424172 506.745336
8.000000 -58.000000 0.000000 359.727521 520.732708
9.000000 -58.000000 0.000000 352.035665 534.722154
10.000000 -58.000000 0.000000 344.348924 548.713516
11.000000 -58.000000 0.000000 336.667649 562.706651
12.000000 -58.000000 0.000000 328.992222 576.701430
13.000000 -58.000000 0.000000 325.675664 570.763759
14.000000 -58.000000 0.000000 319.850500 594.377429
15.000000 -58.000000 0.000000 314.032077 618.030269
16.000000 -58.000000 0.000000 308.220777 641.717949
17.000000 -58.000000 0.000000 302.417010 665.436748
18.000000 -58.000000 0.000000 296.621218 689.183453
19.000000 -58.000000 0.000000 288.072358 714.699945
20.000000 -58.000000 0.000000 283.465480 734.967459
21.000000 -58.000000 0.000000 278.860955 755.288252
22.000000 -58.000000 0.000000 274.258903 775.658134
23.000000 -58.000000 0.000000 269.659450 796.073339
24.000000 -58.000000 0.000000 265.062732 816.530467
25.000000 -58.000000 0.000000 261.356276 844.084841
26.000000 -58.000000 0.000000 256.358718 863.313546
27.000000 -58.000000 0.000000 251.363584 882.562598
28.000000 -58.000000 0.000000 246.371021 901.830692
29.000000 -58.000000 0.000000 241.381189 921.116635
30.000000 -58.000000 0.000000 236.394260 940.419328
31.000000 -58.000000 0.000000 233.348653 988.576631
32.000000 -58.000000 0.000000 229.665055 1020.440841
33.000000 -58.000000 0.000000 225.983561 1052.307731
34.000000 -58.000000 0.000000 222.304275 1084.177064
35.000000 -58.000000 0.000000 218.627311 1116.048630
36.000000 -58.000000 0.000000 215.160946 1130.164628
37.000000 -58.000000 0.000000 212.078320 1150.188240
38.000000 -58.000000 0.000000 208.624916 1217.803492
39.000000 -58.000000 0.000000 205.558889 1275.397677
40.000000 -58.000000 0.000000 202.495652 1333.082879
41.000000 -58.000000 0.000000 199.435332 1390.847774
42.000000 -58.000000 0.000000 196.378067 1448.682829
43.000000 -58.000000 0.000000 193.324000 1506.579963
44.000000 -58.000000 0.000000 190.273286 1564.532285
45.000000 -58.000000 0.000000 187.226089 1622.533882
46.000000 -58.000000 0.000000 184.182584 1680.579651
47.000000 -58.000000 0.000000 181.383951 1723.992989
48.000000 -58.000000 0.000000 178.931091 1759.858447
49.000000 -58.000000 0.000000 176.479826 1796.803089
50.000000 -58.000000 0.000000 174.030222 1834.761725
51.000000 -58.000000 0.000000 171.582350 1873.672728
52.000000 -58.000000 0.000000 169.136286 1913.478000
53.000000 -58.000000 0.000000 166.692109 1954.122893
54.000000 -58.000000 0.000000 164.262240 2106.023774
55.000000 -58.000000 0.000000 161.922827 2175.760468
56.000000 -58.000000 0.000000 159.587891 2246.376751
57.000000 -58.000000 0.000000 157.791143 2305.448402
58.000000 -58.000000 0.000000 155.787366 2334.551919
59.000000 -58.000000 0.000000 153.777308 2420.329122
60.000000 -58.000000 0.000000 151.770915 2506.639009
61.000000 -58.000000 0.000000 149.897646 2590.570543
62.000000 -58.000000 0.000000 148.080776 2604.137084
63.000000 -58.000000 0.000000 146.245445 2705.555502
64.000000 -58.000000 0.000000 144.358889 2805.883008
65.000000 -58.000000 0.000000 142.802204 2858.182061
66.000000 -58.000000 0.000000 141.248139 2913.395389
67.000000 -58.000000 0.000000 139.776920 2963.181423
68.000000 -58.000000 0.000000 138.256541 3005.732280
69.000000 -58.000000 0.000000 136.898090 3086.299592
70.000000 -58.000000 0.000000 135.692999 3162.772186
71.000000 -58.000000 0.000000 134.070678 3141.374932
72.000000 -58.000000 0.000000 132.716884 3150.499326
73.000000 -58.000000 0.000000 131.323821 3137.296312
74.000000 -58.000000 0.000000 129.997443 3103.406138
75.000000 -58.000000 0.000000 128.670490 3078.442590
76.000000 -58.000000 0.000000 127.343042 3062.490188
-77.000000 -57.000000 0.000000 2786.793997 125.716317
-76.000000 -57.000000 0.000000 2868.909306 127.217417
-75.000000 -57.000000 0.000000 2883.984404 128.599096
-74.000000 -57.000000 0.000000 2907.589066 129.950553
-73.000000 -57.000000 0.000000 2941.287893 131.318055
-72.000000 -57.000000 0.000000 2975.188237 132.750762
-71.000000 -57.000000 0.000000 2949.040235 134.124856
-70.000000 -57.000000 0.000000 2929.046854 135.582227
-69.000000 -57.000000 0.000000 2884.763260 137.005880
-68.000000 -57.000000 0.000000 2842.285582 138.381759
-67.000000 -57.000000 0.000000 2779.888311 139.791296
-66.000000 -57.000000 0.000000 2701.645720 141.463674
-65.000000 -57.000000 0.000000 2665.285800 143.153946
-64.000000 -57.000000 0.000000 2623.916633 144.844061
-63.000000 -57.000000 0.000000 2585.348324 146.536401
-62.000000 -57.000000 0.000000 2524.849447 147.877712
-61.000000 -57.000000 0.000000 2461.321778 149.927236
-60.000000 -57.000000 0.000000 2398.498472 151.980508
-59.000000 -57.000000 0.000000 2336.436346 154.037380
-58.000000 -57.000000 0.000000 2275.197692 156.097709
-57.000000 -57.000000 0.000000 2214.850815 158.161359
-56.000000 -57.000000 0.000000 2155.470618 160.228203
-55.000000 -57.000000 0.000000 2028.360486 162.309078
-54.000000 -57.000000 0.000000 1982.203685 164.059190
-53.000000 -57.000000 0.000000 1938.387124 166.741593
-52.000000 -57.000000 0.000000 1894.813345 169.426563
-51.000000 -57.000000 0.000000 1851.499488 172.113982
-50.000000 -57.000000 0.000000 1808.464229 174.803735
-49.000000 -57.000000 0.000000 1756.992147 177.593012
-48.000000 -57.000000 0.000000 1708.396773 180.274866
-47.000000 -57.000000 0.000000 1668.953115 182.527025
-46.000000 -57.000000 0.000000 1608.950003 185.038825
-45.000000 -57.000000 0.000000 1549.608084 187.553456
-44.000000 -57.000000 0.000000 1491.006306 190.070806
-43.000000 -57.000000 0.000000 1433.235461 192.590768
-42.000000 -57.000000 0.000000 1376.400180 195.113240
-41.000000 -57.000000 0.000000 1320.621261 197.638128
-40.000000 -57.000000 0.000000 1260.029131 202.625490
-39.000000 -57.000000 0.000000 1198.307491 205.736067
-38.000000 -57.000000 0.000000 1136.924863 208.850663
-37.000000 -57.000000 0.000000 1176.382138 212.049693
-36.000000 -57.000000 0.000000 1139.760577 214.431785
-35.000000 -57.000000 0.000000 1112.577634 218.504686
-34.000000 -57.000000 0.000000 1085.423076 222.581636
-33.000000 -57.000000 0.000000 1058.299088 226.662418
-32.000000 -57.000000 0.000000 1031.208082 230.746828
-31.000000 -57.000000 0.000000 1004.152728 234.834678
-30.000000 -57.000000 0.000000 977.135988 238.925789
-29.000000 -57.000000 0.000000 950.161154 243.019998
-28.000000 -57.000000 0.000000 923.231901 247.117151
-27.000000 -57.000000 0.000000 896.352336 251.217103
-26.000000 -57.000000 0.000000 867.055897 254.061674
-25.000000 -57.000000 0.000000 839.599013 257.919721
-24.000000 -57.000000 0.000000 812.222939 261.781130
-23.000000 -57.000000 0.000000 796.118130 271.776090
-22.000000 -57.000000 0.000000 766.687362 276.080177
-21.000000 -57.000000 0.000000 745.545630 274.630979
-20.000000 -57.000000 0.000000 690.152141 279.199748
-19.000000 -57.000000 0.000000 676.011934 286.055301
-18.000000 -57.000000 0.000000 659.623546 293.205993
-17.000000 -57.000000 0.000000 645.110537 299.805782
-16.000000 -57.000000 0.000000 630.598448 306.406979
-15.000000 -57.000000 0.000000 616.087344 313.009494
-14.000000 -57.000000 0.000000 601.577298 319.613247
-13.000000 -57.000000 0.000000 587.068386 326.218160
-12.000000 -57.000000 0.000000 572.560695 332.824166
-11.000000 -57.000000 0.000000 558.054321 339.431201
-10.000000 -57.000000 0.000000 543.549368 346.039206
-9.000000 -57.000000 0.000000 529.045955 352.648126
-8.000000 -57.000000 0.000000 514.544211 359.257911
-7.000000 -57.000000 0.000000 500.044280 365.868513
-6.000000 -57.000000 0.000000 485.546327 372.479890
-5.000000 -57.000000 0.000000 471.050532 379.092001
-4.000000 -57.000000 0.000000 468.203259 392.064901
-3.000000 -57.000000 0.000000 457.518852 400.490114
-2.000000 -57.000000 0.000000 446.836099 408.918887
-1.000000 -57.000000 0.000000 436.155120 417.351004
0.000000 -57.000000 0.000000 420.011183 425.598133
1.000000 -57.000000 0.000000 412.323503 434.013276
2.000000 -57.000000 0.000000 404.636584 442.428825
3.000000 -57.000000 0.000000 396.950469 450.844758
4.000000 -57.000000 0.000000 389.265206 459.261054
5.000000 -57.000000 0.000000 381.586349 475.619532
6.000000 -57.000000 0.000000 373.897415 489.579803
7.000000 -57.000000 0.000000 366.213414 503.543780
8.000000 -57.000000 0.000000 358.534664 517.511165
9.000000 -57.000000 0.000000 350.861508 531.481688
10.000000 -57.000000 0.000000 343.194322 545.455109
11.000000 -57.000000 0.000000 335.533516 559.431209
12.000000 -57.000000 0.000000 327.879536 573.409794
13.000000 -57.000000 0.000000 325.488262 565.228518
14.000000 -57.000000 0.000000 319.681618 588.768197
15.000000 -57.000000 0.000000 313.882405 612.353107
16.000000 -57.000000 0.000000 308.091043 635.978218
17.000000 -57.000000 0.000000 302.307981 659.639209
18.000000 -57.000000 0.000000 296.533706 683.332353
19.000000 -57.000000 0.000000 287.903014 706.605383
20.000000 -57.000000 0.000000 283.306642 727.018600
21.000000 -57.000000 0.000000 278.712973 747.477720
22.000000 -57.000000 0.000000 274.122141 767.979077
23.000000 -57.000000 0.000000 270.398997 793.879450
24.000000 -57.000000 0.000000 265.406515 813.123276
25.000000 -57.000000 0.000000 260.416567 832.387975
26.000000 -57.000000 0.000000 255.429302 851.672131
27.000000 -57.000000 0.000000 250.444880 870.974452
28.000000 -57.000000 0.000000 245.463474 890.293756
29.000000 -57.000000 0.000000 240.485271 909.628961
30.000000 -57.000000 0.000000 236.893626 942.480478
31.000000 -57.000000 0.000000 233.216189 974.358985
32.000000 -57.000000 0.000000 229.541022 1006.239389
33.000000 -57.000000 0.000000 225.868234 1038.121515
34.000000 -57.000000 0.000000 222.197945 1070.005208
35.000000 -57.000000 0.000000 218.530280 1101.890334
36.000000 -57.000000 0.000000 214.913058 1112.156717
37.000000 -57.000000 0.000000 211.832074 1132.409826
38.000000 -57.000000 0.000000 208.437009 1169.614460
39.000000 -57.000000 0.000000 205.379109 1227.405249
40.000000 -57.000000 0.000000 202.324247 1285.272790
41.000000 -57.000000 0.000000 199.272562 1343.207163
42.000000 -57.000000 0.000000 196.224202 1401.200079
43.000000 -57.000000 0.000000 193.179325 1459.244558
44.000000 -57.000000 0.000000 190.138099 1517.334682
45.000000 -57.000000 0.000000 187.100700 1575.465403
46.000000 -57.000000 0.000000 184.067319 1633.632386
47.000000 -57.000000 0.000000 181.484081 1672.896847
48.000000 -57.000000 0.000000 179.037404 1709.560662
49.000000 -57.000000 0.000000 176.592492 1747.301094
50.000000 -57.000000 0.000000 174.149419 1786.049895
51.000000 -57.000000 0.000000 171.708263 1825.742863
52.000000 -57.000000 0.000000 169.269107 1866.319756
53.000000 -57.000000 0.000000 166.832039 1907.724174
54.000000 -57.000000 0.000000 164.397151 1949.903401
55.000000 -57.000000 0.000000 162.022436 2088.040971
56.000000 -57.000000 0.000000 159.914334 2153.429271
57.000000 -57.000000 0.000000 157.940836 2208.977424
58.000000 -57.000000 0.000000 155.969593 2265.391362
59.000000 -57.000000 0.000000 153.963563 2294.875657
60.000000 -57.000000 0.000000 151.964781 2381.859324
61.000000 -57.000000 0.000000 150.139819 2466.718760
62.000000 -57.000000 0.000000 148.250757 2540.764391
63.000000 -57.000000 0.000000 146.492608 2550.806011
64.000000 -57.000000 0.000000 144.529957 2637.510152
65.000000 -57.000000 0.000000 142.978056 2690.756951
66.000000 -57.000000 0.000000 141.428876 2747.058225
67.000000 -57.000000 0.000000 139.956270 2802.455866
68.000000 -57.000000 0.000000 138.440640 2846.163300
69.000000 -57.000000 0.000000 137.051618 2906.844632
70.000000 -57.000000 0.000000 135.241472 2867.237527
71.000000 -57.000000 0.000000 134.085480 2933.260104
72.000000 -57.000000 0.000000 132.656287 2928.416155
73.000000 -57.000000 0.000000 131.268761 2933.443979
74.000000 -57.000000 0.000000 129.893195 2902.108045
75.000000 -57.000000 0.000000 128.519069 2878.142668
76.000000 -57.000000 0.000000 127.146429 2861.733025
77.000000 -57.000000 0.000000 125.648600 2785.099332
-77.000000 -56.000000 0.000000 2630.606688 125.654857
-76.000000 -56.000000 0.000000 2708.984673 127.095454
-75.000000 -56.000000 0.000000 2724.714006 128.474835
-74.000000 -56.000000 0.000000 2748.020330 129.855736
-73.000000 -56.000000 0.000000 2799.463073 131.237596
-72.000000 -56.000000 0.000000 2787.449917 132.639745
-71.000000 -56.000000 0.000000 2764.158729 134.091901
-70.000000 -56.000000 0.000000 2743.673402 135.545902
-69.000000 -56.000000 0.000000 2726.057193 137.001691
-68.000000 -56.000000 0.000000 2670.157429 138.515426
-67.000000 -56.000000 0.000000 2618.408646 139.895995
-66.000000 -56.000000 0.000000 2589.535405 141.571480
-65.000000 -56.000000 0.000000 2544.352242 143.254105
-64.000000 -56.000000 0.000000 2501.931335 144.939154
-63.000000 -56.000000 0.000000 2462.415447 146.626544
-62.000000 -56.000000 0.000000 2413.272296 148.473219
-61.000000 -56.000000 0.000000 2355.184972 150.000978
-60.000000 -56.000000 0.000000 2291.701262 152.046896
-59.000000 -56.000000 0.000000 2228.978007 154.096607
-58.000000 -56.000000 0.000000 2167.081238 156.149963
-57.000000 -56.000000 0.000000 2106.083827 158.206821
-56.000000 -56.000000 0.000000 2046.066210 160.267046
-55.000000 -56.000000 0.000000 1961.854953 162.367937
-54.000000 -56.000000 0.000000 1923.055866 163.859238
-53.000000 -56.000000 0.000000 1879.053554 166.533639
-52.000000 -56.000000 0.000000 1835.293009 169.210864
-51.000000 -56.000000 0.000000 1791.791945 171.890781
-50.000000 -56.000000 0.000000 1748.569727 174.573266
-49.000000 -56.000000 0.000000 1705.647555 177.258203
-48.000000 -56.000000 0.000000 1658.298945 180.148478
-47.000000 -56.000000 0.000000 1609.602960 182.825337
-46.000000 -56.000000 0.000000 1561.102660 185.504712
-45.000000 -56.000000 0.000000 1512.816863 188.186494
-44.000000 -56.000000 0.000000 1464.766785 190.870581
-43.000000 -56.000000 0.000000 1416.976404 193.556879
-42.000000 -56.000000 0.000000 1369.472909 196.245296
-41.000000 -56.000000 0.000000 1322.287219 198.935746
-40.000000 -56.000000 0.000000 1275.454608 201.628149
-39.000000 -56.000000 0.000000 1221.438251 205.683059
-38.000000 -56.000000 0.000000 1188.046321 208.842166
-37.000000 -56.000000 0.000000 1154.749012 212.003469
-36.000000 -56.000000 0.000000 1122.534663 214.026264
-35.000000 -56.000000 0.000000 1095.270787 218.086530
-34.000000 -56.000000 0.000000 1068.031633 222.151317
-33.000000 -56.000000 0.000000 1040.819141 226.220380
-32.000000 -56.000000 0.000000 1013.635459 230.293494
-31.000000 -56.000000 0.000000 986.482968 234.370446
-30.000000 -56.000000 0.000000 959.364317 238.451041
-29.000000 -56.000000 0.000000 932.282458 242.535093
-28.000000 -56.000000 0.000000 905.240695 246.622432
-27.000000 -56.000000 0.000000 878.242730 250.712897
-26.000000 -56.000000 0.000000 851.292731 254.806336
-25.000000 -56.000000 0.000000 824.395401 258.902610
-24.000000 -56.000000 0.000000 797.556070 263.001585
-23.000000 -56.000000 0.000000 772.980938 268.403344
-22.000000 -56.000000 0.000000 745.765708 277.871506
-21.000000 -56.000000 0.000000 700.116283 271.705518
-20.000000 -56.000000 0.000000 685.982953 278.528904
-19.000000 -56.000000 0.000000 671.853968 285.362438
-18.000000 -56.000000 0.000000 655.395570 292.387593
-17.000000 -56.000000 0.000000 640.894003 298.975280
-16.000000 -56.000000 0.000000 626.393892 305.564900
-15.000000 -56.000000 0.000000 611.895341 312.156332
-14.000000 -56.000000 0.000000 597.398463 318.749463
-13.000000 -56.000000 0.000000 582.903384 325.344190
-12.000000 -56.000000 0.000000 568.410241 331.940417
-11.000000 -56.000000 0.000000 553.919186 338.538056
-10.000000 -56.000000 0.000000 539.430387 345.137028
-9.000000 -56.000000 0.000000 524.944032 351.737256
-8.000000 -56.000000 0.000000 510.460327 358.338672
-7.000000 -56.000000 0.000000 495.979506 364.941210
-6.000000 -56.000000 0.000000 481.501828 371.544812
-5.000000 -56.000000 0.000000 467.027586 378.149421
-4.000000 -56.000000 0.000000 466.198243 390.586463
-3.000000 -56.000000 0.000000 455.526461 398.998028
-2.000000 -56.000000 0.000000 444.856947 407.413730
-1.000000 -56.000000 0.000000 426.517479 415.646835
0.000000 -56.000000 0.000000 418.823567 424.060788
1.000000 -56.000000 0.000000 411.130169 432.475204
2.000000 -56.000000 0.000000 403.437316 440.890055
3.000000 -56.000000 0.000000 395.745040 449.305317
4.000000 -56.000000 0.000000 388.053373 457.720968
5.000000 -56.000000 0.000000 380.362355 466.136985
6.000000 -56.000000 0.000000 372.732091 486.562997
7.000000 -56.000000 0.000000 365.066669 500.501004
8.000000 -56.000000 0.000000 357.407311 514.443848
9.000000 -56.000000 0.000000 349.754416 528.391144
10.000000 -56.000000 0.000000 342.108418 542.342550
11.000000 -56.000000 0.000000 334.469790 556.297756
12.000000 -56.000000 0.000000 331.642417 572.138474
13.000000 -56.000000 0.000000 324.993847 551.015682
14.000000 -56.000000 0.000000 319.563104 583.443928
15.000000 -56.000000 0.000000 313.784048 606.948605
16.000000 -56.000000 0.000000 308.013602 630.499823
17.000000 -56.000000 0.000000 302.252259 654.092556
18.000000 -56.000000 0.000000 292.366396 678.456633
19.000000 -56.000000 0.000000 287.778337 698.963504
20.000000 -56.000000 0.000000 283.193208 719.512736
21.000000 -56.000000 0.000000 279.452884 743.686582
22.000000 -56.000000 0.000000 274.465346 762.947201
23.000000 -56.000000 0.000000 269.480440 782.229206
24.000000 -56.000000 0.000000 264.498315 801.531052
25.000000 -56.000000 0.000000 259.519131 820.851341
26.000000 -56.000000 0.000000 254.543060 840.188800
27.000000 -56.000000 0.000000 249.570290 859.542270
28.000000 -56.000000 0.000000 244.601020 878.910693
29.000000 -56.000000 0.000000 239.635470 898.293103
30.000000 -56.000000 0.000000 236.789383 928.574002
31.000000 -56.000000 0.000000 233.120696 960.459359
32.000000 -56.000000 0.000000 229.454560 992.346199
33.000000 -56.000000 0.000000 225.791098 1024.234383
34.000000 -56.000000 0.000000 222.130443 1056.123789
35.000000 -56.000000 0.000000 217.779046 1074.132799
36.000000 -56.000000 0.000000 214.699984 1094.418787
37.000000 -56.000000 0.000000 211.621154 1114.903800
38.000000 -56.000000 0.000000 208.542564 1135.577067
39.000000 -56.000000 0.000000 205.223107 1179.925009
40.000000 -56.000000 0.000000 202.176993 1237.964982
41.000000 -56.000000 0.000000 199.134326 1296.058798
42.000000 -56.000000 0.000000 196.095267 1354.199526
43.000000 -56.000000 0.000000 193.059986 1412.381374
44.000000 -56.000000 0.000000 190.028664 1470.599461
45.000000 -56.000000 0.000000 187.001494 1528.849646
46.000000 -56.000000 0.000000 183.978681 1587.128397
47.000000 -56.000000 0.000000 181.608349 1622.405451
48.000000 -56.000000 0.000000 179.168177 1659.902742
49.000000 -56.000000 0.000000 176.729948 1698.471206
50.000000 -56.000000 0.000000 174.293743 1738.039534
51.000000 -56.000000 0.000000 171.859649 1778.540993
52.000000 -56.000000 0.000000 169.427757 1819.913285
53.000000 -56.000000 0.000000 166.998162 1862.098366
54.000000 -56.000000 0.000000 164.570966 1905.042242
55.000000 -56.000000 0.000000 162.141177 2001.356402
56.000000 -56.000000 0.000000 160.075567 2056.822396
57.000000 -56.000000 0.000000 158.108103 2112.949197
58.000000 -56.000000 0.000000 156.143045 2169.950085
59.000000 -56.000000 0.000000 154.166535 2170.406821
60.000000 -56.000000 0.000000 152.175563 2258.100713
61.000000 -56.000000 0.000000 150.398218 2343.879177
62.000000 -56.000000 0.000000 148.516836 2419.354010
63.000000 -56.000000 0.000000 146.752258 2398.557589
64.000000 -56.000000 0.000000 144.713326 2469.685478
65.000000 -56.000000 0.000000 143.166330 2523.994345
66.000000 -56.000000 0.000000 141.622159 2581.509500
67.000000 -56.000000 0.000000 140.148448 2642.072544
68.000000 -56.000000 0.000000 138.637695 2687.068706
69.000000 -56.000000 0.000000 137.088081 2718.580308
70.000000 -56.000000 0.000000 135.436737 2734.754335
71.000000 -56.000000 0.000000 134.004596 2745.257870
72.000000 -56.000000 0.000000 132.578574 2740.196400
73.000000 -56.000000 0.000000 131.154273 2738.377970
74.000000 -56.000000 0.000000 129.768929 2737.445027
75.000000 -56.000000 0.000000 128.397015 2712.288423
76.000000 -56.000000 0.000000 127.026636 2695.134186
77.000000 -56.000000 0.000000 125.584134 2626.632452
-78.000000 -55.000000 0.000000 2436.961087 124.220933
-77.000000 -55.000000 0.000000 2475.794406 125.573539
-76.000000 -55.000000 0.000000 2517.535437 126.927038
-75.000000 -55.000000 0.000000 2565.558004 128.361113
-74.000000 -55.000000 0.000000 2590.054094 129.739651
-73.000000 -55.000000 0.000000 2608.431570 131.177374
-72.000000 -55.000000 0.000000 2595.845041 132.629657
-71.000000 -55.000000 0.000000 2579.424814 134.069633
-70.000000 -55.000000 0.000000 2558.377557 135.520148
-69.000000 -55.000000 0.000000 2540.400146 136.972525
-68.000000 -55.000000 0.000000 2525.558137 138.426705
-67.000000 -55.000000 0.000000 2519.448487 140.016008
-66.000000 -55.000000 0.000000 2470.323867 141.690655
-65.000000 -55.000000 0.000000 2423.897006 143.367940
-64.000000 -55.000000 0.000000 2380.325763 145.047772
-63.000000 -55.000000 0.000000 2339.769676 146.730063
-62.000000 -55.000000 0.000000 2297.388814 148.574834
-61.000000 -55.000000 0.000000 2249.714992 150.091408
-60.000000 -55.000000 0.000000 2185.526108 152.129754
-59.000000 -55.000000 0.000000 2122.093552 154.172093
-58.000000 -55.000000 0.000000 2059.487213 156.218267
-57.000000 -55.000000 0.000000 1997.784767 158.268128
-56.000000 -55.000000 0.000000 1929.607550 160.348070
-55.000000 -55.000000 0.000000 1895.565340 162.448120
-54.000000 -55.000000 0.000000 1862.409451 164.549296
-53.000000 -55.000000 0.000000 1819.929950 166.349734
-52.000000 -55.000000 0.000000 1775.975336 169.018814
-51.000000 -55.000000 0.000000 1732.279291 171.690843
-50.000000 -55.000000 0.000000 1688.861883 174.365685
-49.000000 -55.000000 0.000000 1645.745167 177.043213
-48.000000 -55.000000 0.000000 1602.953406 179.723307
-47.000000 -55.000000 0.000000 1559.730676 182.714532
-46.000000 -55.000000 0.000000 1510.924965 185.386382
-45.000000 -55.000000 0.000000 1462.320842 188.060854
-44.000000 -55.000000 0.000000 1413.939094 190.737840
-43.000000 -55.000000 0.000000 1365.803354 193.417234
-42.000000 -55.000000 0.000000 1317.940578 196.098937
-41.000000 -55.000000 0.000000 1270.381618 198.782857
-40.000000 -55.000000 0.000000 1225.077038 201.800621
-39.000000 -55.000000 0.000000 1200.706215 205.684673
-38.000000 -55.000000 0.000000 1167.114979 208.835483
-37.000000 -55.000000 0.000000 1133.608352 211.988737
-36.000000 -55.000000 0.000000 1105.571275 213.659218
-35.000000 -55.000000 0.000000 1078.230533 217.706087
-34.000000 -55.000000 0.000000 1050.910921 221.757974
-33.000000 -55.000000 0.000000 1023.614131 225.814610
-32.000000 -55.000000 0.000000 996.342039 229.875742
-31.000000 -55.000000 0.000000 969.096729 233.941136
-30.000000 -55.000000 0.000000 941.880527 238.010575
-29.000000 -55.000000 0.000000 914.696029 242.083854
-28.000000 -55.000000 0.000000 887.546150 246.160782
-27.000000 -55.000000 0.000000 860.434167 250.241182
-26.000000 -55.000000 0.000000 833.363778 254.324886
-25.000000 -55.000000 0.000000 806.339172 258.411737
-24.000000 -55.000000 0.000000 779.365111 262.501588
-23.000000 -55.000000 0.000000 756.727715 267.806395
-22.000000 -55.000000 0.000000 732.215717 272.009055
-21.000000 -55.000000 0.000000 692.878475 282.209750
-20.000000 -55.000000 0.000000 681.924204 277.946633
-19.000000 -55.000000 0.000000 667.808915 284.755924
-18.000000 -55.000000 0.000000 651.285345 291.656888
-17.000000 -55.000000 0.000000 636.798051 298.230472
-16.000000 -55.000000 0.000000 622.312887 304.806604
-15.000000 -55.000000 0.000000 607.830006 311.385122
-14.000000 -55.000000 0.000000 593.349576 317.965877
-13.000000 -55.000000 0.000000 578.871780 324.548735
-12.000000 -55.000000 0.000000 564.396821 331.133569
-11.000000 -55.000000 0.000000 549.924923 337.720264
-10.000000 -55.000000 0.000000 535.456335 344.308713
-9.000000 -55.000000 0.000000 520.991331 350.898817
-8.000000 -55.000000 0.000000 506.530219 357.490485
-7.000000 -55.000000 0.000000 492.073343 364.083632
-6.000000 -55.000000 0.000000 477.621086 370.678179
-5.000000 -55.000000 0.000000 474.976842 380.801418
-4.000000 -55.000000 0.000000 464.317900 389.192342
-3.000000 -55.000000 0.000000 453.661784 397.588377
-2.000000 -55.000000 0.000000 433.140060 405.807736
-1.000000 -55.000000 0.000000 425.442210 414.218164
0.000000 -55.000000 0.000000 417.744722 422.629206
1.000000 -55.000000 0.000000 410.047616 431.040824
2.000000 -55.000000 0.000000 402.350914 439.452987
3.000000 -55.000000 0.000000 394.654640 447.865662
4.000000 -55.000000 0.000000 386.958819 456.278823
5.000000 -55.000000 0.000000 379.263479 464.692442
6.000000 -55.000000 0.000000 371.568650 473.106496
7.000000 -55.000000 0.000000 363.984541 497.619921
8.000000 -55.000000 0.000000 356.346085 511.533531
9.000000 -55.000000 0.000000 348.715029 525.453168
10.000000 -55.000000 0.000000 341.091868 539.378366
11.000000 -55.000000 0.000000 333.477145 553.308706
12.000000 -55.000000 0.000000 330.943752 568.490944
13.000000 -55.000000 0.000000 324.791987 542.627764
14.000000 -55.000000 0.000000 319.273071 569.148857
15.000000 -55.000000 0.000000 313.737054 601.824107
16.000000 -55.000000 0.000000 307.988496 625.289634
17.000000 -55.000000 0.000000 296.854459 650.548900
18.000000 -55.000000 0.000000 292.274846 671.149870
19.000000 -55.000000 0.000000 288.516886 693.508955
20.000000 -55.000000 0.000000 283.534153 712.788321
21.000000 -55.000000 0.000000 278.554140 732.089549
22.000000 -55.000000 0.000000 273.576993 751.410956
23.000000 -55.000000 0.000000 268.602872 770.751023
24.000000 -55.000000 0.000000 263.631948 790.108381
25.000000 -55.000000 0.000000 258.664407 809.481790
26.000000 -55.000000 0.000000 253.700446 828.870123
27.000000 -55.000000 0.000000 248.740280 848.272357
28.000000 -55.000000 0.000000 243.784140 867.687560
29.000000 -55.000000 0.000000 238.832277 887.114880
30.000000 -55.000000 0.000000 236.721577 915.010916
31.000000 -55.000000 0.000000 233.062220 946.891758
32.000000 -55.000000 0.000000 229.405712 978.774397
33.000000 -55.000000 0.000000 225.752191 1010.658664
34.000000 -55.000000 0.000000 220.675065 1036.117326
35.000000 -55.000000 0.000000 217.598300 1056.438395
36.000000 -55.000000 0.000000 214.521829 1076.964178
37.000000 -55.000000 0.000000 211.445664 1097.683193
38.000000 -55.000000 0.000000 208.369819 1118.584701
39.000000 -55.000000 0.000000 205.294308 1139.658663
40.000000 -55.000000 0.000000 202.053942 1191.219300
41.000000 -55.000000 0.000000 199.020675 1249.458403
42.000000 -55.000000 0.000000 195.991309 1307.733161
43.000000 -55.000000 0.000000 192.966029 1366.039012
44.000000 -55.000000 0.000000 189.945028 1424.372135
45.000000 -55.000000 0.000000 186.928515 1482.729314
46.000000 -55.000000 0.000000 184.192100 1535.352311
47.000000 -55.000000 0.000000 181.756705 1572.577054
48.000000 -55.000000 0.000000 179.323356 1610.943862
49.000000 -55.000000 0.000000 176.892135 1650.373085
50.000000 -55.000000 0.000000 174.463133 1690.790398
51.000000 -55.000000 0.000000 172.036442 1732.126635
52.000000 -55.000000 0.000000 169.612163 1774.317573
53.000000 -55.000000 0.000000 167.190400 1817.303684
54.000000 -55.000000 0.000000 165.130087 1861.868443
55.000000 -55.000000 0.000000 162.888255 1896.147277
56.000000 -55.000000 0.000000 160.600064 1982.563431
57.000000 -55.000000 0.000000 158.617263 2008.603241
58.000000 -55.000000 0.000000 156.334222 2075.054901
59.000000 -55.000000 0.000000 154.378210 2133.491816
60.000000 -55.000000 0.000000 152.403192 2135.540701
61.000000 -55.000000 0.000000 150.672759 2222.219658
62.000000 -55.000000 0.000000 148.799233 2299.236050
63.000000 -55.000000 0.000000 146.642254 2349.581395
64.000000 -55.000000 0.000000 145.020983 2394.445157
65.000000 -55.000000 0.000000 143.366977 2358.034805
66.000000 -55.000000 0.000000 141.827935 2416.911235
67.000000 -55.000000 0.000000 140.353401 2482.097800
68.000000 -55.000000 0.000000 138.656317 2567.631633
69.000000 -55.000000 0.000000 137.004790 2507.776412
70.000000 -55.000000 0.000000 135.389700 2493.664932
71.000000 -55.000000 0.000000 133.933746 2557.301862
72.000000 -55.000000 0.000000 132.511005 2551.990900
73.000000 -55.000000 0.000000 131.090059 2550.161631
74.000000 -55.000000 0.000000 129.670966 2551.821544
75.000000 -55.000000 0.000000 128.285475 2546.571384
76.000000 -55.000000 0.000000 126.848473 2509.788959
77.000000 -55.000000 0.000000 125.497791 2469.678080
78.000000 -55.000000 0.000000 124.149798 2432.599933
-79.000000 -54.000000 0.000000 2249.086218 122.746991
-78.000000 -54.000000 0.000000 2284.186593 124.109190
-77.000000 -54.000000 0.000000 2322.383174 125.472439
-76.000000 -54.000000 0.000000 2363.637544 126.836740
-75.000000 -54.000000 0.000000 2406.539096 128.257957
-74.000000 -54.000000 0.000000 2432.467348 129.680911
-73.000000 -54.000000 0.000000 2417.517757 131.128289
-72.000000 -54.000000 0.000000 2404.525833 132.577261
-71.000000 -54.000000 0.000000 2394.872645 134.058057
-70.000000 -54.000000 0.000000 2373.177498 135.504972
-69.000000 -54.000000 0.000000 2399.866147 137.085034
-68.000000 -54.000000 0.000000 2399.950019 138.568313
-67.000000 -54.000000 0.000000 2377.806850 140.127310
-66.000000 -54.000000 0.000000 2351.781204 141.823626
-65.000000 -54.000000 0.000000 2303.995114 143.495420
-64.000000 -54.000000 0.000000 2259.161238 145.169885
-63.000000 -54.000000 0.000000 2229.051991 146.906180
-62.000000 -54.000000 0.000000 2181.776322 148.692073
-61.000000 -54.000000 0.000000 2135.653498 150.480003
-60.000000 -54.000000 0.000000 2080.068267 152.229056
-59.000000 -54.000000 0.000000 2015.874270 154.263812
-58.000000 -54.000000 0.000000 1952.501986 156.302600
-57.000000 -54.000000 0.000000 1899.411704 158.360773
-56.000000 -54.000000 0.000000 1864.037559 160.454533
-55.000000 -54.000000 0.000000 1829.515118 162.549594
-54.000000 -54.000000 0.000000 1795.893498 164.645907
-53.000000 -54.000000 0.000000 1761.037460 166.189959
-52.000000 -54.000000 0.000000 1716.881333 168.850495
-51.000000 -54.000000 0.000000 1672.982325 171.514248
-50.000000 -54.000000 0.000000 1629.361219 174.181072
-49.000000 -54.000000 0.000000 1586.040944 176.850827
-48.000000 -54.000000 0.000000 1543.046838 179.523382
-47.000000 -54.000000 0.000000 1500.406941 182.198614
-46.000000 -54.000000 0.000000 1461.312621 185.290735
-45.000000 -54.000000 0.000000 1412.387063 187.957567
-44.000000 -54.000000 0.000000 1363.669087 190.627128
-43.000000 -54.000000 0.000000 1315.181761 193.299304
-42.000000 -54.000000 0.000000 1266.951568 195.973988
-41.000000 -54.000000 0.000000 1219.009028 198.651079
-40.000000 -54.000000 0.000000 1199.000023 201.650253
-39.000000 -54.000000 0.000000 1174.604119 204.442686
-38.000000 -54.000000 0.000000 1146.696541 208.860773
-37.000000 -54.000000 0.000000 1112.988221 212.005502
-36.000000 -54.000000 0.000000 1088.882685 213.330846
-35.000000 -54.000000 0.000000 1061.469712 217.363554
-34.000000 -54.000000 0.000000 1034.074388 221.401805
-33.000000 -54.000000 0.000000 1006.698155 225.445302
-32.000000 -54.000000 0.000000 979.342613 229.493766
-31.000000 -54.000000 0.000000 952.009546 233.546940
-30.000000 -54.000000 0.000000 924.700946 237.604582
-29.000000 -54.000000 0.000000 897.419049 241.666468
-28.000000 -54.000000 0.000000 870.166365 245.732387
-27.000000 -54.000000 0.000000 842.945727 249.802143
-26.000000 -54.000000 0.000000 815.760344 253.875549
-25.000000 -54.000000 0.000000 788.613861 257.952435
-24.000000 -54.000000 0.000000 761.510439 262.032637
-23.000000 -54.000000 0.000000 740.683136 267.241125
-22.000000 -54.000000 0.000000 735.472678 271.551814
-21.000000 -54.000000 0.000000 689.662171 278.679686
-20.000000 -54.000000 0.000000 677.882345 284.412468
-19.000000 -54.000000 0.000000 663.878839 284.236313
-18.000000 -54.000000 0.000000 647.295115 291.014539
-17.000000 -54.000000 0.000000 632.825022 297.572003
-16.000000 -54.000000 0.000000 618.357880 304.132716
-15.000000 -54.000000 0.000000 603.893900 310.696472
-14.000000 -54.000000 0.000000 589.433314 317.263083
-13.000000 -54.000000 0.000000 574.976380 323.832375
-12.000000 -54.000000 0.000000 560.523379 330.404187
-11.000000 -54.000000 0.000000 546.074624 336.978373
-10.000000 -54.000000 0.000000 531.630461 343.554795
-9.000000 -54.000000 0.000000 517.191275 350.133329
-8.000000 -54.000000 0.000000 502.757494 356.713858
-7.000000 -54.000000 0.000000 488.329598 363.296272
-6.000000 -54.000000 0.000000 473.908124 369.880471
-5.000000 -54.000000 0.000000 473.204781 379.510755
-4.000000 -54.000000 0.000000 462.563750 387.883447
-3.000000 -54.000000 0.000000 439.873673 396.089198
-2.000000 -54.000000 0.000000 432.173985 404.493423
-1.000000 -54.000000 0.000000 424.474586 412.898529
0.000000 -54.000000 0.000000 416.775493 421.304462
1.000000 -54.000000 0.000000 409.076723 429.711174
2.000000 -54.000000 0.000000 401.378293 438.118620
3.000000 -54.000000 0.000000 393.680225 446.526759
4.000000 -54.000000 0.000000 385.982540 454.935552
5.000000 -54.000000 0.000000 378.285261 463.344963
6.000000 -54.000000 0.000000 370.588413 471.754959
7.000000 -54.000000 0.000000 362.892025 480.165511
8.000000 -54.000000 0.000000 355.351578 508.782908
9.000000 -54.000000 0.000000 347.743952 522.670332
10.000000 -54.000000 0.000000 340.145294 536.565016
11.000000 -54.000000 0.000000 332.556217 550.466410
12.000000 -54.000000 0.000000 330.311099 565.012950
13.000000 -54.000000 0.000000 324.633848 534.566458
14.000000 -54.000000 0.000000 319.134342 560.907705
15.000000 -54.000000 0.000000 313.643954 587.439936
16.000000 -54.000000 0.000000 301.366101 622.914581
17.000000 -54.000000 0.000000 297.590077 643.350136
18.000000 -54.000000 0.000000 292.612010 662.650538
19.000000 -54.000000 0.000000 287.636736 681.973220
20.000000 -54.000000 0.000000 282.664404 701.316340
21.000000 -54.000000 0.000000 277.695172 720.678252
22.000000 -54.000000 0.000000 272.729208 740.057482
23.000000 -54.000000 0.000000 267.766696 759.452704
24.000000 -54.000000 0.000000 262.807830 778.862723
25.000000 -54.000000 0.000000 257.852820 798.286460
26.000000 -54.000000 0.000000 252.901895 817.722937
27.000000 -54.000000 0.000000 247.955297 837.171267
28.000000 -54.000000 0.000000 243.013292 856.630643
29.000000 -54.000000 0.000000 238.076165 876.100328
30.000000 -54.000000 0.000000 236.690238 901.806713
31.000000 -54.000000 0.000000 233.040787 933.670656
32.000000 -54.000000 0.000000 229.394501 965.537536
33.000000 -54.000000 0.000000 225.751533 997.407073
34.000000 -54.000000 0.000000 220.525822 1018.469840
35.000000 -54.000000 0.000000 217.452060 1039.039140
36.000000 -54.000000 0.000000 214.378678 1059.806890
37.000000 -54.000000 0.000000 211.305692 1080.761650
38.000000 -54.000000 0.000000 208.233121 1101.892751
39.000000 -54.000000 0.000000 205.160982 1123.190241
40.000000 -54.000000 0.000000 201.955139 1145.104587
41.000000 -54.000000 0.000000 198.931652 1203.469637
42.000000 -54.000000 0.000000 195.912370 1261.859999
43.000000 -54.000000 0.000000 192.897491 1320.272316
44.000000 -54.000000 0.000000 189.887224 1378.703796
45.000000 -54.000000 0.000000 186.881792 1437.152103
46.000000 -54.000000 0.000000 184.357537 1485.336847
47.000000 -54.000000 0.000000 181.929092 1523.476712
48.000000 -54.000000 0.000000 179.502877 1562.749722
49.000000 -54.000000 0.000000 177.078986 1603.072598
50.000000 -54.000000 0.000000 174.657514 1644.368108
51.000000 -54.000000 0.000000 172.238563 1686.564809
52.000000 -54.000000 0.000000 169.822241 1729.596743
53.000000 -54.000000 0.000000 167.304613 1768.224945
54.000000 -54.000000 0.000000 165.066754 1802.446301
55.000000 -54.000000 0.000000 162.830566 1836.882311
56.000000 -54.000000 0.000000 160.490363 1912.849421
57.000000 -54.000000 0.000000 158.512125 1939.218087
58.000000 -54.000000 0.000000 156.535439 1966.715890
59.000000 -54.000000 0.000000 154.560367 1995.296146
60.000000 -54.000000 0.000000 152.586969 2024.913023
61.000000 -54.000000 0.000000 150.514606 2092.424244
62.000000 -54.000000 0.000000 148.607705 2153.544914
63.000000 -54.000000 0.000000 146.705222 2215.505347
64.000000 -54.000000 0.000000 145.115546 2268.042574
65.000000 -54.000000 0.000000 143.524589 2304.233560
66.000000 -54.000000 0.000000 141.935841 2343.920358
67.000000 -54.000000 0.000000 140.161929 2370.934850
68.000000 -54.000000 0.000000 138.554753 2376.770271
69.000000 -54.000000 0.000000 136.947861 2393.989187
70.000000 -54.000000 0.000000 135.340609 2390.097502
71.000000 -54.000000 0.000000 133.922745 2385.892957
72.000000 -54.000000 0.000000 132.432831 2385.669554
73.000000 -54.000000 0.000000 130.944104 2388.703299
74.000000 -54.000000 0.000000 129.456603 2394.981814
75.000000 -54.000000 0.000000 128.113857 2396.528037
76.000000 -54.000000 0.000000 126.750332 2353.803645
77.000000 -54.000000 0.000000 125.389698 2314.259437
78.000000 -54.000000 0.000000 124.031905 2277.906722
79.000000 -54.000000 0.000000 122.676912 2244.750875
-80.000000 -53.000000 0.000000 2067.377648 121.234247
-79.000000 -53.000000 0.000000 2098.416318 122.605507
-78.000000 -53.000000 0.000000 2160.017430 124.003664
-77.000000 -53.000000 0.000000 2185.334986 125.392102
-76.000000 -53.000000 0.000000 2212.539597 126.781307
-75.000000 -53.000000 0.000000 2259.107029 128.177656
-74.000000 -53.000000 0.000000 2270.929678 129.504570
-73.000000 -53.000000 0.000000 2267.771660 131.005719
-72.000000 -53.000000 0.000000 2266.684758 132.508224
-71.000000 -53.000000 0.000000 2267.671948 134.012038
-70.000000 -53.000000 0.000000 2272.039741 135.588674
-69.000000 -53.000000 0.000000 2268.655381 137.067153
-68.000000 -53.000000 0.000000 2258.524441 138.569762
-67.000000 -53.000000 0.000000 2231.908183 140.121778
-66.000000 -53.000000 0.000000 2206.416773 141.675314
-65.000000 -53.000000 0.000000 2184.737674 143.636507
-64.000000 -53.000000 0.000000 2138.512728 145.305458
-63.000000 -53.000000 0.000000 2114.359851 147.044466
-62.000000 -53.000000 0.000000 2066.480302 148.824899
-61.000000 -53.000000 0.000000 2019.791302 150.607496
-60.000000 -53.000000 0.000000 1975.442624 152.344769
-59.000000 -53.000000 0.000000 1910.431112 154.371737
-58.000000 -53.000000 0.000000 1871.366726 156.407290
-57.000000 -53.000000 0.000000 1834.658869 158.494156
-56.000000 -53.000000 0.000000 1798.763811 160.582518
-55.000000 -53.000000 0.000000 1763.731181 162.672319
-54.000000 -53.000000 0.000000 1729.613382 164.763505
-53.000000 -53.000000 0.000000 1696.465611 166.856023
-52.000000 -53.000000 0.000000 1658.034913 168.705977
-51.000000 -53.000000 0.000000 1613.924820 171.361070
-50.000000 -53.000000 0.000000 1570.091287 174.019501
-49.000000 -53.000000 0.000000 1526.558137 176.681119
-48.000000 -53.000000 0.000000 1483.351819 179.345781
-47.000000 -53.000000 0.000000 1440.501740 182.013355
-46.000000 -53.000000 0.000000 1398.040658 184.683714
-45.000000 -53.000000 0.000000 1363.077318 187.876669
-44.000000 -53.000000 0.000000 1314.020770 190.538484
-43.000000 -53.000000 0.000000 1265.177820 193.203129
-42.000000 -53.000000 0.000000 1216.574196 195.870488
-41.000000 -53.000000 0.000000 1198.059937 198.741208
-40.000000 -53.000000 0.000000 1173.177076 201.528641
-39.000000 -53.000000 0.000000 1148.529253 204.317017
-38.000000 -53.000000 0.000000 1124.131929 207.106300
-37.000000 -53.000000 0.000000 1092.918080 212.053757
-36.000000 -53.000000 0.000000 1059.088105 215.192339
-35.000000 -53.000000 0.000000 1045.001767 217.059112
-34.000000 -53.000000 0.000000 1017.536139 221.082990
-33.000000 -53.000000 0.000000 990.086026 225.112636
-32.000000 -53.000000 0.000000 962.652755 229.147746
-31.000000 -53.000000 0.000000 935.237809 233.188035
-30.000000 -53.000000 0.000000 907.842847 237.233240
-29.000000 -53.000000 0.000000 880.469734 241.283112
-28.000000 -53.000000 0.000000 853.120575 245.337422
-27.000000 -53.000000 0.000000 825.797748 249.395951
-26.000000 -53.000000 0.000000 798.503958 253.458499
-25.000000 -53.000000 0.000000 767.879242 258.132402
-24.000000 -53.000000 0.000000 745.779450 262.352245
-23.000000 -53.000000 0.000000 741.055678 266.725586
-22.000000 -53.000000 0.000000 724.526169 270.724882
-21.000000 -53.000000 0.000000 681.757845 277.266585
-20.000000 -53.000000 0.000000 669.942625 282.991959
-19.000000 -53.000000 0.000000 658.146563 288.718688
-18.000000 -53.000000 0.000000 646.152830 284.171552
-17.000000 -53.000000 0.000000 628.977247 297.000447
-16.000000 -53.000000 0.000000 614.531304 303.543800
-15.000000 -53.000000 0.000000 600.089564 310.090935
-14.000000 -53.000000 0.000000 585.652338 316.641619
-13.000000 -53.000000 0.000000 571.219970 323.195635
-12.000000 -53.000000 0.000000 556.792836 329.752785
-11.000000 -53.000000 0.000000 542.371354 336.312885
-10.000000 -53.000000 0.000000 527.955987 342.875766
-9.000000 -53.000000 0.000000 513.547251 349.441272
-8.000000 -53.000000 0.000000 499.145719 356.009257
-7.000000 -53.000000 0.000000 484.752034 362.579587
-6.000000 -53.000000 0.000000 470.366916 369.152136
-5.000000 -53.000000 0.000000 471.557344 378.308210
-4.000000 -53.000000 0.000000 460.937235 386.660644
-3.000000 -53.000000 0.000000 439.013688 394.895275
-2.000000 -53.000000 0.000000 431.314365 403.291522
-1.000000 -53.000000 0.000000 423.615346 411.688978
0.000000 -53.000000 0.000000 415.916647 420.087570
1.000000 -53.000000 0.000000 408.218286 428.487230
2.000000 -53.000000 0.000000 400.520283 436.887898
3.000000 -53.000000 0.000000 392.822658 445.289516
4.000000 -53.000000 0.000000 385.125435 453.692031
5.000000 -53.000000 0.000000 377.428638 462.095395
6.000000 -53.000000 0.000000 369.732294 470.499562
7.000000 -53.000000 0.000000 362.036431 478.904490
8.000000 -53.000000 0.000000 354.341081 487.310140
9.000000 -53.000000 0.000000 346.841761 520.045128
10.000000 -53.000000 0.000000 339.269280 533.904884
11.000000 -53.000000 0.000000 331.707604 547.773152
12.000000 -53.000000 0.000000 329.744838 561.707639
13.000000 -53.000000 0.000000 323.724447 573.803099
14.000000 -53.000000 0.000000 319.040168 552.986695
15.000000 -53.000000 0.000000 313.570669 579.338530
16.000000 -53.000000 0.000000 301.698098 612.539034
17.000000 -53.000000 0.000000 296.727412 631.885769
18.000000 -53.000000 0.000000 291.759733 651.253085
19.000000 -53.000000 0.000000 286.795216 670.639198
20.000000 -53.000000 0.000000 281.834029 690.042526
21.000000 -53.000000 0.000000 276.876350 709.461655
22.000000 -53.000000 0.000000 271.922372 728.895322
23.000000 -53.000000 0.000000 266.972301 748.342395
24.000000 -53.000000 0.000000 262.026357 767.801855
25.000000 -53.000000 0.000000 257.084780 787.272784
26.000000 -53.000000 0.000000 252.147825 806.754352
27.000000 -53.000000 0.000000 247.215771 826.245805
28.000000 -53.000000 0.000000 242.288915 845.746460
29.000000 -53.000000 0.000000 237.367582 865.255695
30.000000 -53.000000 0.000000 236.695382 888.977385
31.000000 -53.000000 0.000000 233.056410 920.810979
32.000000 -53.000000 0.000000 229.420934 952.649579
33.000000 -53.000000 0.000000 223.481404 980.514500
34.000000 -53.000000 0.000000 220.410670 1001.130342
35.000000 -53.000000 0.000000 217.340396 1021.950111
36.000000 -53.000000 0.000000 214.270603 1042.961595
37.000000 -53.000000 0.000000 211.201310 1064.153437
38.000000 -53.000000 0.000000 208.132541 1085.515076
39.000000 -53.000000 0.000000 205.064319 1107.036680
40.000000 -53.000000 0.000000 201.996668 1128.709101
41.000000 -53.000000 0.000000 198.867290 1158.165360
42.000000 -53.000000 0.000000 195.858479 1216.647140
43.000000 -53.000000 0.000000 192.854399 1275.143272
44.000000 -53.000000 0.000000 189.855275 1333.651868
45.000000 -53.000000 0.000000 186.861345 1392.171356
46.000000 -53.000000 0.000000 184.546633 1436.080754
47.000000 -53.000000 0.000000 182.125439 1475.177123
48.000000 -53.000000 0.000000 179.706669 1515.393287
49.000000 -53.000000 0.000000 177.290422 1556.642459
50.000000 -53.000000 0.000000 174.876804 1598.844687
51.000000 -53.000000 0.000000 171.724891 1640.704369
52.000000 -53.000000 0.000000 169.489348 1674.618196
53.000000 -53.000000 0.000000 167.255494 1708.775037
54.000000 -53.000000 0.000000 165.023398 1743.160606
55.000000 -53.000000 0.000000 162.793132 1777.761631
56.000000 -53.000000 0.000000 160.564772 1812.565773
57.000000 -53.000000 0.000000 158.422449 1869.969618
58.000000 -53.000000 0.000000 156.450644 1897.850266
59.000000 -53.000000 0.000000 154.480578 1926.840837
60.000000 -53.000000 0.000000 152.512317 1956.892003
61.000000 -53.000000 0.000000 150.542221 1957.397620
62.000000 -53.000000 0.000000 148.677274 2019.437309
63.000000 -53.000000 0.000000 146.782128 2082.086153
64.000000 -53.000000 0.000000 145.222546 2141.953489
65.000000 -53.000000 0.000000 143.636328 2179.339123
66.000000 -53.000000 0.000000 141.707349 2219.172043
67.000000 -53.000000 0.000000 140.105996 2246.133807
68.000000 -53.000000 0.000000 138.505577 2262.928270
69.000000 -53.000000 0.000000 136.902934 2280.335900
70.000000 -53.000000 0.000000 135.302876 2286.569524
71.000000 -53.000000 0.000000 133.879874 2282.163729
72.000000 -53.000000 0.000000 132.393222 2281.989656
73.000000 -53.000000 0.000000 130.907831 2285.220448
74.000000 -53.000000 0.000000 129.423743 2291.841708
75.000000 -53.000000 0.000000 128.123606 2263.575137
76.000000 -53.000000 0.000000 126.686758 2229.055698
77.000000 -53.000000 0.000000 125.306970 2202.259513
78.000000 -53.000000 0.000000 123.927941 2177.246881
79.000000 -53.000000 0.000000 122.549697 2154.079932
80.000000 -53.000000 0.000000 121.166819 2063.466658
-80.000000 -52.000000 0.000000 1985.320586 121.128302
-79.000000 -52.000000 0.000000 2038.832015 122.549763
-78.000000 -52.000000 0.000000 2062.715697 123.934627
-77.000000 -52.000000 0.000000 2088.632295 125.320347
-76.000000 -52.000000 0.000000 2116.507131 126.706894
-75.000000 -52.000000 0.000000 2142.624219 128.107539
-74.000000 -52.000000 0.000000 2144.722879 129.525085
-73.000000 -52.000000 0.000000 2150.244684 130.945688
-72.000000 -52.000000 0.000000 2149.348175 132.431552
-71.000000 -52.000000 0.000000 2150.380334 133.931835
-70.000000 -52.000000 0.000000 2153.596612 135.433462
-69.000000 -52.000000 0.000000 2137.452593 137.060488
-68.000000 -52.000000 0.000000 2112.990797 138.580060
-67.000000 -52.000000 0.000000 2086.077130 140.128209
-66.000000 -52.000000 0.000000 2060.360365 141.677963
-65.000000 -52.000000 0.000000 2035.885859 143.229270
-64.000000 -52.000000 0.000000 2049.786374 145.426058
-63.000000 -52.000000 0.000000 2000.100685 147.198474
-62.000000 -52.000000 0.000000 1951.556847 148.973269
-61.000000 -52.000000 0.000000 1904.242187 150.750360
-60.000000 -52.000000 0.000000 1858.250599 152.529665
-59.000000 -52.000000 0.000000 1805.900034 154.495833
-58.000000 -52.000000 0.000000 1807.534063 156.568235
-57.000000 -52.000000 0.000000 1770.267215 158.649281
-56.000000 -52.000000 0.000000 1733.819766 160.731973
-55.000000 -52.000000 0.000000 1698.244475 162.816248
-54.000000 -52.000000 0.000000 1663.597293 164.902046
-53.000000 -52.000000 0.000000 1629.937408 166.989310
-52.000000 -52.000000 0.000000 1597.327237 169.077985
-51.000000 -52.000000 0.000000 1555.134058 171.231371
-50.000000 -52.000000 0.000000 1511.079239 173.881036
-49.000000 -52.000000 0.000000 1467.323675 176.534154
-48.000000 -52.000000 0.000000 1423.894954 179.190571
-47.000000 -52.000000 0.000000 1380.823916 181.850144
-46.000000 -52.000000 0.000000 1338.145100 184.512735
-45.000000 -52.000000 0.000000 1295.897258 187.178217
-44.000000 -52.000000 0.000000 1265.067342 190.471939
-43.000000 -52.000000 0.000000 1215.867738 193.128741
-42.000000 -52.000000 0.000000 1166.887681 195.788473
-41.000000 -52.000000 0.000000 1172.759943 198.652983
-40.000000 -52.000000 0.000000 1147.625346 201.435836
-39.000000 -52.000000 0.000000 1122.719975 204.219759
-38.000000 -52.000000 0.000000 1098.059427 207.004708
-37.000000 -52.000000 0.000000 1073.660572 209.790643
-36.000000 -52.000000 0.000000 1039.406722 215.262875
-35.000000 -52.000000 0.000000 1028.840765 216.792919
-34.000000 -52.000000 0.000000 1001.310955 220.801690
-33.000000 -52.000000 0.000000 973.793296 224.816776
-32.000000 -52.000000 0.000000 946.288847 228.837844
-31.000000 -52.000000 0.000000 918.798793 232.864585
-30.000000 -52.000000 0.000000 891.324468 236.896710
-29.000000 -52.000000 0.000000 843.021047 240.649569
-28.000000 -52.000000 0.000000 820.783002 244.855960
-27.000000 -52.000000 0.000000 798.563400 249.064172
-26.000000 -52.000000 0.000000 776.363825 253.274116
-25.000000 -52.000000 0.000000 754.186045 257.485705
-24.000000 -52.000000 0.000000 732.032042 261.698861
-23.000000 -52.000000 0.000000 730.351569 265.940950
-22.000000 -52.000000 0.000000 713.744329 269.943077
-21.000000 -52.000000 0.000000 673.938229 275.909944
-20.000000 -52.000000 0.000000 662.088285 281.626691
-19.000000 -52.000000 0.000000 650.256467 287.345141
-18.000000 -52.000000 0.000000 638.443784 293.065195
-17.000000 -52.000000 0.000000 628.287770 298.992810
-16.000000 -52.000000 0.000000 611.138920 296.722476
-15.000000 -52.000000 0.000000 596.448978 303.889733
-14.000000 -52.000000 0.000000 581.762430 311.061641
-13.000000 -52.000000 0.000000 567.079540 318.237885
-12.000000 -52.000000 0.000000 552.400599 325.418177
-11.000000 -52.000000 0.000000 538.818144 335.724255
-10.000000 -52.000000 0.000000 524.436096 342.272071
-9.000000 -52.000000 0.000000 510.062604 348.823083
-8.000000 -52.000000 0.000000 495.698414 355.377113
-7.000000 -52.000000 0.000000 481.344357 361.933998
-6.000000 -52.000000 0.000000 467.001368 368.493585
-5.000000 -52.000000 0.000000 470.035842 377.194626
-4.000000 -52.000000 0.000000 445.956353 385.433177
-3.000000 -52.000000 0.000000 438.258913 393.817236
-2.000000 -52.000000 0.000000 430.561839 402.203041
-1.000000 -52.000000 0.000000 422.865150 410.590484
0.000000 -52.000000 0.000000 415.168869 418.979467
1.000000 -52.000000 0.000000 407.473017 427.369899
2.000000 -52.000000 0.000000 399.777621 435.761697
3.000000 -52.000000 0.000000 392.082707 444.154782
4.000000 -52.000000 0.000000 384.388303 452.549084
5.000000 -52.000000 0.000000 376.694441 460.944536
6.000000 -52.000000 0.000000 369.001155 469.341077
7.000000 -52.000000 0.000000 361.308482 477.738648
8.000000 -52.000000 0.000000 353.616462 486.137197
9.000000 -52.000000 0.000000 345.925138 494.536673
10.000000 -52.000000 0.000000 338.234557 502.937031
11.000000 -52.000000 0.000000 330.931861 545.231142
12.000000 -52.000000 0.000000 329.245312 558.578077
13.000000 -52.000000 0.000000 323.237725 570.690810
14.000000 -52.000000 0.000000 318.990588 545.399778
15.000000 -52.000000 0.000000 305.549552 573.800525
16.000000 -52.000000 0.000000 300.862262 601.229024
17.000000 -52.000000 0.000000 295.902291 620.642017
18.000000 -52.000000 0.000000 290.945701 640.071938
19.000000 -52.000000 0.000000 285.992667 659.517291
20.000000 -52.000000 0.000000 281.043377 678.976750
21.000000 -52.000000 0.000000 276.098033 698.449136
22.000000 -52.000000 0.000000 271.156850 717.933398
23.000000 -52.000000 0.000000 266.220061 737.428594
24.000000 -52.000000 0.000000 261.287914 756.933879
25.000000 -52.000000 0.000000 256.360677 776.448493
26.000000 -52.000000 0.000000 251.438638 795.971750
27.000000 -52.000000 0.000000 246.522110 815.503028
28.000000 -52.000000 0.000000 241.611428 835.041766
29.000000 -52.000000 0.000000 240.368607 844.759737
30.000000 -52.000000 0.000000 236.737007 876.539393
31.000000 -52.000000 0.000000 233.109079 908.328077
32.000000 -52.000000 0.000000 229.484997 940.124874
33.000000 -52.000000 0.000000 223.396529 963.239701
34.000000 -52.000000 0.000000 220.329660 984.115109
35.000000 -52.000000 0.000000 217.263361 1005.187130
36.000000 -52.000000 0.000000 214.197655 1026.443654
37.000000 -52.000000 0.000000 211.132570 1047.873453
38.000000 -52.000000 0.000000 208.068132 1069.466112
39.000000 -52.000000 0.000000 205.004371 1091.211962
40.000000 -52.000000 0.000000 201.941317 1113.102026
41.000000 -52.000000 0.000000 198.827613 1113.629116
42.000000 -52.000000 0.000000 195.829657 1172.170994
43.000000 -52.000000 0.000000 192.836772 1230.722029
44.000000 -52.000000 0.000000 189.849195 1289.280971
45.000000 -52.000000 0.000000 187.081658 1342.314338
46.000000 -52.000000 0.000000 184.759317 1387.664900
47.000000 -52.000000 0.000000 182.345671 1427.759557
48.000000 -52.000000 0.000000 179.934648 1468.955579
49.000000 -52.000000 0.000000 177.526357 1511.162894
50.000000 -52.000000 0.000000 173.915497 1547.231705
51.000000 -52.000000 0.000000 171.683904 1581.054724
52.000000 -52.000000 0.000000 169.454081 1615.138656
53.000000 -52.000000 0.000000 167.226101 1649.467327
54.000000 -52.000000 0.000000 165.000037 1684.025770
55.000000 -52.000000 0.000000 162.775969 1718.800125
56.000000 -52.000000 0.000000 160.553979 1753.777551
57.000000 -52.000000 0.000000 158.348263 1800.873602
58.000000 -52.000000 0.000000 156.381538 1829.163647
59.000000 -52.000000 0.000000 154.416683 1858.592017
60.000000 -52.000000 0.000000 152.453768 1889.105514
61.000000 -52.000000 0.000000 150.501667 1895.893714
62.000000 -52.000000 0.000000 148.620362 1914.844552
63.000000 -52.000000 0.000000 146.740817 1935.184223
64.000000 -52.000000 0.000000 145.341955 2016.236721
65.000000 -52.000000 0.000000 143.258244 2067.950486
66.000000 -52.000000 0.000000 141.659202 2094.182475
67.000000 -52.000000 0.000000 140.061888 2121.439914
68.000000 -52.000000 0.000000 138.466362 2149.683798
69.000000 -52.000000 0.000000 136.870021 2166.837628
70.000000 -52.000000 0.000000 135.273762 2185.755411
71.000000 -52.000000 0.000000 133.848702 2178.478693
72.000000 -52.000000 0.000000 132.365444 2178.358648
73.000000 -52.000000 0.000000 130.883524 2181.805121
74.000000 -52.000000 0.000000 129.510880 2164.990623
75.000000 -52.000000 0.000000 128.069807 2152.855866
76.000000 -52.000000 0.000000 126.628407 2128.275808
77.000000 -52.000000 0.000000 125.251259 2100.875925
78.000000 -52.000000 0.000000 123.874930 2075.331479
79.000000 -52.000000 0.000000 122.499448 2051.711773
80.000000 -52.000000 0.000000 121.070010 1984.365253
-81.000000 -51.000000 0.000000 1872.708358 119.849895
-80.000000 -51.000000 0.000000 1900.923428 121.135182
-79.000000 -51.000000 0.000000 1940.866439 122.517996
-78.000000 -51.000000 0.000000 1965.585950 123.876830
-77.000000 -51.000000 0.000000 1992.157638 125.259704
-76.000000 -51.000000 0.000000 2020.763404 126.643469
-75.000000 -51.000000 0.000000 2026.158888 128.048677
-74.000000 -51.000000 0.000000 2039.143312 129.464370
-73.000000 -51.000000 0.000000 2048.446519 130.863494
-72.000000 -51.000000 0.000000 2047.814474 132.382523
-71.000000 -51.000000 0.000000 2049.458183 133.902951
-70.000000 -51.000000 0.000000 2053.372181 135.424731
-69.000000 -51.000000 0.000000 1976.157527 136.962994
-68.000000 -51.000000 0.000000 1973.909225 138.605113
-67.000000 -51.000000 0.000000 1958.887406 140.235748
-66.000000 -51.000000 0.000000 1945.089617 141.867590
-65.000000 -51.000000 0.000000 1932.542076 143.500598
-64.000000 -51.000000 0.000000 1932.899085 145.278146
-63.000000 -51.000000 0.000000 1906.821487 147.150838
-62.000000 -51.000000 0.000000 1881.398427 149.025599
-61.000000 -51.000000 0.000000 1856.656793 150.902354
-60.000000 -51.000000 0.000000 1832.624183 152.781028
-59.000000 -51.000000 0.000000 1782.755168 154.696892
-58.000000 -51.000000 0.000000 1744.135848 156.751136
-57.000000 -51.000000 0.000000 1706.277635 158.826086
-56.000000 -51.000000 0.000000 1669.243907 160.902838
-55.000000 -51.000000 0.000000 1633.090756 162.981324
-54.000000 -51.000000 0.000000 1597.877955 165.061476
-53.000000 -51.000000 0.000000 1563.669034 167.143235
-52.000000 -51.000000 0.000000 1530.531305 169.226539
-51.000000 -51.000000 0.000000 1496.641475 171.125205
-50.000000 -51.000000 0.000000 1452.356510 173.765732
-49.000000 -51.000000 0.000000 1408.368892 176.409989
-48.000000 -51.000000 0.000000 1364.707372 179.057811
-47.000000 -51.000000 0.000000 1321.404276 181.709041
-46.000000 -51.000000 0.000000 1278.496025 184.363532
-45.000000 -51.000000 0.000000 1236.023739 187.021146
-44.000000 -51.000000 0.000000 1194.033941 189.681751
-43.000000 -51.000000 0.000000 1167.339448 193.076166
-42.000000 -51.000000 0.000000 1173.353798 195.817404
-41.000000 -51.000000 0.000000 1147.754435 198.594013
-40.000000 -51.000000 0.000000 1122.363358 201.371879
-39.000000 -51.000000 0.000000 1097.195027 204.150951
-38.000000 -51.000000 0.000000 1072.265128 206.931181
-37.000000 -51.000000 0.000000 1047.590682 209.712521
-36.000000 -51.000000 0.000000 1020.351568 215.364395
-35.000000 -51.000000 0.000000 1013.001394 216.565118
-34.000000 -51.000000 0.000000 985.414301 220.558048
-33.000000 -51.000000 0.000000 918.978776 223.305312
-32.000000 -51.000000 0.000000 896.645991 227.493628
-31.000000 -51.000000 0.000000 874.325221 231.684558
-30.000000 -51.000000 0.000000 852.017412 235.877961
-29.000000 -51.000000 0.000000 829.723607 240.073709
-28.000000 -51.000000 0.000000 807.444968 244.271681
-27.000000 -51.000000 0.000000 785.182784 248.471763
-26.000000 -51.000000 0.000000 762.938498 252.673851
-25.000000 -51.000000 0.000000 740.713720 256.877846
-24.000000 -51.000000 0.000000 736.537454 261.198525
-23.000000 -51.000000 0.000000 719.818031 265.202505
-22.000000 -51.000000 0.000000 703.134733 269.206791
-21.000000 -51.000000 0.000000 666.206306 274.610602
-20.000000 -51.000000 0.000000 654.322399 280.317470
-19.000000 -51.000000 0.000000 642.455583 286.026444
-18.000000 -51.000000 0.000000 630.606824 291.737400
-17.000000 -51.000000 0.000000 621.153855 298.120190
-16.000000 -51.000000 0.000000 606.581205 303.484925
-15.000000 -51.000000 0.000000 592.014313 308.851783
-14.000000 -51.000000 0.000000 576.306532 309.317440
-13.000000 -51.000000 0.000000 561.643907 316.480114
-12.000000 -51.000000 0.000000 546.986357 323.647462
-11.000000 -51.000000 0.000000 532.334302 330.819177
-10.000000 -51.000000 0.000000 517.688209 337.994984
-9.000000 -51.000000 0.000000 503.048598 345.174625
-8.000000 -51.000000 0.000000 488.416052 352.357868
-7.000000 -51.000000 0.000000 473.791226 359.544496
-6.000000 -51.000000 0.000000 459.174857 366.734310
-5.000000 -51.000000 0.000000 455.310063 374.816153
-4.000000 -51.000000 0.000000 445.303327 384.485482
-3.000000 -51.000000 0.000000 437.609892 392.856035
-2.000000 -51.000000 0.000000 429.916967 401.228902
-1.000000 -51.000000 0.000000 422.224579 409.603940
0.000000 -51.000000 0.000000 414.532759 417.981019
1.000000 -51.000000 0.000000 406.841538 426.360020
2.000000 -51.000000 0.000000 399.150952 434.740829
3.000000 -51.000000 0.000000 391.461037 443.123346
4.000000 -51.000000 0.000000 383.771834 451.507475
5.000000 -51.000000 0.000000 376.083386 459.893127
6.000000 -51.000000 0.000000 368.395742 468.280222
7.000000 -51.000000 0.000000 360.708952 476.668682
8.000000 -51.000000 0.000000 353.023072 485.058437
9.000000 -51.000000 0.000000 345.338163 493.449421
10.000000 -51.000000 0.000000 337.654291 501.841572
11.000000 -51.000000 0.000000 329.971529 510.234833
12.000000 -51.000000 0.000000 328.812824 555.627234
13.000000 -51.000000 0.000000 322.819327 567.753611
14.000000 -51.000000 0.000000 318.985624 538.161082
15.000000 -51.000000 0.000000 304.692447 563.572546
16.000000 -51.000000 0.000000 300.063600 590.156988
17.000000 -51.000000 0.000000 295.115028 609.631086
18.000000 -51.000000 0.000000 290.170235 629.118630
19.000000 -51.000000 0.000000 285.229417 648.618408
20.000000 -51.000000 0.000000 280.292785 668.129349
21.000000 -51.000000 0.000000 275.360563 687.650502
22.000000 -51.000000 0.000000 270.432993 707.181023
23.000000 -51.000000 0.000000 265.510335 726.720154
24.000000 -51.000000 0.000000 260.592865 746.267222
25.000000 -51.000000 0.000000 255.680884 765.821617
26.000000 -51.000000 0.000000 250.774714 785.382792
27.000000 -51.000000 0.000000 245.874703 804.950253
28.000000 -51.000000 0.000000 240.981227 824.523552
29.000000 -51.000000 0.000000 240.435435 832.795341
30.000000 -51.000000 0.000000 236.815092 864.509626
31.000000 -51.000000 0.000000 233.198770 896.237694
32.000000 -51.000000 0.000000 226.408561 925.369449
33.000000 -51.000000 0.000000 223.345365 946.304498
34.000000 -51.000000 0.000000 220.282832 967.441253
35.000000 -51.000000 0.000000 217.220991 988.766780
36.000000 -51.000000 0.000000 214.159872 1010.269124
37.000000 -51.000000 0.000000 211.099507 1031.937233
38.000000 -51.000000 0.000000 208.039928 1053.760880
39.000000 -51.000000 0.000000 204.981170 1075.730600
40.000000 -51.000000 0.000000 201.923272 1097.837623
41.000000 -51.000000 0.000000 198.866273 1120.073819
42.000000 -51.000000 0.000000 195.825916 1128.518669
43.000000 -51.000000 0.000000 192.844614 1187.088046
44.000000 -51.000000 0.000000 189.868986 1245.663884
45.000000 -51.000000 0.000000 187.404034 1300.225242
46.000000 -51.000000 0.000000 184.995507 1340.180349
47.000000 -51.000000 0.000000 182.589700 1381.314851
48.000000 -51.000000 0.000000 178.344936 1420.405647
49.000000 -51.000000 0.000000 176.115531 1453.823359
50.000000 -51.000000 0.000000 173.887907 1487.542693
51.000000 -51.000000 0.000000 171.662136 1521.543596
52.000000 -51.000000 0.000000 169.438289 1555.807608
53.000000 -51.000000 0.000000 167.216443 1590.317722
54.000000 -51.000000 0.000000 164.996679 1625.058260
55.000000 -51.000000 0.000000 162.779083 1660.014755
56.000000 -51.000000 0.000000 160.563744 1695.173848
57.000000 -51.000000 0.000000 158.350756 1730.523189
58.000000 -51.000000 0.000000 156.328143 1760.676984
59.000000 -51.000000 0.000000 154.368702 1790.573298
60.000000 -51.000000 0.000000 152.411342 1821.579741
61.000000 -51.000000 0.000000 150.476739 1834.549153
62.000000 -51.000000 0.000000 148.600621 1853.968947
63.000000 -51.000000 0.000000 146.726396 1874.812725
64.000000 -51.000000 0.000000 144.839042 1889.280367
65.000000 -51.000000 0.000000 143.217716 1942.777796
66.000000 -51.000000 0.000000 141.622756 1969.284424
67.000000 -51.000000 0.000000 140.029618 1996.873247
68.000000 -51.000000 0.000000 138.438364 2025.500045
69.000000 -51.000000 0.000000 136.849061 2055.121444
70.000000 -51.000000 0.000000 135.257511 2072.734005
71.000000 -51.000000 0.000000 133.829235 2074.844474
72.000000 -51.000000 0.000000 132.349504 2074.783857
73.000000 -51.000000 0.000000 130.871190 2078.467398
74.000000 -51.000000 0.000000 129.466166 2054.463544
75.000000 -51.000000 0.000000 128.028021 2042.155546
76.000000 -51.000000 0.000000 126.590741 2030.994668
77.000000 -51.000000 0.000000 125.206698 1999.693376
78.000000 -51.000000 0.000000 123.840457 1959.877624
79.000000 -51.000000 0.000000 122.368378 1928.861364
80.000000 -51.000000 0.000000 121.079157 1899.463026
81.000000 -51.000000 0.000000 119.788552 1871.336016
-81.000000 -50.000000 0.000000 1789.019532 119.827684
-80.000000 -50.000000 0.000000 1817.020398 121.124364
-79.000000 -50.000000 0.000000 1846.154150 122.418822
-78.000000 -50.000000 0.000000 1868.655008 123.830289
-77.000000 -50.000000 0.000000 1895.945825 125.210191
-76.000000 -50.000000 0.000000 1910.861186 126.588514
-75.000000 -50.000000 0.000000 1927.149898 127.999588
-74.000000 -50.000000 0.000000 1933.572300 129.414980
-73.000000 -50.000000 0.000000 1946.667015 130.792962
-72.000000 -50.000000 0.000000 1931.113117 132.265766
-71.000000 -50.000000 0.000000 1922.344613 133.815741
-70.000000 -50.000000 0.000000 1914.939321 135.366739
-69.000000 -50.000000 0.000000 1908.913106 136.918725
-68.000000 -50.000000 0.000000 1901.232350 138.553297
-67.000000 -50.000000 0.000000 1885.906219 140.180022
-66.000000 -50.000000 0.000000 1871.847107 141.808043
-65.000000 -50.000000 0.000000 1859.083760 143.437319
-64.000000 -50.000000 0.000000 1851.559841 145.207866
-63.000000 -50.000000 0.000000 1825.217627 147.075069
-62.000000 -50.000000 0.000000 1799.552020 148.944480
-61.000000 -50.000000 0.000000 1774.388376 150.853709
-60.000000 -50.000000 0.000000 1745.435607 152.798536
-59.000000 -50.000000 0.000000 1716.825856 154.745446
-58.000000 -50.000000 0.000000 1688.576561 156.694363
-57.000000 -50.000000 0.000000 1660.706113 158.645213
-56.000000 -50.000000 0.000000 1633.233910 160.597924
-55.000000 -50.000000 0.000000 1606.180385 162.552430
-54.000000 -50.000000 0.000000 1532.493547 165.241737
-53.000000 -50.000000 0.000000 1497.694977 167.317741
-52.000000 -50.000000 0.000000 1463.988510 169.395431
-51.000000 -50.000000 0.000000 1431.451297 171.474745
-50.000000 -50.000000 0.000000 1393.959665 173.673636
-49.000000 -50.000000 0.000000 1349.730437 176.308673
-48.000000 -50.000000 0.000000 1305.825690 178.947549
-47.000000 -50.000000 0.000000 1262.279281 181.590096
-46.000000 -50.000000 0.000000 1219.129612 184.236157
-45.000000 -50.000000 0.000000 1176.420337 186.885581
-44.000000 -50.000000 0.000000 1134.201209 189.538228
-43.000000 -50.000000 0.000000 1192.007468 193.088808
-42.000000 -50.000000 0.000000 1149.001560 196.206890
-41.000000 -50.000000 0.000000 1127.143549 199.129186
-40.000000 -50.000000 0.000000 1105.443678 202.052193
-39.000000 -50.000000 0.000000 1083.911445 204.975880
-38.000000 -50.000000 0.000000 1062.557041 207.900219
-37.000000 -50.000000 0.000000 1041.391406 210.825184
-36.000000 -50.000000 0.000000 1020.426286 213.750747
-35.000000 -50.000000 0.000000 950.777172 214.466025
-34.000000 -50.000000 0.000000 928.395444 218.637181
-33.000000 -50.000000 0.000000 906.022895 222.811698
-32.000000 -50.000000 0.000000 883.660224 226.989391
-31.000000 -50.000000 0.000000 861.308198 231.170087
-30.000000 -50.000000 0.000000 838.967670 235.353627
-29.000000 -50.000000 0.000000 816.639582 239.539861
-28.000000 -50.000000 0.000000 794.324984 243.728651
-27.000000 -50.000000 0.000000 772.025046 247.919868
-26.000000 -50.000000 0.000000 749.741075 252.113389
-25.000000 -50.000000 0.000000 727.474539 256.309102
-24.000000 -50.000000 0.000000 726.253255 260.505136
-23.000000 -50.000000 0.000000 709.462662 264.510637
-22.000000 -50.000000 0.000000 692.705296 268.516400
-21.000000 -50.000000 0.000000 658.565165 273.369375
-20.000000 -50.000000 0.000000 646.648154 279.065086
-19.000000 -50.000000 0.000000 634.747200 284.763358
-18.000000 -50.000000 0.000000 622.863225 290.464042
-17.000000 -50.000000 0.000000 610.997219 296.166998
-16.000000 -50.000000 0.000000 599.560467 302.654590
-15.000000 -50.000000 0.000000 584.981791 308.010784
-14.000000 -50.000000 0.000000 570.408783 313.369362
-13.000000 -50.000000 0.000000 555.841888 318.730202
-12.000000 -50.000000 0.000000 541.690685 321.951275
-11.000000 -50.000000 0.000000 527.064998 329.108873
-10.000000 -50.000000 0.000000 512.446841 336.271183
-9.000000 -50.000000 0.000000 497.836876 343.437912
-8.000000 -50.000000 0.000000 483.235845 350.608788
-7.000000 -50.000000 0.000000 468.644586 357.783562
-6.000000 -50.000000 0.000000 461.939717 364.133249
-5.000000 -50.000000 0.000000 454.032310 373.343883
-4.000000 -50.000000 0.000000 446.125686 382.557694
-3.000000 -50.000000 0.000000 438.219888 391.774457
-2.000000 -50.000000 0.000000 430.314961 400.993968
-1.000000 -50.000000 0.000000 422.410954 410.216043
0.000000 -50.000000 0.000000 414.008832 417.093015
1.000000 -50.000000 0.000000 406.324379 425.458357
2.000000 -50.000000 0.000000 398.640821 433.826040
3.000000 -50.000000 0.000000 390.958213 442.195930
4.000000 -50.000000 0.000000 383.276610 450.567905
5.000000 -50.000000 0.000000 375.596075 458.941851
6.000000 -50.000000 0.000000 367.916675 467.317662
7.000000 -50.000000 0.000000 360.238481 475.695239
8.000000 -50.000000 0.000000 352.561574 484.074490
9.000000 -50.000000 0.000000 348.477876 500.652307
10.000000 -50.000000 0.000000 341.065939 508.949184
11.000000 -50.000000 0.000000 333.654669 517.247789
12.000000 -50.000000 0.000000 330.480975 534.445808
13.000000 -50.000000 0.000000 324.441908 577.894218
14.000000 -50.000000 0.000000 308.839620 533.112640
15.000000 -50.000000 0.000000 303.874238 553.587530
16.000000 -50.000000 0.000000 299.302410 579.336571
17.000000 -50.000000 0.000000 294.365927 598.865820
18.000000 -50.000000 0.000000 289.433645 618.405269
19.000000 -50.000000 0.000000 284.505783 637.953982
20.000000 -50.000000 0.000000 279.582575 657.511131
21.000000 -50.000000 0.000000 274.664270 677.075986
22.000000 -50.000000 0.000000 269.751137 696.647898
23.000000 -50.000000 0.000000 264.843463 716.226288
24.000000 -50.000000 0.000000 259.941559 735.810638
25.000000 -50.000000 0.000000 255.045756 755.400486
26.000000 -50.000000 0.000000 250.156413 774.995415
27.000000 -50.000000 0.000000 245.273916 794.595048
28.000000 -50.000000 0.000000 240.398682 814.199046
29.000000 -50.000000 0.000000 240.538148 821.274752
30.000000 -50.000000 0.000000 236.929602 852.905360
31.000000 -50.000000 0.000000 229.445735 887.522195
32.000000 -50.000000 0.000000 226.386453 908.521320
33.000000 -50.000000 0.000000 223.327932 929.727446
34.000000 -50.000000 0.000000 220.270206 951.126726
35.000000 -50.000000 0.000000 217.213308 972.706413
36.000000 -50.000000 0.000000 214.157272 994.454762
37.000000 -50.000000 0.000000 211.102137 1016.360946
38.000000 -50.000000 0.000000 208.047942 1038.414976
39.000000 -50.000000 0.000000 204.994730 1060.607629
40.000000 -50.000000 0.000000 201.942544 1082.930383
41.000000 -50.000000 0.000000 198.891433 1105.375356
42.000000 -50.000000 0.000000 195.847255 1085.789531
43.000000 -50.000000 0.000000 192.877925 1144.331385
44.000000 -50.000000 0.000000 189.730519 1218.805744
45.000000 -50.000000 0.000000 187.655718 1252.667099
46.000000 -50.000000 0.000000 185.255112 1293.729655
47.000000 -50.000000 0.000000 180.550138 1327.221567
48.000000 -50.000000 0.000000 178.324642 1360.492580
49.000000 -50.000000 0.000000 176.101005 1394.092456
50.000000 -50.000000 0.000000 173.879297 1427.997984
51.000000 -50.000000 0.000000 171.659594 1462.187899
52.000000 -50.000000 0.000000 169.441975 1496.642713
53.000000 -50.000000 0.000000 167.226523 1531.344545
54.000000 -50.000000 0.000000 165.013325 1566.276977
55.000000 -50.000000 0.000000 162.802472 1601.424918
56.000000 -50.000000 0.000000 160.594062 1636.774485
57.000000 -50.000000 0.000000 158.388197 1672.312891
58.000000 -50.000000 0.000000 156.290473 1692.414550
59.000000 -50.000000 0.000000 154.336650 1722.811935
60.000000 -50.000000 0.000000 152.385052 1754.344788
61.000000 -50.000000 0.000000 150.467445 1773.380474
62.000000 -50.000000 0.000000 148.596713 1793.299235
63.000000 -50.000000 0.000000 146.728011 1814.678380
64.000000 -50.000000 0.000000 144.873578 1828.024610
65.000000 -50.000000 0.000000 143.214873 1836.944032
66.000000 -50.000000 0.000000 141.556869 1846.804030
67.000000 -50.000000 0.000000 140.009192 1872.459195
68.000000 -50.000000 0.000000 138.422349 1901.516672
69.000000 -50.000000 0.000000 136.837558 1931.619508
70.000000 -50.000000 0.000000 135.253430 1959.957063
71.000000 -50.000000 0.000000 133.821479 1971.269087
72.000000 -50.000000 0.000000 132.345406 1971.274145
73.000000 -50.000000 0.000000 130.869327 1957.666728
74.000000 -50.000000 0.000000 129.433342 1943.978247
75.000000 -50.000000 0.000000 127.998261 1931.477434
76.000000 -50.000000 0.000000 126.568175 1914.143257
77.000000 -50.000000 0.000000 125.176980 1893.700011
78.000000 -50.000000 0.000000 123.796941 1870.622714
79.000000 -50.000000 0.000000 122.369388 1844.304198
80.000000 -50.000000 0.000000 121.069279 1815.063589
81.000000 -50.000000 0.000000 119.767906 1787.134745
-82.000000 -49.000000 0.000000 1679.211153 118.477928
-81.000000 -49.000000 0.000000 1705.822360 119.787929
-80.000000 -49.000000 0.000000 1733.631788 121.095861
-79.000000 -49.000000 0.000000 1762.610377 122.401687
-78.000000 -49.000000 0.000000 1792.729347 123.705371
-77.000000 -49.000000 0.000000 1800.039006 125.171820
-76.000000 -49.000000 0.000000 1816.231877 126.553364
-75.000000 -49.000000 0.000000 1821.525418 127.964648
-74.000000 -49.000000 0.000000 1849.665522 129.340375
-73.000000 -49.000000 0.000000 1853.184447 130.776485
-72.000000 -49.000000 0.000000 1864.523145 132.244938
-71.000000 -49.000000 0.000000 1855.504592 133.791291
-70.000000 -49.000000 0.000000 1847.896339 135.338750
-69.000000 -49.000000 0.000000 1845.581345 136.893445
-68.000000 -49.000000 0.000000 1828.647694 138.514662
-67.000000 -49.000000 0.000000 1812.993597 140.137320
-66.000000 -49.000000 0.000000 1798.652464 141.761370
-65.000000 -49.000000 0.000000 1785.655928 143.386763
-64.000000 -49.000000 0.000000 1770.370802 145.152677
-63.000000 -49.000000 0.000000 1743.741537 147.014194
-62.000000 -49.000000 0.000000 1738.601245 148.995123
-61.000000 -49.000000 0.000000 1709.077022 150.931539
-60.000000 -49.000000 0.000000 1679.883466 152.870278
-59.000000 -49.000000 0.000000 1651.038118 154.811253
-58.000000 -49.000000 0.000000 1622.559549 156.754381
-57.000000 -49.000000 0.000000 1594.467412 158.699582
-56.000000 -49.000000 0.000000 1566.782493 160.646782
-55.000000 -49.000000 0.000000 1539.526761 162.595909
-54.000000 -49.000000 0.000000 1512.723415 164.546893
-53.000000 -49.000000 0.000000 1486.396928 166.499671
-52.000000 -49.000000 0.000000 1460.573087 168.454179
-51.000000 -49.000000 0.000000 1364.610013 171.658201
-50.000000 -49.000000 0.000000 1332.770113 173.733503
-49.000000 -49.000000 0.000000 1291.451400 176.230245
-48.000000 -49.000000 0.000000 1247.293229 178.859828
-47.000000 -49.000000 0.000000 1257.984576 181.802071
-46.000000 -49.000000 0.000000 1234.088657 184.554134
-45.000000 -49.000000 0.000000 1210.409715 187.308110
-44.000000 -49.000000 0.000000 1186.960735 190.063917
-43.000000 -49.000000 0.000000 1148.361804 193.030611
-42.000000 -49.000000 0.000000 1126.181258 195.947250
-41.000000 -49.000000 0.000000 1104.146171 198.864777
-40.000000 -49.000000 0.000000 1082.265429 201.783154
-39.000000 -49.000000 0.000000 1060.548584 204.702345
-38.000000 -49.000000 0.000000 1039.005914 207.622316
-37.000000 -49.000000 0.000000 1017.648480 210.543033
-36.000000 -49.000000 0.000000 996.488193 213.464467
-35.000000 -49.000000 0.000000 940.348901 217.861276
-34.000000 -49.000000 0.000000 915.669100 218.201177
-33.000000 -49.000000 0.000000 893.272158 222.363737
-32.000000 -49.000000 0.000000 870.883984 226.529919
-31.000000 -49.000000 0.000000 848.505272 230.699528
-30.000000 -49.000000 0.000000 826.136791 234.872380
-29.000000 -49.000000 0.000000 803.779395 239.048306
-28.000000 -49.000000 0.000000 781.434035 243.227147
-27.000000 -49.000000 0.000000 759.101774 247.408756
-26.000000 -49.000000 0.000000 736.783804 251.592995
-25.000000 -49.000000 0.000000 714.481463 255.779734
-24.000000 -49.000000 0.000000 716.152811 259.859406
-23.000000 -49.000000 0.000000 699.293378 263.865713
-22.000000 -49.000000 0.000000 682.464277 267.872257
-21.000000 -49.000000 0.000000 651.018003 272.187058
-20.000000 -49.000000 0.000000 639.068851 277.870306
-19.000000 -49.000000 0.000000 627.134729 283.556627
-18.000000 -49.000000 0.000000 615.216512 289.245839
-17.000000 -49.000000 0.000000 603.315141 294.937776
-16.000000 -49.000000 0.000000 592.671412 301.877024
-15.000000 -49.000000 0.000000 578.083988 307.221579
-14.000000 -49.000000 0.000000 563.501849 312.568921
-13.000000 -49.000000 0.000000 548.925416 317.918910
-12.000000 -49.000000 0.000000 534.355156 323.271415
-11.000000 -49.000000 0.000000 519.791588 328.626313
-10.000000 -49.000000 0.000000 507.335705 334.619580
-9.000000 -49.000000 0.000000 492.759868 341.771753
-8.000000 -49.000000 0.000000 478.195143 348.928692
-7.000000 -49.000000 0.000000 463.642578 356.090107
-6.000000 -49.000000 0.000000 460.767421 362.821779
-5.000000 -49.000000 0.000000 452.859892 372.015014
-4.000000 -49.000000 0.000000 444.953144 381.212276
-3.000000 -49.000000 0.000000 437.047219 390.413282
-2.000000 -49.000000 0.000000 429.142164 399.617771
-1.000000 -49.000000 0.000000 421.238027 408.825510
0.000000 -49.000000 0.000000 413.334860 418.036283
1.000000 -49.000000 0.000000 405.432721 427.249894
2.000000 -49.000000 0.000000 397.531670 436.466164
3.000000 -49.000000 0.000000 389.631774 445.684927
4.000000 -49.000000 0.000000 382.903102 449.731015
5.000000 -49.000000 0.000000 375.232989 458.091332
6.000000 -49.000000 0.000000 367.564447 466.454006
7.000000 -49.000000 0.000000 361.048205 480.921144
8.000000 -49.000000 0.000000 353.640856 489.216300
9.000000 -49.000000 0.000000 346.234345 497.513309
10.000000 -49.000000 0.000000 338.828728 505.812080
11.000000 -49.000000 0.000000 331.424064 514.112528
12.000000 -49.000000 0.000000 328.673437 530.491581
13.000000 -49.000000 0.000000 311.763613 573.012137
14.000000 -49.000000 0.000000 307.298185 586.104647
15.000000 -49.000000 0.000000 303.095239 543.858862
16.000000 -49.000000 0.000000 298.144127 564.331866
17.000000 -49.000000 0.000000 293.655281 588.359703
18.000000 -49.000000 0.000000 288.736230 607.944540
19.000000 -49.000000 0.000000 283.822069 627.535964
20.000000 -49.000000 0.000000 278.913055 647.133378
21.000000 -49.000000 0.000000 274.009467 666.736252
22.000000 -49.000000 0.000000 269.111600 686.344118
23.000000 -49.000000 0.000000 264.219772 705.956562
24.000000 -49.000000 0.000000 259.334325 725.573211
25.000000 -49.000000 0.000000 254.455628 745.193734
26.000000 -49.000000 0.000000 249.584074 764.817833
27.000000 -49.000000 0.000000 244.720092 784.445238
28.000000 -49.000000 0.000000 239.864142 804.075708
29.000000 -49.000000 0.000000 240.676700 810.216902
30.000000 -49.000000 0.000000 237.080485 841.744192
31.000000 -49.000000 0.000000 229.451915 870.769149
32.000000 -49.000000 0.000000 226.397628 892.049777
33.000000 -49.000000 0.000000 223.344240 913.528045
34.000000 -49.000000 0.000000 220.291789 935.190335
35.000000 -49.000000 0.000000 217.240314 957.024153
36.000000 -49.000000 0.000000 214.189856 979.018022
37.000000 -49.000000 0.000000 211.140460 1001.161393
38.000000 -49.000000 0.000000 208.092172 1023.444563
39.000000 -49.000000 0.000000 205.045042 1045.858597
40.000000 -49.000000 0.000000 201.999123 1068.395258
41.000000 -49.000000 0.000000 198.954469 1091.046946
42.000000 -49.000000 0.000000 195.911140 1113.806645
43.000000 -49.000000 0.000000 192.936689 1102.554115
44.000000 -49.000000 0.000000 190.274703 1154.673956
45.000000 -49.000000 0.000000 184.987513 1201.448387
46.000000 -49.000000 0.000000 182.764074 1234.156904
47.000000 -49.000000 0.000000 180.542499 1267.256504
48.000000 -49.000000 0.000000 178.322857 1300.717332
49.000000 -49.000000 0.000000 176.105221 1334.512217
50.000000 -49.000000 0.000000 173.889669 1368.616411
51.000000 -49.000000 0.000000 171.676281 1403.007360
52.000000 -49.000000 0.000000 169.465141 1437.664485
53.000000 -49.000000 0.000000 167.256339 1472.568993
54.000000 -49.000000 0.000000 165.049968 1507.703701
55.000000 -49.000000 0.000000 162.846128 1543.052886
56.000000 -49.000000 0.000000 160.644923 1578.602140
57.000000 -49.000000 0.000000 158.446462 1614.338245
58.000000 -49.000000 0.000000 156.250861 1650.249063
59.000000 -49.000000 0.000000 154.320536 1655.339531
60.000000 -49.000000 0.000000 152.374907 1687.435420
61.000000 -49.000000 0.000000 150.473789 1712.406524
62.000000 -49.000000 0.000000 148.608639 1732.857041
63.000000 -49.000000 0.000000 146.745660 1754.805568
64.000000 -49.000000 0.000000 144.923634 1766.781555
65.000000 -49.000000 0.000000 143.268181 1775.821530
66.000000 -49.000000 0.000000 141.613507 1785.832996
67.000000 -49.000000 0.000000 139.959638 1796.799715
68.000000 -49.000000 0.000000 138.418320 1777.775604
69.000000 -49.000000 0.000000 136.838182 1808.421664
70.000000 -49.000000 0.000000 135.260277 1840.113524
71.000000 -49.000000 0.000000 133.825436 1867.762319
72.000000 -49.000000 0.000000 132.353152 1867.840331
73.000000 -49.000000 0.000000 130.845274 1847.514564
74.000000 -49.000000 0.000000 129.412417 1833.542283
75.000000 -49.000000 0.000000 127.952903 1833.945166
76.000000 -49.000000 0.000000 126.532780 1820.582184
77.000000 -49.000000 0.000000 125.141660 1805.253610
78.000000 -49.000000 0.000000 123.660908 1790.739515
79.000000 -49.000000 0.000000 122.351245 1760.300775
80.000000 -49.000000 0.000000 121.040411 1731.187521
81.000000 -49.000000 0.000000 119.728434 1703.429562
82.000000 -49.000000 0.000000 118.415345 1677.056382
-83.000000 -48.000000 0.000000 1571.602761 117.086776
-82.000000 -48.000000 0.000000 1596.732876 118.409674
-81.000000 -48.000000 0.000000 1623.136363 119.730662
-80.000000 -48.000000 0.000000 1650.780560 121.049700
-79.000000 -48.000000 0.000000 1679.632925 122.366751
-78.000000 -48.000000 0.000000 1709.661268 123.681777
-77.000000 -48.000000 0.000000 1704.004176 125.174443
-76.000000 -48.000000 0.000000 1764.196460 126.511698
-75.000000 -48.000000 0.000000 1766.173492 127.942895
-74.000000 -48.000000 0.000000 1768.943400 129.375004
-73.000000 -48.000000 0.000000 1772.502469 130.807994
-72.000000 -48.000000 0.000000 1776.845956 132.241838
-71.000000 -48.000000 0.000000 1788.743460 133.779971
-70.000000 -48.000000 0.000000 1780.917333 135.323739
-69.000000 -48.000000 0.000000 1773.500489 136.872322
-68.000000 -48.000000 0.000000 1756.166691 138.489218
-67.000000 -48.000000 0.000000 1740.158159 140.107656
-66.000000 -48.000000 0.000000 1725.511779 141.727581
-65.000000 -48.000000 0.000000 1712.262504 143.348945
-64.000000 -48.000000 0.000000 1689.353624 145.112596
-63.000000 -48.000000 0.000000 1703.843836 147.169712
-62.000000 -48.000000 0.000000 1673.742042 149.097079
-61.000000 -48.000000 0.000000 1643.957190 151.027028
-60.000000 -48.000000 0.000000 1614.506822 152.959462
-59.000000 -48.000000 0.000000 1585.409578 154.894289
-58.000000 -48.000000 0.000000 1556.685258 156.831420
-57.000000 -48.000000 0.000000 1528.354892 158.770770
-56.000000 -48.000000 0.000000 1500.440792 160.712259
-55.000000 -48.000000 0.000000 1472.966626 162.655810
-54.000000 -48.000000 0.000000 1445.957470 164.601351
-53.000000 -48.000000 0.000000 1419.439871 166.548811
-52.000000 -48.000000 0.000000 1393.441891 168.498125
-51.000000 -48.000000 0.000000 1367.993156 170.449228
-50.000000 -48.000000 0.000000 1359.657331 173.614618
-49.000000 -48.000000 0.000000 1279.710725 176.104339
-48.000000 -48.000000 0.000000 1255.201265 178.844589
-47.000000 -48.000000 0.000000 1230.881041 181.587169
-46.000000 -48.000000 0.000000 1206.761494 184.331977
-45.000000 -48.000000 0.000000 1182.854899 187.078914
-44.000000 -48.000000 0.000000 1159.174432 189.827887
-43.000000 -48.000000 0.000000 1125.936710 192.807285
-42.000000 -48.000000 0.000000 1103.580270 195.718530
-41.000000 -48.000000 0.000000 1081.365110 198.630822
-40.000000 -48.000000 0.000000 1059.300116 201.544118
-39.000000 -48.000000 0.000000 1037.394873 204.458373
-38.000000 -48.000000 0.000000 1015.659716 207.373547
-37.000000 -48.000000 0.000000 994.105801 210.289602
-36.000000 -48.000000 0.000000 972.745177 213.206502
-35.000000 -48.000000 0.000000 922.620336 217.447565
-34.000000 -48.000000 0.000000 905.408682 220.699444
-33.000000 -48.000000 0.000000 880.735474 221.961705
-32.000000 -48.000000 0.000000 858.326629 226.115488
-31.000000 -48.000000 0.000000 835.926281 230.273150
-30.000000 -48.000000 0.000000 813.535131 234.434487
-29.000000 -48.000000 0.000000 791.153960 238.599305
-28.000000 -48.000000 0.000000 768.783640 242.767426
-27.000000 -48.000000 0.000000 746.425147 246.938682
-26.000000 -48.000000 0.000000 724.079575 251.112918
-25.000000 -48.000000 0.000000 701.748160 255.289986
-24.000000 -48.000000 0.000000 706.244005 259.261692
-23.000000 -48.000000 0.000000 689.318415 263.268077
-22.000000 -48.000000 0.000000 672.420286 267.274698
-21.000000 -48.000000 0.000000 643.568126 271.064422
-20.000000 -48.000000 0.000000 631.587909 276.733877
-19.000000 -48.000000 0.000000 619.621705 282.406972
-18.000000 -48.000000 0.000000 607.670341 288.083492
-17.000000 -48.000000 0.000000 595.734711 293.763238
-16.000000 -48.000000 0.000000 583.815778 299.446028
-15.000000 -48.000000 0.000000 571.325784 306.484566
-14.000000 -48.000000 0.000000 556.737947 311.819722
-13.000000 -48.000000 0.000000 542.155580 317.157943
-12.000000 -48.000000 0.000000 527.579138 322.499075
-11.000000 -48.000000 0.000000 513.009125 327.842977
-10.000000 -48.000000 0.000000 498.446105 333.189515
-9.000000 -48.000000 0.000000 483.890710 338.538565
-8.000000 -48.000000 0.000000 473.298402 347.318581
-7.000000 -48.000000 0.000000 467.606079 352.492487
-6.000000 -48.000000 0.000000 459.699453 361.659057
-5.000000 -48.000000 0.000000 451.793628 370.831088
-4.000000 -48.000000 0.000000 443.888646 380.008184
-3.000000 -48.000000 0.000000 435.984554 389.189986
-2.000000 -48.000000 0.000000 428.081401 398.376170
-1.000000 -48.000000 0.000000 420.179240 407.566439
0.000000 -48.000000 0.000000 415.442524 414.081924
1.000000 -48.000000 0.000000 407.557381 423.081264
2.000000 -48.000000 0.000000 399.673311 432.084580
3.000000 -48.000000 0.000000 391.790380 441.091628
4.000000 -48.000000 0.000000 383.908657 450.102184
5.000000 -48.000000 0.000000 373.154203 462.579963
6.000000 -48.000000 0.000000 365.794645 471.403799
7.000000 -48.000000 0.000000 358.869958 477.856146
8.000000 -48.000000 0.000000 351.470106 486.151998
9.000000 -48.000000 0.000000 344.071421 494.449691
10.000000 -48.000000 0.000000 336.673979 502.749134
11.000000 -48.000000 0.000000 329.277865 511.050243
12.000000 -48.000000 0.000000 326.924942 526.619923
13.000000 -48.000000 0.000000 310.307051 541.419526
14.000000 -48.000000 0.000000 305.723206 550.242242
15.000000 -48.000000 0.000000 301.865497 592.367423
16.000000 -48.000000 0.000000 297.416544 554.833068
17.000000 -48.000000 0.000000 292.983368 578.126863
18.000000 -48.000000 0.000000 288.078273 597.749706
19.000000 -48.000000 0.000000 283.178562 617.376831
20.000000 -48.000000 0.000000 278.284520 637.007841
21.000000 -48.000000 0.000000 273.396452 656.642390
22.000000 -48.000000 0.000000 268.514684 676.280167
23.000000 -48.000000 0.000000 263.639567 695.920901
24.000000 -48.000000 0.000000 258.771474 715.564348
25.000000 -48.000000 0.000000 253.910812 735.210289
26.000000 -48.000000 0.000000 249.058015 754.858531
27.000000 -48.000000 0.000000 244.213552 774.508898
28.000000 -48.000000 0.000000 239.377928 794.161233
29.000000 -48.000000 0.000000 240.851030 799.640988
30.000000 -48.000000 0.000000 232.540787 833.052199
31.000000 -48.000000 0.000000 229.490932 854.413025
32.000000 -48.000000 0.000000 226.442083 875.976062
33.000000 -48.000000 0.000000 223.394281 897.726737
34.000000 -48.000000 0.000000 220.347571 919.651738
35.000000 -48.000000 0.000000 217.301997 941.738889
36.000000 -48.000000 0.000000 214.257608 963.977044
37.000000 -48.000000 0.000000 211.214455 986.355990
38.000000 -48.000000 0.000000 208.172594 1008.866358
39.000000 -48.000000 0.000000 205.132080 1031.499544
40.000000 -48.000000 0.000000 202.092976 1054.247637
41.000000 -48.000000 0.000000 199.055344 1077.103357
42.000000 -48.000000 0.000000 196.019255 1100.059996
43.000000 -48.000000 0.000000 192.984781 1123.111365
44.000000 -48.000000 0.000000 187.410842 1085.446530
45.000000 -48.000000 0.000000 185.180672 1120.430100
46.000000 -48.000000 0.000000 182.768782 1174.137695
47.000000 -48.000000 0.000000 180.553141 1207.434748
48.000000 -48.000000 0.000000 178.339580 1241.099819
49.000000 -48.000000 0.000000 176.128179 1275.103760
50.000000 -48.000000 0.000000 173.919020 1309.420171
51.000000 -48.000000 0.000000 171.712189 1344.025118
52.000000 -48.000000 0.000000 169.507776 1378.896876
53.000000 -48.000000 0.000000 167.305878 1414.015708
54.000000 -48.000000 0.000000 165.106596 1449.363652
55.000000 -48.000000 0.000000 162.910035 1484.924347
56.000000 -48.000000 0.000000 160.716306 1520.682867
57.000000 -48.000000 0.000000 158.525528 1556.625580
58.000000 -48.000000 0.000000 156.337824 1592.740015
59.000000 -48.000000 0.000000 154.320367 1588.192917
60.000000 -48.000000 0.000000 152.380909 1620.891955
61.000000 -48.000000 0.000000 150.495767 1651.648871
62.000000 -48.000000 0.000000 148.636394 1672.667030
63.000000 -48.000000 0.000000 146.779339 1695.222000
64.000000 -48.000000 0.000000 144.989193 1705.552572
65.000000 -48.000000 0.000000 143.337170 1714.721626
66.000000 -48.000000 0.000000 141.686004 1724.895150
67.000000 -48.000000 0.000000 140.035727 1736.055484
68.000000 -48.000000 0.000000 138.386368 1748.183729
69.000000 -48.000000 0.000000 136.737963 1761.259889
70.000000 -48.000000 0.000000 135.277928 1717.955920
71.000000 -48.000000 0.000000 133.841105 1764.336247
72.000000 -48.000000 0.000000 132.263606 1753.047402
73.000000 -48.000000 0.000000 130.762713 1770.375801
74.000000 -48.000000 0.000000 129.343902 1755.055098
75.000000 -48.000000 0.000000 127.926050 1740.608153
76.000000 -48.000000 0.000000 126.509189 1727.056894
77.000000 -48.000000 0.000000 125.041016 1698.196912
78.000000 -48.000000 0.000000 123.697794 1680.785599
79.000000 -48.000000 0.000000 122.355193 1664.107277
80.000000 -48.000000 0.000000 121.013233 1648.184197
81.000000 -48.000000 0.000000 119.671935 1633.038451
82.000000 -48.000000 0.000000 118.331322 1618.691859
83.000000 -48.000000 0.000000 116.991418 1605.165850
-83.000000 -47.000000 0.000000 1523.732025 117.012849
-82.000000 -47.000000 0.000000 1552.549584 118.395024
-81.000000 -47.000000 0.000000 1572.052269 119.730810
-80.000000 -47.000000 0.000000 1592.279371 121.067334
-79.000000 -47.000000 0.000000 1613.203642 122.404570
-78.000000 -47.000000 0.000000 1634.798311 123.742497
-77.000000 -47.000000 0.000000 1658.349042 125.009836
-76.000000 -47.000000 0.000000 1658.467565 126.503602
-75.000000 -47.000000 0.000000 1662.539353 127.976086
-74.000000 -47.000000 0.000000 1667.435011 129.449495
-73.000000 -47.000000 0.000000 1691.828143 130.851961
-72.000000 -47.000000 0.000000 1696.252697 132.282619
-71.000000 -47.000000 0.000000 1701.492362 133.714171
-70.000000 -47.000000 0.000000 1714.009804 135.321711
-69.000000 -47.000000 0.000000 1701.569447 136.864555
-68.000000 -47.000000 0.000000 1683.802727 138.476973
-67.000000 -47.000000 0.000000 1667.410020 140.091036
-66.000000 -47.000000 0.000000 1652.432216 141.706687
-65.000000 -47.000000 0.000000 1636.530119 143.240829
-64.000000 -47.000000 0.000000 1670.180436 145.378727
-63.000000 -47.000000 0.000000 1639.496850 147.296371
-62.000000 -47.000000 0.000000 1609.115089 149.216879
-61.000000 -47.000000 0.000000 1579.052575 151.140143
-60.000000 -47.000000 0.000000 1549.327890 153.066059
-59.000000 -47.000000 0.000000 1519.960856 154.994528
-58.000000 -47.000000 0.000000 1490.972606 156.925455
-57.000000 -47.000000 0.000000 1462.385666 158.858752
-56.000000 -47.000000 0.000000 1434.224032 160.794333
-55.000000 -47.000000 0.000000 1406.513252 162.732116
-54.000000 -47.000000 0.000000 1379.280500 164.672023
-53.000000 -47.000000 0.000000 1352.554650 166.613981
-52.000000 -47.000000 0.000000 1343.290834 169.530188
-51.000000 -47.000000 0.000000 1333.009600 171.512536
-50.000000 -47.000000 0.000000 1323.343616 173.495561
-49.000000 -47.000000 0.000000 1265.860673 176.634373
-48.000000 -47.000000 0.000000 1228.591634 178.663914
-47.000000 -47.000000 0.000000 1204.047703 181.398594
-46.000000 -47.000000 0.000000 1179.699784 184.135737
-45.000000 -47.000000 0.000000 1155.560269 186.875237
-44.000000 -47.000000 0.000000 1126.410375 189.711375
-43.000000 -47.000000 0.000000 1103.747102 192.615468
-42.000000 -47.000000 0.000000 1081.212351 195.520838
-41.000000 -47.000000 0.000000 1058.814327 198.427430
-40.000000 -47.000000 0.000000 1036.561895 201.335190
-39.000000 -47.000000 0.000000 1014.464634 204.244068
-38.000000 -47.000000 0.000000 992.532908 207.154018
-37.000000 -47.000000 0.000000 970.777938 210.064994
-36.000000 -47.000000 0.000000 922.326587 213.821369
-35.000000 -47.000000 0.000000 904.996415 217.069188
-34.000000 -47.000000 0.000000 887.712594 220.317522
-33.000000 -47.000000 0.000000 870.477885 223.566348
-32.000000 -47.000000 0.000000 845.997905 225.746343
-31.000000 -47.000000 0.000000 823.581485 229.891199
-30.000000 -47.000000 0.000000 801.173506 234.040190
-29.000000 -47.000000 0.000000 778.774696 238.193100
-28.000000 -47.000000 0.000000 756.385871 242.349726
-27.000000 -47.000000 0.000000 734.007944 246.509881
-26.000000 -47.000000 0.000000 711.641943 250.673389
-25.000000 -47.000000 0.000000 713.546581 254.706868
-24.000000 -47.000000 0.000000 696.535015 258.712326
-23.000000 -47.000000 0.000000 679.546329 262.718052
-22.000000 -47.000000 0.000000 662.582281 266.724035
-21.000000 -47.000000 0.000000 645.644814 270.730262
-20.000000 -47.000000 0.000000 624.208864 275.656521
-19.000000 -47.000000 0.000000 612.211790 281.315094
-18.000000 -47.000000 0.000000 600.228506 286.977679
-17.000000 -47.000000 0.000000 588.259858 292.644043
-16.000000 -47.000000 0.000000 576.306755 298.313970
-15.000000 -47.000000 0.000000 564.370187 303.987261
-14.000000 -47.000000 0.000000 550.122351 311.122137
-13.000000 -47.000000 0.000000 535.537941 316.447664
-12.000000 -47.000000 0.000000 520.959416 321.776530
-11.000000 -47.000000 0.000000 506.387284 327.108571
-10.000000 -47.000000 0.000000 491.822114 332.443636
-9.000000 -47.000000 0.000000 477.264544 337.781581
-8.000000 -47.000000 0.000000 462.715289 343.122271
-7.000000 -47.000000 0.000000 468.166245 348.867087
-6.000000 -47.000000 0.000000 460.279064 357.804507
-5.000000 -47.000000 0.000000 452.392760 366.749638
-4.000000 -47.000000 0.000000 444.507380 375.701931
-3.000000 -47.000000 0.000000 436.622975 384.660886
-2.000000 -47.000000 0.000000 428.739597 393.626047
-1.000000 -47.000000 0.000000 420.857305 402.597000
0.000000 -47.000000 0.000000 412.976161 411.573366
1.000000 -47.000000 0.000000 405.096231 420.554798
2.000000 -47.000000 0.000000 397.217589 429.540980
3.000000 -47.000000 0.000000 385.010846 440.736575
4.000000 -47.000000 0.000000 377.650319 449.563747
5.000000 -47.000000 0.000000 370.290465 458.391340
6.000000 -47.000000 0.000000 362.931325 467.219328
7.000000 -47.000000 0.000000 355.572943 476.047691
8.000000 -47.000000 0.000000 348.215369 484.876408
9.000000 -47.000000 0.000000 341.990634 491.462862
10.000000 -47.000000 0.000000 334.603287 499.761710
11.000000 -47.000000 0.000000 327.217733 508.062253
12.000000 -47.000000 0.000000 325.236440 522.832667
13.000000 -47.000000 0.000000 309.482350 537.122168
14.000000 -47.000000 0.000000 304.895391 545.998798
15.000000 -47.000000 0.000000 300.308869 554.904088
16.000000 -47.000000 0.000000 296.481690 598.901784
17.000000 -47.000000 0.000000 292.350457 568.182066
18.000000 -47.000000 0.000000 287.460045 587.834602
19.000000 -47.000000 0.000000 282.575538 607.489569
20.000000 -47.000000 0.000000 277.697248 627.146739
21.000000 -47.000000 0.000000 272.825508 646.805912
22.000000 -47.000000 0.000000 267.960676 666.466909
23.000000 -47.000000 0.000000 263.103135 686.129575
24.000000 -47.000000 0.000000 258.253296 705.793770
25.000000 -47.000000 0.000000 253.411602 725.459370
26.000000 -47.000000 0.000000 248.578529 745.126262
27.000000 -47.000000 0.000000 243.754588 764.794349
28.000000 -47.000000 0.000000 244.636359 758.364331
29.000000 -47.000000 0.000000 241.061059 789.566378
30.000000 -47.000000 0.000000 232.606903 816.822848
31.000000 -47.000000 0.000000 229.562770 838.477052
32.000000 -47.000000 0.000000 226.519798 860.322474
33.000000 -47.000000 0.000000 223.478033 882.344911
34.000000 -47.000000 0.000000 220.437525 904.531435
35.000000 -47.000000 0.000000 217.398327 926.870262
36.000000 -47.000000 0.000000 214.360494 949.350640
37.000000 -47.000000 0.000000 211.324086 971.962749
38.000000 -47.000000 0.000000 208.289165 994.697604
39.000000 -47.000000 0.000000 205.500607 1012.879899
40.000000 -47.000000 0.000000 202.217294 1033.277893
41.000000 -47.000000 0.000000 198.935365 1053.726815
42.000000 -47.000000 0.000000 195.654892 1074.223756
43.000000 -47.000000 0.000000 193.114630 1090.642156
44.000000 -47.000000 0.000000 189.605409 1101.383242
45.000000 -47.000000 0.000000 188.608739 1255.531610
46.000000 -47.000000 0.000000 182.925554 1087.935959
47.000000 -47.000000 0.000000 180.704782 1124.000814
48.000000 -47.000000 0.000000 178.486039 1160.491574
49.000000 -47.000000 0.000000 176.169871 1215.892267
50.000000 -47.000000 0.000000 173.967340 1250.435584
51.000000 -47.000000 0.000000 171.767306 1285.268471
52.000000 -47.000000 0.000000 169.569867 1320.368010
53.000000 -47.000000 0.000000 167.375125 1355.713491
54.000000 -47.000000 0.000000 165.183188 1391.286168
55.000000 -47.000000 0.000000 162.994168 1427.069053
56.000000 -47.000000 0.000000 160.808185 1463.046722
57.000000 -47.000000 0.000000 158.625364 1499.205151
58.000000 -47.000000 0.000000 156.445838 1535.531571
59.000000 -47.000000 0.000000 154.269746 1572.014336
60.000000 -47.000000 0.000000 152.403057 1554.761378
61.000000 -47.000000 0.000000 150.533374 1591.132293
62.000000 -47.000000 0.000000 148.679970 1612.757437
63.000000 -47.000000 0.000000 146.719562 1636.089097
64.000000 -47.000000 0.000000 145.070234 1644.339232
65.000000 -47.000000 0.000000 143.421816 1653.646827
66.000000 -47.000000 0.000000 141.774338 1663.994137
67.000000 -47.000000 0.000000 140.127834 1675.361898
68.000000 -47.000000 0.000000 138.482338 1687.729491
69.000000 -47.000000 0.000000 136.837888 1701.075108
70.000000 -47.000000 0.000000 135.194521 1715.375922
71.000000 -47.000000 0.000000 133.877523 1717.107360
72.000000 -47.000000 0.000000 132.183613 1709.093793
73.000000 -47.000000 0.000000 130.745362 1693.768819
74.000000 -47.000000 0.000000 129.308076 1679.296590
75.000000 -47.000000 0.000000 127.871787 1665.699334
76.000000 -47.000000 0.000000 126.436528 1652.998643
77.000000 -47.000000 0.000000 125.002337 1641.215330
78.000000 -47.000000 0.000000 123.644572 1624.383743
79.000000 -47.000000 0.000000 122.304603 1607.418528
80.000000 -47.000000 0.000000 120.965333 1591.229531
81.000000 -47.000000 0.000000 119.606732 1579.029008
82.000000 -47.000000 0.000000 118.248841 1562.947912
83.000000 -47.000000 0.000000 116.970622 1522.464068
-84.000000 -46.000000 0.000000 1452.442830 115.836141
-83.000000 -46.000000 0.000000 1471.419585 117.027185
-82.000000 -46.000000 0.000000 1497.559972 118.338209
-81.000000 -46.000000 0.000000 1517.395951 119.671097
-80.000000 -46.000000 0.000000 1537.973409 121.004788
-79.000000 -46.000000 0.000000 1559.262991 122.339253
-78.000000 -46.000000 0.000000 1582.240834 123.669804
-77.000000 -46.000000 0.000000 1594.610058 125.038633
-76.000000 -46.000000 0.000000 1595.458077 126.475425
-75.000000 -46.000000 0.000000 1602.039642 127.931998
-74.000000 -46.000000 0.000000 1607.024575 129.402042
-73.000000 -46.000000 0.000000 1612.856141 130.873056
-72.000000 -46.000000 0.000000 1619.525194 132.345008
-71.000000 -46.000000 0.000000 1627.021436 133.817866
-70.000000 -46.000000 0.000000 1635.333492 135.291601
-69.000000 -46.000000 0.000000 1638.513033 136.992114
-68.000000 -46.000000 0.000000 1629.865628 138.637666
-67.000000 -46.000000 0.000000 1622.608693 140.284792
-66.000000 -46.000000 0.000000 1616.760950 141.933439
-65.000000 -46.000000 0.000000 1603.332189 142.683304
-64.000000 -46.000000 0.000000 1577.223940 144.758010
-63.000000 -46.000000 0.000000 1551.337594 146.835756
-62.000000 -46.000000 0.000000 1544.749537 149.354482
-61.000000 -46.000000 0.000000 1514.390847 151.270845
-60.000000 -46.000000 0.000000 1484.372716 153.190031
-59.000000 -46.000000 0.000000 1454.716225 155.111935
-58.000000 -46.000000 0.000000 1425.443947 157.036457
-57.000000 -46.000000 0.000000 1396.580042 158.963502
-56.000000 -46.000000 0.000000 1368.150356 160.892980
-55.000000 -46.000000 0.000000 1340.182522 162.824803
-54.000000 -46.000000 0.000000 1329.976379 165.479665
-53.000000 -46.000000 0.000000 1318.330754 167.456991
-52.000000 -46.000000 0.000000 1307.285045 169.435127
-51.000000 -46.000000 0.000000 1296.854582 171.414048
-50.000000 -46.000000 0.000000 1287.054322 173.393725
-49.000000 -46.000000 0.000000 1230.665166 176.419397
-48.000000 -46.000000 0.000000 1213.730569 178.589000
-47.000000 -46.000000 0.000000 1177.503033 181.236426
-46.000000 -46.000000 0.000000 1152.922221 183.965497
-45.000000 -46.000000 0.000000 1128.544703 186.697164
-44.000000 -46.000000 0.000000 1104.646333 189.557713
-43.000000 -46.000000 0.000000 1081.807469 192.455255
-42.000000 -46.000000 0.000000 1059.092266 195.354270
-41.000000 -46.000000 0.000000 1036.508855 198.254694
-40.000000 -46.000000 0.000000 1014.066040 201.156464
-39.000000 -46.000000 0.000000 991.773366 204.059525
-38.000000 -46.000000 0.000000 969.641189 206.963822
-37.000000 -46.000000 0.000000 947.680755 209.869303
-36.000000 -46.000000 0.000000 904.884530 213.482716
-35.000000 -46.000000 0.000000 887.483370 216.726330
-34.000000 -46.000000 0.000000 870.126665 219.970583
-33.000000 -46.000000 0.000000 852.817127 223.215447
-32.000000 -46.000000 0.000000 835.557689 226.460896
-31.000000 -46.000000 0.000000 811.481572 229.553897
-30.000000 -46.000000 0.000000 789.063196 233.689711
-29.000000 -46.000000 0.000000 766.653527 237.829908
-28.000000 -46.000000 0.000000 744.253351 241.974264
-27.000000 -46.000000 0.000000 721.863553 246.122568
-26.000000 -46.000000 0.000000 699.485128 250.274624
-25.000000 -46.000000 0.000000 704.102934 254.207608
-24.000000 -46.000000 0.000000 687.034315 258.211616
-23.000000 -46.000000 0.000000 669.985998 262.215938
-22.000000 -46.000000 0.000000 652.959575 266.220559
-21.000000 -46.000000 0.000000 635.956803 270.225466
-20.000000 -46.000000 0.000000 616.935373 274.638932
-19.000000 -46.000000 0.000000 604.908771 280.281668
-18.000000 -46.000000 0.000000 592.894936 285.929056
-17.000000 -46.000000 0.000000 580.894658 291.580826
-16.000000 -46.000000 0.000000 568.908796 297.236728
-15.000000 -46.000000 0.000000 556.938280 302.896530
-14.000000 -46.000000 0.000000 543.660476 310.476512
-13.000000 -46.000000 0.000000 529.078209 315.788414
-12.000000 -46.000000 0.000000 514.502023 321.104114
-11.000000 -46.000000 0.000000 499.932449 326.423426
-10.000000 -46.000000 0.000000 485.370083 331.746176
-9.000000 -46.000000 0.000000 487.903919 338.358462
-8.000000 -46.000000 0.000000 479.020731 343.604266
-7.000000 -46.000000 0.000000 465.740286 346.613549
-6.000000 -46.000000 0.000000 457.858403 355.522938
-5.000000 -46.000000 0.000000 449.977587 364.441461
-4.000000 -46.000000 0.000000 442.097896 373.368463
-3.000000 -46.000000 0.000000 434.219391 382.303350
-2.000000 -46.000000 0.000000 426.342138 391.245583
-1.000000 -46.000000 0.000000 418.466208 400.194668
0.000000 -46.000000 0.000000 410.591676 409.150156
1.000000 -46.000000 0.000000 396.931009 418.952379
2.000000 -46.000000 0.000000 389.570772 427.782006
3.000000 -46.000000 0.000000 382.211198 436.611975
4.000000 -46.000000 0.000000 374.852327 445.442266
5.000000 -46.000000 0.000000 367.494200 454.272859
6.000000 -46.000000 0.000000 360.136864 463.103738
7.000000 -46.000000 0.000000 352.780367 471.934886
8.000000 -46.000000 0.000000 345.424764 480.766289
9.000000 -46.000000 0.000000 338.070113 489.597933
10.000000 -46.000000 0.000000 330.716477 498.429804
11.000000 -46.000000 0.000000 323.363925 507.261892
12.000000 -46.000000 0.000000 313.302705 524.058085
13.000000 -46.000000 0.000000 308.713100 532.958711
14.000000 -46.000000 0.000000 308.299854 549.562394
15.000000 -46.000000 0.000000 303.396740 558.910508
16.000000 -46.000000 0.000000 298.493929 568.285663
17.000000 -46.000000 0.000000 292.964891 553.528118
18.000000 -46.000000 0.000000 287.868988 572.768287
19.000000 -46.000000 0.000000 282.013256 597.887666
20.000000 -46.000000 0.000000 277.151500 617.562738
21.000000 -46.000000 0.000000 272.296898 637.238736
22.000000 -46.000000 0.000000 267.449841 656.915579
23.000000 -46.000000 0.000000 262.610746 676.593193
24.000000 -46.000000 0.000000 257.780061 696.271511
25.000000 -46.000000 0.000000 252.958268 715.950477
26.000000 -46.000000 0.000000 248.145885 735.630038
27.000000 -46.000000 0.000000 243.343472 755.310147
28.000000 -46.000000 0.000000 244.868513 748.995570
29.000000 -46.000000 0.000000 235.744641 779.285986
30.000000 -46.000000 0.000000 232.705383 801.038455
31.000000 -46.000000 0.000000 229.667399 822.985636
32.000000 -46.000000 0.000000 226.630739 845.112359
33.000000 -46.000000 0.000000 223.595457 867.404884
34.000000 -46.000000 0.000000 220.561610 889.850749
35.000000 -46.000000 0.000000 218.312310 914.692644
36.000000 -46.000000 0.000000 215.030500 934.978758
37.000000 -46.000000 0.000000 211.750037 955.325810
38.000000 -46.000000 0.000000 208.470987 975.729989
39.000000 -46.000000 0.000000 205.193416 996.187785
40.000000 -46.000000 0.000000 201.917396 1016.695960
41.000000 -46.000000 0.000000 199.294080 1033.522348
42.000000 -46.000000 0.000000 195.785006 1052.156623
43.000000 -46.000000 0.000000 192.217108 1064.268249
44.000000 -46.000000 0.000000 189.292186 1080.681280
45.000000 -46.000000 0.000000 186.774769 1091.830777
46.000000 -46.000000 0.000000 185.627306 1228.457134
47.000000 -46.000000 0.000000 183.235758 1242.157193
48.000000 -46.000000 0.000000 180.844267 1256.236017
49.000000 -46.000000 0.000000 176.279405 1130.183085
50.000000 -46.000000 0.000000 174.071476 1167.595996
51.000000 -46.000000 0.000000 171.865987 1205.336759
52.000000 -46.000000 0.000000 169.651393 1262.111101
53.000000 -46.000000 0.000000 167.464055 1297.696181
54.000000 -46.000000 0.000000 165.279716 1333.505558
55.000000 -46.000000 0.000000 163.098497 1369.521637
56.000000 -46.000000 0.000000 160.920524 1405.728530
57.000000 -46.000000 0.000000 158.745931 1442.111866
58.000000 -46.000000 0.000000 156.574860 1478.658621
59.000000 -46.000000 0.000000 154.407458 1515.356969
60.000000 -46.000000 0.000000 152.441344 1489.098696
61.000000 -46.000000 0.000000 150.586597 1530.885378
62.000000 -46.000000 0.000000 148.739354 1553.160713
63.000000 -46.000000 0.000000 146.812367 1574.783557
64.000000 -46.000000 0.000000 145.166733 1583.143350
65.000000 -46.000000 0.000000 143.522091 1592.600020
66.000000 -46.000000 0.000000 141.878477 1603.134156
67.000000 -46.000000 0.000000 140.235927 1614.724670
68.000000 -46.000000 0.000000 138.594479 1627.348993
69.000000 -46.000000 0.000000 136.954172 1640.983263
70.000000 -46.000000 0.000000 135.457004 1615.645887
71.000000 -46.000000 0.000000 133.874585 1619.270325
72.000000 -46.000000 0.000000 132.268024 1612.128201
73.000000 -46.000000 0.000000 130.783289 1605.320715
74.000000 -46.000000 0.000000 129.299310 1599.279914
75.000000 -46.000000 0.000000 127.816111 1594.014516
76.000000 -46.000000 0.000000 126.333721 1589.532226
77.000000 -46.000000 0.000000 124.969300 1581.854487
78.000000 -46.000000 0.000000 123.602367 1568.110803
79.000000 -46.000000 0.000000 122.258113 1554.767999
80.000000 -46.000000 0.000000 120.901578 1536.805255
81.000000 -46.000000 0.000000 119.545840 1519.646006
82.000000 -46.000000 0.000000 118.315914 1491.756965
83.000000 -46.000000 0.000000 116.995563 1470.237809
84.000000 -46.000000 0.000000 115.780766 1451.152219
-84.000000 -45.000000 0.000000 1400.331688 115.825237
-83.000000 -45.000000 0.000000 1419.249413 117.033890
-82.000000 -45.000000 0.000000 1442.716592 118.292622
-81.000000 -45.000000 0.000000 1462.908829 119.622485
-80.000000 -45.000000 0.000000 1483.859984 120.953216
-79.000000 -45.000000 0.000000 1505.364217 122.277617
-78.000000 -45.000000 0.000000 1517.497852 123.643803
-77.000000 -45.000000 0.000000 1529.973575 125.010425
-76.000000 -45.000000 0.000000 1534.232597 126.418996
-75.000000 -45.000000 0.000000 1541.548173 127.900454
-74.000000 -45.000000 0.000000 1546.629334 129.366988
-73.000000 -45.000000 0.000000 1552.589386 130.834571
-72.000000 -45.000000 0.000000 1559.418251 132.303169
-71.000000 -45.000000 0.000000 1569.759171 133.815264
-70.000000 -45.000000 0.000000 1569.478531 135.300677
-69.000000 -45.000000 0.000000 1574.788530 136.937987
-68.000000 -45.000000 0.000000 1565.896834 138.578914
-67.000000 -45.000000 0.000000 1558.450151 140.221525
-66.000000 -45.000000 0.000000 1561.552813 141.871374
-65.000000 -45.000000 0.000000 1546.451788 142.619028
-64.000000 -45.000000 0.000000 1520.124250 144.686102
-63.000000 -45.000000 0.000000 1494.019434 146.756434
-62.000000 -45.000000 0.000000 1468.149219 148.829887
-61.000000 -45.000000 0.000000 1442.526227 150.906334
-60.000000 -45.000000 0.000000 1417.163870 152.985651
-59.000000 -45.000000 0.000000 1392.076392 155.067724
-58.000000 -45.000000 0.000000 1367.278924 157.152444
-57.000000 -45.000000 0.000000 1342.787534 159.239705
-56.000000 -45.000000 0.000000 1319.806339 161.465601
-55.000000 -45.000000 0.000000 1306.798400 163.437215
-54.000000 -45.000000 0.000000 1294.370407 165.409796
-53.000000 -45.000000 0.000000 1282.539218 167.383311
-52.000000 -45.000000 0.000000 1271.321496 169.357728
-51.000000 -45.000000 0.000000 1260.733616 171.333013
-50.000000 -45.000000 0.000000 1250.791573 173.309140
-49.000000 -45.000000 0.000000 1195.505365 176.225742
-48.000000 -45.000000 0.000000 1178.514275 178.393488
-47.000000 -45.000000 0.000000 1161.617483 180.561694
-46.000000 -45.000000 0.000000 1126.449069 183.821330
-45.000000 -45.000000 0.000000 1106.276179 186.547492
-44.000000 -45.000000 0.000000 1083.149232 189.436228
-43.000000 -45.000000 0.000000 1060.133332 192.326725
-42.000000 -45.000000 0.000000 1037.235872 195.218904
-41.000000 -45.000000 0.000000 1014.464873 198.112694
-40.000000 -45.000000 0.000000 991.829043 201.008022
-39.000000 -45.000000 0.000000 969.337853 203.904825
-38.000000 -45.000000 0.000000 947.001608 206.803040
-37.000000 -45.000000 0.000000 924.831534 209.702608
-36.000000 -45.000000 0.000000 887.560526 213.180307
-35.000000 -45.000000 0.000000 870.087898 216.419159
-34.000000 -45.000000 0.000000 852.657711 219.658792
-33.000000 -45.000000 0.000000 835.272622 222.899171
-32.000000 -45.000000 0.000000 817.935507 226.140265
-31.000000 -45.000000 0.000000 800.649483 229.382042
-30.000000 -45.000000 0.000000 777.215951 233.383246
-29.000000 -45.000000 0.000000 754.802888 237.509928
-28.000000 -45.000000 0.000000 732.399264 241.641237
-27.000000 -45.000000 0.000000 710.005973 245.776939
-26.000000 -45.000000 0.000000 687.624024 249.916816
-25.000000 -45.000000 0.000000 694.872542 253.758066
-24.000000 -45.000000 0.000000 677.750662 257.759848
-23.000000 -45.000000 0.000000 660.646615 261.762011
-22.000000 -45.000000 0.000000 643.561824 265.764539
-21.000000 -45.000000 0.000000 626.497863 269.767416
-20.000000 -45.000000 0.000000 609.771212 273.681778
-19.000000 -45.000000 0.000000 597.716569 279.307342
-18.000000 -45.000000 0.000000 585.673696 284.938254
-17.000000 -45.000000 0.000000 573.643335 290.574202
-16.000000 -45.000000 0.000000 561.626289 296.214900
-15.000000 -45.000000 0.000000 549.623432 301.860081
-14.000000 -45.000000 0.000000 537.635714 307.509497
-13.000000 -45.000000 0.000000 522.782239 315.180515
-12.000000 -45.000000 0.000000 508.213147 320.482144
-11.000000 -45.000000 0.000000 493.651170 325.787851
-10.000000 -45.000000 0.000000 493.523377 332.171045
-9.000000 -45.000000 0.000000 484.616639 337.419243
-8.000000 -45.000000 0.000000 475.715767 342.668395
-7.000000 -45.000000 0.000000 463.387302 344.464917
-6.000000 -45.000000 0.000000 455.512034 353.343279
-5.000000 -45.000000 0.000000 447.638073 362.232354
-4.000000 -45.000000 0.000000 439.765488 371.131372
-3.000000 -45.000000 0.000000 431.894354 380.039636
-2.000000 -45.000000 0.000000 424.024753 388.956509
-1.000000 -45.000000 0.000000 408.909137 397.237113
0.000000 -45.000000 0.000000 401.550235 406.067960
1.000000 -45.000000 0.000000 394.192026 414.899114
2.000000 -45.000000 0.000000 386.834550 423.730557
3.000000 -45.000000 0.000000 379.477849 432.562271
4.000000 -45.000000 0.000000 372.121970 441.394239
5.000000 -45.000000 0.000000 364.766961 450.226447
6.000000 -45.000000 0.000000 357.412877 459.058881
7.000000 -45.000000 0.000000 350.059776 467.891528
8.000000 -45.000000 0.000000 342.707722 476.724376
9.000000 -45.000000 0.000000 335.356782 485.557415
10.000000 -45.000000 0.000000 328.007033 494.390633
11.000000 -45.000000 0.000000 320.658555 503.224022
12.000000 -45.000000 0.000000 316.609481 524.890825
13.000000 -45.000000 0.000000 311.702961 534.237626
14.000000 -45.000000 0.000000 306.796627 543.612741
15.000000 -45.000000 0.000000 301.890488 553.014729
16.000000 -45.000000 0.000000 296.984553 562.442242
17.000000 -45.000000 0.000000 292.078832 571.894019
18.000000 -45.000000 0.000000 286.677413 561.366515
19.000000 -45.000000 0.000000 281.597145 580.612722
20.000000 -45.000000 0.000000 276.521149 599.860487
21.000000 -45.000000 0.000000 271.449664 619.109663
22.000000 -45.000000 0.000000 266.382947 638.360123
23.000000 -45.000000 0.000000 261.321277 657.611755
24.000000 -45.000000 0.000000 257.352015 687.007896
25.000000 -45.000000 0.000000 252.551056 706.693381
26.000000 -45.000000 0.000000 247.760331 726.379115
27.000000 -45.000000 0.000000 242.980445 746.065079
28.000000 -45.000000 0.000000 238.903289 741.810530
29.000000 -45.000000 0.000000 235.869046 763.669157
30.000000 -45.000000 0.000000 232.836189 785.725837
31.000000 -45.000000 0.000000 231.126134 816.782108
32.000000 -45.000000 0.000000 227.845688 836.923406
33.000000 -45.000000 0.000000 224.566553 857.139454
34.000000 -45.000000 0.000000 221.288788 877.425086
35.000000 -45.000000 0.000000 218.012453 897.775585
36.000000 -45.000000 0.000000 214.737616 918.186639
37.000000 -45.000000 0.000000 211.464344 938.654296
38.000000 -45.000000 0.000000 208.192713 959.174934
39.000000 -45.000000 0.000000 204.922801 979.745223
40.000000 -45.000000 0.000000 201.981813 995.049065
41.000000 -45.000000 0.000000 198.478282 1013.702461
42.000000 -45.000000 0.000000 194.976293 1032.369681
43.000000 -45.000000 0.000000 191.891133 1043.560482
44.000000 -45.000000 0.000000 189.005495 1060.051822
45.000000 -45.000000 0.000000 186.489782 1071.336659
46.000000 -45.000000 0.000000 183.974219 1082.871907
47.000000 -45.000000 0.000000 181.458813 1094.649649
48.000000 -45.000000 0.000000 180.278574 1216.104923
49.000000 -45.000000 0.000000 177.888331 1230.651310
50.000000 -45.000000 0.000000 175.498182 1245.560509
51.000000 -45.000000 0.000000 172.418182 1256.288340
52.000000 -45.000000 0.000000 169.712597 1177.175383
53.000000 -45.000000 0.000000 167.519569 1215.689892
54.000000 -45.000000 0.000000 165.329475 1254.452722
55.000000 -45.000000 0.000000 163.222982 1312.322600
56.000000 -45.000000 0.000000 161.053281 1348.768829
57.000000 -45.000000 0.000000 158.887183 1385.386173
58.000000 -45.000000 0.000000 156.724837 1422.161415
59.000000 -45.000000 0.000000 154.566403 1459.082616
60.000000 -45.000000 0.000000 152.412045 1496.138969
61.000000 -45.000000 0.000000 150.579147 1459.926496
62.000000 -45.000000 0.000000 148.814526 1493.914301
63.000000 -45.000000 0.000000 146.920431 1513.488815
64.000000 -45.000000 0.000000 145.278657 1521.967032
65.000000 -45.000000 0.000000 143.637963 1531.584552
66.000000 -45.000000 0.000000 141.998388 1542.320063
67.000000 -45.000000 0.000000 140.359970 1554.150397
68.000000 -45.000000 0.000000 138.547533 1551.338755
69.000000 -45.000000 0.000000 136.966743 1554.232602
70.000000 -45.000000 0.000000 135.386740 1557.508313
71.000000 -45.000000 0.000000 133.826503 1564.884264
72.000000 -45.000000 0.000000 132.201995 1557.092635
73.000000 -45.000000 0.000000 130.720257 1550.165846
74.000000 -45.000000 0.000000 129.239343 1544.032129
75.000000 -45.000000 0.000000 127.759282 1538.700967
76.000000 -45.000000 0.000000 126.280103 1534.180727
77.000000 -45.000000 0.000000 124.801838 1530.478594
78.000000 -45.000000 0.000000 123.567835 1517.418765
79.000000 -45.000000 0.000000 122.202721 1496.093874
80.000000 -45.000000 0.000000 120.849159 1477.812739
81.000000 -45.000000 0.000000 119.579306 1456.513522
82.000000 -45.000000 0.000000 118.231324 1437.881520
83.000000 -45.000000 0.000000 117.006870 1418.182805
84.000000 -45.000000 0.000000 115.778268 1399.171031
-85.000000 -44.000000 0.000000 1330.260644 114.572614
-84.000000 -44.000000 0.000000 1348.363193 115.806543
-83.000000 -44.000000 0.000000 1367.231150 117.032954
-82.000000 -44.000000 0.000000 1388.036778 118.258275
-81.000000 -44.000000 0.000000 1408.610538 119.584985
-80.000000 -44.000000 0.000000 1428.681098 120.903226
-79.000000 -44.000000 0.000000 1440.552363 122.266510
-78.000000 -44.000000 0.000000 1452.788231 123.630299
-77.000000 -44.000000 0.000000 1465.379570 124.994577
-76.000000 -44.000000 0.000000 1478.264584 126.295430
-75.000000 -44.000000 0.000000 1480.649686 127.849994
-74.000000 -44.000000 0.000000 1486.251141 129.344343
-73.000000 -44.000000 0.000000 1492.349997 130.808354
-72.000000 -44.000000 0.000000 1502.479955 132.311593
-71.000000 -44.000000 0.000000 1501.740590 133.793583
-70.000000 -44.000000 0.000000 1501.483582 135.276232
-69.000000 -44.000000 0.000000 1501.709180 136.759520
-68.000000 -44.000000 0.000000 1501.992288 138.533536
-67.000000 -44.000000 0.000000 1494.339917 140.171471
-66.000000 -44.000000 0.000000 1502.956629 141.878014
-65.000000 -44.000000 0.000000 1489.035265 143.610093
-64.000000 -44.000000 0.000000 1463.253928 144.633701
-63.000000 -44.000000 0.000000 1436.917446 146.696336
-62.000000 -44.000000 0.000000 1410.816488 148.762308
-61.000000 -44.000000 0.000000 1384.964370 150.831479
-60.000000 -44.000000 0.000000 1359.375291 152.903721
-59.000000 -44.000000 0.000000 1330.648305 155.055858
-58.000000 -44.000000 0.000000 1318.546812 157.207415
-57.000000 -44.000000 0.000000 1306.832570 159.360069
-56.000000 -44.000000 0.000000 1295.516083 161.513776
-55.000000 -44.000000 0.000000 1284.607863 163.668494
-54.000000 -44.000000 0.000000 1274.118396 165.824185
-53.000000 -44.000000 0.000000 1246.803089 167.327530
-52.000000 -44.000000 0.000000 1235.403874 169.298013
-51.000000 -44.000000 0.000000 1224.649715 171.269458
-50.000000 -44.000000 0.000000 1177.526300 173.888380
-49.000000 -44.000000 0.000000 1160.384514 176.053477
-48.000000 -44.000000 0.000000 1143.334035 178.219103
-47.000000 -44.000000 0.000000 1126.379009 180.385241
-46.000000 -44.000000 0.000000 1100.302299 183.703296
-45.000000 -44.000000 0.000000 1085.234869 186.466018
-44.000000 -44.000000 0.000000 1061.935281 189.346982
-43.000000 -44.000000 0.000000 1038.741310 192.229941
-42.000000 -44.000000 0.000000 1015.660193 195.114807
-41.000000 -44.000000 0.000000 992.699802 198.001496
-40.000000 -44.000000 0.000000 969.868710 200.889930
-39.000000 -44.000000 0.000000 947.176268 203.780035
-38.000000 -44.000000 0.000000 924.632684 206.671740
-37.000000 -44.000000 0.000000 902.249116 209.564980
-36.000000 -44.000000 0.000000 870.361626 212.914296
-35.000000 -44.000000 0.000000 852.817192 216.147828
-34.000000 -44.000000 0.000000 835.313071 219.382299
-33.000000 -44.000000 0.000000 817.851851 222.617667
-32.000000 -44.000000 0.000000 800.436339 225.853895
-31.000000 -44.000000 0.000000 783.069585 229.090945
-30.000000 -44.000000 0.000000 765.643982 233.120970
-29.000000 -44.000000 0.000000 743.235719 237.233335
-28.000000 -44.000000 0.000000 720.837344 241.350821
-27.000000 -44.000000 0.000000 698.449811 245.473170
-26.000000 -44.000000 0.000000 703.049297 249.360234
-25.000000 -44.000000 0.000000 685.864014 253.358507
-24.000000 -44.000000 0.000000 668.693097 257.357277
-23.000000 -44.000000 0.000000 651.537682 261.356522
-22.000000 -44.000000 0.000000 634.399026 265.356220
-21.000000 -44.000000 0.000000 617.278526 269.356350
-20.000000 -44.000000 0.000000 602.720280 272.785695
-19.000000 -44.000000 0.000000 590.639230 278.392738
-18.000000 -44.000000 0.000000 578.568993 284.005879
-17.000000 -44.000000 0.000000 566.510261 289.624763
-16.000000 -44.000000 0.000000 554.463784 295.249062
-15.000000 -44.000000 0.000000 542.430378 300.878473
-14.000000 -44.000000 0.000000 530.410933 306.512714
-13.000000 -44.000000 0.000000 516.656017 314.624263
-12.000000 -44.000000 0.000000 502.099120 319.910915
-11.000000 -44.000000 0.000000 499.290704 326.047705
-10.000000 -44.000000 0.000000 490.363646 331.297372
-9.000000 -44.000000 0.000000 481.441632 336.547964
-8.000000 -44.000000 0.000000 472.524948 341.799438
-7.000000 -44.000000 0.000000 461.108409 342.423165
-6.000000 -44.000000 0.000000 453.241112 351.267426
-5.000000 -44.000000 0.000000 445.375410 360.124141
-4.000000 -44.000000 0.000000 437.511389 368.992413
-3.000000 -44.000000 0.000000 420.940281 375.602733
-2.000000 -44.000000 0.000000 413.583580 384.433078
-1.000000 -44.000000 0.000000 406.227632 393.263770
0.000000 -44.000000 0.000000 398.872478 402.094787
1.000000 -44.000000 0.000000 391.518162 410.926108
2.000000 -44.000000 0.000000 384.164733 419.757712
3.000000 -44.000000 0.000000 376.812243 428.589584
4.000000 -44.000000 0.000000 369.460747 437.421706
5.000000 -44.000000 0.000000 362.110307 446.254063
6.000000 -44.000000 0.000000 354.760988 455.086643
7.000000 -44.000000 0.000000 347.412862 463.919432
8.000000 -44.000000 0.000000 340.066004 472.752419
9.000000 -44.000000 0.000000 332.720500 481.585592
10.000000 -44.000000 0.000000 325.376442 490.418941
11.000000 -44.000000 0.000000 324.797293 499.035283
12.000000 -44.000000 0.000000 315.162325 518.940642
13.000000 -44.000000 0.000000 310.253732 528.343828
14.000000 -44.000000 0.000000 305.345258 537.773668
15.000000 -44.000000 0.000000 300.436911 547.228785
16.000000 -44.000000 0.000000 295.528695 556.707891
17.000000 -44.000000 0.000000 290.620618 566.209780
18.000000 -44.000000 0.000000 285.712687 575.733326
19.000000 -44.000000 0.000000 280.804909 585.277470
20.000000 -44.000000 0.000000 275.396822 588.673878
21.000000 -44.000000 0.000000 270.339212 607.920258
22.000000 -44.000000 0.000000 265.286919 627.168116
23.000000 -44.000000 0.000000 260.240255 646.417321
24.000000 -44.000000 0.000000 255.199553 665.667756
25.000000 -44.000000 0.000000 250.165173 684.919317
26.000000 -44.000000 0.000000 245.137504 704.171912
27.000000 -44.000000 0.000000 240.116969 723.425457
28.000000 -44.000000 0.000000 240.662542 739.208856
29.000000 -44.000000 0.000000 237.384614 759.251025
30.000000 -44.000000 0.000000 234.108015 779.380515
31.000000 -44.000000 0.000000 230.832800 799.590731
32.000000 -44.000000 0.000000 227.559030 819.875704
33.000000 -44.000000 0.000000 224.286768 840.230018
34.000000 -44.000000 0.000000 221.016081 860.648755
35.000000 -44.000000 0.000000 217.747039 881.127435
36.000000 -44.000000 0.000000 214.479719 901.661975
37.000000 -44.000000 0.000000 211.214199 922.248642
38.000000 -44.000000 0.000000 207.950565 942.884024
39.000000 -44.000000 0.000000 204.691297 956.610011
40.000000 -44.000000 0.000000 201.193540 975.283379
41.000000 -44.000000 0.000000 197.697507 993.970356
42.000000 -44.000000 0.000000 194.203293 1012.670189
43.000000 -44.000000 0.000000 191.593385 1022.928730
44.000000 -44.000000 0.000000 189.073106 1035.862651
45.000000 -44.000000 0.000000 186.231813 1050.923822
46.000000 -44.000000 0.000000 183.718376 1062.600662
47.000000 -44.000000 0.000000 181.205155 1074.521480
48.000000 -44.000000 0.000000 178.692159 1086.678246
49.000000 -44.000000 0.000000 177.345927 1190.655381
50.000000 -44.000000 0.000000 174.957309 1205.681850
51.000000 -44.000000 0.000000 172.568833 1221.066781
52.000000 -44.000000 0.000000 170.180503 1236.796797
53.000000 -44.000000 0.000000 167.792327 1252.858902
54.000000 -44.000000 0.000000 165.655838 1282.981848
55.000000 -44.000000 0.000000 163.234704 1228.368381
56.000000 -44.000000 0.000000 161.058994 1267.770617
57.000000 -44.000000 0.000000 158.886812 1307.358208
58.000000 -44.000000 0.000000 156.895711 1366.086574
59.000000 -44.000000 0.000000 154.746516 1403.237356
60.000000 -44.000000 0.000000 152.601653 1440.516703
61.000000 -44.000000 0.000000 150.656812 1396.224039
62.000000 -44.000000 0.000000 148.905462 1435.061589
63.000000 -44.000000 0.000000 147.043719 1452.206238
64.000000 -44.000000 0.000000 145.405971 1460.812736
65.000000 -44.000000 0.000000 143.769395 1470.604325
66.000000 -44.000000 0.000000 142.278239 1503.281442
67.000000 -44.000000 0.000000 140.063044 1490.689505
68.000000 -44.000000 0.000000 138.484664 1493.188087
69.000000 -44.000000 0.000000 136.907119 1496.085638
70.000000 -44.000000 0.000000 135.361970 1501.867555
71.000000 -44.000000 0.000000 133.765236 1505.176608
72.000000 -44.000000 0.000000 132.144869 1500.403900
73.000000 -44.000000 0.000000 130.669932 1495.038564
74.000000 -44.000000 0.000000 129.192233 1488.805155
75.000000 -44.000000 0.000000 127.715460 1483.403403
76.000000 -44.000000 0.000000 126.239647 1478.842423
77.000000 -44.000000 0.000000 124.960346 1470.552140
78.000000 -44.000000 0.000000 123.554746 1458.387954
79.000000 -44.000000 0.000000 122.158598 1437.576330
80.000000 -44.000000 0.000000 120.849140 1422.378261
81.000000 -44.000000 0.000000 119.561798 1406.878592
82.000000 -44.000000 0.000000 118.242795 1385.963054
83.000000 -44.000000 0.000000 117.004478 1366.309698
84.000000 -44.000000 0.000000 115.762100 1347.362056
85.000000 -44.000000 0.000000 114.515704 1329.137438
-85.000000 -43.000000 0.000000 1278.507833 114.528241
-84.000000 -43.000000 0.000000 1296.546672 115.780060
-83.000000 -43.000000 0.000000 1315.375596 117.024375
-82.000000 -43.000000 0.000000 1333.540649 118.235178
-81.000000 -43.000000 0.000000 1354.523787 119.558610
-80.000000 -43.000000 0.000000 1363.801809 120.907352
-79.000000 -43.000000 0.000000 1375.769252 122.268043
-78.000000 -43.000000 0.000000 1388.116637 123.629296
-77.000000 -43.000000 0.000000 1400.833919 124.991093
-76.000000 -43.000000 0.000000 1414.410508 126.298788
-75.000000 -43.000000 0.000000 1419.572997 127.815514
-74.000000 -43.000000 0.000000 1425.892160 129.334112
-73.000000 -43.000000 0.000000 1435.715818 130.827811
-72.000000 -43.000000 0.000000 1434.474982 132.306077
-71.000000 -43.000000 0.000000 1433.738610 133.785093
-70.000000 -43.000000 0.000000 1433.507480 135.264833
-69.000000 -43.000000 0.000000 1433.781835 136.745275
-68.000000 -43.000000 0.000000 1438.160555 138.501545
-67.000000 -43.000000 0.000000 1458.719695 140.174270
-66.000000 -43.000000 0.000000 1444.473423 141.902705
-65.000000 -43.000000 0.000000 1430.452798 143.631735
-64.000000 -43.000000 0.000000 1406.640794 144.600826
-63.000000 -43.000000 0.000000 1380.058465 146.655485
-62.000000 -43.000000 0.000000 1335.538741 148.323900
-61.000000 -43.000000 0.000000 1322.162030 150.466696
-60.000000 -43.000000 0.000000 1309.147059 152.610884
-59.000000 -43.000000 0.000000 1296.504722 154.756406
-58.000000 -43.000000 0.000000 1284.246026 156.903207
-57.000000 -43.000000 0.000000 1272.382057 159.051236
-56.000000 -43.000000 0.000000 1260.923958 161.200444
-55.000000 -43.000000 0.000000 1249.882892 163.350783
-54.000000 -43.000000 0.000000 1239.270004 165.502210
-53.000000 -43.000000 0.000000 1229.096387 167.654684
-52.000000 -43.000000 0.000000 1219.373035 169.808163
-51.000000 -43.000000 0.000000 1188.606255 171.223400
-50.000000 -43.000000 0.000000 1142.511475 173.740014
-49.000000 -43.000000 0.000000 1125.306262 175.902666
-48.000000 -43.000000 0.000000 1078.649098 178.471815
-47.000000 -43.000000 0.000000 1063.286384 180.821704
-46.000000 -43.000000 0.000000 1048.019119 183.171604
-45.000000 -43.000000 0.000000 1063.278547 187.146209
-44.000000 -43.000000 0.000000 1041.021791 189.290021
-43.000000 -43.000000 0.000000 1017.649195 192.164951
-42.000000 -43.000000 0.000000 994.383501 195.042027
-41.000000 -43.000000 0.000000 971.232393 197.921153
-40.000000 -43.000000 0.000000 948.204263 200.802242
-39.000000 -43.000000 0.000000 925.308294 203.685210
-38.000000 -43.000000 0.000000 902.554542 206.569979
-37.000000 -43.000000 0.000000 879.954040 209.456475
-36.000000 -43.000000 0.000000 853.295393 212.684819
-35.000000 -43.000000 0.000000 835.678989 215.912472
-34.000000 -43.000000 0.000000 818.100652 219.141238
-33.000000 -43.000000 0.000000 800.562891 222.371068
-32.000000 -43.000000 0.000000 783.068430 225.601917
-31.000000 -43.000000 0.000000 765.620239 228.833741
-30.000000 -43.000000 0.000000 748.221554 232.066501
-29.000000 -43.000000 0.000000 731.965458 237.000280
-28.000000 -43.000000 0.000000 709.581875 241.103170
-27.000000 -43.000000 0.000000 687.210274 245.211417
-26.000000 -43.000000 0.000000 694.313831 249.014818
-25.000000 -43.000000 0.000000 677.086206 253.009167
-24.000000 -43.000000 0.000000 659.870930 257.004135
-23.000000 -43.000000 0.000000 642.668997 260.999696
-22.000000 -43.000000 0.000000 625.481507 264.995821
-21.000000 -43.000000 0.000000 608.309685 268.992485
-20.000000 -43.000000 0.000000 595.786597 271.951286
-19.000000 -43.000000 0.000000 583.680934 277.538445
-18.000000 -43.000000 0.000000 571.585174 283.132508
-17.000000 -43.000000 0.000000 559.499960 288.733071
-16.000000 -43.000000 0.000000 547.425990 294.339765
-15.000000 -43.000000 0.000000 535.364026 299.952246
-14.000000 -43.000000 0.000000 533.846299 306.216528
-13.000000 -43.000000 0.000000 523.452622 312.029515
-12.000000 -43.000000 0.000000 507.820124 317.684260
-11.000000 -43.000000 0.000000 496.256503 325.242218
-10.000000 -43.000000 0.000000 487.316522 330.493243
-9.000000 -43.000000 0.000000 478.381134 335.745152
-8.000000 -43.000000 0.000000 469.450603 340.997905
-7.000000 -43.000000 0.000000 460.525209 346.251463
-6.000000 -43.000000 0.000000 451.046777 349.297231
-5.000000 -43.000000 0.000000 433.020023 354.064065
-4.000000 -43.000000 0.000000 425.666239 362.891521
-3.000000 -43.000000 0.000000 418.313287 371.719481
-2.000000 -43.000000 0.000000 410.961214 380.547910
-1.000000 -43.000000 0.000000 403.610066 389.376777
0.000000 -43.000000 0.000000 396.259896 398.206053
1.000000 -43.000000 0.000000 388.910759 407.035711
2.000000 -43.000000 0.000000 381.562714 415.865726
3.000000 -43.000000 0.000000 374.215826 424.696076
4.000000 -43.000000 0.000000 366.870164 433.526741
5.000000 -43.000000 0.000000 359.525804 442.357702
6.000000 -43.000000 0.000000 352.182826 451.188942
7.000000 -43.000000 0.000000 344.841320 460.020444
8.000000 -43.000000 0.000000 337.501381 468.852194
9.000000 -43.000000 0.000000 330.163113 477.684178
10.000000 -43.000000 0.000000 322.826632 486.516383
11.000000 -43.000000 0.000000 322.945755 494.810359
12.000000 -43.000000 0.000000 313.766162 513.106344
13.000000 -43.000000 0.000000 308.856287 522.565094
14.000000 -43.000000 0.000000 303.946491 532.048816
15.000000 -43.000000 0.000000 299.036778 541.556197
16.000000 -43.000000 0.000000 294.127151 551.086013
17.000000 -43.000000 0.000000 289.217616 560.637120
18.000000 -43.000000 0.000000 284.308178 570.208449
19.000000 -43.000000 0.000000 279.398840 579.798996
20.000000 -43.000000 0.000000 274.489609 589.407826
21.000000 -43.000000 0.000000 269.272959 596.942974
22.000000 -43.000000 0.000000 264.236055 616.181511
23.000000 -43.000000 0.000000 259.205399 635.421983
24.000000 -43.000000 0.000000 254.181364 654.664218
25.000000 -43.000000 0.000000 249.164350 673.908066
26.000000 -43.000000 0.000000 244.154790 693.153393
27.000000 -43.000000 0.000000 243.975683 710.602836
28.000000 -43.000000 0.000000 240.381448 721.844216
29.000000 -43.000000 0.000000 237.110099 742.047516
30.000000 -43.000000 0.000000 233.840265 762.331583
31.000000 -43.000000 0.000000 230.572009 782.690137
32.000000 -43.000000 0.000000 227.305400 803.117513
33.000000 -43.000000 0.000000 224.040509 823.608591
34.000000 -43.000000 0.000000 220.777414 844.158732
35.000000 -43.000000 0.000000 217.516193 864.763725
36.000000 -43.000000 0.000000 214.256934 885.419741
37.000000 -43.000000 0.000000 210.915275 899.529445
38.000000 -43.000000 0.000000 207.421680 918.209483
39.000000 -43.000000 0.000000 203.929901 936.903693
40.000000 -43.000000 0.000000 200.440031 955.611244
41.000000 -43.000000 0.000000 196.952172 974.331367
42.000000 -43.000000 0.000000 193.843905 989.507856
43.000000 -43.000000 0.000000 191.323995 1002.377687
44.000000 -43.000000 0.000000 188.804172 1015.433608
45.000000 -43.000000 0.000000 186.000975 1030.597096
46.000000 -43.000000 0.000000 183.490041 1042.420077
47.000000 -43.000000 0.000000 180.979393 1054.488415
48.000000 -43.000000 0.000000 178.469042 1066.793782
49.000000 -43.000000 0.000000 175.959001 1079.328072
50.000000 -43.000000 0.000000 174.439054 1165.848039
51.000000 -43.000000 0.000000 172.052476 1181.366649
52.000000 -43.000000 0.000000 169.666098 1197.238299
53.000000 -43.000000 0.000000 167.279929 1213.449135
54.000000 -43.000000 0.000000 164.893979 1229.985747
55.000000 -43.000000 0.000000 162.508257 1246.835172
56.000000 -43.000000 0.000000 160.122773 1263.984901
57.000000 -43.000000 0.000000 158.976349 1313.403710
58.000000 -43.000000 0.000000 156.856743 1283.259444
59.000000 -43.000000 0.000000 154.701193 1323.367555
60.000000 -43.000000 0.000000 152.549891 1363.612210
61.000000 -43.000000 0.000000 150.682320 1423.000420
62.000000 -43.000000 0.000000 149.012133 1376.653072
63.000000 -43.000000 0.000000 147.182193 1390.937434
64.000000 -43.000000 0.000000 145.548635 1399.683347
65.000000 -43.000000 0.000000 143.163222 1428.840453
66.000000 -43.000000 0.000000 141.586436 1430.490405
67.000000 -43.000000 0.000000 140.010502 1432.559483
68.000000 -43.000000 0.000000 138.500485 1436.731440
69.000000 -43.000000 0.000000 136.905422 1439.224567
70.000000 -43.000000 0.000000 135.311361 1442.140998
71.000000 -43.000000 0.000000 133.718338 1445.478172
72.000000 -43.000000 0.000000 132.126390 1449.233182
73.000000 -43.000000 0.000000 130.637623 1440.573224
74.000000 -43.000000 0.000000 129.157992 1433.601396
75.000000 -43.000000 0.000000 127.684659 1428.123681
76.000000 -43.000000 0.000000 126.212367 1423.518851
77.000000 -43.000000 0.000000 124.936689 1410.909078
78.000000 -43.000000 0.000000 123.533711 1398.638414
79.000000 -43.000000 0.000000 122.142627 1386.324110
80.000000 -43.000000 0.000000 120.839886 1373.082416
81.000000 -43.000000 0.000000 119.488622 1354.577278
82.000000 -43.000000 0.000000 118.240485 1334.250331
83.000000 -43.000000 0.000000 116.988335 1314.630226
84.000000 -43.000000 0.000000 115.732216 1295.735603
85.000000 -43.000000 0.000000 114.472171 1277.585308
-86.000000 -42.000000 0.000000 1227.218904 113.291966
-85.000000 -42.000000 0.000000 1242.570502 114.502701
-84.000000 -42.000000 0.000000 1258.103468 115.718736
-83.000000 -42.000000 0.000000 1273.811192 116.940084
-82.000000 -42.000000 0.000000 1283.282661 118.262989
-81.000000 -42.000000 0.000000 1287.281059 119.566948
-80.000000 -42.000000 0.000000 1298.946230 120.924260
-79.000000 -42.000000 0.000000 1313.217789 122.307255
-78.000000 -42.000000 0.000000 1322.582871 123.659290
-77.000000 -42.000000 0.000000 1332.309980 125.011943
-76.000000 -42.000000 0.000000 1355.304252 126.324541
-75.000000 -42.000000 0.000000 1355.591789 127.823401
-74.000000 -42.000000 0.000000 1354.685539 129.345292
-73.000000 -42.000000 0.000000 1344.045589 130.885164
-72.000000 -42.000000 0.000000 1342.464334 132.413774
-71.000000 -42.000000 0.000000 1341.421634 133.943089
-70.000000 -42.000000 0.000000 1340.918747 135.473086
-69.000000 -42.000000 0.000000 1340.956278 137.003740
-68.000000 -42.000000 0.000000 1353.371615 138.567175
-67.000000 -42.000000 0.000000 1348.653433 140.239909
-66.000000 -42.000000 0.000000 1344.146920 141.913458
-65.000000 -42.000000 0.000000 1339.854214 143.587795
-64.000000 -42.000000 0.000000 1330.179651 143.790582
-63.000000 -42.000000 0.000000 1315.917707 145.924576
-62.000000 -42.000000 0.000000 1302.000693 148.060259
-61.000000 -42.000000 0.000000 1288.439786 150.197558
-60.000000 -42.000000 0.000000 1275.246347 152.336407
-59.000000 -42.000000 0.000000 1262.431897 154.476740
-58.000000 -42.000000 0.000000 1250.008091 156.618496
-57.000000 -42.000000 0.000000 1237.986691 158.761619
-56.000000 -42.000000 0.000000 1226.379529 160.906054
-55.000000 -42.000000 0.000000 1215.198477 163.051748
-54.000000 -42.000000 0.000000 1204.455401 165.198652
-53.000000 -42.000000 0.000000 1194.162122 167.346721
-52.000000 -42.000000 0.000000 1184.330367 169.495910
-51.000000 -42.000000 0.000000 1174.971722 171.646176
-50.000000 -42.000000 0.000000 1086.549818 173.673575
-49.000000 -42.000000 0.000000 1070.917014 176.023235
-48.000000 -42.000000 0.000000 1055.371061 178.372911
-47.000000 -42.000000 0.000000 1039.915853 180.722603
-46.000000 -42.000000 0.000000 1054.825994 182.976978
-45.000000 -42.000000 0.000000 1036.793835 186.688325
-44.000000 -42.000000 0.000000 1016.167222 189.619761
-43.000000 -42.000000 0.000000 995.570561 192.553239
-42.000000 -42.000000 0.000000 973.425402 195.000599
-41.000000 -42.000000 0.000000 950.082824 197.871702
-40.000000 -42.000000 0.000000 926.856452 200.744997
-39.000000 -42.000000 0.000000 903.755244 203.620393
-38.000000 -42.000000 0.000000 880.789049 206.497801
-37.000000 -42.000000 0.000000 857.968709 209.377139
-36.000000 -42.000000 0.000000 836.369949 212.491995
-35.000000 -42.000000 0.000000 818.681609 215.713208
-34.000000 -42.000000 0.000000 801.028978 218.935725
-33.000000 -42.000000 0.000000 783.414469 222.159489
-32.000000 -42.000000 0.000000 765.840712 225.384447
-31.000000 -42.000000 0.000000 748.310578 228.610547
-30.000000 -42.000000 0.000000 730.827208 231.837742
-29.000000 -42.000000 0.000000 713.394037 235.065988
-28.000000 -42.000000 0.000000 698.647668 240.898415
-27.000000 -42.000000 0.000000 676.303148 244.991815
-26.000000 -42.000000 0.000000 685.813215 248.720651
-25.000000 -42.000000 0.000000 668.548205 252.710255
-24.000000 -42.000000 0.000000 651.293727 256.700627
-23.000000 -42.000000 0.000000 634.050643 260.691733
-22.000000 -42.000000 0.000000 612.710829 264.486984
-21.000000 -42.000000 0.000000 600.584880 268.477135
-20.000000 -42.000000 0.000000 591.000672 270.178092
-19.000000 -42.000000 0.000000 580.578913 275.945006
-18.000000 -42.000000 0.000000 570.159343 281.718003
-17.000000 -42.000000 0.000000 559.742082 287.496716
-16.000000 -42.000000 0.000000 549.327262 293.280808
-15.000000 -42.000000 0.000000 538.915024 299.069966
-14.000000 -42.000000 0.000000 528.505523 304.863902
-13.000000 -42.000000 0.000000 512.345465 311.022584
-12.000000 -42.000000 0.000000 502.753878 316.209706
-11.000000 -42.000000 0.000000 493.167435 321.397695
-10.000000 -42.000000 0.000000 483.586443 326.586510
-9.000000 -42.000000 0.000000 474.011232 331.776111
-8.000000 -42.000000 0.000000 464.442160 336.966464
-7.000000 -42.000000 0.000000 445.191528 342.571595
-6.000000 -42.000000 0.000000 437.794126 341.460951
-5.000000 -42.000000 0.000000 430.444776 350.283046
-4.000000 -42.000000 0.000000 423.096404 359.105927
-3.000000 -42.000000 0.000000 415.749062 367.929537
-2.000000 -42.000000 0.000000 408.402804 376.753825
-1.000000 -42.000000 0.000000 401.057692 385.578745
0.000000 -42.000000 0.000000 393.713789 394.404254
1.000000 -42.000000 0.000000 386.371163 403.230313
2.000000 -42.000000 0.000000 379.029890 412.056888
3.000000 -42.000000 0.000000 371.690049 420.883945
4.000000 -42.000000 0.000000 364.351726 429.711455
5.000000 -42.000000 0.000000 357.015017 438.539390
6.000000 -42.000000 0.000000 349.680021 447.367726
7.000000 -42.000000 0.000000 342.346849 456.196439
8.000000 -42.000000 0.000000 335.015621 465.025508
9.000000 -42.000000 0.000000 327.686468 473.854912
10.000000 -42.000000 0.000000 327.270102 482.527761
11.000000 -42.000000 0.000000 321.166335 490.674277
12.000000 -42.000000 0.000000 312.421677 507.391929
13.000000 -42.000000 0.000000 307.511334 516.905285
14.000000 -42.000000 0.000000 302.601054 526.441911
15.000000 -42.000000 0.000000 297.690842 536.000564
16.000000 -42.000000 0.000000 292.780701 545.580087
17.000000 -42.000000 0.000000 287.870634 555.179398
18.000000 -42.000000 0.000000 282.960645 564.797491
19.000000 -42.000000 0.000000 278.050738 574.433420
20.000000 -42.000000 0.000000 273.140918 584.086303
21.000000 -42.000000 0.000000 268.231189 593.755314
22.000000 -42.000000 0.000000 263.230893 605.411491
23.000000 -42.000000 0.000000 258.217264 624.636253
24.000000 -42.000000 0.000000 253.210955 643.863747
25.000000 -42.000000 0.000000 248.212411 663.093736
26.000000 -42.000000 0.000000 247.163128 679.338216
27.000000 -42.000000 0.000000 243.644269 696.768699
28.000000 -42.000000 0.000000 240.131630 704.794012
29.000000 -42.000000 0.000000 236.867308 725.157294
30.000000 -42.000000 0.000000 233.604698 745.594450
31.000000 -42.000000 0.000000 230.343872 766.099569
32.000000 -42.000000 0.000000 227.084909 786.667336
33.000000 -42.000000 0.000000 223.827889 807.292962
34.000000 -42.000000 0.000000 220.572897 827.972123
35.000000 -42.000000 0.000000 217.320026 848.700907
36.000000 -42.000000 0.000000 213.659762 861.150460
37.000000 -42.000000 0.000000 210.172148 879.852526
38.000000 -42.000000 0.000000 206.686526 898.568452
39.000000 -42.000000 0.000000 203.203000 917.297390
40.000000 -42.000000 0.000000 199.721679 936.038559
41.000000 -42.000000 0.000000 196.242680 954.791239
42.000000 -42.000000 0.000000 193.602176 968.917246
43.000000 -42.000000 0.000000 191.083082 981.912420
44.000000 -42.000000 0.000000 188.564099 995.094230
45.000000 -42.000000 0.000000 185.797369 1010.361678
46.000000 -42.000000 0.000000 183.289317 1022.335522
47.000000 -42.000000 0.000000 180.781631 1034.555980
48.000000 -42.000000 0.000000 178.274326 1047.014417
49.000000 -42.000000 0.000000 175.767419 1059.702439
50.000000 -42.000000 0.000000 173.260927 1072.611899
51.000000 -42.000000 0.000000 170.754867 1085.734899
52.000000 -42.000000 0.000000 169.175179 1157.746932
53.000000 -42.000000 0.000000 166.791366 1174.115568
54.000000 -42.000000 0.000000 164.407841 1190.816379
55.000000 -42.000000 0.000000 162.024615 1207.835588
56.000000 -42.000000 0.000000 159.641704 1225.159924
57.000000 -42.000000 0.000000 157.259119 1242.776628
58.000000 -42.000000 0.000000 154.876878 1260.673443
59.000000 -42.000000 0.000000 152.494996 1278.838609
60.000000 -42.000000 0.000000 152.390610 1347.301392
61.000000 -42.000000 0.000000 150.591412 1341.394664
62.000000 -42.000000 0.000000 149.134507 1318.747773
63.000000 -42.000000 0.000000 147.347378 1367.218940
64.000000 -42.000000 0.000000 144.691808 1369.638112
65.000000 -42.000000 0.000000 143.117456 1370.800762
66.000000 -42.000000 0.000000 141.544001 1372.401913
67.000000 -42.000000 0.000000 140.049005 1374.963057
68.000000 -42.000000 0.000000 138.456593 1377.006306
69.000000 -42.000000 0.000000 136.865234 1379.493569
70.000000 -42.000000 0.000000 135.274964 1382.422451
71.000000 -42.000000 0.000000 133.685823 1385.790149
72.000000 -42.000000 0.000000 132.097850 1389.593476
73.000000 -42.000000 0.000000 130.597667 1386.230585
74.000000 -42.000000 0.000000 129.136633 1378.423642
75.000000 -42.000000 0.000000 127.666889 1372.863955
76.000000 -42.000000 0.000000 126.326771 1364.009379
77.000000 -42.000000 0.000000 124.925939 1351.321777
78.000000 -42.000000 0.000000 123.525729 1338.935656
79.000000 -42.000000 0.000000 122.144155 1340.070600
80.000000 -42.000000 0.000000 120.836084 1311.634228
81.000000 -42.000000 0.000000 119.532524 1300.007095
82.000000 -42.000000 0.000000 118.254686 1287.249893
83.000000 -42.000000 0.000000 116.977424 1274.858327
84.000000 -42.000000 0.000000 115.700756 1262.843160
85.000000 -42.000000 0.000000 114.358285 1252.323823
86.000000 -42.000000 0.000000 113.201846 1228.711726
-86.000000 -41.000000 0.000000 1193.977106 113.335767
-85.000000 -41.000000 0.000000 1209.181876 114.540957
-84.000000 -41.000000 0.000000 1224.568062 115.751392
-83.000000 -41.000000 0.000000 1240.692038 116.979797
-82.000000 -41.000000 0.000000 1252.846716 118.216639
-81.000000 -41.000000 0.000000 1261.646611 119.545404
-80.000000 -41.000000 0.000000 1270.384131 120.893282
-79.000000 -41.000000 0.000000 1279.507506 122.241883
-78.000000 -41.000000 0.000000 1289.008542 123.591184
-77.000000 -41.000000 0.000000 1305.839408 124.942230
-76.000000 -41.000000 0.000000 1304.486724 126.320026
-75.000000 -41.000000 0.000000 1316.187000 127.703380
-74.000000 -41.000000 0.000000 1317.956085 129.240625
-73.000000 -41.000000 0.000000 1312.065876 130.785971
-72.000000 -41.000000 0.000000 1310.456570 132.311434
-71.000000 -41.000000 0.000000 1309.398928 133.837674
-70.000000 -41.000000 0.000000 1308.894286 135.364665
-69.000000 -41.000000 0.000000 1308.943285 136.892382
-68.000000 -41.000000 0.000000 1318.655741 138.512272
-67.000000 -41.000000 0.000000 1313.918015 140.181390
-66.000000 -41.000000 0.000000 1309.397436 141.851409
-65.000000 -41.000000 0.000000 1299.889030 143.493169
-64.000000 -41.000000 0.000000 1291.109463 145.180408
-63.000000 -41.000000 0.000000 1282.680446 145.687733
-62.000000 -41.000000 0.000000 1268.565368 147.817431
-61.000000 -41.000000 0.000000 1254.811518 149.948919
-60.000000 -41.000000 0.000000 1241.430902 152.082121
-59.000000 -41.000000 0.000000 1228.435715 154.216967
-58.000000 -41.000000 0.000000 1215.838318 156.353389
-57.000000 -41.000000 0.000000 1203.651199 158.491324
-56.000000 -41.000000 0.000000 1191.886944 160.630710
-55.000000 -41.000000 0.000000 1180.558195 162.771492
-54.000000 -41.000000 0.000000 1169.677605 164.913613
-53.000000 -41.000000 0.000000 1159.257794 167.057024
-52.000000 -41.000000 0.000000 1149.311295 169.201674
-51.000000 -41.000000 0.000000 1079.369154 171.256129
-50.000000 -41.000000 0.000000 1063.560661 173.605146
-49.000000 -41.000000 0.000000 1047.834372 175.954196
-48.000000 -41.000000 0.000000 1032.194043 178.303279
-47.000000 -41.000000 0.000000 1016.643643 180.652394
-46.000000 -41.000000 0.000000 1028.174152 182.872837
-45.000000 -41.000000 0.000000 1010.425548 186.259156
-44.000000 -41.000000 0.000000 989.744475 189.182695
-43.000000 -41.000000 0.000000 969.091851 192.108523
-42.000000 -41.000000 0.000000 948.469534 195.036537
-41.000000 -41.000000 0.000000 929.272797 197.853165
-40.000000 -41.000000 0.000000 905.847661 200.718222
-39.000000 -41.000000 0.000000 882.540191 203.585611
-38.000000 -41.000000 0.000000 859.359961 206.455236
-37.000000 -41.000000 0.000000 836.317550 209.327005
-36.000000 -41.000000 0.000000 819.594015 212.335923
-35.000000 -41.000000 0.000000 801.834009 215.550137
-34.000000 -41.000000 0.000000 784.107242 218.765862
-33.000000 -41.000000 0.000000 766.416019 221.983032
-32.000000 -41.000000 0.000000 748.762861 225.201584
-31.000000 -41.000000 0.000000 731.150524 228.421461
-30.000000 -41.000000 0.000000 713.582032 231.642608
-29.000000 -41.000000 0.000000 696.060704 234.864971
-28.000000 -41.000000 0.000000 678.590193 238.088502
-27.000000 -41.000000 0.000000 665.744772 244.814476
-26.000000 -41.000000 0.000000 677.556288 248.477913
-25.000000 -41.000000 0.000000 644.129780 252.260584
-24.000000 -41.000000 0.000000 631.974519 256.243344
-23.000000 -41.000000 0.000000 619.821740 260.226927
-22.000000 -41.000000 0.000000 607.671591 264.211296
-21.000000 -41.000000 0.000000 595.524235 268.196417
-20.000000 -41.000000 0.000000 585.821373 268.990228
-19.000000 -41.000000 0.000000 575.390641 274.737014
-18.000000 -41.000000 0.000000 564.961785 280.490737
-17.000000 -41.000000 0.000000 554.534912 286.250977
-16.000000 -41.000000 0.000000 544.110134 292.017348
-15.000000 -41.000000 0.000000 533.687576 297.789496
-14.000000 -41.000000 0.000000 523.267370 303.567089
-13.000000 -41.000000 0.000000 507.402472 309.603951
-12.000000 -41.000000 0.000000 497.789753 314.791971
-11.000000 -41.000000 0.000000 488.181400 319.980833
-10.000000 -41.000000 0.000000 478.577676 325.170497
-9.000000 -41.000000 0.000000 468.978865 330.360924
-8.000000 -41.000000 0.000000 459.385275 335.552079
-7.000000 -41.000000 0.000000 442.636074 341.160271
-6.000000 -41.000000 0.000000 435.377612 346.496031
-5.000000 -41.000000 0.000000 427.931140 346.603339
-4.000000 -41.000000 0.000000 420.589322 355.419034
-3.000000 -41.000000 0.000000 413.248773 364.235814
-2.000000 -41.000000 0.000000 405.909561 373.053602
-1.000000 -41.000000 0.000000 398.571761 381.872328
0.000000 -41.000000 0.000000 391.235452 390.691928
1.000000 -41.000000 0.000000 383.900720 399.512345
2.000000 -41.000000 0.000000 376.567656 408.333526
3.000000 -41.000000 0.000000 369.236361 417.155421
4.000000 -41.000000 0.000000 361.906941 425.977987
5.000000 -41.000000 0.000000 354.579512 434.801184
6.000000 -41.000000 0.000000 347.254202 443.624972
7.000000 -41.000000 0.000000 339.931146 452.449318
8.000000 -41.000000 0.000000 332.610495 461.274190
9.000000 -41.000000 0.000000 331.666104 470.290753
10.000000 -41.000000 0.000000 325.562871 478.454044
11.000000 -41.000000 0.000000 319.460237 486.629304
12.000000 -41.000000 0.000000 313.358236 494.815939
13.000000 -41.000000 0.000000 306.219563 511.368349
14.000000 -41.000000 0.000000 301.309663 520.956761
15.000000 -41.000000 0.000000 296.399843 530.565560
16.000000 -41.000000 0.000000 291.490107 540.193656
17.000000 -41.000000 0.000000 286.580460 549.840038
18.000000 -41.000000 0.000000 281.670905 559.503758
19.000000 -41.000000 0.000000 276.761449 569.183934
20.000000 -41.000000 0.000000 271.852096 578.879740
21.000000 -41.000000 0.000000 266.942853 588.590404
22.000000 -41.000000 0.000000 262.033724 598.315202
23.000000 -41.000000 0.000000 257.276387 614.071177
24.000000 -41.000000 0.000000 252.288877 633.276733
25.000000 -41.000000 0.000000 250.371923 648.180238
26.000000 -41.000000 0.000000 246.858957 665.628395
27.000000 -41.000000 0.000000 243.347823 683.101324
28.000000 -41.000000 0.000000 239.913188 688.081618
29.000000 -41.000000 0.000000 236.656338 708.602760
30.000000 -41.000000 0.000000 233.401410 729.190588
31.000000 -41.000000 0.000000 230.148487 749.839607
32.000000 -41.000000 0.000000 226.897653 770.544899
33.000000 -41.000000 0.000000 223.649001 791.302046
34.000000 -41.000000 0.000000 219.906939 804.109477
35.000000 -41.000000 0.000000 216.423396 822.820077
36.000000 -41.000000 0.000000 212.941921 841.545097
37.000000 -41.000000 0.000000 209.462617 860.283596
38.000000 -41.000000 0.000000 205.985593 879.034712
39.000000 -41.000000 0.000000 202.510968 897.797654
40.000000 -41.000000 0.000000 199.038866 916.571695
41.000000 -41.000000 0.000000 195.569422 935.356168
42.000000 -41.000000 0.000000 193.388658 948.413725
43.000000 -41.000000 0.000000 190.870756 961.538406
44.000000 -41.000000 0.000000 188.352996 974.850129
45.000000 -41.000000 0.000000 185.621084 990.223165
46.000000 -41.000000 0.000000 183.116294 1002.352769
47.000000 -41.000000 0.000000 180.611961 1014.730105
48.000000 -41.000000 0.000000 178.108104 1027.346219
49.000000 -41.000000 0.000000 175.604743 1040.192425
50.000000 -41.000000 0.000000 173.101901 1053.260303
51.000000 -41.000000 0.000000 170.599598 1066.541704
52.000000 -41.000000 0.000000 168.097861 1080.028751
53.000000 -41.000000 0.000000 166.326849 1134.866123
54.000000 -41.000000 0.000000 163.946112 1151.741094
55.000000 -41.000000 0.000000 161.565758 1168.940056
56.000000 -41.000000 0.000000 159.185804 1186.448919
57.000000 -41.000000 0.000000 156.806269 1204.254165
58.000000 -41.000000 0.000000 154.427172 1222.342843
59.000000 -41.000000 0.000000 152.048533 1240.702556
60.000000 -41.000000 0.000000 149.670375 1259.321450
61.000000 -41.000000 0.000000 150.023362 1147.998285
62.000000 -41.000000 0.000000 149.231032 1187.075943
63.000000 -41.000000 0.000000 147.050550 1321.321551
64.000000 -41.000000 0.000000 144.655862 1311.690126
65.000000 -41.000000 0.000000 143.084915 1312.780135
66.000000 -41.000000 0.000000 141.604960 1313.722723
67.000000 -41.000000 0.000000 140.015226 1315.273047
68.000000 -41.000000 0.000000 138.426594 1317.289705
69.000000 -41.000000 0.000000 136.839102 1319.770558
70.000000 -41.000000 0.000000 135.252790 1322.712996
71.000000 -41.000000 0.000000 133.667701 1326.113945
72.000000 -41.000000 0.000000 132.083878 1329.969888
73.000000 -41.000000 0.000000 130.570700 1331.916776
74.000000 -41.000000 0.000000 129.124836 1326.662198
75.000000 -41.000000 0.000000 127.662155 1317.626743
76.000000 -41.000000 0.000000 126.326080 1304.622487
77.000000 -41.000000 0.000000 124.928099 1291.797953
78.000000 -41.000000 0.000000 123.459903 1291.931439
79.000000 -41.000000 0.000000 122.130412 1284.730702
80.000000 -41.000000 0.000000 120.796147 1276.294885
81.000000 -41.000000 0.000000 119.495604 1265.599543
82.000000 -41.000000 0.000000 118.220297 1252.662198
83.000000 -41.000000 0.000000 116.945621 1240.097007
84.000000 -41.000000 0.000000 115.596723 1227.138844
85.000000 -41.000000 0.000000 114.449666 1209.614382
86.000000 -41.000000 0.000000 113.222599 1195.162818
-87.000000 -40.000000 0.000000 1145.837159 112.149559
-86.000000 -40.000000 0.000000 1160.717005 113.344044
-85.000000 -40.000000 0.000000 1175.785540 114.543711
-84.000000 -40.000000 0.000000 1193.744169 115.727116
-83.000000 -40.000000 0.000000 1205.838343 116.961874
-82.000000 -40.000000 0.000000 1218.085778 118.196940
-81.000000 -40.000000 0.000000 1227.724904 119.497534
-80.000000 -40.000000 0.000000 1236.588527 120.842418
-79.000000 -40.000000 0.000000 1245.846651 122.188092
-78.000000 -40.000000 0.000000 1260.535571 123.534506
-77.000000 -40.000000 0.000000 1271.632967 124.878325
-76.000000 -40.000000 0.000000 1269.014101 126.255391
-75.000000 -40.000000 0.000000 1279.079544 127.608201
-74.000000 -40.000000 0.000000 1281.230044 129.149767
-73.000000 -40.000000 0.000000 1283.491640 130.684396
-72.000000 -40.000000 0.000000 1278.471689 132.222465
-71.000000 -40.000000 0.000000 1277.398374 133.745473
-70.000000 -40.000000 0.000000 1276.891899 135.269305
-69.000000 -40.000000 0.000000 1288.955920 136.808750
-68.000000 -40.000000 0.000000 1283.977287 138.473034
-67.000000 -40.000000 0.000000 1279.219095 140.138346
-66.000000 -40.000000 0.000000 1270.309716 141.747481
-65.000000 -40.000000 0.000000 1261.341694 143.431860
-64.000000 -40.000000 0.000000 1252.507085 145.116657
-63.000000 -40.000000 0.000000 1243.808729 146.801857
-62.000000 -40.000000 0.000000 1235.241109 147.595520
-61.000000 -40.000000 0.000000 1221.284989 149.720880
-60.000000 -40.000000 0.000000 1207.707886 151.848129
-59.000000 -40.000000 0.000000 1194.522723 153.977189
-58.000000 -40.000000 0.000000 1181.742619 156.107986
-57.000000 -40.000000 0.000000 1169.380856 158.240449
-56.000000 -40.000000 0.000000 1157.450836 160.374512
-55.000000 -40.000000 0.000000 1145.966045 162.510112
-54.000000 -40.000000 0.000000 1134.939998 164.647189
-53.000000 -40.000000 0.000000 1124.386192 166.785687
-52.000000 -40.000000 0.000000 1072.568733 168.870926
-51.000000 -40.000000 0.000000 1056.587887 171.218839
-50.000000 -40.000000 0.000000 1040.684544 173.566817
-49.000000 -40.000000 0.000000 1024.862312 175.914856
-48.000000 -40.000000 0.000000 1009.125007 178.262954
-47.000000 -40.000000 0.000000 1014.237607 180.563195
-46.000000 -40.000000 0.000000 1001.602127 182.791349
-45.000000 -40.000000 0.000000 984.183045 185.858902
-44.000000 -40.000000 0.000000 963.447235 188.774062
-43.000000 -40.000000 0.000000 942.738264 191.691771
-42.000000 -40.000000 0.000000 922.057941 194.611914
-41.000000 -40.000000 0.000000 901.408238 197.534383
-40.000000 -40.000000 0.000000 880.791308 200.459076
-39.000000 -40.000000 0.000000 861.688101 203.580881
-38.000000 -40.000000 0.000000 838.293077 206.442303
-37.000000 -40.000000 0.000000 815.027196 209.306094
-36.000000 -40.000000 0.000000 802.976964 212.216685
-35.000000 -40.000000 0.000000 785.145830 215.423341
-34.000000 -40.000000 0.000000 767.345362 218.631731
-33.000000 -40.000000 0.000000 749.577744 221.841779
-32.000000 -40.000000 0.000000 731.845368 225.053414
-31.000000 -40.000000 0.000000 714.150861 228.266569
-30.000000 -40.000000 0.000000 696.035781 230.865768
-29.000000 -40.000000 0.000000 685.084924 234.450072
-28.000000 -40.000000 0.000000 674.160495 238.034456
-27.000000 -40.000000 0.000000 663.263800 241.618917
-26.000000 -40.000000 0.000000 651.471470 248.076149
-25.000000 -40.000000 0.000000 639.297920 252.051529
-24.000000 -40.000000 0.000000 627.126114 256.027975
-23.000000 -40.000000 0.000000 614.956155 260.005438
-22.000000 -40.000000 0.000000 602.788155 263.983873
-21.000000 -40.000000 0.000000 590.622235 267.963235
-20.000000 -40.000000 0.000000 578.458527 271.943485
-19.000000 -40.000000 0.000000 570.299343 273.592305
-18.000000 -40.000000 0.000000 559.862838 279.325286
-17.000000 -40.000000 0.000000 549.428043 285.065647
-16.000000 -40.000000 0.000000 538.995057 290.812952
-15.000000 -40.000000 0.000000 528.563989 296.566796
-14.000000 -40.000000 0.000000 518.134953 302.326807
-13.000000 -40.000000 0.000000 502.563086 308.243869
-12.000000 -40.000000 0.000000 492.930836 313.431827
-11.000000 -40.000000 0.000000 483.302218 318.620632
-10.000000 -40.000000 0.000000 473.677453 323.810243
-9.000000 -40.000000 0.000000 464.056783 329.000623
-8.000000 -40.000000 0.000000 447.463813 334.476717
-7.000000 -40.000000 0.000000 440.178515 339.823613
-6.000000 -40.000000 0.000000 432.897763 345.172802
-5.000000 -40.000000 0.000000 425.480206 343.028204
-4.000000 -40.000000 0.000000 418.146121 351.833946
-3.000000 -40.000000 0.000000 410.813588 360.641269
-2.000000 -40.000000 0.000000 403.482692 369.450061
-1.000000 -40.000000 0.000000 396.153525 378.260219
0.000000 -40.000000 0.000000 388.826184 387.071650
1.000000 -40.000000 0.000000 381.500773 395.884269
2.000000 -40.000000 0.000000 374.177408 404.697998
3.000000 -40.000000 0.000000 366.856209 413.512766
4.000000 -40.000000 0.000000 359.537309 422.328509
5.000000 -40.000000 0.000000 352.220853 431.145166
6.000000 -40.000000 0.000000 344.906994 439.962682
7.000000 -40.000000 0.000000 337.595903 448.781007
8.000000 -40.000000 0.000000 330.287762 457.600094
9.000000 -40.000000 0.000000 330.029510 466.283070
10.000000 -40.000000 0.000000 323.928728 474.474849
11.000000 -40.000000 0.000000 317.828642 482.677729
12.000000 -40.000000 0.000000 311.729292 490.891154
13.000000 -40.000000 0.000000 304.981651 505.958320
14.000000 -40.000000 0.000000 300.073014 515.597253
15.000000 -40.000000 0.000000 295.164500 525.254929
16.000000 -40.000000 0.000000 290.256115 534.930332
17.000000 -40.000000 0.000000 285.347865 544.622519
18.000000 -40.000000 0.000000 280.439758 554.330608
19.000000 -40.000000 0.000000 275.531800 564.053779
20.000000 -40.000000 0.000000 270.624001 573.791264
21.000000 -40.000000 0.000000 265.716369 583.542348
22.000000 -40.000000 0.000000 260.808913 593.306360
23.000000 -40.000000 0.000000 261.218208 604.978812
24.000000 -40.000000 0.000000 253.601258 617.145054
25.000000 -40.000000 0.000000 250.094321 634.609241
26.000000 -40.000000 0.000000 246.589364 652.098519
27.000000 -40.000000 0.000000 243.086473 669.610922
28.000000 -40.000000 0.000000 239.726205 671.732248
29.000000 -40.000000 0.000000 236.477274 692.407994
30.000000 -40.000000 0.000000 233.230487 713.142993
31.000000 -40.000000 0.000000 229.985935 733.932224
32.000000 -40.000000 0.000000 226.743715 754.771205
33.000000 -40.000000 0.000000 222.682888 765.810529
34.000000 -40.000000 0.000000 219.205454 784.545418
35.000000 -40.000000 0.000000 215.730257 803.294283
36.000000 -40.000000 0.000000 212.257408 822.056166
37.000000 -40.000000 0.000000 208.787025 840.830196
38.000000 -40.000000 0.000000 205.319231 859.615577
39.000000 -40.000000 0.000000 201.854162 878.411581
40.000000 -40.000000 0.000000 198.391958 897.217540
41.000000 -40.000000 0.000000 195.719958 914.939994
42.000000 -40.000000 0.000000 193.203446 928.003066
43.000000 -40.000000 0.000000 190.687111 941.261571
44.000000 -40.000000 0.000000 188.170960 954.707366
45.000000 -40.000000 0.000000 185.472198 970.187593
46.000000 -40.000000 0.000000 182.971052 982.478029
47.000000 -40.000000 0.000000 180.470463 995.017159
48.000000 -40.000000 0.000000 177.970456 1007.795700
49.000000 -40.000000 0.000000 175.471055 1020.804661
50.000000 -40.000000 0.000000 172.972288 1034.035345
51.000000 -40.000000 0.000000 170.474181 1047.479352
52.000000 -40.000000 0.000000 167.976764 1061.128572
53.000000 -40.000000 0.000000 165.480068 1074.975189
54.000000 -40.000000 0.000000 163.508998 1112.769803
55.000000 -40.000000 0.000000 161.131895 1130.159321
56.000000 -40.000000 0.000000 158.755291 1147.863416
57.000000 -40.000000 0.000000 158.207582 1083.539697
58.000000 -40.000000 0.000000 156.119002 1095.845128
59.000000 -40.000000 0.000000 154.031090 1108.308579
60.000000 -40.000000 0.000000 151.943874 1120.924779
61.000000 -40.000000 0.000000 149.857382 1133.688628
62.000000 -40.000000 0.000000 149.032970 1165.663297
63.000000 -40.000000 0.000000 147.220926 1215.120737
64.000000 -40.000000 0.000000 145.544925 1218.581260
65.000000 -40.000000 0.000000 143.869394 1222.465383
66.000000 -40.000000 0.000000 142.080937 1217.030628
67.000000 -40.000000 0.000000 140.399410 1220.874787
68.000000 -40.000000 0.000000 138.410496 1257.582853
69.000000 -40.000000 0.000000 136.827033 1260.056670
70.000000 -40.000000 0.000000 135.244846 1263.013924
71.000000 -40.000000 0.000000 133.663978 1266.451229
72.000000 -40.000000 0.000000 132.084478 1270.364689
73.000000 -40.000000 0.000000 130.556730 1277.635473
74.000000 -40.000000 0.000000 129.113819 1272.277541
75.000000 -40.000000 0.000000 127.733874 1258.609265
76.000000 -40.000000 0.000000 126.113078 1268.894344
77.000000 -40.000000 0.000000 124.785017 1261.024991
78.000000 -40.000000 0.000000 123.457548 1253.448928
79.000000 -40.000000 0.000000 122.130690 1246.171503
80.000000 -40.000000 0.000000 120.804463 1239.197977
81.000000 -40.000000 0.000000 119.469584 1231.291829
82.000000 -40.000000 0.000000 118.148886 1216.147467
83.000000 -40.000000 0.000000 116.841667 1202.787521
84.000000 -40.000000 0.000000 115.655789 1188.614760
85.000000 -40.000000 0.000000 114.432495 1177.017288
86.000000 -40.000000 0.000000 113.237466 1161.670635
87.000000 -40.000000 0.000000 112.082407 1147.586220
-87.000000 -39.000000 0.000000 1112.702675 112.128895
-86.000000 -39.000000 0.000000 1134.963787 113.257849
-85.000000 -39.000000 0.000000 1146.826354 114.489940
-84.000000 -39.000000 0.000000 1158.854805 115.722403
-83.000000 -39.000000 0.000000 1171.044030 116.955226
-82.000000 -39.000000 0.000000 1183.389061 118.188399
-81.000000 -39.000000 0.000000 1193.842800 119.461526
-80.000000 -39.000000 0.000000 1202.839330 120.803282
-79.000000 -39.000000 0.000000 1215.404556 122.144730
-78.000000 -39.000000 0.000000 1226.217458 123.484751
-77.000000 -39.000000 0.000000 1226.612010 124.846357
-76.000000 -39.000000 0.000000 1236.355088 126.193632
-75.000000 -39.000000 0.000000 1241.872526 127.564216
-74.000000 -39.000000 0.000000 1244.507717 129.072746
-73.000000 -39.000000 0.000000 1246.800495 130.603726
-72.000000 -39.000000 0.000000 1249.580801 132.135707
-71.000000 -39.000000 0.000000 1245.421680 133.666513
-70.000000 -39.000000 0.000000 1244.913288 135.187033
-69.000000 -39.000000 0.000000 1254.345375 136.789280
-68.000000 -39.000000 0.000000 1250.307906 138.343636
-67.000000 -39.000000 0.000000 1241.013645 140.024302
-66.000000 -39.000000 0.000000 1231.850196 141.705484
-65.000000 -39.000000 0.000000 1222.820499 143.387163
-64.000000 -39.000000 0.000000 1213.927540 145.069323
-63.000000 -39.000000 0.000000 1205.174345 146.751947
-62.000000 -39.000000 0.000000 1196.563982 148.435019
-61.000000 -39.000000 0.000000 1187.868814 149.513537
-60.000000 -39.000000 0.000000 1174.085264 151.634525
-59.000000 -39.000000 0.000000 1160.700210 153.757499
-58.000000 -39.000000 0.000000 1147.727596 155.882378
-57.000000 -39.000000 0.000000 1135.181561 158.009086
-56.000000 -39.000000 0.000000 1123.076402 160.137550
-55.000000 -39.000000 0.000000 1111.426524 162.267699
-54.000000 -39.000000 0.000000 1100.246388 164.399470
-53.000000 -39.000000 0.000000 1066.155832 166.519353
-52.000000 -39.000000 0.000000 1050.006334 168.865664
-51.000000 -39.000000 0.000000 1033.929604 171.212084
-50.000000 -39.000000 0.000000 1017.929089 173.558608
-49.000000 -39.000000 0.000000 1002.008441 175.905233
-48.000000 -39.000000 0.000000 986.171529 178.251955
-47.000000 -39.000000 0.000000 987.934130 180.507941
-46.000000 -39.000000 0.000000 975.116444 182.732544
-45.000000 -39.000000 0.000000 962.668156 184.957738
-44.000000 -39.000000 0.000000 937.286064 188.394046
-43.000000 -39.000000 0.000000 916.520593 191.303165
-42.000000 -39.000000 0.000000 895.781994 194.214982
-41.000000 -39.000000 0.000000 875.072178 197.129375
-40.000000 -39.000000 0.000000 854.393238 200.046233
-39.000000 -39.000000 0.000000 833.747471 202.965450
-38.000000 -39.000000 0.000000 813.137403 205.886924
-37.000000 -39.000000 0.000000 804.456403 208.937863
-36.000000 -39.000000 0.000000 756.038387 209.095606
-35.000000 -39.000000 0.000000 744.905064 212.677075
-34.000000 -39.000000 0.000000 733.790530 216.258727
-33.000000 -39.000000 0.000000 722.695652 219.840552
-32.000000 -39.000000 0.000000 711.621349 223.422541
-31.000000 -39.000000 0.000000 700.568597 227.004688
-30.000000 -39.000000 0.000000 689.538432 230.586983
-29.000000 -39.000000 0.000000 678.531956 234.169422
-28.000000 -39.000000 0.000000 667.550340 237.751997
-27.000000 -39.000000 0.000000 656.594832 241.334701
-26.000000 -39.000000 0.000000 645.666761 244.917531
-25.000000 -39.000000 0.000000 634.617272 251.893183
-24.000000 -39.000000 0.000000 622.431625 255.862518
-23.000000 -39.000000 0.000000 610.247287 259.833088
-22.000000 -39.000000 0.000000 598.064337 263.804837
-21.000000 -39.000000 0.000000 585.882864 267.777714
-20.000000 -39.000000 0.000000 573.702959 271.751669
-19.000000 -39.000000 0.000000 565.307640 272.511676
-18.000000 -39.000000 0.000000 554.865220 278.222427
-17.000000 -39.000000 0.000000 544.424298 283.941485
-16.000000 -39.000000 0.000000 533.984964 289.668355
-15.000000 -39.000000 0.000000 523.547312 295.402585
-14.000000 -39.000000 0.000000 513.111444 301.143754
-13.000000 -39.000000 0.000000 497.830328 306.943119
-12.000000 -39.000000 0.000000 488.180267 312.130027
-11.000000 -39.000000 0.000000 478.533156 317.317820
-10.000000 -39.000000 0.000000 468.889178 322.506455
-9.000000 -39.000000 0.000000 459.248530 327.695893
-8.000000 -39.000000 0.000000 445.125993 333.202862
-7.000000 -39.000000 0.000000 437.820498 338.562502
-6.000000 -39.000000 0.000000 430.518889 343.924049
-5.000000 -39.000000 0.000000 423.221368 349.287413
-4.000000 -39.000000 0.000000 415.767927 348.353805
-3.000000 -39.000000 0.000000 408.444672 357.148896
-2.000000 -39.000000 0.000000 401.123403 365.946059
-1.000000 -39.000000 0.000000 393.804230 374.745146
0.000000 -39.000000 0.000000 386.487274 383.546027
1.000000 -39.000000 0.000000 379.172662 392.348579
2.000000 -39.000000 0.000000 371.860531 401.152694
3.000000 -39.000000 0.000000 364.551033 409.958270
4.000000 -39.000000 0.000000 357.244328 418.765215
5.000000 -39.000000 0.000000 349.940592 427.573445
6.000000 -39.000000 0.000000 342.640013 436.382882
7.000000 -39.000000 0.000000 335.342799 445.193454
8.000000 -39.000000 0.000000 334.563443 454.165316
9.000000 -39.000000 0.000000 328.465713 462.373538
10.000000 -39.000000 0.000000 322.368784 470.592574
11.000000 -39.000000 0.000000 316.272703 478.821865
12.000000 -39.000000 0.000000 310.177519 487.060893
13.000000 -39.000000 0.000000 303.798256 500.679312
14.000000 -39.000000 0.000000 298.891788 510.367344
15.000000 -39.000000 0.000000 293.985517 520.072481
16.000000 -39.000000 0.000000 289.079450 529.793784
17.000000 -39.000000 0.000000 284.173600 539.530377
18.000000 -39.000000 0.000000 279.267976 549.281448
19.000000 -39.000000 0.000000 274.362593 559.046240
20.000000 -39.000000 0.000000 269.457462 568.824046
21.000000 -39.000000 0.000000 264.552598 578.614206
22.000000 -39.000000 0.000000 264.734627 590.284750
23.000000 -39.000000 0.000000 260.157746 599.872268
24.000000 -39.000000 0.000000 254.497917 622.883364
25.000000 -39.000000 0.000000 250.963911 632.201738
26.000000 -39.000000 0.000000 246.354465 638.760022
27.000000 -39.000000 0.000000 242.860334 656.308406
28.000000 -39.000000 0.000000 239.570757 655.773056
29.000000 -39.000000 0.000000 236.330188 676.598829
30.000000 -39.000000 0.000000 233.091998 697.476259
31.000000 -39.000000 0.000000 228.949947 708.829407
32.000000 -39.000000 0.000000 225.476445 727.574980
33.000000 -39.000000 0.000000 222.005241 746.335059
34.000000 -39.000000 0.000000 218.536445 765.108575
35.000000 -39.000000 0.000000 215.070172 783.894563
36.000000 -39.000000 0.000000 211.606547 802.692148
37.000000 -39.000000 0.000000 208.145703 821.500533
38.000000 -39.000000 0.000000 204.687779 840.318993
39.000000 -39.000000 0.000000 201.232927 859.146867
40.000000 -39.000000 0.000000 197.781308 877.983548
41.000000 -39.000000 0.000000 195.561237 894.490515
42.000000 -39.000000 0.000000 193.046620 907.691534
43.000000 -39.000000 0.000000 190.532230 921.088333
44.000000 -39.000000 0.000000 188.018077 934.672493
45.000000 -39.000000 0.000000 185.350778 950.261472
46.000000 -39.000000 0.000000 182.853655 962.717993
47.000000 -39.000000 0.000000 180.357203 975.423989
48.000000 -39.000000 0.000000 177.861448 988.369840
49.000000 -39.000000 0.000000 175.366421 1001.546245
50.000000 -39.000000 0.000000 172.872154 1014.944223
51.000000 -39.000000 0.000000 170.378680 1028.555118
52.000000 -39.000000 0.000000 167.886034 1042.370587
53.000000 -39.000000 0.000000 165.394254 1056.382605
54.000000 -39.000000 0.000000 165.792284 1034.675588
55.000000 -39.000000 0.000000 162.219665 1044.401619
56.000000 -39.000000 0.000000 160.133513 1056.519595
57.000000 -39.000000 0.000000 158.048075 1068.805716
58.000000 -39.000000 0.000000 155.963382 1081.254252
59.000000 -39.000000 0.000000 153.879464 1093.859656
60.000000 -39.000000 0.000000 151.796351 1106.616568
61.000000 -39.000000 0.000000 150.494984 1146.683965
62.000000 -39.000000 0.000000 148.855632 1144.254669
63.000000 -39.000000 0.000000 147.011510 1187.183586
64.000000 -39.000000 0.000000 145.338138 1190.692900
65.000000 -39.000000 0.000000 143.665297 1194.635400
66.000000 -39.000000 0.000000 141.993008 1199.006812
67.000000 -39.000000 0.000000 140.321288 1203.802464
68.000000 -39.000000 0.000000 138.569252 1200.194801
69.000000 -39.000000 0.000000 136.892256 1204.950858
70.000000 -39.000000 0.000000 135.216008 1210.122598
71.000000 -39.000000 0.000000 133.540537 1215.704716
72.000000 -39.000000 0.000000 131.865873 1221.691588
73.000000 -39.000000 0.000000 130.526172 1215.251651
74.000000 -39.000000 0.000000 129.022184 1253.422791
75.000000 -39.000000 0.000000 127.538905 1243.887289
76.000000 -39.000000 0.000000 126.188435 1234.527978
77.000000 -39.000000 0.000000 124.838530 1225.467972
78.000000 -39.000000 0.000000 123.489210 1216.713959
79.000000 -39.000000 0.000000 122.140493 1208.272588
80.000000 -39.000000 0.000000 120.792400 1200.150457
81.000000 -39.000000 0.000000 119.444951 1192.354091
82.000000 -39.000000 0.000000 118.092911 1179.321496
83.000000 -39.000000 0.000000 116.868674 1168.231046
84.000000 -39.000000 0.000000 115.647193 1156.212504
85.000000 -39.000000 0.000000 114.426238 1144.480642
86.000000 -39.000000 0.000000 113.246437 1128.241727
87.000000 -39.000000 0.000000 112.071583 1114.117218
-88.000000 -38.000000 0.000000 1074.219614 110.817387
-87.000000 -38.000000 0.000000 1088.160224 112.039260
-86.000000 -38.000000 0.000000 1099.942439 113.268775
-85.000000 -38.000000 0.000000 1111.899253 114.498722
-84.000000 -38.000000 0.000000 1124.025096 115.729087
-83.000000 -38.000000 0.000000 1136.314556 116.959856
-82.000000 -38.000000 0.000000 1148.762382 118.191017
-81.000000 -38.000000 0.000000 1160.003771 119.437390
-80.000000 -38.000000 0.000000 1170.466352 120.773521
-79.000000 -38.000000 0.000000 1180.971231 122.109455
-78.000000 -38.000000 0.000000 1184.278244 123.453874
-77.000000 -38.000000 0.000000 1193.704909 124.795612
-76.000000 -38.000000 0.000000 1199.117291 126.164267
-75.000000 -38.000000 0.000000 1204.681351 127.533166
-74.000000 -38.000000 0.000000 1207.789443 129.009587
-73.000000 -38.000000 0.000000 1210.115288 130.536751
-72.000000 -38.000000 0.000000 1212.943266 132.065006
-71.000000 -38.000000 0.000000 1213.470733 133.600820
-70.000000 -38.000000 0.000000 1225.044687 135.131048
-69.000000 -38.000000 0.000000 1221.518243 136.647455
-68.000000 -38.000000 0.000000 1212.021356 138.324472
-67.000000 -38.000000 0.000000 1202.655291 140.002097
-66.000000 -38.000000 0.000000 1193.423126 141.680311
-65.000000 -38.000000 0.000000 1184.327995 143.359092
-64.000000 -38.000000 0.000000 1175.373078 145.038421
-63.000000 -38.000000 0.000000 1166.561603 146.718279
-62.000000 -38.000000 0.000000 1157.896846 148.398648
-61.000000 -38.000000 0.000000 1149.382125 150.079510
-60.000000 -38.000000 0.000000 1140.571913 151.441393
-59.000000 -38.000000 0.000000 1126.976325 153.557983
-58.000000 -38.000000 0.000000 1113.800641 155.676654
-57.000000 -38.000000 0.000000 1101.059937 157.797323
-56.000000 -38.000000 0.000000 1088.769483 159.919910
-55.000000 -38.000000 0.000000 1076.944694 162.044340
-54.000000 -38.000000 0.000000 1060.137484 164.202853
-53.000000 -38.000000 0.000000 1043.823402 166.547023
-52.000000 -38.000000 0.000000 1027.577337 168.891363
-51.000000 -38.000000 0.000000 1011.402569 171.235865
-50.000000 -38.000000 0.000000 995.302572 173.580525
-49.000000 -38.000000 0.000000 979.281034 175.925334
-48.000000 -38.000000 0.000000 975.101216 178.255609
-47.000000 -38.000000 0.000000 961.732962 180.475673
-46.000000 -38.000000 0.000000 948.724334 182.696444
-45.000000 -38.000000 0.000000 936.090325 184.917899
-44.000000 -38.000000 0.000000 911.272683 188.042820
-43.000000 -38.000000 0.000000 890.450844 190.942878
-42.000000 -38.000000 0.000000 869.653988 193.845910
-41.000000 -38.000000 0.000000 848.883953 196.751784
-40.000000 -38.000000 0.000000 828.142756 199.660375
-39.000000 -38.000000 0.000000 807.432620 202.571567
-38.000000 -38.000000 0.000000 787.521985 205.349709
-37.000000 -38.000000 0.000000 777.193746 209.189704
-36.000000 -38.000000 0.000000 766.433570 212.776541
-35.000000 -38.000000 0.000000 738.791310 212.461151
-34.000000 -38.000000 0.000000 727.629308 216.039735
-33.000000 -38.000000 0.000000 716.485655 219.618592
-32.000000 -38.000000 0.000000 705.361223 223.197709
-31.000000 -38.000000 0.000000 694.256934 226.777074
-30.000000 -38.000000 0.000000 683.173772 230.356675
-29.000000 -38.000000 0.000000 672.112781 233.936501
-28.000000 -38.000000 0.000000 661.075074 237.516542
-27.000000 -38.000000 0.000000 650.061837 241.096789
-26.000000 -38.000000 0.000000 639.074336 244.677233
-25.000000 -38.000000 0.000000 628.113920 248.257865
-24.000000 -38.000000 0.000000 617.894560 255.747069
-23.000000 -38.000000 0.000000 605.698789 259.709974
-22.000000 -38.000000 0.000000 593.503949 263.674289
-21.000000 -38.000000 0.000000 581.310097 267.639953
-20.000000 -38.000000 0.000000 569.117297 271.606906
-19.000000 -38.000000 0.000000 560.418193 271.495892
-18.000000 -38.000000 0.000000 549.971693 277.182908
-17.000000 -38.000000 0.000000 539.526547 282.879218
-16.000000 -38.000000 0.000000 529.082836 288.584270
-15.000000 -38.000000 0.000000 518.640647 294.297556
-14.000000 -38.000000 0.000000 502.875491 300.518614
-13.000000 -38.000000 0.000000 493.207268 305.702456
-12.000000 -38.000000 0.000000 483.541239 310.887303
-11.000000 -38.000000 0.000000 473.877540 316.073106
-10.000000 -38.000000 0.000000 464.216314 321.259820
-9.000000 -38.000000 0.000000 450.215215 326.636920
-8.000000 -38.000000 0.000000 442.887874 332.006542
-7.000000 -38.000000 0.000000 435.563640 337.377788
-6.000000 -38.000000 0.000000 428.242674 342.750584
-5.000000 -38.000000 0.000000 420.925145 348.124857
-4.000000 -38.000000 0.000000 413.611237 353.500540
-3.000000 -38.000000 0.000000 406.143184 353.761721
-2.000000 -38.000000 0.000000 398.832891 362.544480
-1.000000 -38.000000 0.000000 391.525118 371.329864
0.000000 -38.000000 0.000000 384.220008 380.117691
1.000000 -38.000000 0.000000 376.917716 388.907795
2.000000 -38.000000 0.000000 369.618408 397.700025
3.000000 -38.000000 0.000000 362.322265 406.494244
4.000000 -38.000000 0.000000 355.029482 415.290325
5.000000 -38.000000 0.000000 347.740271 424.088152
6.000000 -38.000000 0.000000 340.454861 432.887618
7.000000 -38.000000 0.000000 333.173501 441.688626
8.000000 -38.000000 0.000000 333.068393 450.329656
9.000000 -38.000000 0.000000 326.975758 458.564667
10.000000 -38.000000 0.000000 320.884122 466.809636
11.000000 -38.000000 0.000000 314.793542 475.064043
12.000000 -38.000000 0.000000 308.704081 483.327405
13.000000 -38.000000 0.000000 302.670017 495.535513
14.000000 -38.000000 0.000000 297.766644 505.271060
15.000000 -38.000000 0.000000 292.863572 515.022087
16.000000 -38.000000 0.000000 287.960814 524.787733
17.000000 -38.000000 0.000000 283.058389 534.567195
18.000000 -38.000000 0.000000 278.156312 544.359729
19.000000 -38.000000 0.000000 273.254603 554.164642
20.000000 -38.000000 0.000000 272.880404 566.048812
21.000000 -38.000000 0.000000 268.305409 575.648058
22.000000 -38.000000 0.000000 263.730536 585.255329
23.000000 -38.000000 0.000000 259.155790 594.870238
24.000000 -38.000000 0.000000 253.803676 617.037423
25.000000 -38.000000 0.000000 250.269059 626.410323
26.000000 -38.000000 0.000000 246.734711 635.816365
27.000000 -38.000000 0.000000 242.669503 643.205435
28.000000 -38.000000 0.000000 239.187336 660.804327
29.000000 -38.000000 0.000000 236.215141 661.202925
30.000000 -38.000000 0.000000 231.754291 670.641234
31.000000 -38.000000 0.000000 228.286964 689.413380
32.000000 -38.000000 0.000000 224.822097 708.199405
33.000000 -38.000000 0.000000 221.359806 726.998231
34.000000 -38.000000 0.000000 217.900212 745.808891
35.000000 -38.000000 0.000000 214.443447 764.630512
36.000000 -38.000000 0.000000 210.989649 783.462304
37.000000 -38.000000 0.000000 207.538968 802.303550
38.000000 -38.000000 0.000000 204.091560 821.153600
39.000000 -38.000000 0.000000 200.647594 840.011861
40.000000 -38.000000 0.000000 197.207252 858.877792
41.000000 -38.000000 0.000000 195.430603 874.142153
42.000000 -38.000000 0.000000 192.918249 887.485935
43.000000 -38.000000 0.000000 190.406183 901.025650
44.000000 -38.000000 0.000000 187.894416 914.752597
45.000000 -38.000000 0.000000 185.256877 930.451834
46.000000 -38.000000 0.000000 182.764159 943.079870
47.000000 -38.000000 0.000000 180.272233 955.957960
48.000000 -38.000000 0.000000 177.781133 969.076138
49.000000 -38.000000 0.000000 175.290893 982.424784
50.000000 -38.000000 0.000000 172.801551 995.994633
51.000000 -38.000000 0.000000 170.313147 1009.776767
52.000000 -38.000000 0.000000 167.825721 1023.762612
53.000000 -38.000000 0.000000 167.803308 1007.448813
54.000000 -38.000000 0.000000 165.281640 1019.612783
55.000000 -38.000000 0.000000 162.073631 1029.511206
56.000000 -38.000000 0.000000 159.991446 1041.776878
57.000000 -38.000000 0.000000 157.910081 1054.209608
58.000000 -38.000000 0.000000 155.829571 1066.803554
59.000000 -38.000000 0.000000 153.749948 1079.553075
60.000000 -38.000000 0.000000 152.169029 1118.384101
61.000000 -38.000000 0.000000 150.353349 1124.182956
62.000000 -38.000000 0.000000 148.699093 1122.850287
63.000000 -38.000000 0.000000 146.889671 1125.435940
64.000000 -38.000000 0.000000 145.145831 1162.816713
65.000000 -38.000000 0.000000 143.475858 1166.820336
66.000000 -38.000000 0.000000 141.806504 1171.262620
67.000000 -38.000000 0.000000 140.137791 1176.138595
68.000000 -38.000000 0.000000 138.469741 1181.442891
69.000000 -38.000000 0.000000 136.802381 1187.169767
70.000000 -38.000000 0.000000 135.089338 1185.381739
71.000000 -38.000000 0.000000 133.417509 1191.065149
72.000000 -38.000000 0.000000 131.746580 1197.160655
73.000000 -38.000000 0.000000 130.406790 1198.990140
74.000000 -38.000000 0.000000 128.997655 1188.503196
75.000000 -38.000000 0.000000 127.640503 1182.628216
76.000000 -38.000000 0.000000 126.260588 1176.143897
77.000000 -38.000000 0.000000 124.881145 1169.904702
78.000000 -38.000000 0.000000 123.475770 1173.874192
79.000000 -38.000000 0.000000 122.129841 1165.330824
80.000000 -38.000000 0.000000 120.784598 1157.117073
81.000000 -38.000000 0.000000 119.440063 1149.240008
82.000000 -38.000000 0.000000 118.099162 1146.845344
83.000000 -38.000000 0.000000 116.868476 1136.048260
84.000000 -38.000000 0.000000 115.649398 1123.883073
85.000000 -38.000000 0.000000 114.432857 1109.527421
86.000000 -38.000000 0.000000 113.249515 1094.883400
87.000000 -38.000000 0.000000 112.054620 1080.711862
88.000000 -38.000000 0.000000 110.848109 1067.039682
-88.000000 -37.000000 0.000000 1042.180139 110.858409
-87.000000 -37.000000 0.000000 1056.272037 112.049357
-86.000000 -37.000000 0.000000 1062.648275 113.288261
-85.000000 -37.000000 0.000000 1075.052329 114.515228
-84.000000 -37.000000 0.000000 1087.629269 115.742661
-83.000000 -37.000000 0.000000 1100.373166 116.970546
-82.000000 -37.000000 0.000000 1113.278287 118.198867
-81.000000 -37.000000 0.000000 1125.744051 119.421518
-80.000000 -37.000000 0.000000 1135.914514 120.753060
-79.000000 -37.000000 0.000000 1142.020403 122.078507
-78.000000 -37.000000 0.000000 1148.757699 123.431006
-77.000000 -37.000000 0.000000 1156.436450 124.781200
-76.000000 -37.000000 0.000000 1161.893948 126.147988
-75.000000 -37.000000 0.000000 1167.507535 127.515061
-74.000000 -37.000000 0.000000 1171.075604 128.960311
-73.000000 -37.000000 0.000000 1173.436574 130.483493
-72.000000 -37.000000 0.000000 1176.315180 132.007858
-71.000000 -37.000000 0.000000 1179.707632 133.533367
-70.000000 -37.000000 0.000000 1193.061854 134.975888
-69.000000 -37.000000 0.000000 1183.355179 136.648862
-68.000000 -37.000000 0.000000 1173.779111 138.322551
-67.000000 -37.000000 0.000000 1164.336873 139.996930
-66.000000 -37.000000 0.000000 1155.031747 141.671973
-65.000000 -37.000000 0.000000 1145.867074 143.347658
-64.000000 -37.000000 0.000000 1136.846250 145.023963
-63.000000 -37.000000 0.000000 1127.972726 146.700865
-62.000000 -37.000000 0.000000 1119.250006 148.378346
-61.000000 -37.000000 0.000000 1110.681643 150.056385
-60.000000 -37.000000 0.000000 1102.271236 151.734963
-59.000000 -37.000000 0.000000 1093.360192 153.378719
-58.000000 -37.000000 0.000000 1079.970053 155.490891
-57.000000 -37.000000 0.000000 1067.023433 157.605237
-56.000000 -37.000000 0.000000 1054.536667 159.721671
-55.000000 -37.000000 0.000000 1054.520444 161.922932
-54.000000 -37.000000 0.000000 1038.046214 164.264379
-53.000000 -37.000000 0.000000 1021.635257 166.606075
-52.000000 -37.000000 0.000000 1005.290673 168.948009
-51.000000 -37.000000 0.000000 989.015751 171.290172
-50.000000 -37.000000 0.000000 972.813989 173.632554
-49.000000 -37.000000 0.000000 956.689102 175.975147
-48.000000 -37.000000 0.000000 949.215473 178.250555
-47.000000 -37.000000 0.000000 935.642698 180.466404
-46.000000 -37.000000 0.000000 922.433828 182.683063
-45.000000 -37.000000 0.000000 909.604716 184.900505
-44.000000 -37.000000 0.000000 885.420117 187.720546
-43.000000 -37.000000 0.000000 864.542397 190.611070
-42.000000 -37.000000 0.000000 843.687669 193.504859
-41.000000 -37.000000 0.000000 822.857679 196.401767
-40.000000 -37.000000 0.000000 802.054356 199.301658
-39.000000 -37.000000 0.000000 788.451405 201.941578
-38.000000 -37.000000 0.000000 779.084864 204.930975
-37.000000 -37.000000 0.000000 768.608652 208.528551
-36.000000 -37.000000 0.000000 757.804313 212.112874
-35.000000 -37.000000 0.000000 747.018634 215.697462
-34.000000 -37.000000 0.000000 736.252435 219.282301
-33.000000 -37.000000 0.000000 710.408402 219.447648
-32.000000 -37.000000 0.000000 699.235067 223.023069
-31.000000 -37.000000 0.000000 688.080473 226.598855
-30.000000 -37.000000 0.000000 676.945545 230.174988
-29.000000 -37.000000 0.000000 665.831269 233.751453
-28.000000 -37.000000 0.000000 654.738699 237.328234
-27.000000 -37.000000 0.000000 643.668956 240.905318
-26.000000 -37.000000 0.000000 632.623237 244.482692
-25.000000 -37.000000 0.000000 621.602825 248.060342
-24.000000 -37.000000 0.000000 610.609089 251.638257
-23.000000 -37.000000 0.000000 601.314302 259.636166
-22.000000 -37.000000 0.000000 589.110785 263.592300
-21.000000 -37.000000 0.000000 576.907897 267.550025
-20.000000 -37.000000 0.000000 564.705680 271.509271
-19.000000 -37.000000 0.000000 552.504176 275.469973
-18.000000 -37.000000 0.000000 545.185060 276.207444
-17.000000 -37.000000 0.000000 534.737702 281.879546
-16.000000 -37.000000 0.000000 524.291703 287.561380
-15.000000 -37.000000 0.000000 513.847147 293.252379
-14.000000 -37.000000 0.000000 498.378715 299.341979
-13.000000 -37.000000 0.000000 488.697019 304.522614
-12.000000 -37.000000 0.000000 479.016995 309.704367
-11.000000 -37.000000 0.000000 469.338745 314.887180
-10.000000 -37.000000 0.000000 459.662381 320.071005
-9.000000 -37.000000 0.000000 448.094983 325.508203
-8.000000 -37.000000 0.000000 440.750973 330.888597
-7.000000 -37.000000 0.000000 433.409522 336.270278
-6.000000 -37.000000 0.000000 426.070762 341.653184
-5.000000 -37.000000 0.000000 418.734835 347.037258
-4.000000 -37.000000 0.000000 411.401893 352.422447
-3.000000 -37.000000 0.000000 404.072097 357.808701
-2.000000 -37.000000 0.000000 396.612350 359.248235
-1.000000 -37.000000 0.000000 389.317422 368.017151
0.000000 -37.000000 0.000000 382.025662 376.789299
1.000000 -37.000000 0.000000 374.737256 385.564457
2.000000 -37.000000 0.000000 367.452405 394.342426
3.000000 -37.000000 0.000000 360.171322 403.123021
4.000000 -37.000000 0.000000 352.894242 411.906075
5.000000 -37.000000 0.000000 345.621418 420.691433
6.000000 -37.000000 0.000000 338.353123 429.478955
7.000000 -37.000000 0.000000 337.734083 438.347936
8.000000 -37.000000 0.000000 331.646779 446.598636
9.000000 -37.000000 0.000000 325.560659 454.858986
10.000000 -37.000000 0.000000 319.475790 463.128470
11.000000 -37.000000 0.000000 313.392246 471.406607
12.000000 -37.000000 0.000000 307.310104 479.692949
13.000000 -37.000000 0.000000 301.597553 490.531175
14.000000 -37.000000 0.000000 296.698221 500.312482
15.000000 -37.000000 0.000000 291.799324 510.107668
16.000000 -37.000000 0.000000 286.900887 519.915949
17.000000 -37.000000 0.000000 282.002933 529.736597
18.000000 -37.000000 0.000000 281.073094 541.842288
19.000000 -37.000000 0.000000 276.500651 551.453781
20.000000 -37.000000 0.000000 271.928411 561.073225
21.000000 -37.000000 0.000000 267.356386 570.700220
22.000000 -37.000000 0.000000 262.784585 580.334389
[truncated: 1,104,778 more chars]
