# Supplementary material for: A multiple modulation synthesis method with high spatial resolution for noninvasive neurostimulation
Source: PLoS One. 2019 Jun 20;14(6):e0218293. doi: 10.1371/journal.pone.0218293 (PMC6586313; doi:10.1371/journal.pone.0218293)
Supplement: S2 File — (ZIP) [file pone.0218293.s003.zip › current density_8channel_center.txt]

28917.000000 11.000000
0.000000 -96.000000 0.000000 1839.499317 8821.919172 8584.892436 8610.019965 2495.058213 54776.512139 2497.555897 56521.376651
-13.000000 -95.000000 0.000000 107.325634 531.748498 764.526471 364.510070 164.254954 5057.533739 130.410736 1688.920251
-12.000000 -95.000000 0.000000 107.530321 529.604149 737.129545 373.460711 163.007270 5026.729274 131.724053 1767.131094
-11.000000 -95.000000 0.000000 107.899715 529.294584 718.972690 384.707645 161.936892 4989.699734 133.439213 1848.935224
-10.000000 -95.000000 0.000000 108.362525 528.706056 695.166592 394.591511 161.164773 4915.537937 135.023173 1961.885345
-9.000000 -95.000000 0.000000 108.948307 529.669687 676.940203 406.925042 160.566529 4852.173992 136.907863 2094.962640
-8.000000 -95.000000 0.000000 109.516262 530.571369 658.778182 419.265455 159.945011 4801.536918 138.773308 2230.184109
-7.000000 -95.000000 0.000000 110.066062 531.410546 640.687454 431.607924 159.300553 4764.218606 140.618506 2367.448614
-6.000000 -95.000000 0.000000 110.597414 532.186738 622.675368 443.947974 158.633531 4740.720546 142.442532 2506.674215
-5.000000 -95.000000 0.000000 111.161771 533.629417 607.941486 457.726270 157.888262 4598.065202 144.461715 2616.560065
-4.000000 -95.000000 0.000000 111.769499 535.878143 593.872029 473.495815 157.351946 4452.841875 146.560512 2849.917102
-3.000000 -95.000000 0.000000 112.375796 538.166183 579.947092 489.380132 156.817352 4326.448576 148.661741 3091.352419
-2.000000 -95.000000 0.000000 112.980870 540.495336 566.178522 505.374232 156.285568 4221.214221 150.764995 3340.162528
-1.000000 -95.000000 0.000000 113.584946 542.867432 552.579143 521.473518 155.757725 4139.445580 152.869891 3595.826825
0.000000 -95.000000 0.000000 112.841491 539.999908 535.245723 535.695819 153.346916 3719.033503 153.363863 3700.564806
1.000000 -95.000000 0.000000 113.562191 542.862710 521.392245 553.079223 152.806647 3587.990315 155.777833 4156.326254
2.000000 -95.000000 0.000000 112.942316 540.423281 505.157942 566.659740 150.684169 3314.972511 156.287918 4250.552033
3.000000 -95.000000 0.000000 112.325172 538.044052 489.041584 580.420132 148.568166 3049.932927 156.806928 4370.756704
4.000000 -95.000000 0.000000 111.710466 535.722852 473.048493 594.346365 146.458986 2793.641574 157.333582 4514.176313
5.000000 -95.000000 0.000000 111.203694 534.823791 459.841854 611.301266 144.542356 2657.945465 158.147658 4680.858878
6.000000 -95.000000 0.000000 110.585055 532.074455 443.747928 622.732783 142.408586 2490.221296 158.639139 4767.374728
7.000000 -95.000000 0.000000 110.057358 531.334167 431.381798 640.939171 140.585456 2348.955598 159.317810 4801.661669
8.000000 -95.000000 0.000000 109.512468 530.537886 419.016184 659.232472 138.742157 2209.964755 159.976297 4849.474188
9.000000 -95.000000 0.000000 108.950788 529.686607 406.655660 677.605949 136.879750 2073.339751 160.614400 4910.144129
10.000000 -95.000000 0.000000 108.372743 528.781370 394.305083 696.053304 134.999344 1939.194970 161.231951 4982.932643
11.000000 -95.000000 0.000000 107.987145 529.766082 384.553059 719.041652 133.428135 1853.555908 162.209555 5040.302721
12.000000 -95.000000 0.000000 107.504438 529.407282 373.028510 737.789569 131.660683 1755.259609 162.972215 5053.254206
13.000000 -95.000000 0.000000 107.307370 531.622787 364.124457 765.528387 130.358025 1677.159525 164.247941 5087.358967
-19.000000 -94.000000 0.000000 108.084375 557.328205 971.093249 318.319164 175.486835 5063.389491 124.789899 1283.281367
-18.000000 -94.000000 0.000000 107.991121 552.017586 928.621573 324.826489 173.571148 5023.110495 125.695811 1330.315186
-17.000000 -94.000000 0.000000 107.886864 546.665297 886.328514 331.308310 171.645470 4988.036438 126.586924 1377.698324
-16.000000 -94.000000 0.000000 107.981335 543.251880 853.868924 339.228626 170.094160 4946.537600 127.768866 1434.113436
-15.000000 -94.000000 0.000000 108.251954 541.385208 826.182781 348.259067 168.939377 4894.109037 129.154422 1510.685548
-14.000000 -94.000000 0.000000 108.497443 539.412149 798.570587 357.265837 167.747798 4849.524397 130.513389 1587.956345
-13.000000 -94.000000 0.000000 108.717797 537.334623 771.044931 366.244992 166.520577 4812.908386 131.845062 1665.886657
-12.000000 -94.000000 0.000000 109.026296 536.482102 749.684913 376.638322 165.444289 4783.161581 133.382061 1750.164388
-11.000000 -94.000000 0.000000 109.209980 534.078118 723.138817 386.189793 163.953069 4728.348232 134.825209 1817.678545
-10.000000 -94.000000 0.000000 109.484622 532.551656 698.415157 395.756408 162.815742 4667.888466 136.255045 1901.255433
-9.000000 -94.000000 0.000000 110.070490 533.517329 680.155544 408.113883 162.216507 4603.102237 138.141116 2035.240140
-8.000000 -94.000000 0.000000 110.638392 534.420696 661.962803 420.479836 161.593775 4551.685545 140.007992 2171.279548
-7.000000 -94.000000 0.000000 111.187998 535.261198 643.844045 432.849270 160.947880 4514.299622 141.854661 2309.285280
-6.000000 -94.000000 0.000000 111.488738 535.279840 626.230352 445.657045 159.828199 4410.598518 143.553758 2420.542842
-5.000000 -94.000000 0.000000 111.989134 537.012434 611.965411 460.404914 159.187424 4336.222142 145.458905 2580.856687
-4.000000 -94.000000 0.000000 112.337203 536.814709 593.076337 472.525657 158.062098 4215.394398 147.180586 2676.161437
-3.000000 -94.000000 0.000000 112.941598 539.085429 579.052526 488.441565 157.520001 4080.273731 149.282622 2919.229825
-2.000000 -94.000000 0.000000 113.544611 541.396693 565.181608 504.468619 156.980348 3966.680288 151.386714 3169.384828
-1.000000 -94.000000 0.000000 114.146465 543.750342 551.476255 520.602151 156.444266 3877.247358 153.492476 3426.128528
0.000000 -94.000000 0.000000 113.503631 541.174213 534.332661 534.681093 154.117601 3520.160263 154.139633 3521.286830
1.000000 -94.000000 0.000000 114.138685 544.127025 521.893935 552.511599 153.549691 3436.270451 156.434713 3881.984218
2.000000 -94.000000 0.000000 113.425810 541.067071 504.234623 565.564615 151.218065 3125.923850 156.878330 3962.627124
3.000000 -94.000000 0.000000 112.811125 538.707084 488.084255 579.431311 149.101450 2858.642046 157.406045 4092.283933
4.000000 -94.000000 0.000000 112.302679 537.204799 473.426504 594.754834 147.155194 2689.537095 158.130484 4241.574149
5.000000 -94.000000 0.000000 112.063548 537.126849 460.074185 611.685000 145.507005 2571.754512 159.302016 4373.561125
6.000000 -94.000000 0.000000 111.846967 536.978119 446.409739 628.265275 143.871211 2454.529588 160.493885 4511.308371
7.000000 -94.000000 0.000000 111.147389 534.951467 432.534343 643.368085 141.792388 2287.302228 160.894553 4542.070871
8.000000 -94.000000 0.000000 110.597254 534.135310 420.129111 661.686862 139.941223 2147.555357 161.547114 4591.676745
9.000000 -94.000000 0.000000 110.030216 533.263945 407.730922 680.087404 138.071046 2010.086761 162.179098 4654.843006
10.000000 -94.000000 0.000000 109.446706 532.338424 395.344775 698.563246 136.182977 1874.997252 162.790344 4730.736954
11.000000 -94.000000 0.000000 109.288657 534.477337 386.036885 723.108726 134.813148 1820.909745 164.198735 4771.345556
12.000000 -94.000000 0.000000 108.886215 534.774515 374.783929 743.130298 133.105368 1729.564624 165.175614 4807.822263
13.000000 -94.000000 0.000000 108.688086 536.985375 365.861602 770.881063 131.801060 1651.086272 166.448972 4841.957783
14.000000 -94.000000 0.000000 108.467556 539.106873 356.909501 798.739311 130.470881 1573.379828 167.693236 4883.246912
15.000000 -94.000000 0.000000 108.224796 541.138290 347.931267 826.694193 129.115653 1496.473205 168.907617 4931.490607
16.000000 -94.000000 0.000000 107.960029 543.079057 338.930845 854.735775 127.736282 1420.398229 170.091405 4986.462955
17.000000 -94.000000 0.000000 107.864083 546.420447 331.279383 882.860775 126.527556 1374.662084 171.671766 5028.956777
18.000000 -94.000000 0.000000 107.985921 551.818411 324.812263 925.578310 125.660347 1327.566388 173.600862 5051.977391
19.000000 -94.000000 0.000000 108.086109 557.131370 318.312611 968.501843 124.768657 1280.806146 175.501375 5081.489438
-23.000000 -93.000000 0.000000 110.204219 587.929819 1162.039977 296.110409 186.314429 4995.926028 122.955275 1113.932436
-22.000000 -93.000000 0.000000 109.968184 581.597240 1111.887368 301.212149 184.328868 4946.097905 123.557839 1154.226850
-21.000000 -93.000000 0.000000 109.663638 573.907523 1064.565006 307.286405 181.679447 4918.328056 124.382185 1180.397253
-20.000000 -93.000000 0.000000 109.619359 568.781855 1021.801707 313.886183 179.828217 4862.718459 125.344574 1226.886528
-19.000000 -93.000000 0.000000 109.564066 563.611138 979.191309 320.469378 177.964637 4812.008911 126.293786 1273.731608
-18.000000 -93.000000 0.000000 109.497815 558.397314 936.751007 327.032773 176.089973 4766.443256 127.229171 1320.931579
-17.000000 -93.000000 0.000000 109.420708 553.142643 894.500739 333.573232 174.205664 4726.258216 128.150107 1368.486168
-16.000000 -93.000000 0.000000 109.564876 550.772103 866.872432 342.205152 172.863855 4696.925322 129.386692 1438.122736
-15.000000 -93.000000 0.000000 109.671494 547.065453 832.992998 350.116039 171.240289 4644.502367 130.627077 1487.837604
-14.000000 -93.000000 0.000000 109.907942 545.057572 805.340910 359.115616 170.035195 4601.473472 131.976449 1565.454416
-13.000000 -93.000000 0.000000 110.160520 543.509431 780.377936 368.821864 168.853267 4583.369176 133.402863 1647.504010
-12.000000 -93.000000 0.000000 110.347715 541.296424 753.935703 378.272440 167.466949 4522.004166 134.793067 1719.898699
-11.000000 -93.000000 0.000000 110.525767 538.881617 727.474022 387.780789 165.975567 4467.010012 136.224053 1788.133214
-10.000000 -93.000000 0.000000 110.613384 536.419649 701.810471 397.049760 164.474861 4419.327014 137.502103 1842.302830
-9.000000 -93.000000 0.000000 111.199363 537.387375 683.520704 409.427560 163.874600 4352.857107 139.389512 1977.116785
-8.000000 -93.000000 0.000000 111.767240 538.292442 665.300494 421.815666 163.250622 4300.471288 141.257780 2113.898630
-7.000000 -93.000000 0.000000 112.316682 539.134289 647.157151 434.208895 162.603264 4262.913835 143.105884 2252.573388
-6.000000 -93.000000 0.000000 112.768889 539.628665 628.912466 447.032607 161.806291 4179.650657 144.862567 2397.438661
-5.000000 -93.000000 0.000000 112.956450 539.528959 612.019540 460.555752 160.473463 4079.577544 146.535980 2498.835377
-4.000000 -93.000000 0.000000 113.095961 539.128689 594.799009 473.665719 159.082665 3977.017972 148.124172 2589.479539
-3.000000 -93.000000 0.000000 113.513565 540.034017 578.320769 487.628616 158.235656 3837.981602 149.914075 2750.044160
-2.000000 -93.000000 0.000000 114.114553 542.327382 564.351692 503.684305 157.688234 3715.048424 152.018960 3001.550395
-1.000000 -93.000000 0.000000 114.714224 544.662569 550.544692 519.848018 157.144012 3616.950411 154.125546 3259.344298
0.000000 -93.000000 0.000000 114.170804 542.374052 533.554762 533.811023 154.896843 3324.281330 154.926711 3346.391048
1.000000 -93.000000 0.000000 113.995226 541.882551 518.534381 549.085422 153.275596 3144.016178 156.136706 3474.783770
2.000000 -93.000000 0.000000 113.918952 541.750702 503.462020 564.646780 151.768174 2939.810749 157.486151 3675.364155
3.000000 -93.000000 0.000000 113.448436 539.935993 487.586535 578.904096 149.829673 2749.239494 158.206602 3807.934892
4.000000 -93.000000 0.000000 113.155451 539.638153 474.130338 595.669840 148.130599 2612.916735 159.288233 3933.217202
5.000000 -93.000000 0.000000 112.932778 539.469843 460.471355 612.192494 146.491608 2490.184337 160.466433 4066.491270
6.000000 -93.000000 0.000000 112.719203 539.323493 446.831823 628.741497 144.863221 2369.564401 161.657452 4205.375475
7.000000 -93.000000 0.000000 112.243319 538.591390 433.789806 645.968873 143.010536 2227.336159 162.481901 4280.270463
8.000000 -93.000000 0.000000 111.687852 537.755126 421.347670 664.308769 141.151449 2086.897525 163.128454 4331.886783
9.000000 -93.000000 0.000000 111.115372 536.863450 408.914723 682.732244 139.273451 1948.649892 163.754240 4397.846478
10.000000 -93.000000 0.000000 110.958994 539.101224 399.452015 707.340041 137.865276 1893.250559 165.232478 4449.818995
11.000000 -93.000000 0.000000 110.595775 539.208739 387.629298 727.348182 136.211197 1790.060220 166.194256 4502.407467
12.000000 -93.000000 0.000000 110.358609 540.884534 377.555980 751.848084 134.733823 1710.735389 167.491905 4556.534185
13.000000 -93.000000 0.000000 110.079352 542.389775 367.696540 776.515435 133.261328 1625.840395 168.667134 4593.029463
14.000000 -93.000000 0.000000 109.857340 544.505288 358.728722 804.383752 131.929254 1547.764637 169.908496 4634.777614
15.000000 -93.000000 0.000000 109.612741 546.529510 349.735875 832.354351 130.571933 1470.468695 171.119469 4683.885907
16.000000 -93.000000 0.000000 109.607837 551.410403 342.958411 870.906404 129.519264 1427.538761 172.935880 4732.336480
17.000000 -93.000000 0.000000 109.563064 555.369560 334.773229 903.831060 128.281894 1377.637012 174.743734 4776.156345
18.000000 -93.000000 0.000000 109.449705 558.028610 326.428108 932.838207 127.085316 1313.737618 176.141853 4807.337086
19.000000 -93.000000 0.000000 109.546973 563.333335 319.915049 975.791931 126.190457 1266.838926 178.036483 4837.638536
20.000000 -93.000000 0.000000 109.622035 568.548888 313.372422 1018.948226 125.271300 1220.284126 179.900515 4874.701327
21.000000 -93.000000 0.000000 109.674833 573.672561 306.802987 1062.292129 124.328410 1174.085942 181.732622 4918.393533
22.000000 -93.000000 0.000000 110.191637 583.753324 303.286455 1133.309213 124.053624 1148.813826 184.524953 5009.216632
23.000000 -93.000000 0.000000 110.234511 587.955232 296.247162 1159.352613 122.985439 1107.702010 186.380814 5069.439761
-27.000000 -92.000000 0.000000 113.514068 632.176111 1449.086881 279.624318 200.109810 4853.148693 122.532392 994.358927
-26.000000 -92.000000 0.000000 113.063914 622.843412 1378.506039 284.052609 197.368331 4805.255644 122.977020 1021.643370
-25.000000 -92.000000 0.000000 112.592958 613.435270 1308.366935 288.462393 194.595871 4769.600557 123.401061 1049.165377
-24.000000 -92.000000 0.000000 112.101649 603.957084 1238.687404 292.852282 191.794461 4746.254842 123.804462 1076.915729
-23.000000 -92.000000 0.000000 111.590477 594.414502 1169.487470 297.220979 188.966252 4735.187985 124.187209 1104.885687
-22.000000 -92.000000 0.000000 111.399634 587.391590 1117.032684 302.415593 186.824071 4686.784527 124.907448 1139.775586
-21.000000 -92.000000 0.000000 111.270844 581.672374 1074.435366 309.204155 184.699866 4647.706170 125.862581 1182.139378
-20.000000 -92.000000 0.000000 111.163171 576.018869 1031.906155 316.028363 182.610304 4611.786323 126.839427 1224.571243
-19.000000 -92.000000 0.000000 111.064288 570.709609 988.426298 322.784073 180.682965 4543.287607 127.742553 1276.471967
-18.000000 -92.000000 0.000000 110.997722 564.801632 945.475765 329.185563 178.620383 4513.761028 128.745092 1311.765045
-17.000000 -92.000000 0.000000 110.947704 559.645322 903.297593 335.782900 176.777603 4468.327538 129.695671 1359.465936
-16.000000 -92.000000 0.000000 110.887122 554.451544 861.348631 342.356807 174.927110 4428.732868 130.631562 1407.527847
-15.000000 -92.000000 0.000000 111.100233 552.770228 840.011073 352.088522 173.549403 4393.342505 132.119203 1465.990823
-14.000000 -92.000000 0.000000 111.321785 550.708096 811.554755 361.235060 172.325016 4376.083162 133.456870 1546.146498
-13.000000 -92.000000 0.000000 111.518690 548.602313 784.811047 370.579994 171.013285 4319.649128 134.815902 1622.831381
-12.000000 -92.000000 0.000000 111.674336 546.129905 758.347745 380.016383 169.495643 4260.884476 136.216408 1691.478335
-11.000000 -92.000000 0.000000 111.846880 543.704551 731.975300 389.479297 168.004157 4205.687548 137.635352 1760.385401
-10.000000 -92.000000 0.000000 112.036245 541.326884 705.703898 398.966848 166.539529 4154.200562 139.072171 1829.523190
-9.000000 -92.000000 0.000000 112.334910 541.279869 687.036908 410.867532 165.540789 4101.495233 140.653030 1920.767770
-8.000000 -92.000000 0.000000 112.902789 542.186651 668.792463 423.274375 164.915536 4047.913598 142.522653 2058.196571
-7.000000 -92.000000 0.000000 113.309763 542.106026 648.790017 435.271341 163.961734 3995.141157 144.245103 2183.544196
-6.000000 -92.000000 0.000000 113.745223 542.172872 629.059778 447.356616 163.097327 3923.822888 145.962367 2316.022364
-5.000000 -92.000000 0.000000 113.929733 542.070072 612.196240 460.852766 161.765937 3823.019264 147.627647 2420.195543
-4.000000 -92.000000 0.000000 114.123811 541.985404 595.350061 474.363637 160.447744 3726.967921 149.303829 2526.352733
-3.000000 -92.000000 0.000000 114.091644 541.011988 577.753469 486.943435 158.964279 3600.521643 150.556013 2584.406396
-2.000000 -92.000000 0.000000 114.690645 543.287448 563.690562 503.023322 158.409187 3467.123433 152.661645 2837.213228
-1.000000 -92.000000 0.000000 115.288169 545.604161 549.786396 519.213044 157.856928 3359.176183 154.769015 3095.974614
0.000000 -92.000000 0.000000 114.842923 543.599284 532.911982 533.085639 155.684460 3131.979120 155.724955 3176.572875
1.000000 -92.000000 0.000000 114.668100 543.116087 517.918272 548.357632 154.068176 2948.677716 156.932886 3311.770710
2.000000 -92.000000 0.000000 114.747647 543.695913 503.816482 564.278112 152.759523 2849.120859 158.497611 3444.873214
3.000000 -92.000000 0.000000 114.259435 542.205790 488.313919 579.881461 150.769238 2666.961365 159.298969 3497.974091
4.000000 -92.000000 0.000000 114.030810 542.018100 474.663742 596.337131 149.127327 2539.538743 160.463319 3625.501871
5.000000 -92.000000 0.000000 113.811172 541.852255 461.032938 612.823440 147.495766 2413.703458 161.640690 3759.705153
6.000000 -92.000000 0.000000 113.600572 541.708275 447.423277 629.337979 145.874902 2289.717229 162.830800 3899.894845
7.000000 -92.000000 0.000000 113.345110 542.253969 435.150122 648.743499 144.239842 2169.250351 164.079875 4016.255512
8.000000 -92.000000 0.000000 112.784223 541.397368 422.673844 667.100137 142.372775 2028.204745 164.720338 4070.142006
9.000000 -92.000000 0.000000 112.431613 541.899901 411.350116 688.128106 140.734779 1931.789940 165.758219 4126.169132
10.000000 -92.000000 0.000000 112.157543 542.325257 399.384925 707.437930 139.106267 1841.128670 166.925674 4183.437891
11.000000 -92.000000 0.000000 111.908303 543.959761 389.328966 731.757026 137.621883 1761.101752 168.195892 4233.492090
12.000000 -92.000000 0.000000 111.676407 545.644385 379.303344 756.170219 136.156351 1681.226905 169.493153 4287.793070
13.000000 -92.000000 0.000000 111.461962 547.378667 369.310529 780.668683 134.710285 1601.526880 170.816842 4346.181659
14.000000 -92.000000 0.000000 111.257642 549.945614 360.649868 810.308489 133.404939 1523.080007 172.140951 4382.745860
15.000000 -92.000000 0.000000 111.080315 552.813021 352.274279 841.986457 132.132619 1458.474798 173.519566 4430.481477
16.000000 -92.000000 0.000000 111.040950 557.013000 344.404535 876.285751 130.929004 1410.526073 175.332101 4472.900584
17.000000 -92.000000 0.000000 110.999649 560.942883 336.245731 909.119721 129.705524 1359.663817 177.124796 4517.208534
18.000000 -92.000000 0.000000 110.920688 564.289238 328.094455 940.715967 128.520012 1300.243922 178.701086 4560.866532
19.000000 -92.000000 0.000000 111.015006 569.585838 321.568691 983.676648 127.621901 1253.218050 180.589949 4592.041217
20.000000 -92.000000 0.000000 111.086687 574.792033 315.013883 1026.853427 126.699187 1206.533158 182.447664 4630.373519
21.000000 -92.000000 0.000000 111.135675 579.905117 308.432850 1070.229819 125.752437 1160.201607 184.272911 4675.708687
22.000000 -92.000000 0.000000 111.593158 589.712161 304.246631 1137.006498 125.297952 1138.328313 187.120484 4734.220522
23.000000 -92.000000 0.000000 111.560059 594.232659 297.037916 1165.551297 124.112846 1098.802985 188.996289 4801.906728
24.000000 -92.000000 0.000000 112.080342 603.808306 292.672967 1235.169760 123.738464 1070.999805 191.838122 4796.457656
25.000000 -92.000000 0.000000 112.577716 613.306643 288.287407 1305.343495 123.341447 1043.393677 194.646560 4803.745971
26.000000 -92.000000 0.000000 113.051456 622.720679 283.882158 1376.057135 122.921553 1015.995056 197.419016 4824.065163
27.000000 -92.000000 0.000000 113.500863 632.043515 279.458236 1447.296821 122.478574 988.815134 200.152971 4857.598642
-30.000000 -91.000000 0.000000 116.951706 678.397993 1761.899414 270.181277 213.285544 4468.120955 123.020459 932.002434
-29.000000 -91.000000 0.000000 116.279358 664.897667 1647.489497 273.570499 209.812074 4509.770060 123.239630 950.185781
-28.000000 -91.000000 0.000000 115.601558 651.426594 1534.089095 276.980464 206.335246 4575.840064 123.455455 968.665606
-27.000000 -91.000000 0.000000 115.095880 641.760176 1480.419892 281.818922 203.313342 4597.469663 123.982405 994.259327
-26.000000 -91.000000 0.000000 114.453141 629.435065 1387.498833 285.169059 200.036553 4547.963594 124.211261 1012.529598
-25.000000 -91.000000 0.000000 113.984745 620.021385 1317.216584 289.589282 197.268141 4509.355428 124.638198 1040.129474
-24.000000 -91.000000 0.000000 113.495655 610.537179 1247.413713 293.989780 194.470456 4483.879762 125.044233 1067.957585
-23.000000 -91.000000 0.000000 113.207480 603.413828 1195.247975 299.577523 192.129396 4450.152586 125.735807 1102.473289
-22.000000 -91.000000 0.000000 112.834188 593.223281 1122.906653 303.656349 189.330974 4427.804917 126.261751 1125.686315
-21.000000 -91.000000 0.000000 112.707529 587.542700 1080.510101 310.421160 187.222100 4387.803599 127.213403 1168.070228
-20.000000 -91.000000 0.000000 112.601722 581.927920 1038.197681 317.222496 185.147746 4351.133355 128.186592 1210.521596
-19.000000 -91.000000 0.000000 112.516826 576.380862 995.980116 324.058058 183.109085 4317.879055 129.180830 1253.033563
-18.000000 -91.000000 0.000000 112.452888 570.903501 953.870002 330.925725 181.107322 4288.120170 130.195635 1295.600165
-17.000000 -91.000000 0.000000 112.449675 566.473722 913.121475 338.336083 179.391053 4232.504704 131.220615 1353.849174
-16.000000 -91.000000 0.000000 112.456810 561.668472 872.948378 345.532018 177.583764 4198.156309 132.296328 1401.907009
-15.000000 -91.000000 0.000000 112.551737 558.383104 843.299949 353.864141 175.994899 4163.379845 133.526681 1465.974355
-14.000000 -91.000000 0.000000 112.721870 555.992333 815.755942 363.126748 174.590101 4121.870660 134.893685 1526.612511
-13.000000 -91.000000 0.000000 112.855532 553.464222 789.293477 372.482179 173.047542 4059.026585 136.263162 1595.685256
-12.000000 -91.000000 0.000000 113.005975 550.982040 762.918243 381.868647 171.530158 3999.809898 137.651701 1664.997792
-11.000000 -91.000000 0.000000 113.173133 548.546407 736.639607 391.283919 170.038620 3944.383973 139.058729 1734.521375
-10.000000 -91.000000 0.000000 113.356932 546.157949 710.468291 400.725964 168.573616 3892.910731 140.483691 1804.231607
-9.000000 -91.000000 0.000000 113.477114 545.194860 690.705341 412.435187 167.215059 3849.093837 141.931653 1866.385187
-8.000000 -91.000000 0.000000 114.045023 546.103370 672.439867 424.857326 166.588499 3794.042524 143.802596 2004.342316
-7.000000 -91.000000 0.000000 114.401225 545.318593 650.080711 436.142473 165.489780 3753.646076 145.452079 2121.305617
-6.000000 -91.000000 0.000000 114.727329 544.741288 629.326293 447.830870 164.394617 3668.199199 147.076477 2238.307009
-5.000000 -91.000000 0.000000 114.908831 544.635429 612.495404 461.295674 163.064692 3566.565927 148.733584 2345.277363
-4.000000 -91.000000 0.000000 115.099829 544.547615 595.683710 474.776967 161.747883 3469.988907 150.401695 2454.049376
-3.000000 -91.000000 0.000000 115.191664 544.017854 578.586499 487.773368 160.339743 3365.889476 151.900383 2550.809085
-2.000000 -91.000000 0.000000 115.272834 544.276932 563.199885 502.487654 159.143171 3223.948556 153.314685 2677.051145
-1.000000 -91.000000 0.000000 115.701977 545.350332 547.394629 517.272992 158.102010 3133.882315 155.338998 2879.649459
0.000000 -91.000000 0.000000 115.519906 544.849764 532.404254 532.504936 156.480270 2943.977478 156.534231 3012.661170
1.000000 -91.000000 0.000000 115.518924 545.167045 518.256255 548.326483 155.118421 2794.493495 157.961973 3148.768534
2.000000 -91.000000 0.000000 115.454545 544.880256 502.458383 563.567146 153.529525 2686.278798 159.376136 3267.324938
3.000000 -91.000000 0.000000 115.284157 544.668369 488.220844 579.439587 151.907316 2563.283374 160.628604 3384.171193
4.000000 -91.000000 0.000000 115.026773 544.658485 474.859286 597.095943 150.245099 2441.488799 161.795813 3467.558363
5.000000 -91.000000 0.000000 114.779669 544.667346 461.509235 614.772985 148.594378 2320.805013 162.976641 3556.632300
6.000000 -91.000000 0.000000 114.542910 544.694951 448.171721 632.468979 146.955540 2201.414706 164.170793 3650.976805
7.000000 -91.000000 0.000000 114.292240 544.012110 434.633791 646.559262 145.303766 2090.124674 165.215249 3742.370132
8.000000 -91.000000 0.000000 113.913981 544.740177 423.287155 669.341930 143.609425 1973.674788 166.315161 3806.243903
9.000000 -91.000000 0.000000 113.681682 545.995256 412.481152 690.889508 142.054664 1894.119801 167.630993 3864.262013
10.000000 -91.000000 0.000000 113.469955 547.086282 401.142778 712.109763 140.517534 1814.589355 168.933316 3914.639088
11.000000 -91.000000 0.000000 113.226053 548.729894 391.134492 736.332213 139.044823 1734.129082 170.203426 3964.604045
12.000000 -91.000000 0.000000 112.999314 550.423136 381.158904 760.654374 137.591017 1653.781345 171.500265 4019.102230
13.000000 -91.000000 0.000000 112.789842 552.165553 371.218651 785.066979 136.156724 1573.563384 172.823230 4077.951900
14.000000 -91.000000 0.000000 112.571250 554.322372 361.609023 813.951265 134.756368 1490.491896 174.158669 4131.136534
15.000000 -91.000000 0.000000 112.513900 558.445094 353.742909 847.953951 133.540655 1442.323102 175.929055 4170.836786
16.000000 -91.000000 0.000000 112.476604 562.631124 345.906221 882.076330 132.344887 1394.226988 177.734206 4213.526303
17.000000 -91.000000 0.000000 112.438715 566.531834 337.774903 914.805894 131.135160 1342.450330 179.511864 4258.366660
18.000000 -91.000000 0.000000 112.378962 569.980620 329.529498 946.797353 129.936303 1285.383980 181.156741 4304.674542
19.000000 -91.000000 0.000000 112.490119 575.888524 323.273807 992.155718 129.062881 1239.961893 183.161570 4344.698977
20.000000 -91.000000 0.000000 112.558398 581.085489 316.707558 1035.332120 128.136533 1193.160146 185.013092 4384.447694
21.000000 -91.000000 0.000000 112.805155 588.164791 311.146103 1089.356516 127.430608 1158.315738 187.272964 4438.559839
22.000000 -91.000000 0.000000 112.997753 595.712441 305.239384 1141.578318 126.546436 1128.135648 189.728222 4459.322463
23.000000 -91.000000 0.000000 113.239605 603.424892 299.576005 1198.272433 125.773087 1095.026671 192.165828 4481.057430
24.000000 -91.000000 0.000000 113.417193 610.182041 293.498466 1242.773591 124.878512 1062.193431 194.478968 4526.486680
25.000000 -91.000000 0.000000 113.919275 619.716834 289.109549 1313.108849 124.484967 1034.507279 197.296587 4533.463589
26.000000 -91.000000 0.000000 114.397489 629.167648 284.700956 1384.006468 124.068383 1007.025917 200.078062 4554.362272
27.000000 -91.000000 0.000000 114.851127 638.527544 280.273710 1455.450679 123.628542 979.760335 202.820861 4589.367807
28.000000 -91.000000 0.000000 115.655773 651.616309 276.945444 1546.409421 123.509987 962.057240 206.437847 4612.645070
29.000000 -91.000000 0.000000 116.313144 665.021864 273.529874 1658.061375 123.274761 943.770071 209.883934 4583.055445
30.000000 -91.000000 0.000000 116.964155 678.444143 270.121088 1770.445556 123.033199 925.724328 213.326843 4571.043351
-33.000000 -90.000000 0.000000 119.468852 723.075821 2119.504051 258.448840 225.398849 3855.138073 122.454299 865.121922
-32.000000 -90.000000 0.000000 119.283817 711.178950 1999.981250 263.332166 222.531620 4163.283904 123.278655 887.509795
-31.000000 -90.000000 0.000000 118.628146 697.614582 1883.057161 266.688260 219.075561 4147.302954 123.509670 905.108649
-30.000000 -90.000000 0.000000 117.966632 684.070366 1767.116660 270.071036 215.613121 4160.985651 123.738094 923.041901
-29.000000 -90.000000 0.000000 117.299443 670.551124 1652.179117 273.477779 212.145856 4202.895074 123.963559 941.291999
-28.000000 -90.000000 0.000000 116.626781 657.061971 1538.267232 276.905872 208.675444 4271.106334 124.185720 959.842375
-27.000000 -90.000000 0.000000 116.291783 647.521179 1482.529405 281.953088 205.844028 4278.200379 124.889626 984.851225
-26.000000 -90.000000 0.000000 115.919340 636.902959 1405.003019 286.677145 202.874148 4291.321907 125.531173 1007.446836
-25.000000 -90.000000 0.000000 115.386132 626.695981 1327.145116 290.755274 199.967951 4246.530254 125.885504 1031.275784
-24.000000 -90.000000 0.000000 114.899270 617.206173 1257.273334 295.166043 197.174001 4218.671970 126.294209 1059.178229
-23.000000 -90.000000 0.000000 114.620121 609.403075 1199.667338 300.673840 194.727908 4190.360105 127.009648 1091.905386
-22.000000 -90.000000 0.000000 114.368286 601.139776 1142.105874 306.157222 192.169473 4168.748075 127.787601 1121.737082
-21.000000 -90.000000 0.000000 114.147149 593.448860 1087.327751 311.674411 189.755293 4128.184913 128.568809 1154.363517
-20.000000 -90.000000 0.000000 114.043164 587.872368 1045.259476 318.452277 187.695857 4090.671379 129.538382 1196.821985
-19.000000 -90.000000 0.000000 113.959828 582.363639 1003.305899 325.265222 185.671953 4056.778400 130.528841 1239.341235
-18.000000 -90.000000 0.000000 113.897187 576.924614 961.482035 332.111087 183.684756 4026.597404 131.539714 1281.915219
-17.000000 -90.000000 0.000000 113.855275 571.557283 919.805578 338.987878 181.735470 4000.212409 132.570535 1324.538660
-16.000000 -90.000000 0.000000 113.793586 565.334420 874.214368 345.833475 179.550439 3951.902118 133.618593 1369.765423
-15.000000 -90.000000 0.000000 114.019044 564.906744 853.648748 356.248199 178.556801 3931.077893 135.026873 1442.964697
-14.000000 -90.000000 0.000000 113.989711 560.433371 822.911633 364.130048 176.488511 3873.666363 136.272476 1482.752053
-13.000000 -90.000000 0.000000 114.128297 557.163871 792.253924 372.605146 174.909361 3804.410303 137.569116 1554.172602
-12.000000 -90.000000 0.000000 114.297953 555.048574 766.481997 382.540592 173.455423 3744.162648 138.991471 1631.311623
-11.000000 -90.000000 0.000000 114.482396 552.963892 740.755013 392.496319 172.022142 3687.778454 140.430301 1708.781407
-10.000000 -90.000000 0.000000 114.681555 550.910174 715.077825 402.470819 170.610038 3635.437488 141.885105 1786.538925
-9.000000 -90.000000 0.000000 114.877441 548.656011 689.457105 412.009182 169.175002 3584.600436 143.337722 1851.198619
-8.000000 -90.000000 0.000000 115.175401 549.056784 671.673836 425.582808 168.126794 3590.391375 145.037508 1951.301318
-7.000000 -90.000000 0.000000 115.496847 548.547983 651.488159 437.149266 167.022498 3512.377580 146.670805 2061.512422
-6.000000 -90.000000 0.000000 115.715061 547.333574 629.711861 448.454891 165.698013 3412.825448 148.204573 2164.691240
-5.000000 -90.000000 0.000000 115.893597 547.224688 612.916853 461.884056 164.369580 3310.241925 149.853475 2274.448631
-4.000000 -90.000000 0.000000 116.081557 547.133761 596.143050 475.331707 163.054182 3213.059137 151.513479 2385.805896
-3.000000 -90.000000 0.000000 116.278896 547.060802 579.392294 488.796317 161.752136 3121.781509 153.184222 2498.549131
-2.000000 -90.000000 0.000000 115.861068 545.295870 562.881200 502.079225 159.890145 2986.889269 153.977991 2521.895643
-1.000000 -90.000000 0.000000 116.382941 546.617469 546.988872 516.848078 158.900874 2954.055887 156.161290 2714.626719
0.000000 -90.000000 0.000000 116.301016 546.666988 532.795470 532.557417 157.484642 2752.979081 157.452778 2852.970183
1.000000 -90.000000 0.000000 116.406640 546.772153 516.729837 547.538669 156.152520 2686.704434 159.000000 2962.557250
2.000000 -90.000000 0.000000 116.348386 547.021959 502.656725 563.618258 154.590574 2573.630711 160.495212 3074.944404
3.000000 -90.000000 0.000000 116.298547 547.287829 488.600838 579.716318 153.039068 2464.366880 162.001500 3191.663761
4.000000 -90.000000 0.000000 116.016080 546.999598 474.878802 596.829651 151.347190 2335.837348 163.098882 3276.628610
5.000000 -90.000000 0.000000 115.770672 547.012298 461.558825 614.478415 149.704347 2213.973495 164.275848 3367.962818
6.000000 -90.000000 0.000000 115.535528 547.043663 448.253171 632.147720 148.073474 2093.333134 165.466088 3464.733471
7.000000 -90.000000 0.000000 115.405829 548.452437 437.151473 652.246816 146.538778 2022.697190 166.996676 3554.642030
8.000000 -90.000000 0.000000 115.159058 548.479972 424.268287 670.430078 144.918627 1935.855634 168.125596 3603.667413
9.000000 -90.000000 0.000000 114.932792 549.801276 413.346972 692.485871 143.375777 1855.186237 169.455649 3646.336795
10.000000 -90.000000 0.000000 114.748286 551.321953 402.378556 715.161033 141.866990 1774.492732 170.869731 3707.307337
11.000000 -90.000000 0.000000 114.499893 552.804568 391.973450 739.517209 140.377170 1689.374070 172.119231 3757.049168
12.000000 -90.000000 0.000000 114.267276 554.322094 381.590043 763.918178 138.904163 1604.430426 173.391830 3811.466227
13.000000 -90.000000 0.000000 114.084604 556.649212 372.305765 791.264083 137.545567 1529.183796 174.781908 3870.382557
14.000000 -90.000000 0.000000 114.019555 560.429676 363.814048 821.731351 136.236384 1479.078126 176.603117 3913.879530
15.000000 -90.000000 0.000000 113.921815 563.624363 355.111106 851.360084 134.927655 1424.797718 178.244335 3942.228636
16.000000 -90.000000 0.000000 113.893906 567.935144 347.274192 886.546956 133.744249 1375.435199 180.073628 3975.354192
17.000000 -90.000000 0.000000 113.884058 572.292507 339.459199 921.799625 132.578893 1326.172311 181.932357 4011.567404
18.000000 -90.000000 0.000000 113.821500 575.567860 331.152694 952.711744 131.378873 1268.928070 183.541036 4046.696995
19.000000 -90.000000 0.000000 113.972230 582.241064 325.030659 1001.228156 130.513295 1227.089463 185.751159 4095.619812
20.000000 -90.000000 0.000000 114.043180 586.795885 318.063843 1043.109749 129.579064 1178.727497 187.502638 4145.466054
21.000000 -90.000000 0.000000 114.214538 594.242218 312.151488 1095.012802 128.679875 1148.466956 189.907206 4163.294419
22.000000 -90.000000 0.000000 114.405308 601.752924 306.264397 1147.014216 127.798955 1118.243839 192.347672 4184.541779
23.000000 -90.000000 0.000000 114.634769 609.409515 300.539592 1202.860629 127.005941 1084.935905 194.773124 4206.760892
24.000000 -90.000000 0.000000 114.853635 617.148628 294.671007 1255.560192 126.143953 1054.927926 197.294864 4231.932594
25.000000 -90.000000 0.000000 115.267279 626.186662 289.971519 1322.008708 125.637590 1025.807950 199.962762 4261.850974
26.000000 -90.000000 0.000000 115.750102 635.674982 285.560444 1393.035633 125.224424 998.250486 202.753671 4283.467407
27.000000 -90.000000 0.000000 116.208116 645.072723 281.130772 1464.634679 124.787834 970.906251 205.505752 4320.199551
28.000000 -90.000000 0.000000 116.793385 657.598261 277.224089 1552.455234 124.380378 954.074444 208.906884 4277.605509
29.000000 -90.000000 0.000000 117.438041 670.992090 273.785649 1664.525351 124.132452 935.746241 212.332653 4253.151164
30.000000 -90.000000 0.000000 118.076427 684.403364 270.354901 1777.338405 123.878355 917.662431 215.755654 4247.472522
31.000000 -90.000000 0.000000 118.708483 697.828042 266.933544 1890.868089 123.618478 899.830367 219.174521 4260.809620
32.000000 -90.000000 0.000000 119.334165 711.262380 263.523317 2005.091402 123.353215 882.257793 222.587994 4293.157614
33.000000 -90.000000 0.000000 119.474307 722.681649 258.294009 2106.235097 122.417797 859.917852 225.466396 3829.629727
-35.000000 -89.000000 0.000000 120.635439 758.576612 2490.953893 249.319195 233.734434 3177.411793 121.325220 821.282378
-34.000000 -89.000000 0.000000 120.442622 743.384958 2301.297629 253.488720 230.629430 3360.320951 122.087060 838.693015
-33.000000 -89.000000 0.000000 120.245277 728.224864 2112.514014 257.666333 227.524378 3553.119200 122.844679 856.262415
-32.000000 -89.000000 0.000000 119.748360 715.657396 2002.992814 261.588930 224.299469 3610.529209 123.279202 875.463043
-31.000000 -89.000000 0.000000 119.646265 703.452351 1890.902971 266.577369 221.433051 3841.646932 124.226182 896.176298
-30.000000 -89.000000 0.000000 118.989955 689.890402 1774.535549 269.976873 217.976958 3853.446489 124.460854 914.171502
-29.000000 -89.000000 0.000000 118.327957 676.354204 1659.202118 273.401025 214.516225 3895.942092 124.692627 932.487858
-28.000000 -89.000000 0.000000 117.877936 664.001458 1563.915856 277.413950 211.379634 3953.314029 125.174782 953.013572
-27.000000 -89.000000 0.000000 117.495116 653.384225 1486.576916 282.113840 208.399744 3959.035070 125.803681 975.606016
-26.000000 -89.000000 0.000000 117.127385 642.821261 1409.295977 286.831357 205.449996 3971.558450 126.445879 998.230986
-25.000000 -89.000000 0.000000 116.797128 633.459551 1338.166650 291.961152 202.695327 3981.157424 127.143018 1022.614739
-24.000000 -89.000000 0.000000 116.305259 623.719656 1262.212558 296.371619 199.915779 3957.470535 127.532500 1051.833298
-23.000000 -89.000000 0.000000 116.035282 615.426048 1204.765557 301.806833 197.336999 3930.758119 128.287437 1081.668524
-22.000000 -89.000000 0.000000 115.784298 607.191477 1147.416229 307.267565 194.791451 3908.405562 129.060819 1111.549497
-21.000000 -89.000000 0.000000 115.589595 599.389793 1094.874437 312.963474 192.299011 3868.907261 129.928655 1141.032308
-20.000000 -89.000000 0.000000 115.487389 593.851150 1053.076045 319.717296 190.254207 3830.439355 130.894654 1183.484566
-19.000000 -89.000000 0.000000 115.405576 588.380293 1011.413812 326.507061 188.244769 3795.822034 131.881378 1225.998698
-18.000000 -89.000000 0.000000 115.319847 582.671577 967.241062 333.304216 186.189808 3790.001363 132.874263 1268.463304
-17.000000 -89.000000 0.000000 115.247709 576.367962 920.964708 340.001978 184.024101 3763.743156 133.897751 1308.357919
-16.000000 -89.000000 0.000000 115.193064 570.102240 874.743488 346.712564 181.887261 3740.959190 134.937268 1348.348743
-15.000000 -89.000000 0.000000 115.390066 569.252086 854.037292 356.963431 180.752380 3714.967760 136.333480 1421.853802
-14.000000 -89.000000 0.000000 115.405965 565.637037 826.129893 366.007987 178.781338 3680.769421 137.703331 1465.825522
-13.000000 -89.000000 0.000000 115.383594 561.063750 794.011862 373.754857 176.748043 3629.075046 138.922000 1505.502045
-12.000000 -89.000000 0.000000 115.551299 558.949213 768.307739 383.649398 175.299785 3567.418901 140.335141 1583.162873
-11.000000 -89.000000 0.000000 115.733636 556.865082 742.653146 393.566224 173.872058 3509.773404 141.764786 1661.115319
-10.000000 -89.000000 0.000000 115.930538 554.811701 717.053398 403.503692 172.465374 3456.339232 143.210442 1739.320176
-9.000000 -89.000000 0.000000 116.141929 552.789413 691.514587 413.460314 171.080251 3407.314520 144.671628 1817.744865
-8.000000 -89.000000 0.000000 116.351577 552.397946 672.881285 426.293178 169.781935 3358.113675 146.314615 1910.912271
-7.000000 -89.000000 0.000000 116.629195 551.821020 652.852274 437.996137 168.619252 3288.298622 147.915262 2008.781742
-6.000000 -89.000000 0.000000 116.727908 549.943131 630.207982 448.951648 167.045604 3211.395732 149.348303 2078.259570
-5.000000 -89.000000 0.000000 116.857003 549.765223 613.416146 462.556926 165.684130 3138.039039 150.924253 2166.384453
-4.000000 -89.000000 0.000000 116.997439 549.603851 596.639080 476.176053 164.337258 3067.644015 152.513105 2255.376785
-3.000000 -89.000000 0.000000 117.263127 549.667381 580.020648 489.456371 163.065801 2864.691184 154.301581 2437.045584
-2.000000 -89.000000 0.000000 117.306329 549.007125 563.022434 502.407963 161.633244 2760.706033 155.716473 2539.923402
-1.000000 -89.000000 0.000000 117.093708 548.195503 547.426206 516.987620 159.857861 2725.176958 156.970284 2557.584449
0.000000 -89.000000 0.000000 117.368030 548.694856 531.090045 531.730015 158.782584 2701.642695 158.648101 2659.939634
1.000000 -89.000000 0.000000 117.302262 548.927374 517.029520 547.746365 157.216235 2581.637118 160.127704 2769.184755
2.000000 -89.000000 0.000000 117.244834 549.175916 502.986431 563.785308 155.660060 2464.784356 161.618696 2883.467774
3.000000 -89.000000 0.000000 117.195758 549.440461 488.962279 579.844971 154.114369 2351.554464 163.120766 3002.213423
4.000000 -89.000000 0.000000 117.155044 549.720986 474.958744 595.923677 152.579479 2242.496295 164.633610 3124.913010
5.000000 -89.000000 0.000000 116.762916 549.363042 461.746932 614.291776 150.821322 2108.469599 165.578260 3180.422183
6.000000 -89.000000 0.000000 116.677463 550.135938 449.027713 632.883493 149.343313 2039.380372 167.017088 3257.670233
7.000000 -89.000000 0.000000 116.558450 551.464276 437.497589 652.567497 147.779256 1966.743520 168.589194 3331.329694
8.000000 -89.000000 0.000000 116.409743 552.074268 424.866889 671.703398 146.230789 1887.894513 169.940687 3402.186031
9.000000 -89.000000 0.000000 116.186236 553.396495 413.978030 693.696544 144.697255 1806.770615 171.266188 3444.988952
10.000000 -89.000000 0.000000 115.977331 554.746607 403.104955 715.726719 143.179133 1725.873201 172.612783 3491.711962
11.000000 -89.000000 0.000000 115.769231 556.719819 392.844404 741.481414 141.713070 1642.341574 174.010765 3538.869400
12.000000 -89.000000 0.000000 115.530700 557.702295 381.971942 764.700426 140.230218 1556.872269 175.186722 3591.597681
13.000000 -89.000000 0.000000 115.451987 561.435873 373.493939 794.962155 138.913275 1506.281585 176.975044 3632.444951
14.000000 -89.000000 0.000000 115.389991 565.211679 365.036521 825.304571 137.613127 1455.825954 178.791271 3676.117046
15.000000 -89.000000 0.000000 115.320979 568.702768 356.326963 855.170580 136.303515 1402.901556 180.553252 3717.175416
16.000000 -89.000000 0.000000 115.295155 573.002117 348.522826 890.217926 135.128552 1353.328750 182.374654 3750.569151
17.000000 -89.000000 0.000000 115.287173 577.347810 340.742031 925.341407 133.971601 1303.841323 184.225281 3787.228879
18.000000 -89.000000 0.000000 115.297038 581.738809 332.986214 960.532671 132.833130 1254.449381 186.104261 3827.060745
19.000000 -89.000000 0.000000 115.461262 588.643153 326.839509 1010.892308 131.973048 1214.620375 188.358542 3844.820598
20.000000 -89.000000 0.000000 115.456932 592.949000 319.081254 1049.938809 130.828938 1169.214190 190.162257 3869.959933
21.000000 -89.000000 0.000000 115.626734 600.358390 313.188339 1101.558773 129.933095 1138.919620 192.552426 3888.103342
22.000000 -89.000000 0.000000 115.834500 607.787068 307.410078 1155.857664 129.119676 1105.251116 194.917367 3910.189178
23.000000 -89.000000 0.000000 116.032595 615.432223 301.535490 1208.267987 128.242439 1075.163426 197.391563 3932.663804
24.000000 -89.000000 0.000000 116.249151 623.134942 295.687667 1260.763164 127.383292 1045.109423 199.898410 3958.779963
25.000000 -89.000000 0.000000 116.621564 632.714330 290.873396 1332.036041 126.799209 1017.301082 202.644442 3988.906236
26.000000 -89.000000 0.000000 117.109128 642.240878 286.460696 1403.138664 126.389563 989.674530 205.445195 4011.407892
27.000000 -89.000000 0.000000 117.301117 650.401414 280.963302 1448.930680 125.504968 964.740161 208.015335 3984.946107
28.000000 -89.000000 0.000000 117.939083 663.757020 277.495633 1560.479356 125.250764 946.133426 211.420970 3946.092628
29.000000 -89.000000 0.000000 118.570944 677.135334 274.034901 1672.836053 124.990172 927.767000 214.825743 3926.931516
30.000000 -89.000000 0.000000 119.196628 690.531918 270.582773 1785.962734 124.723579 909.647966 218.228161 3927.941916
31.000000 -89.000000 0.000000 119.261449 703.166549 265.756768 1906.643351 123.782780 889.221763 221.028136 3646.112910
32.000000 -89.000000 0.000000 119.592637 716.160967 261.363518 2011.742600 123.094229 871.056011 224.242262 3583.795847
33.000000 -89.000000 0.000000 120.082503 729.832072 257.582257 2166.064488 122.685339 852.167253 227.488170 3530.087823
34.000000 -89.000000 0.000000 120.494188 743.021524 253.406256 2282.842554 122.104593 833.565170 230.749136 3403.357875
35.000000 -89.000000 0.000000 120.666516 758.298750 249.199856 2492.412200 121.325633 816.055822 233.814162 3222.887020
-38.000000 -88.000000 0.000000 121.984326 815.532808 3216.029310 236.725990 245.645442 2479.339413 119.479887 765.495212
-37.000000 -88.000000 0.000000 121.743371 794.509994 2875.836122 240.155461 242.041450 2555.398566 120.135450 778.096267
-36.000000 -88.000000 0.000000 121.571716 779.253506 2683.305932 244.322168 238.958933 2713.510424 120.915972 795.191044
-35.000000 -88.000000 0.000000 121.395699 764.022646 2491.578387 248.498245 235.875228 2883.525192 121.692838 812.444753
-34.000000 -88.000000 0.000000 121.215295 748.820158 2300.670536 252.683300 232.791109 3064.463196 122.465838 829.857656
-33.000000 -88.000000 0.000000 121.030487 733.649050 2110.601425 256.876962 229.707426 3255.497222 123.234761 847.430230
-32.000000 -88.000000 0.000000 120.665014 720.819856 1995.011405 261.018860 226.576208 3357.452175 123.829589 866.035710
-31.000000 -88.000000 0.000000 120.405049 708.256553 1890.626464 265.583472 223.504585 3467.296698 124.587544 885.557297
-30.000000 -88.000000 0.000000 120.021704 695.859170 1784.186509 269.899242 220.377137 3545.467635 125.188762 905.397160
-29.000000 -88.000000 0.000000 119.364925 682.307912 1668.589183 273.340664 216.923246 3588.945480 125.426851 923.779093
-28.000000 -88.000000 0.000000 119.083709 669.909241 1569.571031 277.608435 213.939683 3635.583644 126.094811 943.908924
-27.000000 -88.000000 0.000000 118.705650 659.346591 1492.546657 282.301132 210.979580 3640.001086 126.724421 966.528374
-26.000000 -88.000000 0.000000 118.342558 648.839488 1415.614329 287.011680 208.049807 3651.821238 127.367227 989.179414
-25.000000 -88.000000 0.000000 118.008129 637.798421 1337.835570 291.752562 205.046233 3622.140472 128.037692 1013.438373
-24.000000 -88.000000 0.000000 117.574359 629.985337 1265.042891 297.179904 202.569218 3608.729518 128.552223 1047.141252
-23.000000 -88.000000 0.000000 117.452874 621.481768 1210.534055 302.976089 199.956252 3671.387036 129.569057 1071.772189
-22.000000 -88.000000 0.000000 117.202725 613.275796 1153.428152 308.413698 197.423382 3648.189876 130.337935 1101.694102
-21.000000 -88.000000 0.000000 117.034762 605.364477 1103.135198 314.287909 194.852842 3610.044125 131.292802 1128.089912
-20.000000 -88.000000 0.000000 116.922728 600.122678 1060.387578 320.997837 192.909918 3643.595939 132.232725 1167.260839
-19.000000 -88.000000 0.000000 116.814650 593.758093 1014.120139 327.639050 190.698672 3609.858555 133.215134 1207.132257
-18.000000 -88.000000 0.000000 116.723781 587.428968 967.903382 334.295821 188.514221 3579.626673 134.214271 1247.109178
-17.000000 -88.000000 0.000000 116.650161 581.136461 921.744928 340.967238 186.357507 3552.989777 135.229765 1287.181772
-16.000000 -88.000000 0.000000 116.748002 577.042224 882.543457 348.684558 184.865831 3536.110731 136.312656 1350.622092
-15.000000 -88.000000 0.000000 116.746092 573.405217 854.677820 357.678968 182.877452 3500.016323 137.657932 1394.772766
-14.000000 -88.000000 0.000000 116.759840 569.797355 826.830419 366.691268 180.912947 3465.748807 139.019419 1439.202712
-13.000000 -88.000000 0.000000 116.789241 566.219196 799.003161 375.720172 178.973101 3433.362886 140.396645 1483.886844
-12.000000 -88.000000 0.000000 116.812125 562.804775 770.097614 384.671269 177.145899 3392.233285 141.698016 1531.501425
-11.000000 -88.000000 0.000000 116.965740 560.726457 744.991434 394.773572 175.664014 3341.467943 143.127376 1604.428364
-10.000000 -88.000000 0.000000 117.180829 558.717667 719.177402 404.629849 174.323742 3277.498405 144.542586 1693.089862
-9.000000 -88.000000 0.000000 117.389862 556.695512 693.726573 414.549120 172.943802 3227.473142 145.994763 1771.908050
-8.000000 -88.000000 0.000000 117.613162 554.704571 668.350169 424.487899 171.585794 3182.280594 147.462048 1850.890095
-7.000000 -88.000000 0.000000 117.772152 554.986074 654.182752 438.456167 170.244933 3115.839499 149.153497 1942.784949
-6.000000 -88.000000 0.000000 117.853335 552.671985 630.820332 448.915722 168.510553 3044.604081 150.625967 2006.093055
-5.000000 -88.000000 0.000000 117.980477 552.495239 614.068809 462.486781 167.154398 2970.259316 152.193512 2095.377040
-4.000000 -88.000000 0.000000 118.118858 552.334948 597.334302 476.073646 165.812802 2898.998297 153.774024 2185.462107
-3.000000 -88.000000 0.000000 118.314365 551.779497 578.693378 489.107744 164.521995 2866.582790 155.349549 2272.258425
-2.000000 -88.000000 0.000000 118.292620 552.832260 566.976568 505.291682 163.190484 2696.164935 156.874131 2356.492028
-1.000000 -88.000000 0.000000 118.164899 550.451618 545.852342 517.387957 161.432428 2607.651254 157.983914 2410.156053
0.000000 -88.000000 0.000000 118.453384 551.310459 531.404092 530.790105 159.906508 2467.390724 160.271150 2628.023498
1.000000 -88.000000 0.000000 118.344343 551.442703 517.399881 547.006381 158.335179 2381.416684 161.631212 2701.336482
2.000000 -88.000000 0.000000 118.245774 551.589925 503.408412 563.238684 156.774178 2296.343723 163.007430 2777.693153
3.000000 -88.000000 0.000000 118.157702 551.752112 489.430778 579.485669 155.223815 2212.275796 164.399399 2856.849472
4.000000 -88.000000 0.000000 118.080152 551.929251 475.468199 595.746135 153.684413 2129.331945 165.806723 2938.579204
5.000000 -88.000000 0.000000 117.949381 551.885293 461.617802 613.037856 152.131568 2049.379049 167.064880 3008.019776
6.000000 -88.000000 0.000000 117.831330 553.180432 449.852245 632.833963 150.578587 1981.969058 168.619578 3059.663087
7.000000 -88.000000 0.000000 117.726063 554.490841 438.093097 652.643630 149.038761 1915.226027 170.191549 3113.847741
8.000000 -88.000000 0.000000 117.633612 555.816411 426.340889 672.465659 147.512501 1849.222173 171.780320 3170.443440
9.000000 -88.000000 0.000000 117.434852 556.962341 414.662358 695.168081 146.024921 1766.050421 173.056909 3218.154641
10.000000 -88.000000 0.000000 117.235013 558.348413 403.878903 717.035082 144.517369 1678.012358 174.421774 3290.768643
11.000000 -88.000000 0.000000 117.039951 560.639859 393.799567 743.642232 143.055896 1596.222291 175.905553 3320.839326
12.000000 -88.000000 0.000000 116.896810 562.501255 383.192853 768.839531 141.595379 1535.222978 177.388002 3353.674167
13.000000 -88.000000 0.000000 116.824832 566.223859 374.891084 798.614745 140.292070 1487.491810 179.170864 3385.949539
14.000000 -88.000000 0.000000 116.758831 569.799631 366.143214 828.910143 138.987895 1433.687423 180.951336 3426.289450
15.000000 -88.000000 0.000000 116.708377 573.403506 357.411090 859.242674 137.699885 1380.061006 182.754599 3469.415036
16.000000 -88.000000 0.000000 116.689345 577.979425 349.746808 892.451773 136.490905 1331.769059 184.687969 3548.100064
17.000000 -88.000000 0.000000 116.678568 582.250718 341.812817 928.161402 135.312662 1284.636756 186.532433 3572.542988
18.000000 -88.000000 0.000000 116.684670 586.558980 333.898592 963.893551 134.150472 1237.541550 188.404981 3600.166684
19.000000 -88.000000 0.000000 116.773822 593.733948 327.832084 1012.586588 133.184109 1200.780614 190.681931 3609.520267
20.000000 -88.000000 0.000000 116.872368 598.904862 320.465030 1051.855272 132.089764 1163.982266 192.802780 3592.431579
21.000000 -88.000000 0.000000 117.029198 606.215005 314.316655 1105.619211 131.166183 1131.585135 195.171961 3593.992878
22.000000 -88.000000 0.000000 117.242507 613.575037 308.278489 1164.632956 130.359567 1095.086152 197.497604 3601.001887
23.000000 -88.000000 0.000000 117.432989 621.491909 302.563381 1214.483563 129.482477 1065.717992 200.020708 3658.810991
24.000000 -88.000000 0.000000 117.647285 629.158477 296.736806 1266.742705 128.626141 1035.626599 202.512915 3686.010037
25.000000 -88.000000 0.000000 117.879730 636.880850 290.939364 1319.094947 127.788121 1005.569996 205.036518 3717.024499
26.000000 -88.000000 0.000000 118.474405 648.863589 287.401776 1414.307574 127.563695 981.303898 208.152011 3738.222728
27.000000 -88.000000 0.000000 118.467568 656.752393 281.250307 1458.759976 126.387989 956.883023 210.595125 3653.064287
28.000000 -88.000000 0.000000 119.092576 670.087903 277.760018 1570.417407 126.120989 938.238045 213.978714 3618.077941
29.000000 -88.000000 0.000000 119.711570 683.447120 274.277582 1682.935758 125.847770 919.836312 217.361866 3604.429336
30.000000 -88.000000 0.000000 119.983729 695.820143 269.853603 1795.720537 125.159618 899.131286 220.315846 3501.962124
31.000000 -88.000000 0.000000 120.303624 708.734742 265.458097 1900.954713 124.465160 880.899149 223.493565 3428.762440
32.000000 -88.000000 0.000000 120.553576 720.608533 260.469953 1979.987443 123.616197 861.124622 226.614327 3361.459188
33.000000 -88.000000 0.000000 121.000922 735.048994 257.016607 2150.814777 123.228588 843.388360 229.785147 3292.476902
34.000000 -88.000000 0.000000 121.327191 748.319138 252.720337 2258.292272 122.553972 824.895776 232.977105 3166.460071
35.000000 -88.000000 0.000000 121.494509 763.634966 248.494416 2469.390412 121.768258 807.327605 236.038068 2985.476621
36.000000 -88.000000 0.000000 121.649221 778.980326 244.271490 2683.310802 120.971919 789.924104 239.084621 2811.553300
37.000000 -88.000000 0.000000 121.791365 794.352498 240.052588 2900.034179 120.165209 772.691833 242.115997 2645.558786
38.000000 -88.000000 0.000000 121.900761 814.764167 236.492416 3135.461155 119.361774 761.061812 245.588584 2537.120790
-40.000000 -87.000000 0.000000 123.360879 858.378984 3736.207034 228.466118 255.155552 2175.375827 118.494095 730.863662
-39.000000 -87.000000 0.000000 123.219369 838.257520 3407.902673 232.130455 251.772506 2281.525488 119.255231 744.108760
-38.000000 -87.000000 0.000000 122.872160 821.335070 3129.157991 236.078169 248.145572 2369.747431 119.931649 758.978728
-37.000000 -87.000000 0.000000 122.867311 800.876492 2840.193664 239.873676 244.888310 2568.328151 120.824263 772.567403
-36.000000 -87.000000 0.000000 122.594317 785.446378 2657.788956 243.920699 241.620837 2661.866829 121.517128 789.023574
-35.000000 -87.000000 0.000000 122.330812 770.059094 2475.429888 247.975908 238.376220 2760.097413 122.217003 805.516955
-34.000000 -87.000000 0.000000 122.076857 754.717257 2293.127347 252.038908 235.155404 2862.536923 122.923767 822.045309
-33.000000 -87.000000 0.000000 121.832513 739.423698 2110.895979 256.109328 231.959380 2968.749692 123.637302 838.606566
-32.000000 -87.000000 0.000000 121.586320 726.080986 1990.716295 260.477931 228.871647 3105.776426 124.385699 856.751876
-31.000000 -87.000000 0.000000 121.327011 713.555289 1886.257344 265.035859 225.812223 3219.755013 125.141382 876.304243
-30.000000 -87.000000 0.000000 121.077024 701.073046 1781.818333 269.602949 222.775232 3342.806249 125.904386 895.892629
-29.000000 -87.000000 0.000000 120.410377 688.413322 1680.363339 273.297152 219.367014 3281.968345 126.166253 915.171797
-28.000000 -87.000000 0.000000 120.296539 675.913132 1577.035431 277.829845 216.523132 3318.272755 127.021424 934.980257
-27.000000 -87.000000 0.000000 119.924912 665.119511 1502.875028 282.529651 213.498329 3390.256503 127.672372 957.735309
-26.000000 -87.000000 0.000000 119.600594 653.960904 1416.787288 287.239542 210.533003 3405.899821 128.355981 979.898562
-25.000000 -87.000000 0.000000 119.290464 642.839576 1330.730796 291.959438 207.595643 3427.344821 129.050926 1002.099045
-24.000000 -87.000000 0.000000 118.935039 634.494708 1260.941206 297.342924 205.041956 3425.587815 129.680272 1033.017244
-23.000000 -87.000000 0.000000 118.752066 627.167727 1209.403165 303.634144 202.560647 3421.127779 130.633495 1062.549514
-22.000000 -87.000000 0.000000 118.535834 620.403062 1156.052153 310.037867 200.136619 3457.669980 131.570551 1092.053146
-21.000000 -87.000000 0.000000 118.487711 612.286424 1106.793503 316.161523 197.675661 3452.333392 132.625301 1124.423106
-20.000000 -87.000000 0.000000 118.330091 604.869343 1061.159637 322.109908 195.221808 3434.789605 133.593254 1145.982177
-19.000000 -87.000000 0.000000 118.220981 598.515914 1015.004263 328.721532 193.019649 3400.209417 134.567888 1186.043798
-18.000000 -87.000000 0.000000 118.128872 592.197899 968.910206 335.349834 190.844169 3369.336646 135.559197 1226.200321
-17.000000 -87.000000 0.000000 118.053806 585.916443 922.886657 341.993843 188.696288 3342.274032 136.566818 1266.442720
-16.000000 -87.000000 0.000000 118.106824 581.193544 883.448602 349.504435 186.987464 3321.371139 137.650326 1323.885605
-15.000000 -87.000000 0.000000 118.102992 577.563773 855.649529 358.463330 185.005640 3285.082018 138.987341 1368.510606
-14.000000 -87.000000 0.000000 118.114639 573.963028 827.873144 367.441815 183.047552 3250.736356 140.340573 1413.390181
-13.000000 -87.000000 0.000000 118.141760 570.391859 800.121811 376.438488 181.113971 3218.396376 141.709556 1458.500831
-12.000000 -87.000000 0.000000 118.184344 566.850824 772.398231 385.452074 179.205689 3188.123113 143.093839 1503.821759
-11.000000 -87.000000 0.000000 118.242061 564.445796 746.342283 395.517808 177.555673 3154.434867 144.463189 1558.048669
-10.000000 -87.000000 0.000000 118.408559 562.401347 721.350165 405.604719 176.102577 3106.584660 145.899609 1631.581915
-9.000000 -87.000000 0.000000 118.589669 560.385205 696.401816 415.710736 174.671632 3062.805430 147.351346 1705.308549
-8.000000 -87.000000 0.000000 118.859958 558.614959 670.813638 425.629641 173.457134 3001.768798 148.783030 1806.434136
-7.000000 -87.000000 0.000000 118.915777 558.153177 655.670870 439.002149 171.873502 2944.189626 150.397824 1877.832630
-6.000000 -87.000000 0.000000 118.979624 555.403793 631.600130 448.972028 169.978471 2878.234849 151.909840 1935.529758
-5.000000 -87.000000 0.000000 119.134334 555.183645 614.967881 462.243205 168.687974 2823.698177 153.462848 2021.552273
-4.000000 -87.000000 0.000000 119.291921 554.732927 596.759963 475.342733 167.363095 2757.345300 155.018882 2110.230036
-3.000000 -87.000000 0.000000 119.438357 555.306965 581.353082 490.413118 166.230702 2647.916318 156.573342 2197.896191
-2.000000 -87.000000 0.000000 119.354057 552.724811 559.863749 501.771796 164.474314 2565.771447 157.715594 2254.653877
-1.000000 -87.000000 0.000000 119.303473 553.026633 545.805853 517.302842 162.788498 2490.591119 159.364385 2313.795771
0.000000 -87.000000 0.000000 119.263930 553.341521 531.755501 532.848761 161.115975 2416.770084 161.027315 2375.314534
1.000000 -87.000000 0.000000 119.235438 553.669451 517.713310 548.408288 159.457164 2344.436746 162.703950 2439.030319
2.000000 -87.000000 0.000000 119.344811 554.285047 503.498135 564.266097 157.977387 2242.288414 164.492872 2585.761283
3.000000 -87.000000 0.000000 119.259575 554.446762 489.554150 580.461664 156.434903 2156.646152 165.881290 2665.142766
4.000000 -87.000000 0.000000 119.184767 554.623356 475.627190 596.673486 154.903452 2072.030056 167.284985 2747.264038
5.000000 -87.000000 0.000000 119.120407 554.814815 461.718795 612.900273 153.383364 1988.571124 168.703577 2831.886758
6.000000 -87.000000 0.000000 119.048690 555.985568 449.584956 633.180066 151.872401 1922.091779 170.264062 2901.831692
7.000000 -87.000000 0.000000 118.945164 557.293557 437.849971 652.939696 150.340821 1854.622189 171.829807 2956.476268
8.000000 -87.000000 0.000000 118.854327 558.616642 426.123262 672.714625 148.822858 1787.862592 173.412306 3013.640819
9.000000 -87.000000 0.000000 118.661973 560.356573 414.923416 696.862862 147.320852 1708.803708 174.842115 3055.752266
10.000000 -87.000000 0.000000 118.463394 561.755387 404.127287 719.094702 145.824183 1625.822187 176.193007 3103.492440
11.000000 -87.000000 0.000000 118.336355 563.232700 393.196285 739.873007 144.284122 1563.926841 177.746999 3146.401032
12.000000 -87.000000 0.000000 118.241496 566.744407 384.449262 769.970375 142.957563 1509.550486 179.472660 3181.264622
13.000000 -87.000000 0.000000 118.161953 570.285168 375.717257 800.122567 141.646304 1455.300375 181.222367 3219.258599
14.000000 -87.000000 0.000000 118.097757 573.854443 367.001342 830.323611 140.350773 1401.191173 182.995429 3260.273523
15.000000 -87.000000 0.000000 118.073915 578.693009 359.159636 865.435158 139.132130 1348.899795 184.978635 3308.359104
16.000000 -87.000000 0.000000 118.065759 583.062582 350.942657 896.240592 137.856993 1305.195843 186.999609 3344.538642
17.000000 -87.000000 0.000000 118.057010 586.835425 342.642122 927.816262 136.624001 1260.559936 188.834512 3387.934938
18.000000 -87.000000 0.000000 118.095322 591.731633 335.159832 967.216636 135.529701 1215.787030 190.777701 3394.832886
19.000000 -87.000000 0.000000 118.176421 598.240811 328.233794 1011.020659 134.421360 1183.173004 193.106145 3418.784045
20.000000 -87.000000 0.000000 118.248993 603.750486 320.956421 1050.001800 133.292132 1147.517820 195.281652 3419.904877
21.000000 -87.000000 0.000000 118.406285 611.032795 314.826935 1103.678066 132.374679 1115.064954 197.637055 3421.426465
22.000000 -87.000000 0.000000 118.603073 618.531202 308.770339 1160.371931 131.519288 1081.101026 200.023232 3425.473819
23.000000 -87.000000 0.000000 118.820342 627.125797 303.197132 1223.555932 130.691252 1052.622924 202.589158 3419.557676
24.000000 -87.000000 0.000000 119.053206 635.756952 297.635817 1286.761167 129.876348 1024.172456 205.184006 3418.297576
25.000000 -87.000000 0.000000 119.277973 642.904985 292.043113 1325.594317 129.037016 996.402546 207.647121 3446.262632
26.000000 -87.000000 0.000000 119.845781 655.541421 288.383735 1426.532489 128.746715 973.144510 210.873523 3463.967411
27.000000 -87.000000 0.000000 119.641599 663.274358 281.529523 1470.568970 127.270660 949.072546 213.217804 3324.683599
28.000000 -87.000000 0.000000 120.423273 675.904425 278.377198 1583.136500 127.252548 927.587580 216.555034 3465.583195
29.000000 -87.000000 0.000000 120.721430 688.685428 273.970906 1688.264500 126.544390 909.265051 219.669265 3372.945221
30.000000 -87.000000 0.000000 121.030126 701.514654 269.573545 1793.446611 125.844197 890.972604 222.809412 3288.259790
31.000000 -87.000000 0.000000 121.276194 713.657857 264.784012 1882.605009 125.037320 871.217928 225.870404 3202.268705
32.000000 -87.000000 0.000000 121.648106 725.445006 260.118107 1973.605235 124.351712 851.619302 229.050717 3159.390247
33.000000 -87.000000 0.000000 121.923870 740.442422 256.459764 2139.383811 123.772797 834.673957 232.116178 3057.097289
34.000000 -87.000000 0.000000 122.162767 753.773247 252.047812 2237.206456 123.004317 816.301927 235.231579 2932.631147
35.000000 -87.000000 0.000000 122.324993 769.124794 247.802820 2449.534873 122.211808 798.676455 238.288233 2750.859660
36.000000 -87.000000 0.000000 122.474481 784.505686 243.560821 2664.617521 121.408632 781.213931 241.330304 2576.052305
37.000000 -87.000000 0.000000 122.712243 803.521958 239.844722 2871.716905 120.671934 769.026254 244.961467 2516.487754
38.000000 -87.000000 0.000000 122.854070 820.440497 235.868371 3070.575117 119.869473 754.281537 248.174621 2420.635818
39.000000 -87.000000 0.000000 123.225530 838.204704 232.027549 3437.399869 119.252028 738.989842 251.779004 2300.392027
40.000000 -87.000000 0.000000 123.351447 858.431803 228.344268 3745.721699 118.471136 725.868105 255.172445 2193.088296
-42.000000 -86.000000 0.000000 124.371328 905.323835 4303.864653 220.381819 264.276299 1865.022912 117.278229 698.381520
-41.000000 -86.000000 0.000000 124.254864 884.942019 3951.752692 224.057701 260.910159 1966.019300 118.062580 711.460954
-40.000000 -86.000000 0.000000 124.128995 864.650553 3606.965166 227.741515 257.536400 2069.994893 118.839974 724.665007
-39.000000 -86.000000 0.000000 123.993702 844.455043 3270.317124 231.432179 254.156086 2176.742253 119.610145 737.988789
-38.000000 -86.000000 0.000000 123.764347 827.269463 3052.684947 235.460575 250.663527 2261.575180 120.389860 752.572082
-37.000000 -86.000000 0.000000 123.754866 808.805388 2878.436275 239.522187 247.430458 2349.595815 121.334445 766.342683
-36.000000 -86.000000 0.000000 123.594643 791.255397 2633.260450 243.537092 244.127947 2493.018766 122.135498 781.236224
-35.000000 -86.000000 0.000000 123.331052 775.911971 2450.683272 247.587814 240.895846 2593.724104 122.832579 797.760386
-34.000000 -86.000000 0.000000 123.076934 760.615413 2268.128151 251.646484 237.687633 2698.711560 123.536546 814.318603
-33.000000 -86.000000 0.000000 122.832346 745.368609 2085.600878 255.712724 234.504289 2807.500780 124.247283 830.908840
-32.000000 -86.000000 0.000000 122.626734 731.398250 1982.991032 260.079445 231.341049 2889.950021 125.051146 847.889174
-31.000000 -86.000000 0.000000 122.318525 718.914477 1878.775652 264.579571 228.225423 2960.176513 125.762532 866.814917
-30.000000 -86.000000 0.000000 122.020729 706.474592 1774.579685 269.089252 225.134849 3039.157899 126.481851 885.772650
-29.000000 -86.000000 0.000000 121.731627 694.429299 1690.006194 273.724685 221.975008 3129.175846 127.258718 904.209574
-28.000000 -86.000000 0.000000 121.542043 681.053783 1580.799105 277.955831 218.994651 3189.922705 128.008603 923.580058
-27.000000 -86.000000 0.000000 121.207460 670.145846 1496.573590 282.791225 216.029536 3194.713980 128.697426 946.449377
-26.000000 -86.000000 0.000000 120.883624 659.017513 1410.583031 287.488476 213.078604 3210.605486 129.376704 968.654800
-25.000000 -86.000000 0.000000 120.573828 647.927208 1324.636487 292.196131 210.155704 3232.646325 130.067275 990.895986
-24.000000 -86.000000 0.000000 120.296899 639.050872 1257.820651 297.536098 207.525283 3242.521116 130.811548 1019.054821
-23.000000 -86.000000 0.000000 120.082775 632.076899 1204.499376 303.870052 205.084425 3258.642138 131.735659 1048.648718
-22.000000 -86.000000 0.000000 119.910466 625.077630 1154.409093 310.262100 202.646991 3243.732240 132.718737 1077.187222
-21.000000 -86.000000 0.000000 119.846440 617.238384 1106.361784 316.592301 200.191129 3237.901455 133.778616 1110.668506
-20.000000 -86.000000 0.000000 119.733994 610.527210 1060.344546 323.114800 197.850411 3235.284447 134.817000 1141.364815
-19.000000 -86.000000 0.000000 119.637395 603.856715 1014.341356 329.654825 195.540478 3235.572949 135.869357 1172.078575
-18.000000 -86.000000 0.000000 119.556683 597.228262 968.354214 336.211352 193.262433 3238.766183 136.935364 1202.808448
-17.000000 -86.000000 0.000000 119.512890 590.205442 936.993329 342.723851 190.746668 3082.994623 138.077090 1241.820236
-16.000000 -86.000000 0.000000 119.486152 585.153861 884.084320 350.017504 189.165613 3081.251236 138.937135 1305.670833
-15.000000 -86.000000 0.000000 119.460739 581.727639 856.951290 359.316067 187.136836 3070.168442 140.321567 1343.115357
-14.000000 -86.000000 0.000000 119.470332 578.133942 829.256776 368.259216 185.185050 3035.733802 141.666652 1388.433123
-13.000000 -86.000000 0.000000 119.495224 574.569693 801.592934 377.222194 183.257618 3003.446446 143.027497 1433.958352
-12.000000 -86.000000 0.000000 119.535406 571.035444 773.963053 386.203620 181.355317 2973.376324 144.403657 1479.671895
-11.000000 -86.000000 0.000000 119.590861 567.531756 746.370904 395.202237 179.478946 2945.591342 145.794697 1525.556823
-10.000000 -86.000000 0.000000 119.683764 566.130292 723.018454 406.391907 178.004425 2918.995109 147.232660 1586.365077
-9.000000 -86.000000 0.000000 119.862821 564.119669 698.163520 416.463561 176.580295 2874.576305 148.675835 1660.406027
-8.000000 -86.000000 0.000000 120.056273 562.137508 673.364006 426.554556 175.178727 2834.668472 150.133914 1734.593901
-7.000000 -86.000000 0.000000 120.181751 559.367884 649.983756 436.359412 173.389299 2814.478854 151.637829 1804.699765
-6.000000 -86.000000 0.000000 120.141398 558.162756 633.133420 448.659143 171.544513 2723.951459 153.188288 1859.431645
-5.000000 -86.000000 0.000000 120.285556 557.699276 614.950724 461.720067 170.210589 2653.246015 154.723342 1948.339878
-4.000000 -86.000000 0.000000 120.596158 557.794447 595.806320 475.728829 169.274884 2603.297268 156.304941 2039.842020
-3.000000 -86.000000 0.000000 120.560512 557.733941 581.050643 490.081371 167.626018 2519.005617 157.882881 2102.295845
-2.000000 -86.000000 0.000000 120.493213 555.300643 559.916105 501.847886 165.827423 2449.933747 159.106436 2157.700200
-1.000000 -86.000000 0.000000 120.442306 555.602866 545.888993 517.335904 164.147460 2373.981405 160.748522 2218.194630
0.000000 -86.000000 0.000000 120.402335 555.918095 531.871049 532.841300 162.480800 2299.407003 162.404762 2281.093199
1.000000 -86.000000 0.000000 120.373311 556.246306 517.863019 548.362599 160.827856 2226.349013 164.074729 2346.202559
2.000000 -86.000000 0.000000 120.355241 556.587476 503.865729 563.898489 159.189056 2154.961669 165.758007 2413.343783
3.000000 -86.000000 0.000000 120.348130 556.941582 489.880101 579.447795 157.564841 2085.416547 167.454195 2482.352005
4.000000 -86.000000 0.000000 120.291169 557.322491 475.880857 597.808992 156.129876 2017.592405 168.765682 2556.153460
5.000000 -86.000000 0.000000 120.229408 557.513337 462.013040 613.984346 154.617752 1932.377103 170.180620 2641.374325
6.000000 -86.000000 0.000000 120.266652 558.793058 449.411336 633.741177 153.171798 1863.042958 171.911413 2744.084900
7.000000 -86.000000 0.000000 120.164835 560.098646 437.703049 653.444333 151.648380 1794.829516 173.471024 2799.239522
8.000000 -86.000000 0.000000 120.075579 561.419266 426.004510 673.166089 150.138625 1727.292519 175.047342 2857.032757
9.000000 -86.000000 0.000000 119.998914 562.754813 414.316544 692.904858 148.642950 1660.514507 176.639919 2917.307793
10.000000 -86.000000 0.000000 119.692526 565.145723 404.488170 720.941791 147.134031 1568.935014 177.973992 2942.409472
11.000000 -86.000000 0.000000 119.670251 567.311026 394.031504 741.862324 145.626794 1532.912730 179.816121 2978.816262
12.000000 -86.000000 0.000000 119.577494 570.816554 385.315120 771.839803 144.308747 1478.278296 181.534766 3014.117428
13.000000 -86.000000 0.000000 119.499885 574.351004 376.615139 801.880968 143.006010 1423.753142 183.277318 3052.709878
14.000000 -86.000000 0.000000 119.437453 577.913847 367.932725 831.978921 141.719008 1369.350323 185.043102 3094.470475
15.000000 -86.000000 0.000000 119.431055 582.849514 360.142952 866.750040 140.489815 1321.758804 187.088925 3134.662954
16.000000 -86.000000 0.000000 119.414112 587.046405 351.823754 897.313756 139.242925 1269.425008 189.045588 3163.448935
17.000000 -86.000000 0.000000 119.449439 591.524668 343.502499 927.619233 137.937164 1235.897608 191.200438 3180.190765
18.000000 -86.000000 0.000000 119.498311 596.287958 335.581541 966.407509 136.764563 1198.515662 193.221899 3203.773398
19.000000 -86.000000 0.000000 119.579710 602.771442 328.675726 1010.116126 135.662192 1165.808271 195.537398 3228.127469
20.000000 -86.000000 0.000000 119.626409 608.625033 321.484248 1048.821003 134.498306 1131.244256 197.768596 3247.442115
21.000000 -86.000000 0.000000 119.784151 615.879604 315.374297 1102.376595 133.586897 1098.739629 200.110467 3248.919744
22.000000 -86.000000 0.000000 119.964314 623.516015 309.299864 1156.768892 132.682603 1067.281662 202.557231 3249.967844
23.000000 -86.000000 0.000000 120.181916 632.084828 303.745069 1219.858561 131.860517 1038.764808 205.109660 3243.883763
24.000000 -86.000000 0.000000 120.414935 640.690610 298.202830 1282.978811 131.051520 1010.273784 207.690993 3242.707596
25.000000 -86.000000 0.000000 120.663283 649.331890 292.673859 1346.125339 130.255856 981.810837 210.300167 3246.444677
26.000000 -86.000000 0.000000 120.904950 661.296892 288.247130 1418.564388 129.453012 965.159137 213.404552 3241.800850
27.000000 -86.000000 0.000000 121.161854 668.760154 282.460422 1471.661892 128.581258 940.081369 215.996279 3186.444631
28.000000 -86.000000 0.000000 121.474271 681.769050 278.107767 1584.980503 127.936838 919.615642 219.088976 3260.859026
29.000000 -86.000000 0.000000 121.771865 694.507132 273.708923 1689.844392 127.231078 901.268655 222.190400 3164.224139
30.000000 -86.000000 0.000000 122.079909 707.294591 269.319264 1794.793254 126.533267 882.951008 225.317804 3075.845837
31.000000 -86.000000 0.000000 122.374287 718.617962 264.449223 1879.585418 125.774330 861.873461 228.333934 3002.763388
32.000000 -86.000000 0.000000 122.745507 730.367734 259.791849 1970.579294 125.091316 842.244338 231.501489 2957.674433
33.000000 -86.000000 0.000000 122.851212 746.010553 255.911931 2131.805660 124.317833 826.028259 234.480782 2824.267983
34.000000 -86.000000 0.000000 123.042788 761.063728 251.620431 2288.071009 123.530321 808.224976 237.630924 2690.301293
35.000000 -86.000000 0.000000 123.250379 775.924647 247.333515 2426.943158 122.723727 792.342356 240.866529 2584.534900
36.000000 -86.000000 0.000000 123.461029 793.021153 243.335298 2632.090275 121.965489 777.319939 244.225048 2478.531882
37.000000 -86.000000 0.000000 123.665470 809.440934 239.384609 2835.799955 121.227114 762.120670 247.454443 2387.244707
38.000000 -86.000000 0.000000 123.810650 826.237361 235.273402 3013.820584 120.382998 747.605354 250.774568 2305.820950
39.000000 -86.000000 0.000000 124.008206 844.079024 231.353428 3312.280331 119.623480 732.826260 254.127301 2190.516955
40.000000 -86.000000 0.000000 124.127241 864.379249 227.645736 3627.575024 118.833441 719.632522 257.516612 2082.625912
41.000000 -86.000000 0.000000 124.237615 884.775911 223.944402 3949.991073 118.036490 706.559968 260.901157 1977.852918
42.000000 -86.000000 0.000000 124.339371 905.264251 220.250430 4278.911392 117.232896 693.613227 264.280019 1876.453561
-44.000000 -85.000000 0.000000 124.278428 949.387260 4680.829086 211.025978 271.469894 1635.126870 115.051652 665.027816
-43.000000 -85.000000 0.000000 124.853099 928.790338 4532.906592 215.199908 269.358062 1705.245935 116.398852 677.916078
-42.000000 -85.000000 0.000000 124.634934 911.776199 4133.336759 219.095123 266.012443 1805.140635 117.132562 692.491845
-41.000000 -85.000000 0.000000 125.024254 891.506340 3837.756597 223.334589 263.322056 1860.891743 118.407286 705.259062
-40.000000 -85.000000 0.000000 124.904981 871.146219 3486.033798 227.044993 259.951968 1965.568367 119.193977 718.543083
-39.000000 -85.000000 0.000000 124.680656 851.811583 3167.380262 230.823602 256.445751 2067.352649 119.919908 732.510592
-38.000000 -85.000000 0.000000 124.660794 833.333164 2987.408824 234.873447 253.198775 2155.036460 120.854445 746.278102
-37.000000 -85.000000 0.000000 124.649656 814.895475 2808.744481 238.929261 249.973699 2245.023797 121.795122 760.072857
-36.000000 -85.000000 0.000000 124.647244 796.501343 2631.653466 242.990745 246.771381 2337.048586 122.741798 773.893401
-35.000000 -85.000000 0.000000 124.333466 781.851489 2429.066346 247.229577 243.426990 2429.019794 123.453153 790.111675
-34.000000 -85.000000 0.000000 124.079191 766.601239 2246.507741 251.283422 240.231269 2536.816107 124.154323 806.698111
-33.000000 -85.000000 0.000000 123.834369 751.402226 2063.976660 255.345001 237.060486 2648.416877 124.862261 823.315726
-32.000000 -85.000000 0.000000 123.706244 736.956265 1979.214820 259.808802 233.897217 2722.725097 125.754835 840.060342
-31.000000 -85.000000 0.000000 123.398100 724.511871 1875.005910 264.301046 230.793058 2796.978834 126.463391 859.008703
-30.000000 -85.000000 0.000000 123.091081 712.745522 1764.511453 268.901702 227.744579 2886.988290 127.199280 877.555619
-29.000000 -85.000000 0.000000 122.929013 699.302247 1672.994048 273.532155 224.572352 2931.703738 128.096439 894.593618
-28.000000 -85.000000 0.000000 122.778891 685.882551 1581.513039 278.167343 221.424386 2978.459147 129.002482 911.658106
-27.000000 -85.000000 0.000000 122.492604 674.884628 1487.947359 282.955652 218.537802 3009.758431 129.725954 933.402549
-26.000000 -85.000000 0.000000 122.177442 663.936723 1403.484829 287.706179 215.613910 3027.655762 130.417899 955.910055
-25.000000 -85.000000 0.000000 121.875996 653.024698 1319.048741 292.467033 212.717511 3051.987557 131.120909 978.453606
-24.000000 -85.000000 0.000000 121.644227 643.757984 1253.919650 297.785236 210.039814 3064.404422 131.925904 1005.341951
-23.000000 -85.000000 0.000000 121.457512 636.758908 1203.904275 304.142744 207.589636 3045.364105 132.890728 1033.920812
-22.000000 -85.000000 0.000000 121.286486 629.794392 1153.908487 310.517183 205.167314 3029.989931 133.869958 1062.536207
-21.000000 -85.000000 0.000000 121.206605 622.233241 1107.104182 317.052252 202.716418 3023.576531 134.935101 1097.109986
-20.000000 -85.000000 0.000000 121.097097 615.766666 1065.380734 323.405825 200.375182 2978.754735 135.988985 1128.479107
-19.000000 -85.000000 0.000000 121.015144 608.523405 1021.364117 329.948423 197.906701 2965.326946 137.086281 1158.877237
-18.000000 -85.000000 0.000000 120.948831 601.300712 977.372043 336.497622 195.462317 2954.036267 138.197557 1189.377391
-17.000000 -85.000000 0.000000 120.898182 594.099338 933.407983 343.053045 193.042948 2944.907280 139.322479 1219.971917
-16.000000 -85.000000 0.000000 120.865186 588.478213 882.733426 350.089817 191.236506 2938.180426 140.255781 1275.439095
-15.000000 -85.000000 0.000000 120.837383 585.244927 855.837324 359.565956 189.267390 2907.277248 141.608141 1316.294676
-14.000000 -85.000000 0.000000 120.825051 582.030741 828.946754 369.058057 187.320617 2878.041027 142.975913 1357.335494
-13.000000 -85.000000 0.000000 120.828195 578.835973 802.062273 378.564918 185.396891 2850.523058 144.358658 1398.545243
-12.000000 -85.000000 0.000000 120.846813 575.660946 775.184515 388.085456 183.496937 2824.773554 145.755951 1439.909417
-11.000000 -85.000000 0.000000 120.940372 571.727944 748.411803 395.985342 181.636825 2731.316422 147.101503 1502.636741
-10.000000 -85.000000 0.000000 121.008395 568.261814 720.983737 404.969342 179.792685 2706.495673 148.499021 1549.016259
-9.000000 -85.000000 0.000000 121.136817 567.857876 700.169253 417.291411 178.491862 2686.534199 150.006191 1616.357671
-8.000000 -85.000000 0.000000 121.300045 565.290283 675.993936 427.115684 176.827448 2687.308248 151.505686 1687.550121
-7.000000 -85.000000 0.000000 121.435886 562.570249 650.114126 436.778685 175.203358 2648.072578 152.933111 1753.716571
-6.000000 -85.000000 0.000000 121.294874 560.678339 633.254960 448.252724 173.064162 2554.913076 154.463131 1786.625528
-5.000000 -85.000000 0.000000 121.437328 560.216753 615.119505 461.282816 171.736417 2483.088221 155.989862 1876.316875
-4.000000 -85.000000 0.000000 121.719073 560.222314 595.593929 475.558900 170.667247 2475.957493 157.626345 1943.527925
-3.000000 -85.000000 0.000000 121.694656 557.588024 574.098053 486.626384 168.870509 2412.720655 158.879918 2002.210732
-2.000000 -85.000000 0.000000 121.632614 557.877680 560.094800 502.045755 167.183418 2334.676024 160.500772 2061.507720
-1.000000 -85.000000 0.000000 121.581390 558.180302 546.101702 517.487119 165.509242 2257.891898 162.136232 2123.455167
0.000000 -85.000000 0.000000 121.541000 558.495867 532.119559 532.948565 163.848376 2182.501321 163.785860 2187.827944
1.000000 -85.000000 0.000000 121.511453 558.824355 518.149260 548.428394 162.201229 2108.653769 165.449232 2254.418301
2.000000 -85.000000 0.000000 121.492758 559.165741 504.191787 563.925093 160.568223 2036.517107 167.125938 2323.035545
3.000000 -85.000000 0.000000 121.484919 559.520004 490.248237 579.437308 158.949794 1966.279646 168.815580 2393.505361
4.000000 -85.000000 0.000000 121.487939 559.887118 476.319833 594.963824 157.346392 1898.152226 170.517775 2465.668911
5.000000 -85.000000 0.000000 121.501817 560.267058 462.407942 610.503552 155.758482 1832.370216 172.232149 2539.381804
6.000000 -85.000000 0.000000 121.291172 560.421767 448.605575 631.408128 154.366906 1793.455419 173.085798 2539.642651
7.000000 -85.000000 0.000000 121.385057 562.906072 437.652428 654.157060 152.961295 1735.931830 175.115118 2642.161558
8.000000 -85.000000 0.000000 121.297351 564.224245 425.984714 673.819644 151.459659 1667.597987 176.685344 2700.653102
9.000000 -85.000000 0.000000 121.222111 565.557283 414.329311 693.502587 149.972142 1599.984155 178.271788 2761.736949
10.000000 -85.000000 0.000000 121.110668 567.923579 403.636094 714.353904 148.299561 1557.519886 180.201008 2779.093279
11.000000 -85.000000 0.000000 121.005018 571.393662 394.935066 744.119414 146.975003 1502.558566 181.888319 2811.279641
12.000000 -85.000000 0.000000 120.917142 574.995195 386.786201 772.539072 145.737656 1444.905343 183.575047 2881.251474
13.000000 -85.000000 0.000000 120.843613 578.305270 377.703717 802.175806 144.402040 1392.167893 185.315524 2912.074045
14.000000 -85.000000 0.000000 120.741903 581.929012 368.861622 836.780706 143.158600 1318.774751 186.940262 2953.303842
15.000000 -85.000000 0.000000 120.790421 586.786483 360.684324 866.732125 141.818297 1285.557464 189.251245 2979.968165
16.000000 -85.000000 0.000000 120.810896 591.224088 352.375739 896.979725 140.504445 1251.721150 191.370448 2995.107431
17.000000 -85.000000 0.000000 120.847274 595.689505 344.084368 927.237789 139.205544 1217.983463 193.516693 3011.846152
18.000000 -85.000000 0.000000 120.899541 600.182115 335.811488 957.505324 137.922017 1184.352833 195.689091 3030.157823
19.000000 -85.000000 0.000000 120.983665 607.325308 329.157719 1009.874764 136.906507 1148.697428 197.975431 3037.565535
20.000000 -85.000000 0.000000 121.081588 613.815633 322.288608 1053.489863 135.824845 1115.944676 200.306587 3065.737901
21.000000 -85.000000 0.000000 121.162768 620.754753 315.958549 1101.717064 134.802734 1082.617974 202.591893 3076.482758
22.000000 -85.000000 0.000000 121.326209 628.528796 309.866872 1153.830005 133.849419 1053.634579 205.099291 3074.487745
23.000000 -85.000000 0.000000 121.544133 637.071853 304.331104 1216.790391 133.033199 1025.082729 207.638453 3068.216558
24.000000 -85.000000 0.000000 121.777303 645.652278 298.808574 1279.794168 132.230025 996.555059 210.206494 3067.133940
25.000000 -85.000000 0.000000 122.025629 654.268601 293.300027 1342.835227 131.440135 968.053707 212.802370 3071.245376
26.000000 -85.000000 0.000000 122.198565 665.818396 288.247632 1408.876322 130.440718 954.119313 215.960754 3056.955717
27.000000 -85.000000 0.000000 122.368336 673.821956 282.439655 1455.142576 129.460016 930.346296 218.596166 3015.738078
28.000000 -85.000000 0.000000 122.624377 686.823598 278.016382 1566.547164 128.724191 911.957412 221.652797 2964.097470
29.000000 -85.000000 0.000000 122.884730 699.513750 273.481358 1677.835581 128.004364 891.145709 224.659024 2914.194887
30.000000 -85.000000 0.000000 123.138098 712.149125 268.813835 1786.603022 127.226361 872.119704 227.729131 2865.857020
31.000000 -85.000000 0.000000 123.475170 723.663448 264.139645 1880.100756 126.515367 852.661315 230.811313 2803.997774
32.000000 -85.000000 0.000000 123.845702 735.374985 259.491278 1970.925079 125.834939 833.004132 233.966191 2756.389271
33.000000 -85.000000 0.000000 123.782816 751.751561 255.373317 2128.094853 124.863567 817.455684 236.878495 2594.415800
34.000000 -85.000000 0.000000 124.134843 766.450805 251.149218 2261.782912 124.176922 801.267179 240.329715 2556.662416
35.000000 -85.000000 0.000000 124.207193 782.617697 246.889357 2398.066224 123.263707 785.998892 243.496851 2454.392113
36.000000 -85.000000 0.000000 124.487084 798.686114 242.928221 2605.220176 122.590576 770.152552 246.791280 2365.312961
37.000000 -85.000000 0.000000 124.624346 815.397011 238.814517 2785.130121 121.743306 755.579699 250.078021 2277.275154
38.000000 -85.000000 0.000000 124.770425 832.152241 234.707728 2965.664438 120.902273 741.036078 253.387999 2192.938525
39.000000 -85.000000 0.000000 124.795685 850.187802 230.695210 3196.180513 119.998348 726.717942 256.508791 2082.016716
40.000000 -85.000000 0.000000 124.907685 870.555782 226.963193 3517.849692 119.199068 713.451911 259.893387 1973.460086
41.000000 -85.000000 0.000000 125.010857 891.019246 223.237613 3845.864803 118.392820 700.307097 263.272875 1867.967102
42.000000 -85.000000 0.000000 125.105248 911.573474 219.519480 4179.765131 117.579878 687.288148 266.646354 1765.804642
43.000000 -85.000000 0.000000 124.518805 931.660238 214.920062 4337.017098 116.067553 674.810332 269.193637 1740.731648
44.000000 -85.000000 0.000000 124.299273 949.359862 210.952923 4703.648009 115.044946 660.799823 271.624101 1646.951960
-46.000000 -84.000000 0.000000 123.940476 999.789212 4819.123974 202.113902 278.490253 1438.092591 112.706623 635.192851
-45.000000 -84.000000 0.000000 124.537518 978.850419 4632.693953 206.307509 276.386792 1505.653773 114.075639 648.029762
-44.000000 -84.000000 0.000000 125.128303 958.038093 4458.817216 210.503995 274.283746 1574.671168 115.439449 660.926546
-43.000000 -84.000000 0.000000 125.712697 937.362657 4299.423638 214.702316 272.182454 1645.065495 116.797657 673.880091
-42.000000 -84.000000 0.000000 125.555922 918.402849 3949.196827 218.507501 268.711284 1727.894389 117.592533 687.071254
-41.000000 -84.000000 0.000000 125.600531 898.370289 3662.105517 222.410981 265.576555 1805.333276 118.542709 700.072278
-40.000000 -84.000000 0.000000 125.688867 877.870879 3374.517997 226.378265 262.402742 1862.320321 119.556281 712.504577
-39.000000 -84.000000 0.000000 125.582841 857.973905 3117.462138 230.273755 258.989717 1960.554963 120.394761 726.309093
-38.000000 -84.000000 0.000000 125.561409 839.523372 2934.077029 234.317014 255.750801 2050.385923 121.325333 740.099662
-37.000000 -84.000000 0.000000 125.548638 821.114513 2751.575216 238.366480 252.533770 2142.452717 122.262083 753.916856
-36.000000 -84.000000 0.000000 125.544531 802.750197 2570.144870 242.421842 249.339471 2236.479241 123.204869 767.759237
-35.000000 -84.000000 0.000000 125.398038 788.777996 2400.871965 247.017701 246.246098 2311.194787 124.095105 785.029290
-34.000000 -84.000000 0.000000 125.083576 772.672698 2228.364466 250.949848 242.785953 2377.244889 124.777024 799.186870
-33.000000 -84.000000 0.000000 125.106044 755.033088 2083.312777 255.091856 239.580798 2488.663831 125.764685 813.429027
-32.000000 -84.000000 0.000000 124.759221 743.640025 1961.159513 259.601781 236.577556 2579.142041 126.443807 832.160247
-31.000000 -84.000000 0.000000 124.522023 730.717808 1860.590590 264.151060 233.456842 2632.584035 127.236622 850.290245
-30.000000 -84.000000 0.000000 124.289211 717.649088 1749.565875 268.747233 230.339669 2689.273698 128.043790 868.008321
-29.000000 -84.000000 0.000000 124.127970 704.236110 1657.859843 273.368250 227.181653 2734.293214 128.937387 885.095092
-28.000000 -84.000000 0.000000 123.978562 690.847721 1566.168495 277.994319 224.048015 2781.487444 129.839858 902.206785
-27.000000 -84.000000 0.000000 123.773252 679.772695 1480.538205 283.233283 221.056719 2818.223630 130.761039 920.909685
-26.000000 -84.000000 0.000000 123.458427 668.855426 1396.200401 287.970273 218.147342 2836.512149 131.448397 943.453548
-25.000000 -84.000000 0.000000 123.157176 657.974784 1311.905232 292.718019 215.265526 2861.659125 132.146782 966.032226
-24.000000 -84.000000 0.000000 123.018905 648.447114 1254.290329 298.108294 212.540015 2852.235124 133.087619 990.765576
-23.000000 -84.000000 0.000000 122.833618 641.482233 1204.405633 304.446822 210.104687 2832.394652 134.048709 1019.420914
-22.000000 -84.000000 0.000000 122.650142 635.271724 1148.792104 311.148940 207.897877 2844.739652 134.999567 1049.392338
-21.000000 -84.000000 0.000000 122.557665 627.568983 1105.427677 317.579433 205.268833 2842.069273 136.131535 1075.699009
-20.000000 -84.000000 0.000000 122.485017 619.633549 1061.940259 323.852985 202.643783 2841.330437 137.261925 1106.430855
-19.000000 -84.000000 0.000000 122.402463 612.402556 1017.987643 330.375358 200.186394 2827.602843 138.351587 1136.967063
-18.000000 -84.000000 0.000000 122.335369 605.192292 974.065434 336.905109 197.753101 2816.114216 139.455224 1167.599992
-17.000000 -84.000000 0.000000 122.283761 598.003508 930.177940 343.441818 195.344803 2806.892046 140.572506 1198.322224
-16.000000 -84.000000 0.000000 122.244455 591.812197 881.734861 350.223552 193.312544 2795.225898 141.578810 1245.605314
-15.000000 -84.000000 0.000000 122.215572 588.591595 854.876769 359.668311 191.353582 2763.914712 142.923235 1286.735474
-14.000000 -84.000000 0.000000 122.201985 585.390124 828.026684 369.130637 189.416926 2734.348850 144.283080 1328.038006
-13.000000 -84.000000 0.000000 122.203699 582.208098 801.185411 378.609212 187.503268 2706.585508 145.657913 1369.497315
-12.000000 -84.000000 0.000000 122.220714 579.045837 774.353865 388.102847 185.613319 2680.680694 147.047315 1411.099580
-11.000000 -84.000000 0.000000 122.253022 575.903669 747.533095 397.610463 183.747809 2656.688772 148.450876 1452.832522
-10.000000 -84.000000 0.000000 122.300613 572.781922 720.724302 407.131080 181.907493 2634.662002 149.868198 1494.685195
-9.000000 -84.000000 0.000000 122.381691 571.301687 702.053084 418.299920 180.152746 2621.170146 151.508995 1534.932094
-8.000000 -84.000000 0.000000 122.556739 568.493117 676.222189 427.650087 178.638093 2521.193243 152.815023 1636.892628
-7.000000 -84.000000 0.000000 122.690715 565.774834 650.432978 437.285066 177.020108 2481.683368 154.234197 1703.486008
-6.000000 -84.000000 0.000000 122.448853 563.195759 633.557002 447.934994 174.587022 2386.382154 155.743775 1715.155259
-5.000000 -84.000000 0.000000 122.889232 562.723232 610.204223 461.259509 173.712302 2436.982165 157.402129 1785.348309
-4.000000 -84.000000 0.000000 122.945137 559.846123 590.474705 468.112716 171.920469 2243.329164 158.841780 1959.745447
-3.000000 -84.000000 0.000000 122.863995 560.134309 576.256859 484.026844 170.226359 2190.382255 160.405401 2001.274204
-2.000000 -84.000000 0.000000 122.795880 560.433246 562.046000 499.951804 168.544402 2138.128033 161.988275 2044.476464
-1.000000 -84.000000 0.000000 122.740814 560.742917 547.842672 515.886591 166.874966 2086.618536 163.589842 2089.248414
0.000000 -84.000000 0.000000 122.698815 561.063304 533.647478 531.830322 165.218430 2035.910293 165.209559 2135.491326
1.000000 -84.000000 0.000000 122.669895 561.394389 519.461082 547.782218 163.575185 1986.064676 166.846898 2183.111730
2.000000 -84.000000 0.000000 122.654065 561.736152 505.284227 563.741583 161.945637 1937.148277 168.501346 2232.021459
3.000000 -84.000000 0.000000 122.651329 562.088576 491.117739 579.707802 160.330204 1889.233275 170.172402 2282.137619
4.000000 -84.000000 0.000000 122.661688 562.451638 476.962542 595.680323 158.729315 1842.397803 171.859582 2333.382475
5.000000 -84.000000 0.000000 122.685139 562.825320 462.819671 611.658653 157.143416 1796.726281 173.562417 2385.683297
6.000000 -84.000000 0.000000 122.721674 563.209599 448.690291 627.642348 155.572965 1752.309724 175.280449 2438.972151
7.000000 -84.000000 0.000000 122.654749 565.646744 437.215393 654.739324 154.321648 1698.694465 176.793194 2468.828201
8.000000 -84.000000 0.000000 122.587598 566.853817 425.273637 674.312850 152.832059 1637.701124 178.368369 2516.015932
9.000000 -84.000000 0.000000 122.533484 568.072813 413.341987 693.898596 151.356809 1577.172476 179.959670 2565.182029
10.000000 -84.000000 0.000000 122.378615 571.999282 405.411259 724.855335 149.895315 1513.347384 181.813609 2587.870602
11.000000 -84.000000 0.000000 122.342595 575.158344 396.005096 741.977778 148.377151 1464.772895 183.926075 2682.263241
12.000000 -84.000000 0.000000 122.255688 578.434101 386.934643 771.525797 147.035343 1411.783680 185.632838 2710.261878
13.000000 -84.000000 0.000000 122.105264 581.047390 377.207360 802.921841 145.709811 1330.297338 187.080406 2749.476524
14.000000 -84.000000 0.000000 122.120568 585.947964 369.164321 835.685828 144.392096 1298.437044 189.255803 2770.203889
15.000000 -84.000000 0.000000 122.151229 590.875538 361.134643 868.466614 143.088025 1266.705540 191.459324 2792.553645
16.000000 -84.000000 0.000000 122.208018 595.409056 352.983169 897.162470 141.769486 1234.494734 193.698402 2826.791431
17.000000 -84.000000 0.000000 122.245423 599.861753 344.722915 927.356250 140.477354 1200.554024 195.836213 2843.526525
18.000000 -84.000000 0.000000 122.298534 604.341642 336.482644 957.563558 139.200580 1166.710211 198.000053 2861.927126
19.000000 -84.000000 0.000000 122.367332 608.848124 328.263861 987.783156 137.939592 1132.971979 200.189080 2881.961331
20.000000 -84.000000 0.000000 122.486284 618.367097 322.833133 1053.769587 137.078318 1099.010711 202.738632 2876.016352
21.000000 -84.000000 0.000000 122.542112 625.657579 316.579485 1101.700625 136.022095 1066.709224 205.081043 2904.127927
22.000000 -84.000000 0.000000 122.688734 633.568880 310.471156 1151.560353 135.019643 1040.166561 207.649116 2899.038223
23.000000 -84.000000 0.000000 122.906974 642.086221 304.955019 1214.356191 134.209209 1011.583828 210.175237 2892.557284
24.000000 -84.000000 0.000000 123.140289 650.641318 299.452814 1277.211710 133.411775 983.023813 212.730206 2891.579579
25.000000 -84.000000 0.000000 123.369502 660.275590 293.634232 1338.128884 132.422611 964.569114 215.695905 2896.122139
26.000000 -84.000000 0.000000 123.493155 670.386223 288.278560 1400.429582 131.431248 943.243190 218.526606 2872.173999
27.000000 -84.000000 0.000000 123.638682 680.020028 282.734871 1463.284826 130.468059 919.449524 221.291345 2842.193736
28.000000 -84.000000 0.000000 123.829557 691.227626 277.852936 1541.633277 129.602727 900.199341 224.180977 2799.563009
29.000000 -84.000000 0.000000 124.071927 703.806074 273.187792 1650.688259 128.820924 881.108812 227.212532 2745.224555
30.000000 -84.000000 0.000000 124.325503 716.411166 268.528254 1759.820983 128.046912 862.044120 230.269123 2695.543245
31.000000 -84.000000 0.000000 124.590218 729.041520 263.874617 1869.017832 127.280834 843.007020 233.349767 2650.780945
32.000000 -84.000000 0.000000 124.948618 740.465045 259.216481 1974.640819 126.582509 823.903218 236.444387 2555.636521
33.000000 -84.000000 0.000000 125.114581 756.917256 255.072412 2113.051656 125.740082 809.568856 239.828541 2514.591814
34.000000 -84.000000 0.000000 125.171578 772.717244 250.794678 2237.536024 124.796674 794.802575 243.018121 2422.443690
35.000000 -84.000000 0.000000 125.318713 788.186056 246.498026 2380.055438 123.959668 778.371217 246.185594 2355.160736
36.000000 -84.000000 0.000000 125.448149 804.803864 242.382343 2561.809128 123.109354 763.745610 249.438017 2260.854393
37.000000 -84.000000 0.000000 125.586362 821.470360 238.273403 2743.994583 122.265164 749.146863 252.714629 2169.761184
38.000000 -84.000000 0.000000 125.733321 838.182640 234.171562 2926.531168 121.427226 734.576576 256.014501 2082.302843
39.000000 -84.000000 0.000000 125.587867 856.530488 230.053556 3090.082826 120.376586 720.668757 258.923261 1975.132510
40.000000 -84.000000 0.000000 125.692683 876.960921 226.297312 3417.324305 119.567972 707.330204 262.302568 1865.832668
41.000000 -84.000000 0.000000 125.600285 896.371665 222.276114 3694.478807 118.567310 693.977898 265.318216 1795.125514
42.000000 -84.000000 0.000000 125.528459 917.685438 218.328163 3928.855345 117.543095 682.102860 268.701204 1734.169102
43.000000 -84.000000 0.000000 125.465661 939.057502 214.388412 4167.472276 116.525325 670.259809 272.109421 1674.691313
44.000000 -84.000000 0.000000 125.164732 958.134321 210.414305 4477.591360 115.433203 656.709974 274.511788 1586.498127
45.000000 -84.000000 0.000000 124.553486 978.787449 206.207053 4649.763530 114.060746 643.778861 276.511744 1517.387445
46.000000 -84.000000 0.000000 123.933334 999.572189 202.000943 4835.551485 112.681069 630.904409 278.507133 1449.659090
-48.000000 -83.000000 0.000000 123.451546 1047.529852 4985.241129 193.078608 285.071029 1258.855028 110.251556 605.276643
-47.000000 -83.000000 0.000000 124.156848 1029.984049 4834.838110 197.338955 283.396253 1311.422250 111.686811 618.149807
-46.000000 -83.000000 0.000000 124.769706 1008.860349 4627.276252 201.549998 281.305781 1377.805157 113.070829 630.981760
-45.000000 -83.000000 0.000000 125.376471 987.851875 4429.835114 205.765747 279.214062 1445.710528 114.450282 643.878491
-44.000000 -83.000000 0.000000 125.976998 966.968290 4244.314115 209.985092 277.122356 1515.044269 115.824754 656.836720
-43.000000 -83.000000 0.000000 126.571149 946.219965 4072.766158 214.206975 275.031982 1585.726653 117.193845 669.853312
-42.000000 -83.000000 0.000000 126.485160 925.170318 3768.613762 217.961797 271.424725 1651.959528 118.065337 681.769208
-41.000000 -83.000000 0.000000 126.528581 905.203280 3478.326493 221.865389 268.299340 1730.507212 119.013377 694.802142
-40.000000 -83.000000 0.000000 126.581066 885.305935 3190.905776 225.777720 265.200060 1809.857425 119.967894 707.868684
-39.000000 -83.000000 0.000000 126.637630 864.807206 3045.341426 229.857027 261.893163 1872.305888 120.981936 720.775219
-38.000000 -83.000000 0.000000 126.573499 846.088157 2866.594274 233.926660 258.453681 1931.640974 121.917574 733.670036
-37.000000 -83.000000 0.000000 126.518354 827.414236 2689.508853 238.001484 255.040144 1992.888397 122.859022 746.583250
-36.000000 -83.000000 0.000000 126.445944 809.127493 2522.728637 241.882760 251.923930 2138.299123 123.674133 761.739939
-35.000000 -83.000000 0.000000 126.448769 790.844167 2338.521469 245.937299 248.761271 2236.033304 124.618946 775.625704
-34.000000 -83.000000 0.000000 126.196920 779.491323 2207.293714 250.810592 245.644879 2271.088521 125.472904 794.063929
-33.000000 -83.000000 0.000000 126.163379 761.873463 2053.793173 254.938616 242.295818 2346.654080 126.467938 805.222936
-32.000000 -83.000000 0.000000 125.915929 748.955935 1953.308458 259.470082 239.165311 2396.406477 127.248895 823.362094
-31.000000 -83.000000 0.000000 125.660983 736.017801 1828.250597 264.016533 236.113947 2448.675411 128.010431 841.474197
-30.000000 -83.000000 0.000000 125.488881 722.611606 1736.451225 268.621945 232.946472 2491.588229 128.891439 858.583611
-29.000000 -83.000000 0.000000 125.328454 709.229618 1644.655422 273.233022 229.802504 2536.958652 129.781497 875.717817
-28.000000 -83.000000 0.000000 125.179748 695.873235 1552.863821 277.849484 226.683023 2584.657262 130.680422 892.875387
-27.000000 -83.000000 0.000000 125.042805 682.543959 1461.077213 282.471066 223.589052 2634.557607 131.588031 910.054998
-26.000000 -83.000000 0.000000 124.740216 673.818987 1389.881585 288.264763 220.691066 2645.452329 132.481919 931.113882
-25.000000 -83.000000 0.000000 124.439157 662.969996 1305.791124 292.998934 217.823628 2671.530076 133.175735 953.725831
-24.000000 -83.000000 0.000000 124.394937 653.176718 1255.712800 298.463267 215.049946 2640.575493 134.252128 976.431798
-23.000000 -83.000000 0.000000 124.145279 646.918296 1187.847000 305.003734 212.910692 2699.992173 135.091185 1006.619145
-22.000000 -83.000000 0.000000 124.037230 639.214303 1144.508186 311.406229 210.269688 2695.575898 136.202553 1032.988778
-21.000000 -83.000000 0.000000 123.944171 631.530475 1101.174399 317.817478 207.652351 2692.853507 137.327813 1059.443011
-20.000000 -83.000000 0.000000 123.866136 623.867556 1057.846258 324.236960 205.059586 2691.830139 138.466626 1085.975662
-19.000000 -83.000000 0.000000 123.803152 616.226326 1014.524484 330.664198 202.492339 2692.507731 139.618662 1112.581119
-18.000000 -83.000000 0.000000 123.722165 609.093989 971.101129 337.373077 200.049454 2678.284772 140.717305 1146.032982
-17.000000 -83.000000 0.000000 123.669620 601.917752 927.306913 343.889968 197.652038 2668.960110 141.827047 1176.882116
-16.000000 -83.000000 0.000000 123.623952 595.155651 881.089821 350.418638 195.393563 2652.406452 142.906099 1216.198775
-15.000000 -83.000000 0.000000 123.594012 591.947642 854.280927 359.830432 193.444587 2620.644318 144.242694 1257.602417
-14.000000 -83.000000 0.000000 123.579198 588.758791 827.483235 369.261470 191.517876 2590.713353 145.594715 1299.164886
-13.000000 -83.000000 0.000000 123.579515 585.589411 800.697871 378.710315 189.614109 2562.677720 146.961736 1340.871413
-12.000000 -83.000000 0.000000 123.594962 582.439819 773.926113 388.175667 187.733984 2536.600264 148.343342 1382.708961
-11.000000 -83.000000 0.000000 123.625533 579.310339 747.169426 397.656346 185.878219 2512.541957 149.739129 1424.665989
-10.000000 -83.000000 0.000000 123.671218 576.201298 720.429488 407.151282 184.047550 2490.561314 151.148705 1466.732242
-9.000000 -83.000000 0.000000 123.751457 574.394938 701.182489 418.121980 182.237547 2473.241148 152.781180 1507.040410
-8.000000 -83.000000 0.000000 123.788401 571.458271 675.859020 427.715667 180.391812 2444.991033 154.217397 1544.227362
-7.000000 -83.000000 0.000000 123.652348 567.524813 657.347224 437.007658 177.577885 2234.482529 155.816916 1604.138698
-6.000000 -83.000000 0.000000 123.898299 564.866421 622.772072 450.108335 177.513591 2249.337852 155.996693 1676.951750
-5.000000 -83.000000 0.000000 123.932196 564.860390 609.361384 460.859123 175.108277 2217.922205 158.705184 1750.157839
-4.000000 -83.000000 0.000000 123.938963 564.735336 594.350942 475.016755 173.430320 2171.989209 160.334581 1806.695129
-3.000000 -83.000000 0.000000 124.123613 562.550981 575.447899 483.479398 171.599205 2131.395023 162.035629 1895.819361
-2.000000 -83.000000 0.000000 124.056981 562.848333 561.262920 499.365596 169.925363 2078.427567 163.610386 1939.166161
-1.000000 -83.000000 0.000000 124.003267 563.156373 547.086826 515.264026 168.264100 2026.190003 165.203809 1984.159545
0.000000 -83.000000 0.000000 123.962487 563.475086 532.920326 531.173591 166.615792 1974.740257 166.815364 2030.690067
1.000000 -83.000000 0.000000 123.934654 563.804453 518.764207 547.093319 164.980827 1924.141524 168.444530 2078.654503
2.000000 -83.000000 0.000000 123.919777 564.144456 504.619341 563.022348 163.359607 1874.462724 170.090801 2127.955894
3.000000 -83.000000 0.000000 123.917861 564.495074 490.486702 578.959910 161.752544 1825.778949 171.753685 2178.503473
4.000000 -83.000000 0.000000 123.928906 564.856289 476.367379 594.905319 160.160064 1778.171930 173.432704 2230.212507
5.000000 -83.000000 0.000000 123.952909 565.228080 462.262591 610.857961 158.582608 1731.730472 175.127394 2283.004078
6.000000 -83.000000 0.000000 123.989862 565.610426 448.173711 626.817284 157.020627 1686.550863 176.837306 2336.804818
7.000000 -83.000000 0.000000 124.039754 566.003306 434.102289 642.782790 155.474588 1642.737220 178.562000 2391.546623
8.000000 -83.000000 0.000000 123.842625 569.328510 424.691446 673.162311 154.197770 1576.968306 180.027483 2401.862713
9.000000 -83.000000 0.000000 123.789171 570.543962 412.789293 692.711418 152.731647 1516.015401 181.609629 2451.889686
10.000000 -83.000000 0.000000 123.737365 574.796781 405.385553 722.119523 151.202667 1472.538733 183.791357 2472.483867
11.000000 -83.000000 0.000000 123.665173 578.313926 396.364450 749.209792 149.795045 1427.416213 185.674297 2484.241918
12.000000 -83.000000 0.000000 123.481417 580.236878 385.566652 769.844955 148.264696 1342.766993 187.272786 2547.834891
13.000000 -83.000000 0.000000 123.482928 585.093611 377.533910 802.495768 146.940422 1310.583372 189.409547 2566.600743
14.000000 -83.000000 0.000000 123.499631 589.978109 369.514675 835.172913 145.629434 1278.511156 191.575283 2587.147842
15.000000 -83.000000 0.000000 123.531521 594.889691 361.509846 867.873418 144.332094 1246.558943 193.769024 2609.434112
16.000000 -83.000000 0.000000 123.578585 599.827690 353.520402 900.594738 143.048774 1214.736202 195.989829 2633.415397
17.000000 -83.000000 0.000000 123.640807 604.791459 345.547409 933.334683 141.779854 1183.053382 198.236788 2659.045837
18.000000 -83.000000 0.000000 123.697811 608.508547 337.211407 958.105794 140.482389 1149.582197 200.314331 2693.737038
19.000000 -83.000000 0.000000 123.767256 613.002433 329.028122 988.254083 139.228037 1115.628456 202.494856 2713.970902
20.000000 -83.000000 0.000000 123.891598 622.940910 323.418117 1054.684990 138.335009 1082.359856 205.177200 2686.534209
21.000000 -83.000000 0.000000 123.922158 630.587437 317.236891 1102.327309 137.244886 1051.023047 207.577638 2731.870803
22.000000 -83.000000 0.000000 124.051869 638.635621 311.112500 1149.963899 136.193190 1026.884652 210.206424 2723.625185
23.000000 -83.000000 0.000000 124.270416 647.127295 305.616581 1212.559780 135.388460 998.275536 212.719728 2716.907477
24.000000 -83.000000 0.000000 124.555906 654.866006 299.032172 1268.580169 134.409942 975.317502 215.494524 2737.890765
25.000000 -83.000000 0.000000 124.660209 663.709948 293.311448 1327.485668 133.398992 949.905962 218.139144 2707.729000
26.000000 -83.000000 0.000000 124.782154 674.495373 288.150239 1393.386515 132.420088 930.148199 221.018562 2673.963927
27.000000 -83.000000 0.000000 124.917347 685.313857 282.998541 1459.327311 131.452265 910.409218 223.924792 2642.149270
28.000000 -83.000000 0.000000 125.065745 696.163858 277.856885 1525.302876 130.495769 890.690266 226.856804 2612.356289
29.000000 -83.000000 0.000000 125.260024 708.162942 272.924506 1625.250841 129.641029 871.184792 229.775693 2576.770470
30.000000 -83.000000 0.000000 125.513803 720.736985 268.273494 1734.652273 128.870979 852.083032 232.818938 2525.575676
31.000000 -83.000000 0.000000 125.778615 733.337208 263.628690 1844.086852 128.108860 833.007496 235.886323 2479.578520
32.000000 -83.000000 0.000000 125.904307 747.795423 259.170684 1958.247173 127.226389 816.604892 238.978496 2376.469333
33.000000 -83.000000 0.000000 126.134216 762.888648 254.741654 2076.266970 126.365589 801.938815 242.455511 2324.182723
34.000000 -83.000000 0.000000 126.242859 778.367844 250.375543 2198.771796 125.445225 787.081844 245.714408 2262.776150
35.000000 -83.000000 0.000000 126.361621 793.879007 246.013826 2321.607947 124.531687 772.241440 248.998231 2203.758651
36.000000 -83.000000 0.000000 126.497947 810.728612 241.913887 2510.703142 123.706600 757.242284 252.201657 2131.424945
37.000000 -83.000000 0.000000 126.548589 827.599669 237.759667 2680.420910 122.796042 742.778568 255.331095 2055.552929
38.000000 -83.000000 0.000000 126.699269 844.326080 233.665107 2896.786473 121.957782 728.229769 258.653674 1974.291649
39.000000 -83.000000 0.000000 126.384654 863.106463 229.429144 2995.014849 120.758149 714.682752 261.370505 1870.157168
40.000000 -83.000000 0.000000 126.630319 882.788217 225.738873 3286.007400 120.059434 701.554110 264.911351 1796.981253
41.000000 -83.000000 0.000000 126.551231 903.985622 221.784123 3520.813831 119.031568 689.617208 268.261242 1733.320315
42.000000 -83.000000 0.000000 126.481090 925.247535 217.837197 3760.266696 118.010002 677.709767 271.637227 1670.939455
43.000000 -83.000000 0.000000 126.419911 946.569609 213.898528 4003.532366 116.994901 665.833369 275.038344 1609.987472
44.000000 -83.000000 0.000000 126.032642 967.166443 209.890930 4257.643648 115.824027 652.659595 277.425207 1526.789831
45.000000 -83.000000 0.000000 125.412775 987.899192 205.660074 4441.624323 114.441517 639.663568 279.416269 1457.371356
46.000000 -83.000000 0.000000 124.783976 1008.762227 201.431005 4638.695679 113.051972 626.725786 281.402282 1389.315024
47.000000 -83.000000 0.000000 124.146389 1029.745401 197.204926 4846.964464 111.655818 613.850000 283.381901 1322.708727
48.000000 -83.000000 0.000000 123.598949 1063.062649 193.760353 5026.604942 110.420526 604.659861 286.131484 1282.699541
-49.000000 -82.000000 0.000000 124.475597 1097.914274 4913.950027 189.920614 292.762294 1182.710761 109.937361 595.471507
-48.000000 -82.000000 0.000000 124.932335 1065.626225 4769.403709 193.415235 289.914457 1227.901444 111.118655 605.124456
-47.000000 -82.000000 0.000000 125.806876 1049.749981 4621.632802 197.824991 288.904693 1300.178708 112.645555 619.223297
-46.000000 -82.000000 0.000000 125.597599 1018.195542 4444.969265 200.991463 284.144909 1318.430766 113.432750 626.789729
-45.000000 -82.000000 0.000000 126.214109 997.122514 4236.239245 205.228436 282.065290 1386.699588 114.822499 639.743848
-44.000000 -82.000000 0.000000 126.824404 976.172952 4038.615525 209.469756 279.985289 1456.363491 116.207498 652.761144
-43.000000 -82.000000 0.000000 127.428342 955.357178 3854.248478 213.714343 277.906204 1527.343039 117.587343 665.838459
-42.000000 -82.000000 0.000000 127.422460 932.075499 3592.124852 217.458287 274.152319 1577.523935 118.550812 676.588312
-41.000000 -82.000000 0.000000 127.464697 912.176057 3298.654985 221.361215 271.036244 1657.206185 119.496621 689.651168
-40.000000 -82.000000 0.000000 127.806481 890.395770 3141.913622 225.399888 268.388637 1738.179463 120.657075 702.811182
-39.000000 -82.000000 0.000000 127.731516 871.682380 2959.368883 229.458582 264.933015 1797.110074 121.582948 715.709736
-38.000000 -82.000000 0.000000 127.665445 853.013012 2777.938799 233.522946 261.502271 1858.117646 122.514796 728.627008
-37.000000 -82.000000 0.000000 127.608282 834.390619 2597.856916 237.592690 258.097397 1921.004308 123.452484 741.562020
-36.000000 -82.000000 0.000000 127.560038 815.818419 2419.424302 241.667541 254.719429 1985.591525 124.395879 754.513860
-35.000000 -82.000000 0.000000 127.520724 797.299918 2243.034585 245.747246 251.369452 2051.718707 125.344852 767.481675
-34.000000 -82.000000 0.000000 127.049885 786.560855 2117.778701 250.378313 248.427553 2095.065888 125.888210 787.722193
-33.000000 -82.000000 0.000000 127.402198 768.432893 2035.511067 254.501363 245.360960 2266.381226 127.207932 800.293286
-32.000000 -82.000000 0.000000 127.151596 753.951044 1912.086762 258.965918 242.193457 2286.573074 127.948878 818.428408
-31.000000 -82.000000 0.000000 126.939974 740.916599 1820.881315 263.769040 238.985542 2305.248200 128.818442 836.382882
-30.000000 -82.000000 0.000000 126.690047 727.631870 1725.209259 268.525877 235.564597 2293.939413 129.742165 849.285572
-29.000000 -82.000000 0.000000 126.530420 714.281520 1633.427586 273.126514 232.434515 2339.719271 130.628710 866.465730
-28.000000 -82.000000 0.000000 126.382405 700.957795 1541.651828 277.732883 229.329017 2388.003594 131.524112 883.667710
-27.000000 -82.000000 0.000000 126.246042 687.662243 1449.883108 282.344704 226.249113 2438.643625 132.428191 900.890263
-26.000000 -82.000000 0.000000 126.121369 674.396529 1358.122853 286.961714 223.195865 2491.495726 133.340770 918.132231
-25.000000 -82.000000 0.000000 125.969913 664.877496 1307.734652 292.571846 220.002560 2455.886273 134.480101 933.586289
-24.000000 -82.000000 0.000000 125.656226 658.568455 1227.356353 298.963130 217.929562 2557.349464 135.213726 963.907267
-23.000000 -82.000000 0.000000 125.532989 650.863299 1184.058087 305.334314 215.277229 2550.993062 136.304271 990.343661
-22.000000 -82.000000 0.000000 125.424537 643.177914 1140.767752 311.715705 212.647725 2546.419804 137.409033 1016.864731
-21.000000 -82.000000 0.000000 125.330908 635.513016 1097.486288 318.106690 210.041907 2543.639309 138.527673 1043.464020
-20.000000 -82.000000 0.000000 125.252136 627.869358 1054.214787 324.506702 207.460667 2542.657458 139.659857 1070.135695
-19.000000 -82.000000 0.000000 125.188248 620.247723 1010.954529 330.915216 204.904935 2543.476334 140.805258 1096.874475
-18.000000 -82.000000 0.000000 125.139268 612.648934 967.707021 337.331749 202.375676 2546.094199 141.963557 1123.675571
-17.000000 -82.000000 0.000000 125.105212 605.073852 924.474053 343.755851 199.873896 2550.505514 143.134440 1150.534628
-16.000000 -82.000000 0.000000 125.002125 598.132584 883.573684 349.708275 197.447075 2525.377244 144.195478 1186.685034
-15.000000 -82.000000 0.000000 124.970894 595.077666 856.026845 359.524445 195.519497 2497.055109 145.545704 1228.223246
-14.000000 -82.000000 0.000000 124.954625 592.034974 828.486236 369.353269 193.612757 2470.548178 146.910317 1269.904129
-13.000000 -82.000000 0.000000 124.955632 588.979754 800.600364 378.868182 191.729266 2418.805003 148.270005 1312.695146
-12.000000 -82.000000 0.000000 124.969545 585.842732 773.901928 388.303883 189.858789 2392.534510 149.643909 1354.763916
-11.000000 -82.000000 0.000000 124.998418 582.725840 747.223809 397.756316 188.012588 2368.401889 151.032015 1396.940647
-10.000000 -82.000000 0.000000 125.042239 579.629402 720.568261 407.224317 186.191384 2346.473101 152.433932 1439.215849
-9.000000 -82.000000 0.000000 125.121632 577.495613 700.760900 417.998003 184.325689 2325.377554 154.058125 1479.583137
-8.000000 -82.000000 0.000000 125.010465 573.316051 677.488551 427.100903 181.644378 2174.604174 155.615864 1529.216128
-7.000000 -82.000000 0.000000 125.078545 569.600451 653.006804 436.283834 179.546152 2160.682437 157.148240 1562.342555
-6.000000 -82.000000 0.000000 125.339768 566.260696 619.935172 447.921072 179.102862 2173.127367 157.527500 1631.573611
-5.000000 -82.000000 0.000000 125.199092 566.862403 606.469204 462.530217 177.163891 2139.780525 159.362523 1650.759557
-4.000000 -82.000000 0.000000 125.183467 567.061968 593.548042 474.928699 174.842967 2112.564771 161.870114 1699.260684
-3.000000 -82.000000 0.000000 125.383468 564.968570 574.726519 483.117871 172.977460 2073.166499 163.669414 1790.373148
-2.000000 -82.000000 0.000000 125.318289 565.264348 560.569706 498.959314 171.311655 2019.464059 165.236181 1833.880895
-1.000000 -82.000000 0.000000 125.265899 565.570773 546.423249 514.815758 169.658483 1966.473802 166.821583 1879.119904
0.000000 -82.000000 0.000000 125.226314 565.887825 532.287975 530.685860 168.018318 1914.254872 168.425095 1925.968182
1.000000 -82.000000 0.000000 125.199546 566.215488 518.164799 546.568429 166.391544 1862.872133 170.046204 1974.311174
2.000000 -82.000000 0.000000 125.185603 566.553743 504.054737 562.462409 164.778559 1812.396709 171.684411 2024.041781
3.000000 -82.000000 0.000000 125.184491 566.902572 489.958923 578.366860 163.179770 1762.906534 173.339233 2075.060241
4.000000 -82.000000 0.000000 125.196208 567.261954 475.878622 594.280940 161.595599 1714.486931 175.010198 2127.273895
5.000000 -82.000000 0.000000 125.220752 567.631869 461.815254 610.203897 160.026480 1667.231177 176.696847 2180.596889
6.000000 -82.000000 0.000000 125.258115 568.012298 447.770414 626.135053 158.472861 1621.241047 178.398736 2234.949823
7.000000 -82.000000 0.000000 125.308285 568.403218 433.745902 642.073798 156.935202 1576.627299 180.115433 2290.259369
8.000000 -82.000000 0.000000 125.371247 568.804609 419.743756 658.019581 155.413976 1533.510065 181.846518 2346.457883
9.000000 -82.000000 0.000000 125.044930 573.016529 412.321398 691.673811 154.112185 1455.356465 183.265078 2339.048357
10.000000 -82.000000 0.000000 125.096295 577.596024 405.442260 719.580109 152.515488 1431.962749 185.773418 2357.121545
11.000000 -82.000000 0.000000 124.922359 578.481311 393.676146 742.699862 150.945083 1353.188286 187.178480 2384.840722
12.000000 -82.000000 0.000000 124.893047 583.647680 385.633360 773.227337 149.584079 1320.722735 189.388147 2400.955550
13.000000 -82.000000 0.000000 124.879609 588.832388 377.597727 803.803313 148.237136 1288.394214 191.623229 2418.709925
14.000000 -82.000000 0.000000 124.882050 594.034956 369.569716 834.422458 146.904642 1256.213302 193.882847 2438.068030
15.000000 -82.000000 0.000000 124.900369 599.254917 361.549833 865.080189 145.586992 1224.191638 196.166154 2458.991989
16.000000 -82.000000 0.000000 124.960268 603.837148 353.971117 900.467685 144.303152 1194.799009 198.293822 2450.394190
17.000000 -82.000000 0.000000 125.023353 608.785218 346.026341 933.119401 143.040872 1162.880126 200.531002 2476.199902
18.000000 -82.000000 0.000000 125.101405 613.758519 338.100484 965.793829 141.793369 1131.102172 202.793390 2503.720843
19.000000 -82.000000 0.000000 125.167439 617.164086 329.850870 989.193573 140.519546 1098.832848 204.803991 2546.055167
20.000000 -82.000000 0.000000 125.252825 621.671516 321.731035 1019.276415 139.287895 1064.765760 207.000356 2568.316723
21.000000 -82.000000 0.000000 125.302883 635.543697 317.930541 1103.596019 138.471015 1035.569558 210.081414 2559.731111
22.000000 -82.000000 0.000000 125.415594 643.728389 311.790675 1149.043450 137.369972 1013.796167 212.770944 2548.256166
23.000000 -82.000000 0.000000 125.757337 649.592975 304.440850 1200.438545 136.402474 986.354717 215.356791 2582.739909
24.000000 -82.000000 0.000000 125.833418 658.385703 298.732086 1259.349829 135.363881 960.976999 217.969353 2544.780351
25.000000 -82.000000 0.000000 125.941476 669.103959 293.576472 1325.001486 134.378033 941.153702 220.807640 2508.538056
26.000000 -82.000000 0.000000 126.062687 679.857663 288.430390 1390.718636 133.403002 921.346146 223.673819 2474.308440
27.000000 -82.000000 0.000000 126.197014 690.645160 283.294361 1456.492415 132.439025 901.555371 226.566834 2442.176133
28.000000 -82.000000 0.000000 126.344413 701.464891 278.168941 1522.315481 131.486348 881.782506 229.485669 2412.224949
29.000000 -82.000000 0.000000 126.504839 712.315386 273.054728 1588.181707 130.545216 862.028784 232.429351 2384.537078
30.000000 -82.000000 0.000000 126.678244 723.195261 267.952363 1654.085937 129.615882 842.295551 235.396949 2359.192210
31.000000 -82.000000 0.000000 126.957839 738.234293 263.331820 1822.891136 128.927039 823.675219 238.443739 2316.714835
32.000000 -82.000000 0.000000 127.108438 753.034399 258.850963 1927.481274 127.990125 809.298043 241.816807 2262.320149
33.000000 -82.000000 0.000000 127.269413 767.862682 254.374616 2032.287507 127.060401 794.938638 245.215046 2210.928950
34.000000 -82.000000 0.000000 127.415176 784.016916 250.047663 2157.801873 126.182586 779.937212 248.543751 2150.526739
35.000000 -82.000000 0.000000 127.535296 799.483190 245.694141 2281.451296 125.273525 765.069470 251.815327 2090.170298
36.000000 -82.000000 0.000000 127.617656 816.691629 241.562233 2443.664917 124.381910 750.592596 255.071564 2018.301440
37.000000 -82.000000 0.000000 127.669869 833.516217 237.415110 2614.331420 123.475865 736.113607 258.187609 1941.583363
38.000000 -82.000000 0.000000 127.731608 850.374906 233.272308 2785.292668 122.575915 721.646924 261.329054 1865.948762
39.000000 -82.000000 0.000000 127.669428 869.609580 229.205927 2943.185348 121.550655 709.247717 264.579194 1805.173649
40.000000 -82.000000 0.000000 127.586806 890.573479 225.285741 3112.939840 120.532492 697.346203 267.874012 1738.193656
41.000000 -82.000000 0.000000 127.509447 911.715244 221.332679 3353.419863 119.507331 685.379529 271.217005 1673.125029
42.000000 -82.000000 0.000000 127.440969 932.923511 217.387519 3598.005739 118.488492 673.441445 274.585980 1609.272876
43.000000 -82.000000 0.000000 127.381387 954.193846 213.450698 3845.914197 117.476139 661.533501 277.979993 1546.787856
44.000000 -82.000000 0.000000 126.902941 976.455199 209.383702 4045.017957 116.217436 648.652489 280.364271 1467.939425
45.000000 -82.000000 0.000000 126.501985 1000.430177 205.415663 4228.869146 114.975386 637.439870 283.148824 1420.661515
46.000000 -82.000000 0.000000 125.861884 1021.459095 201.373874 4421.343430 113.656269 624.352078 284.863492 1343.038021
47.000000 -82.000000 0.000000 125.523641 1047.792313 197.589401 4615.310638 112.475511 613.899960 287.948828 1296.233966
48.000000 -82.000000 0.000000 125.044522 1078.197950 193.906495 4812.601622 111.244698 603.622381 290.736403 1246.700896
49.000000 -82.000000 0.000000 124.495379 1096.034872 189.804596 4922.365515 109.911434 591.554480 292.805987 1193.841006
-51.000000 -81.000000 0.000000 124.963881 1181.380865 5018.764740 183.152336 303.227890 1062.884342 108.364596 575.721967
-50.000000 -81.000000 0.000000 125.452106 1148.789335 4859.510830 186.690749 300.405929 1107.081109 109.576804 585.470697
-49.000000 -81.000000 0.000000 125.933394 1116.353036 4704.715282 190.222070 297.587914 1151.931975 110.781738 595.214048
-48.000000 -81.000000 0.000000 126.407406 1084.086843 4555.098661 193.745219 294.775281 1197.415149 111.978834 604.949425
-47.000000 -81.000000 0.000000 127.138482 1060.480280 4412.887637 197.697918 292.976396 1256.569738 113.374024 616.743109
-46.000000 -81.000000 0.000000 127.358873 1035.379388 4215.989897 201.510507 289.623446 1303.046313 114.492181 627.427790
-45.000000 -81.000000 0.000000 127.590731 1010.355708 4021.987365 205.329471 286.306687 1350.029524 115.617536 638.125193
-44.000000 -81.000000 0.000000 127.670419 985.647184 3843.236525 208.958498 282.872117 1398.763659 116.587624 648.702741
-43.000000 -81.000000 0.000000 128.284170 964.769217 3645.447680 213.224907 280.804687 1470.044222 117.978087 661.838360
-42.000000 -81.000000 0.000000 128.891452 944.034758 3462.575061 217.494295 278.739100 1542.537556 119.363230 675.032657
-41.000000 -81.000000 0.000000 128.408694 919.285438 3123.801655 220.898713 273.786838 1585.640288 119.992282 684.621894
-40.000000 -81.000000 0.000000 128.905004 897.314590 3063.621444 225.039200 271.426932 1662.662197 121.268427 697.825640
-39.000000 -81.000000 0.000000 128.828212 878.650316 2878.861022 229.091835 267.980000 1723.389512 122.190470 710.745790
-38.000000 -81.000000 0.000000 128.760235 860.031839 2694.947499 233.150361 264.557885 1786.157057 123.118516 723.684016
-37.000000 -81.000000 0.000000 128.706901 841.615515 2533.412882 237.169468 261.116890 1860.594457 124.052862 736.995325
-36.000000 -81.000000 0.000000 128.726936 821.731106 2402.448315 241.253697 257.733421 1913.321449 125.049143 749.553165
-35.000000 -81.000000 0.000000 128.758281 801.865872 2272.226021 245.340129 254.378005 1966.743007 126.051870 762.121017
-34.000000 -81.000000 0.000000 128.374772 790.522008 2075.175180 249.970086 251.444374 1999.774639 126.709214 780.070117
-33.000000 -81.000000 0.000000 128.294917 775.541170 1990.745176 254.632342 247.976614 2039.201519 127.773069 793.923863
-32.000000 -81.000000 0.000000 128.465659 758.236045 1886.973579 258.907652 244.815198 2172.176430 128.951163 806.949598
-31.000000 -81.000000 0.000000 128.253563 745.227469 1795.693026 263.698816 241.622204 2191.066874 129.814932 824.949705
-30.000000 -81.000000 0.000000 128.053660 732.236877 1704.421929 268.495395 238.452506 2212.699780 130.688103 842.977997
-29.000000 -81.000000 0.000000 127.866006 719.265242 1613.161893 273.297103 235.307047 2236.995586 131.570489 861.032704
-28.000000 -81.000000 0.000000 127.690656 706.313609 1521.914908 278.103674 232.186810 2263.868559 132.461906 879.112199
-27.000000 -81.000000 0.000000 127.527661 693.383100 1430.683470 282.914860 229.092828 2293.228101 133.362173 897.214982
-26.000000 -81.000000 0.000000 127.377068 680.474919 1339.470757 287.730431 226.026177 2324.980013 134.271112 915.339671
-25.000000 -81.000000 0.000000 127.148666 670.357998 1267.308058 293.006429 223.311674 2354.319108 135.059478 938.167270
-24.000000 -81.000000 0.000000 127.044369 662.515775 1224.031879 299.369850 220.291002 2408.664834 136.436620 947.772448
-23.000000 -81.000000 0.000000 126.920901 654.828929 1180.797609 305.717963 217.649965 2402.022508 137.520670 974.364183
-22.000000 -81.000000 0.000000 126.812054 647.162168 1137.576161 312.077213 215.031783 2397.272799 138.618916 1001.033704
-21.000000 -81.000000 0.000000 126.717869 639.516214 1094.369055 318.446931 212.437298 2394.426970 139.731023 1027.774954
-20.000000 -81.000000 0.000000 126.638376 631.891822 1051.178060 324.826503 209.867391 2393.491813 140.856662 1054.582477
-19.000000 -81.000000 0.000000 126.573604 624.289782 1008.005245 331.215358 207.322976 2394.469565 141.995512 1081.451345
-18.000000 -81.000000 0.000000 126.523575 616.710922 964.853052 337.612971 204.805002 2397.357886 143.147257 1108.377096
-17.000000 -81.000000 0.000000 126.542653 608.789702 925.986354 344.110343 202.201833 2392.626270 144.406610 1133.368218
-16.000000 -81.000000 0.000000 126.380035 600.727851 880.425804 349.094970 199.465403 2385.453028 145.489056 1153.595401
-15.000000 -81.000000 0.000000 126.348028 597.684591 852.894945 358.884409 197.548971 2356.720150 146.831435 1195.328993
-14.000000 -81.000000 0.000000 126.330820 594.653624 825.371407 368.687947 195.653378 2329.902073 148.188221 1237.195875
-13.000000 -81.000000 0.000000 126.328419 591.635139 797.855946 378.504489 193.779236 2305.065630 149.559022 1279.182959
-12.000000 -81.000000 0.000000 126.340824 588.629328 770.349428 388.333049 191.927175 2282.275516 150.943456 1321.278786
-11.000000 -81.000000 0.000000 126.368032 585.636386 742.852847 398.172737 190.097838 2261.593596 152.341150 1363.473284
-10.000000 -81.000000 0.000000 126.277409 583.198283 722.109466 408.197245 187.880460 2125.445918 153.885570 1413.601019
-9.000000 -81.000000 0.000000 126.385746 579.110718 697.760161 417.309549 185.716185 2116.495252 155.453398 1454.390409
-8.000000 -81.000000 0.000000 126.437176 575.390218 673.294434 426.479136 183.607047 2100.980946 156.962897 1487.395222
-7.000000 -81.000000 0.000000 126.504778 571.677062 648.835844 435.651367 181.520252 2086.911356 158.486056 1520.619602
-6.000000 -81.000000 0.000000 126.781280 567.656046 617.251926 445.837234 180.698554 2096.956364 159.064741 1586.300567
-5.000000 -81.000000 0.000000 126.639763 568.259605 603.767369 460.423325 178.769438 2063.559299 160.889098 1605.803248
-4.000000 -81.000000 0.000000 126.514407 568.867367 590.288783 475.016357 176.856199 2030.512569 162.731024 1626.235952
-3.000000 -81.000000 0.000000 126.377343 569.868379 578.092346 489.864218 174.902993 2002.710951 164.674937 1641.864278
-2.000000 -81.000000 0.000000 126.610521 567.269370 561.439876 495.587924 172.703692 1935.286130 166.868732 1774.710523
-1.000000 -81.000000 0.000000 126.550843 567.708871 546.832614 512.525317 171.059225 1888.675962 168.463128 1811.474949
0.000000 -81.000000 0.000000 126.504675 568.153431 532.228596 529.466121 169.427363 1842.596269 170.074565 1849.502138
1.000000 -81.000000 0.000000 126.472032 568.603039 517.628096 546.410019 167.808474 1797.087858 171.702564 1888.715819
2.000000 -81.000000 0.000000 126.452923 569.057682 503.031421 563.356730 166.202937 1752.195243 173.346657 1929.043636
3.000000 -81.000000 0.000000 126.451214 569.311056 489.534737 577.929129 164.611754 1700.680568 174.928931 1971.837968
4.000000 -81.000000 0.000000 126.463591 569.668620 475.496601 593.807662 163.035792 1651.405381 176.591946 2024.601929
5.000000 -81.000000 0.000000 126.488664 570.036675 461.477980 609.696933 161.474908 1603.288321 178.270656 2078.501940
6.000000 -81.000000 0.000000 126.526428 570.415202 447.480707 625.596122 159.929543 1556.436803 179.964621 2133.451900
7.000000 -81.000000 0.000000 126.576871 570.804179 433.506850 641.504494 158.400152 1510.968556 181.673416 2189.372754
8.000000 -81.000000 0.000000 126.639978 571.203584 419.558749 657.421381 156.887201 1467.012203 183.396625 2246.191988
9.000000 -81.000000 0.000000 126.540701 576.900485 414.564217 690.286963 155.238026 1437.222721 185.917033 2232.797405
10.000000 -81.000000 0.000000 126.381409 576.678180 401.981170 711.888518 153.625515 1360.541601 187.184759 2264.924688
11.000000 -81.000000 0.000000 126.337818 581.817748 393.951868 742.230324 152.258834 1327.775017 189.359073 2279.361399
12.000000 -81.000000 0.000000 126.309913 586.976185 385.930127 772.637216 150.905863 1295.129586 191.559620 2295.548038
13.000000 -81.000000 0.000000 126.297704 592.152997 377.916429 803.101800 149.566974 1262.614705 193.785507 2313.447875
14.000000 -81.000000 0.000000 126.301195 597.347705 369.911297 833.617752 148.242549 1230.240725 196.035869 2333.021477
15.000000 -81.000000 0.000000 126.320387 602.559848 361.915299 864.179631 146.932978 1198.019070 198.309874 2354.227096
16.000000 -81.000000 0.000000 126.355270 607.788977 353.929053 894.782729 145.638663 1165.962367 200.606718 2377.021054
17.000000 -81.000000 0.000000 126.405832 613.034656 345.953236 925.422958 144.360014 1134.084605 202.925625 2401.358123
18.000000 -81.000000 0.000000 126.472056 618.296466 337.988586 956.096749 143.097451 1102.401307 205.265848 2427.191883
19.000000 -81.000000 0.000000 126.578442 622.730407 330.786898 998.602084 141.838509 1079.274745 207.359165 2350.931702
20.000000 -81.000000 0.000000 126.653707 625.828007 322.651636 1020.588678 140.588801 1048.338286 209.304451 2400.869874
21.000000 -81.000000 0.000000 126.817774 638.576828 317.955244 1101.384670 139.813625 1016.921498 212.382596 2344.541607
22.000000 -81.000000 0.000000 126.973370 644.459846 309.859702 1133.957704 138.399982 997.671173 215.282827 2431.259394
23.000000 -81.000000 0.000000 127.021800 653.201274 304.163023 1193.099010 137.334193 972.336683 217.862470 2385.514615
24.000000 -81.000000 0.000000 127.116215 663.849032 299.012978 1258.376478 136.341640 952.455396 220.658755 2346.509219
25.000000 -81.000000 0.000000 127.223685 674.534753 293.872484 1323.759764 135.359649 932.587193 223.484017 2309.570087
26.000000 -81.000000 0.000000 127.306359 686.487759 289.840579 1386.004067 134.511414 911.792382 226.364208 2297.097235
27.000000 -81.000000 0.000000 127.443627 696.278210 284.042016 1452.103786 133.439840 892.078690 229.261244 2271.386648
28.000000 -81.000000 0.000000 127.594166 706.078791 278.248352 1518.404162 132.377338 872.378745 232.184586 2247.895932
29.000000 -81.000000 0.000000 127.757930 715.889088 272.459898 1584.880011 131.324128 852.693500 235.133251 2226.695347
30.000000 -81.000000 0.000000 127.934867 725.708705 266.676994 1651.510145 130.280438 833.023996 238.106300 2207.850865
31.000000 -81.000000 0.000000 128.220908 742.497349 263.007937 1805.804209 129.735626 816.455539 241.216180 2187.736248
32.000000 -81.000000 0.000000 128.313617 758.350744 258.558295 1900.030423 128.757717 802.090660 244.663027 2148.957442
33.000000 -81.000000 0.000000 128.475736 773.140431 254.091178 2005.541296 127.832410 787.698717 248.049614 2096.027667
34.000000 -81.000000 0.000000 128.588729 789.755911 249.748124 2119.750287 126.924388 772.888287 251.381489 2039.153761
35.000000 -81.000000 0.000000 128.710182 805.176200 245.403322 2244.080526 126.019783 757.994572 254.640981 1977.332803
36.000000 -81.000000 0.000000 128.738971 822.751737 241.240966 2379.276726 125.062696 744.023076 257.951327 1906.000327
37.000000 -81.000000 0.000000 128.792725 839.528572 237.101492 2550.763188 124.161155 729.530129 261.054156 1828.365992
38.000000 -81.000000 0.000000 128.809540 856.983274 232.827471 2706.445572 123.150699 716.419261 264.396163 1782.592838
39.000000 -81.000000 0.000000 128.716378 877.849182 228.910466 2870.513101 122.130991 704.479539 267.651735 1716.061363
40.000000 -81.000000 0.000000 128.632820 898.771467 224.998520 3035.837731 121.117616 692.553244 270.934826 1650.522152
41.000000 -81.000000 0.000000 128.558883 919.746281 221.091899 3202.224764 120.110735 680.641080 274.244447 1586.098214
42.000000 -81.000000 0.000000 128.494585 940.770111 217.190893 3369.516819 119.110514 668.743803 277.579649 1522.931093
43.000000 -81.000000 0.000000 128.306670 966.103920 213.218676 3605.901585 117.971232 658.257054 281.004932 1491.549342
44.000000 -81.000000 0.000000 128.151623 989.435087 209.252025 3813.927569 116.869996 646.737140 284.436915 1436.412464
45.000000 -81.000000 0.000000 127.553165 1008.828687 205.121868 4000.957537 115.574377 633.045525 286.124217 1352.728823
46.000000 -81.000000 0.000000 127.209293 1034.932564 201.338480 4193.173953 114.392894 622.578858 289.167127 1305.080921
47.000000 -81.000000 0.000000 126.877980 1061.166220 197.562445 4389.230102 113.219247 612.127358 292.252612 1257.759151
48.000000 -81.000000 0.000000 126.490127 1093.716810 194.060054 4597.969438 112.068852 602.594357 295.364633 1211.178353
49.000000 -81.000000 0.000000 125.984950 1114.929765 190.072254 4712.298014 110.766422 591.163593 297.787708 1161.075639
50.000000 -81.000000 0.000000 125.471523 1146.876192 186.558589 4860.522221 109.555200 581.488795 300.457456 1116.446528
51.000000 -81.000000 0.000000 124.941605 1178.977903 183.029296 5015.165696 108.329372 571.786317 303.110391 1072.380760
-53.000000 -80.000000 0.000000 125.420765 1262.422780 5107.865327 176.510822 313.545547 958.755364 106.773355 556.903756
-52.000000 -80.000000 0.000000 125.868728 1232.839488 4990.316480 179.824848 310.785070 988.174168 107.937195 565.462934
-51.000000 -80.000000 0.000000 126.380649 1200.122888 4822.236599 183.394293 307.996819 1032.022019 109.170923 575.288179
-50.000000 -80.000000 0.000000 126.886115 1167.551397 4657.819463 186.958721 305.211055 1076.533290 110.398289 585.112970
-49.000000 -80.000000 0.000000 127.384740 1135.138683 4497.726498 190.516965 302.429024 1121.683312 111.618688 594.934582
-48.000000 -80.000000 0.000000 127.876165 1102.899863 4342.717103 194.067914 299.652090 1167.451270 112.831539 604.750383
-47.000000 -80.000000 0.000000 128.360055 1070.851701 4193.658851 197.610509 296.881741 1213.819603 114.036289 614.557829
-46.000000 -80.000000 0.000000 128.692933 1046.383363 4007.016267 201.414934 293.709560 1260.900830 115.227044 625.049804
-45.000000 -80.000000 0.000000 128.919357 1021.454103 3810.987912 205.226216 290.396656 1308.495305 116.346251 635.751400
-44.000000 -80.000000 0.000000 129.157079 996.611831 3618.263235 209.043824 287.120708 1356.518478 117.472528 646.465042
-43.000000 -80.000000 0.000000 129.406039 971.863273 3429.405346 212.867430 283.882985 1404.927864 118.605678 657.190163
-42.000000 -80.000000 0.000000 129.755673 953.658209 3250.326196 217.030253 281.673012 1486.729045 119.761876 671.107786
-41.000000 -80.000000 0.000000 130.064975 923.786754 3186.738416 220.759650 277.909177 1527.025459 120.973523 680.510150
-40.000000 -80.000000 0.000000 130.006233 904.322872 2991.011252 224.710957 274.472226 1588.714835 121.886202 692.945405
-39.000000 -80.000000 0.000000 129.950825 886.576926 2728.962250 228.710148 271.011587 1658.923400 122.852363 705.200907
-38.000000 -80.000000 0.000000 129.946490 866.687901 2595.905707 232.782196 267.589738 1710.488381 123.829649 717.755783
-37.000000 -80.000000 0.000000 129.953366 846.816817 2463.309566 236.856945 264.193910 1762.897050 124.813744 730.321209
-36.000000 -80.000000 0.000000 129.971450 826.964968 2331.252390 240.934257 260.825120 1816.076367 125.804490 742.896650
-35.000000 -80.000000 0.000000 130.000738 807.133772 2199.831243 245.014004 257.484429 1869.960583 126.801730 755.481605
-34.000000 -80.000000 0.000000 129.700260 794.560906 2034.294613 249.594132 254.469287 1904.725241 127.534752 772.495599
-33.000000 -80.000000 0.000000 129.618744 779.609162 1948.966704 254.247250 251.015118 1944.752298 128.592997 786.378862
-32.000000 -80.000000 0.000000 129.596728 763.155074 1851.655346 258.669648 247.558195 1990.121493 129.668082 799.115338
-31.000000 -80.000000 0.000000 129.428019 750.124096 1766.849870 263.592144 244.148881 2019.213132 130.699911 813.220006
-30.000000 -80.000000 0.000000 129.366892 736.622885 1679.926133 268.448693 241.114195 2098.961430 131.682889 831.682222
-29.000000 -80.000000 0.000000 129.178523 723.679327 1588.615804 273.238658 237.983725 2123.774654 132.559553 849.778695
-28.000000 -80.000000 0.000000 129.002331 710.756671 1497.312608 278.033892 234.878589 2151.288253 133.445256 867.898535
-27.000000 -80.000000 0.000000 128.838365 697.856077 1406.017934 282.834129 231.799807 2181.400050 134.339820 886.040310
-26.000000 -80.000000 0.000000 128.686672 684.978791 1314.733558 287.639116 228.748441 2214.004037 135.243070 904.202698
-25.000000 -80.000000 0.000000 128.571857 673.514751 1257.384034 292.758219 225.860012 2237.364786 136.142197 925.795547
-24.000000 -80.000000 0.000000 128.425968 666.139575 1216.636045 299.275135 223.023822 2244.907682 137.363790 944.242394
-23.000000 -80.000000 0.000000 128.294696 658.778141 1175.939169 305.802114 220.213235 2253.702966 138.597656 962.729702
-22.000000 -80.000000 0.000000 128.199776 651.166687 1134.938045 312.490571 217.421662 2248.136693 139.832114 985.509818
-21.000000 -80.000000 0.000000 128.105046 643.539681 1091.827592 318.838037 214.838329 2245.216863 140.937774 1012.389293
-20.000000 -80.000000 0.000000 128.024848 635.934555 1048.741242 325.196216 212.279567 2244.334607 142.056952 1039.328883
-19.000000 -80.000000 0.000000 127.959211 628.352104 1005.682093 331.564490 209.746274 2245.492327 143.189332 1066.324030
-18.000000 -80.000000 0.000000 127.982743 620.213256 964.340757 338.008203 207.168767 2237.678352 144.420100 1091.789746
-17.000000 -80.000000 0.000000 127.936836 612.536271 923.434385 344.391826 204.584579 2231.626405 145.604153 1116.892299
-16.000000 -80.000000 0.000000 127.905868 604.879912 882.565660 350.782869 202.027167 2227.183146 146.800990 1142.088358
-15.000000 -80.000000 0.000000 127.725327 600.303017 850.148317 358.302417 199.584435 2216.507362 148.121702 1162.748251
-14.000000 -80.000000 0.000000 127.707201 597.283730 822.654861 368.079038 197.699817 2189.339720 149.470754 1204.800317
-13.000000 -80.000000 0.000000 127.703721 594.276988 795.171591 377.870079 195.836637 2164.274017 150.833841 1246.963227
-12.000000 -80.000000 0.000000 127.605413 591.668898 763.789019 387.788521 193.925348 2076.411291 152.210304 1291.816849
-11.000000 -80.000000 0.000000 127.642134 588.420030 740.872229 397.634942 191.846172 2062.851449 153.728335 1330.047685
-10.000000 -80.000000 0.000000 127.694764 585.177456 717.960408 407.484892 189.786341 2050.885806 155.261664 1368.477148
-9.000000 -80.000000 0.000000 127.763283 581.941281 695.054048 417.338121 187.746492 2040.542409 156.809842 1407.088962
-8.000000 -80.000000 0.000000 127.863911 577.465358 669.266470 425.951130 185.575541 2027.400443 158.316162 1445.649870
-7.000000 -80.000000 0.000000 127.931047 573.754633 644.837634 435.110656 183.499998 2013.172475 159.830200 1478.976035
-6.000000 -80.000000 0.000000 128.222834 569.052464 614.724344 443.858278 182.300498 2020.829306 160.608233 1541.141881
-5.000000 -80.000000 0.000000 128.080495 569.657865 601.224529 458.417773 180.381128 1987.378907 162.422055 1560.978152
-4.000000 -80.000000 0.000000 127.954133 570.267454 587.730010 472.985877 178.477702 1954.290685 164.253516 1581.762310
-3.000000 -80.000000 0.000000 127.807990 571.330129 575.525503 487.844944 176.548827 1920.183156 166.176215 1598.056636
-2.000000 -80.000000 0.000000 127.681346 571.248950 560.443359 501.604975 174.587806 1878.853741 167.944707 1615.841332
-1.000000 -80.000000 0.000000 127.857606 569.302940 544.078691 509.925669 172.464285 1820.157839 170.077394 1719.351097
0.000000 -80.000000 0.000000 127.812279 569.745212 529.483968 526.846559 170.841917 1773.694638 171.678269 1757.586168
1.000000 -80.000000 0.000000 127.780339 570.192520 514.893309 543.771798 169.232595 1727.805085 173.295749 1797.059459
2.000000 -80.000000 0.000000 127.761795 570.644854 500.307070 560.700991 167.636696 1682.536120 174.929374 1837.691181
3.000000 -80.000000 0.000000 127.756654 571.102200 485.725649 577.633791 166.054605 1637.939198 176.578694 1879.406202
4.000000 -80.000000 0.000000 127.764916 571.564547 471.149493 594.569890 164.486722 1594.070726 178.243275 1922.133993
5.000000 -80.000000 0.000000 127.786580 572.031883 456.579107 611.509013 162.933457 1550.992513 179.922693 1965.808516
6.000000 -80.000000 0.000000 127.821638 572.504196 442.015061 628.450917 161.395231 1508.772254 181.616536 2010.368069
7.000000 -80.000000 0.000000 127.870081 572.981473 427.458004 645.395382 159.872478 1467.484000 183.324405 2055.755103
8.000000 -80.000000 0.000000 127.931891 573.463702 412.908674 662.342211 158.365646 1427.208641 185.045911 2101.916015
9.000000 -80.000000 0.000000 127.850008 574.476006 412.970003 669.076940 156.351581 1380.361888 187.115556 2155.082851
10.000000 -80.000000 0.000000 127.791864 579.587381 404.538126 701.621308 154.966049 1345.566312 189.272052 2165.897018
11.000000 -80.000000 0.000000 127.748993 584.705444 396.108615 734.182565 153.592616 1310.895901 191.451885 2178.553022
12.000000 -80.000000 0.000000 127.721409 589.830020 387.681626 766.758560 152.231609 1276.360854 193.654268 2193.018976
13.000000 -80.000000 0.000000 127.709123 594.960941 379.257327 799.347491 150.883365 1241.972463 195.878441 2209.259326
14.000000 -80.000000 0.000000 127.712139 600.098044 370.835900 831.947838 149.548229 1207.743256 198.123668 2227.235256
15.000000 -80.000000 0.000000 127.730456 605.241171 362.417546 864.558310 148.226555 1173.687159 200.389243 2246.905112
16.000000 -80.000000 0.000000 127.764068 610.390172 354.002485 897.177802 146.918707 1139.819690 202.674483 2268.224826
17.000000 -80.000000 0.000000 127.812962 615.544897 345.590956 929.805366 145.625056 1106.158175 204.978730 2291.148341
18.000000 -80.000000 0.000000 127.877120 620.705204 337.183225 962.440180 144.345986 1072.722001 207.301351 2315.628027
19.000000 -80.000000 0.000000 127.956521 625.870956 328.779581 995.081530 143.081885 1039.532914 209.641735 2341.615079
20.000000 -80.000000 0.000000 128.051135 631.042019 320.380348 1027.728795 141.833156 1006.615354 211.999294 2369.059893
21.000000 -80.000000 0.000000 128.192177 639.083829 316.018454 1060.847496 139.899446 1037.360215 215.831609 2141.525852
22.000000 -80.000000 0.000000 128.269613 650.346748 312.403187 1094.715579 139.810048 979.605674 217.809963 2328.882022
23.000000 -80.000000 0.000000 128.356116 660.063842 306.597483 1160.269733 138.710117 959.817255 220.577368 2294.096947
24.000000 -80.000000 0.000000 128.455891 669.793752 300.796035 1226.130974 137.618466 940.038454 223.375402 2261.275605
25.000000 -80.000000 0.000000 128.568905 679.535929 294.999094 1292.252351 136.535293 920.269890 226.202931 2230.504684
26.000000 -80.000000 0.000000 128.695124 689.289851 289.206929 1358.595881 135.460802 900.512237 229.058861 2201.870150
27.000000 -80.000000 0.000000 128.834510 699.055027 283.419835 1425.130541 134.395201 880.766230 231.942144 2175.456365
28.000000 -80.000000 0.000000 128.987020 708.830992 277.638129 1491.830757 133.338702 861.032670 234.851772 2151.345127
29.000000 -80.000000 0.000000 129.152606 718.617306 271.862154 1558.675276 132.291526 841.312433 237.786777 2129.614648
30.000000 -80.000000 0.000000 129.460224 730.427999 267.085171 1667.382008 131.572693 822.150045 240.757752 2120.103819
31.000000 -80.000000 0.000000 129.527680 746.468791 262.654647 1767.454337 130.586384 808.127152 244.092701 2077.523495
32.000000 -80.000000 0.000000 129.607265 762.522792 258.226578 1867.698765 129.607778 794.125273 247.454180 2036.250836
33.000000 -80.000000 0.000000 129.698956 778.589182 253.801093 1968.088996 128.637053 780.145540 250.841122 1996.366945
34.000000 -80.000000 0.000000 129.763485 795.582884 249.477030 2084.776839 127.670553 765.937714 254.227340 1928.809042
35.000000 -80.000000 0.000000 129.886245 810.956169 245.141471 2209.636992 126.770382 751.019491 257.474913 1865.382430
36.000000 -80.000000 0.000000 129.861849 828.906805 240.950209 2317.759436 125.748869 737.535866 260.840619 1794.675994
37.000000 -80.000000 0.000000 129.956909 844.612728 236.467068 2472.272636 124.752866 723.708713 264.270625 1763.529689
38.000000 -80.000000 0.000000 129.856606 865.369050 232.553891 2638.290207 123.731885 711.748183 267.488461 1695.228596
39.000000 -80.000000 0.000000 129.728781 886.976693 228.791290 2804.811607 122.721210 699.921346 270.711753 1617.977530
40.000000 -80.000000 0.000000 129.694598 907.572127 224.799823 2977.923767 121.707709 688.357437 274.137540 1569.243886
41.000000 -80.000000 0.000000 129.708976 927.883153 220.701493 3129.227691 120.678042 677.024683 277.813108 1531.289011
42.000000 -80.000000 0.000000 129.753264 947.194123 216.554198 3284.457507 119.663900 665.438528 281.463915 1493.490412
43.000000 -80.000000 0.000000 129.598505 974.365615 212.998999 3468.246871 118.684372 654.717442 284.750968 1436.082199
44.000000 -80.000000 0.000000 129.138678 990.925024 208.751221 3591.528583 117.435280 640.969833 286.697651 1364.723919
45.000000 -80.000000 0.000000 128.904742 1022.573495 205.120974 3771.790075 116.319565 631.378755 290.440830 1316.134432
46.000000 -80.000000 0.000000 128.567780 1048.572806 201.346513 3966.265937 115.145167 620.914450 293.484377 1267.998931
47.000000 -80.000000 0.000000 128.243279 1074.705333 197.579746 4164.578862 113.978700 610.465433 296.569867 1220.161326
48.000000 -80.000000 0.000000 127.935418 1109.615482 194.221373 4382.939137 112.892733 601.577223 300.015762 1176.198771
49.000000 -80.000000 0.000000 127.475502 1134.201340 190.352254 4502.688941 111.623393 590.792626 302.791048 1128.753782
50.000000 -80.000000 0.000000 126.948959 1166.133457 186.814177 4655.435296 110.399561 581.049347 305.433620 1083.921850
51.000000 -80.000000 0.000000 126.405775 1198.225634 183.261078 4814.592700 109.161255 571.279647 308.058494 1039.642152
52.000000 -80.000000 0.000000 125.846309 1230.461156 179.694244 4979.473798 107.909094 561.486674 310.663969 995.945114
53.000000 -80.000000 0.000000 125.417860 1261.466279 176.405745 5117.895217 106.747945 553.095198 313.569462 965.099121
-54.000000 -79.000000 0.000000 127.091016 1345.859108 5035.965101 174.378048 324.383906 909.243881 106.940065 551.947272
-53.000000 -79.000000 0.000000 127.285207 1289.830621 4901.174982 177.099833 320.146154 938.073443 107.848653 558.421799
-52.000000 -79.000000 0.000000 127.739357 1274.200882 4760.816790 181.017861 317.428379 975.254874 109.155593 568.841629
-51.000000 -79.000000 0.000000 128.255601 1221.928384 4601.939327 183.885248 314.486428 1018.165312 110.217243 576.796349
-50.000000 -79.000000 0.000000 128.537260 1189.129151 4443.169459 187.371630 310.927072 1055.951815 111.332167 585.860170
-49.000000 -79.000000 0.000000 128.829131 1154.260856 4293.480566 190.804844 307.284362 1092.028388 112.447751 594.632406
-48.000000 -79.000000 0.000000 129.338076 1122.054303 4132.741756 194.382809 304.543580 1138.070562 113.676279 604.526485
-47.000000 -79.000000 0.000000 129.839566 1090.042413 3977.857830 197.953312 301.809060 1184.698812 114.897002 614.414419
-46.000000 -79.000000 0.000000 130.034600 1057.564757 3799.867027 201.358039 297.805279 1219.678497 115.974189 622.769156
-45.000000 -79.000000 0.000000 130.255718 1032.731874 3601.650352 205.160894 294.496229 1267.891481 117.087224 633.473318
-44.000000 -79.000000 0.000000 130.488027 1007.989799 3406.676708 208.970394 291.223655 1316.501952 118.207401 644.189511
-43.000000 -79.000000 0.000000 130.731471 983.345444 3215.543622 212.786191 287.988790 1365.469055 119.334526 654.917167
-42.000000 -79.000000 0.000000 130.934588 957.843056 3186.782403 216.664504 284.835939 1410.380359 120.402334 666.265217
-41.000000 -79.000000 0.000000 131.200526 933.686734 2946.101101 220.521136 281.358773 1486.342619 121.605913 676.826446
-40.000000 -79.000000 0.000000 131.218900 911.679788 2796.899666 224.385540 277.502424 1509.516873 122.665174 685.991230
-39.000000 -79.000000 0.000000 131.201764 891.804226 2662.654637 228.446407 274.069792 1560.587427 123.629838 698.553419
-38.000000 -79.000000 0.000000 131.195729 871.946702 2528.732450 232.510416 270.662287 1612.611825 124.601520 711.126184
-37.000000 -79.000000 0.000000 131.200798 852.108477 2395.187256 236.577406 267.280868 1665.500685 125.580058 723.708974
-36.000000 -79.000000 0.000000 131.216969 832.290932 2262.085827 240.647225 263.926539 1719.174226 126.565293 736.301275
-35.000000 -79.000000 0.000000 131.244237 812.495579 2129.511374 244.719732 260.600347 1773.561209 127.557068 748.902608
-34.000000 -79.000000 0.000000 131.026331 798.676368 1995.242909 249.250598 257.502006 1809.955797 128.364734 765.000942
-33.000000 -79.000000 0.000000 130.943188 783.754876 1909.060821 253.893958 254.061209 1850.638341 129.417406 778.912869
-32.000000 -79.000000 0.000000 130.946805 766.984846 1816.918217 258.327726 250.534817 1898.335394 130.534639 791.333343
-31.000000 -79.000000 0.000000 130.776357 753.985124 1731.350921 263.239123 247.138444 1928.199117 131.560940 805.469738
-30.000000 -79.000000 0.000000 130.617821 741.001869 1646.096505 268.155435 243.770193 1960.495296 132.595344 819.620924
-29.000000 -79.000000 0.000000 130.471240 728.035960 1561.206227 273.076395 240.431243 1995.105805 133.637662 833.786148
-28.000000 -79.000000 0.000000 130.314275 715.248336 1473.616958 277.997963 237.579578 2038.946950 134.432717 856.780079
-27.000000 -79.000000 0.000000 130.149358 702.378168 1382.316716 282.786670 234.515765 2069.888996 135.321634 874.959864
-26.000000 -79.000000 0.000000 129.996588 689.532292 1291.026174 287.580513 231.479444 2103.430273 136.219248 893.158972
-25.000000 -79.000000 0.000000 129.995350 676.708829 1248.401186 292.547652 228.415757 2120.480498 137.228408 913.552743
-24.000000 -79.000000 0.000000 129.848797 669.355292 1207.477506 299.045312 225.592554 2128.096272 138.443813 932.068625
-23.000000 -79.000000 0.000000 129.716699 662.015910 1166.593048 305.553864 222.794988 2137.032332 139.671505 950.622800
-22.000000 -79.000000 0.000000 129.599099 654.691159 1125.752084 312.072627 220.024035 2147.272194 140.911163 969.213067
-21.000000 -79.000000 0.000000 129.496039 647.381536 1084.959527 318.600974 217.280715 2158.797305 142.162474 987.837390
-20.000000 -79.000000 0.000000 129.405919 640.142143 1061.826389 325.315077 214.427400 2032.812925 143.315394 1016.457590
-19.000000 -79.000000 0.000000 129.413585 631.597691 1008.313761 332.717771 212.294800 2004.949000 144.271518 1051.606519
-18.000000 -79.000000 0.000000 129.377820 623.957372 962.231517 338.360586 209.545622 2076.604741 145.627459 1075.451842
-17.000000 -79.000000 0.000000 129.331204 616.294680 921.460165 344.724911 206.971629 2070.741347 146.805122 1100.707558
-16.000000 -79.000000 0.000000 129.299366 608.652844 880.739059 351.097349 204.424355 2066.612821 147.995568 1126.051260
-15.000000 -79.000000 0.000000 129.102787 602.932793 847.790704 357.778755 201.625708 2076.441494 149.416385 1130.508126
-14.000000 -79.000000 0.000000 128.995721 600.156069 805.567584 367.576761 200.007943 2034.747047 150.641668 1170.499475
-13.000000 -79.000000 0.000000 129.001201 596.897223 782.658773 377.393145 197.902680 2017.741214 152.118235 1208.399422
-12.000000 -79.000000 0.000000 129.022435 593.644472 759.755139 387.214769 195.815610 2002.315637 153.611072 1246.537640
-11.000000 -79.000000 0.000000 129.059418 590.397915 736.857166 397.041243 193.747321 1988.507093 155.119712 1284.892913
-10.000000 -79.000000 0.000000 129.112136 587.157657 713.965397 406.872215 191.698419 1976.349475 156.643696 1323.446369
-9.000000 -79.000000 0.000000 129.180568 583.923802 691.080450 416.707368 189.669534 1965.873414 158.182581 1362.181181
-8.000000 -79.000000 0.000000 129.290669 579.541459 665.407676 425.517233 187.549676 1953.867489 159.675502 1403.986812
-7.000000 -79.000000 0.000000 129.357349 575.833155 641.015407 434.662042 185.485209 1939.469467 161.180513 1437.418752
-6.000000 -79.000000 0.000000 129.664428 570.449942 612.354355 441.985611 183.908530 1944.751355 162.157797 1496.107909
-5.000000 -79.000000 0.000000 129.521285 571.057174 598.842708 456.514894 181.998798 1911.244233 163.961215 1516.295908
-4.000000 -79.000000 0.000000 129.393939 571.668580 585.335834 471.054687 180.105071 1878.111957 165.782337 1537.449969
-3.000000 -79.000000 0.000000 129.238749 572.793080 573.128904 485.919119 178.200504 1837.735938 167.683965 1554.398432
-2.000000 -79.000000 0.000000 129.110749 572.713888 558.045726 499.658915 176.249517 1796.280984 169.442418 1572.596617
-1.000000 -79.000000 0.000000 128.998475 572.638839 542.963839 513.404232 174.316587 1755.175737 171.216375 1591.839034
0.000000 -79.000000 0.000000 128.901969 572.567933 527.883353 527.154638 172.402320 1714.445351 173.005360 1612.088291
1.000000 -79.000000 0.000000 129.088679 571.783296 512.244712 541.287164 170.663552 1658.803007 174.895699 1705.486077
2.000000 -79.000000 0.000000 129.070688 572.233331 497.671547 558.194020 169.077191 1613.133219 176.518980 1746.451605
3.000000 -79.000000 0.000000 129.065964 572.688369 483.104016 575.105813 167.504701 1568.142146 178.158008 1788.540265
4.000000 -79.000000 0.000000 129.074509 573.148398 468.542644 592.022119 165.946476 1523.889903 179.812351 1831.674635
5.000000 -79.000000 0.000000 129.096318 573.613406 453.988023 608.942564 164.402921 1480.442744 181.481591 1875.782577
6.000000 -79.000000 0.000000 129.131386 574.083380 439.440825 625.866810 162.874454 1437.873653 183.165321 1920.797023
7.000000 -79.000000 0.000000 129.179702 574.558309 424.901811 642.794558 161.361504 1396.262942 184.863144 1966.655727
8.000000 -79.000000 0.000000 129.354686 580.860054 427.126412 664.503106 159.842901 1387.171885 187.777547 2011.510186
9.000000 -79.000000 0.000000 129.247943 576.529798 412.491915 662.930797 157.603281 1345.423856 189.182552 2046.130517
10.000000 -79.000000 0.000000 129.190801 581.637082 404.074049 695.435702 156.225811 1310.496098 191.328294 2056.804493
11.000000 -79.000000 0.000000 129.148766 586.751101 395.659150 727.961167 154.860484 1275.689734 193.497366 2069.418984
12.000000 -79.000000 0.000000 129.121854 591.871682 387.247411 760.504555 153.507626 1241.014977 195.688992 2083.938752
13.000000 -79.000000 0.000000 129.110075 596.998653 378.839042 793.063659 152.167568 1206.483176 197.902423 2100.324282
14.000000 -79.000000 0.000000 129.113431 602.131854 370.434273 825.636619 150.840651 1172.106965 200.136936 2118.532284
15.000000 -79.000000 0.000000 129.131922 607.271125 362.033354 858.221859 149.527225 1137.900445 202.391833 2138.516207
16.000000 -79.000000 0.000000 129.165542 612.416314 353.636561 890.818030 148.227650 1103.879392 204.666438 2160.226766
17.000000 -79.000000 0.000000 129.214278 617.567272 345.244193 923.423975 146.942292 1070.061495 206.960104 2183.612459
18.000000 -79.000000 0.000000 129.278114 622.723857 336.856581 956.038695 145.671528 1036.466642 209.272203 2208.620076
19.000000 -79.000000 0.000000 129.374296 630.245052 331.480864 988.349779 143.901778 1052.404112 212.710174 2044.229831
20.000000 -79.000000 0.000000 129.550099 635.329551 323.116449 1019.455795 142.567808 1034.321359 215.311076 2058.978647
21.000000 -79.000000 0.000000 129.676001 647.394969 318.131646 1096.809305 142.259126 988.890174 217.330429 2122.665506
22.000000 -79.000000 0.000000 129.569837 658.535126 312.788753 1139.255329 141.140290 964.106937 220.166153 2130.113559
23.000000 -79.000000 0.000000 129.767097 663.373313 305.955417 1163.124525 139.668956 948.945566 223.242862 2152.403076
24.000000 -79.000000 0.000000 129.856545 672.987377 300.142878 1224.078894 138.561836 929.229832 226.044218 2124.077463
25.000000 -79.000000 0.000000 129.959883 682.613476 294.335396 1285.122366 137.463950 909.522813 228.874935 2097.690058
26.000000 -79.000000 0.000000 130.084432 692.164779 288.602926 1332.254187 136.414457 889.330183 231.760752 2106.947043
27.000000 -79.000000 0.000000 130.225890 701.903871 282.827957 1399.189646 135.354779 869.553252 234.630508 2079.769391
28.000000 -79.000000 0.000000 130.380327 711.654424 277.058893 1466.257062 134.304232 849.787496 237.526639 2054.982440
29.000000 -79.000000 0.000000 130.547698 721.415973 271.296110 1533.439121 133.263032 830.033710 240.448194 2032.673649
30.000000 -79.000000 0.000000 130.766145 734.495396 266.755315 1630.241392 132.422381 813.948069 243.656419 2010.819486
31.000000 -79.000000 0.000000 130.835046 750.509239 262.332553 1730.833453 131.441332 799.886715 246.977597 1967.590095
32.000000 -79.000000 0.000000 130.915955 766.537346 257.912516 1831.544064 130.468015 785.845221 250.325367 1925.714539
33.000000 -79.000000 0.000000 131.008847 782.578843 253.495347 1932.354690 129.502605 771.824673 253.698675 1885.283031
34.000000 -79.000000 0.000000 131.113699 798.632921 249.081197 2033.250454 128.545280 757.826233 257.096517 1846.390439
35.000000 -79.000000 0.000000 131.206075 815.473467 244.757110 2156.629976 127.655917 742.499136 260.311514 1797.712040
36.000000 -79.000000 0.000000 130.986597 831.018802 240.479733 2259.411133 126.509999 728.602996 263.024241 1728.057851
37.000000 -79.000000 0.000000 131.108203 853.230980 236.508893 2334.780614 125.476751 718.969745 267.563928 1662.927516
38.000000 -79.000000 0.000000 131.057877 873.675257 232.517094 2505.796334 124.457310 707.380587 270.914843 1612.005713
39.000000 -79.000000 0.000000 131.017610 894.165842 228.528999 2678.688621 123.443511 695.798461 274.299593 1561.789107
40.000000 -79.000000 0.000000 131.044597 914.125937 224.507075 2851.011565 122.465775 684.087412 277.807130 1516.578298
41.000000 -79.000000 0.000000 131.082363 933.362746 220.363392 3006.060061 121.451163 672.478491 281.419278 1476.737766
42.000000 -79.000000 0.000000 131.130588 952.625222 216.223789 3162.150430 120.442848 660.876935 285.060724 1438.077981
43.000000 -79.000000 0.000000 130.893936 982.750387 212.814024 3332.671962 119.406191 651.255573 288.503029 1381.219726
44.000000 -79.000000 0.000000 130.522775 1001.329132 208.656910 3457.108729 118.183489 638.636602 290.978426 1319.452704
45.000000 -79.000000 0.000000 130.207966 1033.269063 205.040111 3578.998352 117.041627 629.059957 294.381379 1276.770153
46.000000 -79.000000 0.000000 129.936997 1062.373400 201.397968 3740.848938 115.912783 619.359730 297.814652 1231.871080
47.000000 -79.000000 0.000000 129.619192 1088.403486 197.641294 3941.601314 114.753556 608.915092 300.900012 1183.524074
48.000000 -79.000000 0.000000 129.380068 1125.890357 194.390822 4167.798070 113.716102 600.572508 304.689408 1141.836921
49.000000 -79.000000 0.000000 128.966723 1153.841236 190.644760 4293.852317 112.482090 590.442437 307.815488 1096.930055
50.000000 -79.000000 0.000000 128.426840 1185.754451 187.082777 4451.428396 111.245595 580.631677 310.430505 1051.899903
51.000000 -79.000000 0.000000 128.056401 1228.910124 184.010319 4608.622074 110.168532 572.923695 313.933652 1017.927608
52.000000 -79.000000 0.000000 127.814665 1266.544236 180.697956 4766.593563 109.095740 564.763691 317.831652 985.432542
53.000000 -79.000000 0.000000 127.300760 1289.769967 177.003111 4912.352158 107.828793 554.733041 320.313186 945.176317
54.000000 -79.000000 0.000000 127.092744 1344.807640 174.279511 5045.145681 106.915055 548.248083 324.435621 916.018246
-55.000000 -78.000000 0.000000 128.717332 1430.514275 4975.534395 172.190840 335.175553 859.992964 107.067843 546.828311
-54.000000 -78.000000 0.000000 128.943869 1374.085186 4832.890993 174.954134 330.985273 888.660769 108.005166 553.414996
-53.000000 -78.000000 0.000000 129.149149 1318.042986 4695.534588 177.694972 326.774018 917.617307 108.923926 559.942229
-52.000000 -78.000000 0.000000 129.521548 1293.045099 4558.284971 181.282001 323.653010 952.458860 110.116342 569.256910
-51.000000 -78.000000 0.000000 129.868628 1236.303134 4401.106414 184.019462 319.619389 984.827996 111.118306 575.801242
-50.000000 -78.000000 0.000000 130.143201 1203.698412 4240.557463 187.492937 316.071925 1022.859159 112.224564 584.848809
-49.000000 -78.000000 0.000000 130.435231 1171.233268 4082.557707 190.976050 312.582455 1061.035970 113.341609 593.912957
-48.000000 -78.000000 0.000000 130.744601 1138.919635 3927.414823 194.468285 309.152942 1099.343256 114.469128 602.992938
-47.000000 -78.000000 0.000000 131.071190 1106.770786 3775.481011 197.969158 305.785404 1137.767837 115.606813 612.088048
-46.000000 -78.000000 0.000000 131.532786 1066.670969 3597.845215 201.237430 302.492635 1186.083882 116.760056 620.802376
-45.000000 -78.000000 0.000000 131.564019 1044.092348 3454.208064 205.102234 298.584733 1222.010911 117.807192 631.100890
-44.000000 -78.000000 0.000000 131.802871 1018.419100 3313.031352 208.884324 295.313963 1268.364788 118.921999 641.670431
-43.000000 -78.000000 0.000000 132.055220 992.815768 3174.112588 212.671976 292.085570 1314.937655 120.044732 652.248042
-42.000000 -78.000000 0.000000 132.320989 967.287905 3037.761559 216.464899 288.900976 1361.707041 121.175171 662.833336
-41.000000 -78.000000 0.000000 132.219454 944.824207 2840.002585 220.266754 285.077840 1396.702446 122.090940 673.236361
-40.000000 -78.000000 0.000000 132.235718 920.500682 2728.174621 224.085194 280.704872 1429.137123 123.185368 682.146048
-39.000000 -78.000000 0.000000 132.476006 898.963906 2603.582023 228.458839 277.614695 1496.573100 124.361352 695.776015
-38.000000 -78.000000 0.000000 132.486400 879.153699 2469.879533 232.572598 274.215381 1544.049726 125.357954 708.214185
-37.000000 -78.000000 0.000000 132.449169 857.488823 2329.219774 236.330970 270.377423 1568.461445 126.351706 717.160331
-36.000000 -78.000000 0.000000 132.463463 837.707241 2195.140465 240.392719 267.037341 1622.676468 127.331454 729.768699
-35.000000 -78.000000 0.000000 132.488750 817.949444 2061.478759 244.457427 263.725423 1677.610916 128.317789 742.385633
-34.000000 -78.000000 0.000000 132.352968 802.867217 1958.129490 248.939617 260.542260 1715.512704 129.199076 757.588516
-33.000000 -78.000000 0.000000 132.268231 787.977085 1871.147341 253.572598 257.114619 1756.913528 130.246210 771.528178
-32.000000 -78.000000 0.000000 132.297415 770.890571 1784.089709 258.016787 253.518264 1806.785355 131.405347 783.637186
-31.000000 -78.000000 0.000000 132.125265 757.923087 1697.826126 262.916479 250.134616 1837.494038 132.426161 797.804402
-30.000000 -78.000000 0.000000 131.964900 744.973105 1611.807838 267.821520 246.779096 1870.724661 133.455109 811.985474
-29.000000 -78.000000 0.000000 131.816364 732.041555 1526.076325 272.731621 243.452866 1906.345346 134.492006 826.179688
-28.000000 -78.000000 0.000000 131.679697 719.129430 1440.682782 277.646514 240.157143 1944.224730 135.536667 840.386378
-27.000000 -78.000000 0.000000 131.554936 706.237797 1355.691078 282.565948 236.893201 1984.233459 136.588916 854.604923
-26.000000 -78.000000 0.000000 131.306807 694.134444 1268.406351 287.554642 234.218880 1993.325658 137.199557 882.211997
-25.000000 -78.000000 0.000000 131.450643 680.734014 1246.950453 291.261640 230.984450 1950.309624 138.266042 903.931342
-24.000000 -78.000000 0.000000 131.312413 672.971440 1206.907889 297.920439 228.113479 1949.778552 139.488537 922.948344
-23.000000 -78.000000 0.000000 131.190813 665.212374 1166.894227 304.582723 225.264595 1950.458094 140.724238 942.023050
-22.000000 -78.000000 0.000000 131.085891 657.456939 1126.912545 311.248269 222.438647 1952.346987 141.972800 961.152025
-21.000000 -78.000000 0.000000 130.997685 649.705266 1086.966372 317.916872 219.636521 1955.441725 143.233888 980.332092
-20.000000 -78.000000 0.000000 130.926230 641.957490 1047.059773 324.588343 216.859139 1959.736596 144.507172 999.560309
-19.000000 -78.000000 0.000000 130.894907 633.950051 996.042208 332.222188 214.640475 1943.205421 145.541377 1032.205582
-18.000000 -78.000000 0.000000 130.804527 626.687778 954.219283 339.098347 212.038144 1936.889184 146.736198 1053.746171
-17.000000 -78.000000 0.000000 130.730038 619.433672 912.405984 345.979119 209.461383 1932.305164 147.943102 1075.340293
-16.000000 -78.000000 0.000000 130.671467 612.188024 870.603698 352.864233 206.911146 1929.465707 149.161795 1096.984787
-15.000000 -78.000000 0.000000 130.628836 604.951137 828.814089 359.753441 204.388427 1928.378518 150.391991 1118.676729
-14.000000 -78.000000 0.000000 130.411740 602.128090 801.637373 367.157200 201.883171 1961.415668 152.066651 1125.050129
-13.000000 -78.000000 0.000000 130.417819 598.871537 778.749457 376.948513 199.788555 1944.030808 153.533875 1163.080208
-12.000000 -78.000000 0.000000 130.439481 595.621083 755.868012 386.746343 197.712182 1928.280163 155.017400 1201.349296
-11.000000 -78.000000 0.000000 130.476721 592.376829 732.993643 396.550206 195.654635 1914.204073 156.516762 1239.835262
-10.000000 -78.000000 0.000000 130.529524 589.138877 710.127034 406.359666 193.616512 1901.839720 158.031510 1278.518520
-9.000000 -78.000000 0.000000 130.597871 585.907332 687.268960 416.174326 191.598434 1891.220678 159.561207 1317.381691
-8.000000 -78.000000 0.000000 130.717449 581.618513 661.721012 425.177733 189.529277 1880.387664 161.040761 1362.413598
-7.000000 -78.000000 0.000000 130.783683 577.912618 637.372327 434.305812 187.475710 1865.806582 162.536842 1395.955461
-6.000000 -78.000000 0.000000 131.106061 571.848471 610.143794 440.220592 185.522493 1868.728506 163.713261 1451.210260
-5.000000 -78.000000 0.000000 130.962131 572.457525 596.623836 454.715979 183.622291 1835.160964 165.506405 1471.769526
-4.000000 -78.000000 0.000000 130.833824 573.070739 583.108284 469.224014 181.738150 1801.981859 167.317311 1493.313288
-3.000000 -78.000000 0.000000 130.669619 574.257223 570.904692 484.087861 179.857864 1755.380651 169.198015 1510.902621
-2.000000 -78.000000 0.000000 130.540292 574.180009 555.825150 497.804657 177.916786 1713.790301 170.946540 1529.535811
-1.000000 -78.000000 0.000000 130.426517 574.106926 540.747107 511.528229 175.993811 1672.560211 172.710638 1549.231623
0.000000 -78.000000 0.000000 130.328334 574.037978 525.670691 525.258045 174.089540 1631.717691 174.489835 1569.950064
1.000000 -78.000000 0.000000 130.245779 573.973164 510.596045 538.993630 172.204593 1591.292582 176.283674 1591.651200
2.000000 -78.000000 0.000000 130.379602 573.823103 495.126272 555.837830 170.524252 1544.021092 178.115293 1655.343574
3.000000 -78.000000 0.000000 130.375287 574.275845 480.575516 572.723984 168.961259 1498.608062 179.744148 1697.842659
4.000000 -78.000000 0.000000 130.384107 574.733567 466.032000 589.616140 167.412583 1453.943174 181.388370 1741.421734
5.000000 -78.000000 0.000000 130.406060 575.196258 451.496424 606.513796 165.878627 1410.097522 183.047543 1786.001746
6.000000 -78.000000 0.000000 130.664760 579.258377 447.624481 626.151432 164.468734 1407.678153 185.539128 1828.823599
7.000000 -78.000000 0.000000 130.689129 581.073419 437.057640 644.209926 162.835953 1377.714905 187.559230 1861.842661
8.000000 -78.000000 0.000000 130.727679 582.896304 426.500666 662.273890 161.217633 1348.416121 189.599152 1895.629826
9.000000 -78.000000 0.000000 130.780400 584.726960 415.954310 680.342888 159.614214 1319.826053 191.658260 1930.144760
10.000000 -78.000000 0.000000 130.589838 583.690513 403.690546 689.547998 157.490947 1275.590581 193.389662 1947.732523
11.000000 -78.000000 0.000000 130.548623 588.800485 395.292004 722.023651 156.133643 1240.645201 195.548142 1960.300748
12.000000 -78.000000 0.000000 130.522369 593.917065 386.897336 754.521661 154.788844 1205.827227 197.729175 1974.880159
13.000000 -78.000000 0.000000 130.511084 599.040083 378.506799 787.039257 153.456880 1171.148024 199.932024 1991.426585
14.000000 -78.000000 0.000000 130.514773 604.169375 370.120674 819.574108 152.138087 1136.620291 202.155974 2009.891446
15.000000 -78.000000 0.000000 130.533435 609.304784 361.739268 852.124238 150.832812 1102.258266 204.400339 2030.222398
16.000000 -78.000000 0.000000 130.494686 616.395144 355.318985 884.829690 149.296748 1086.993426 207.219767 1937.255380
17.000000 -78.000000 0.000000 130.620400 621.464359 346.956777 915.949830 147.929772 1068.430434 209.742026 1949.530395
18.000000 -78.000000 0.000000 130.763247 626.536404 338.598732 947.076573 146.576709 1049.989104 212.286264 1962.733227
19.000000 -78.000000 0.000000 130.923169 631.611212 330.245165 978.209288 145.237947 1031.675960 214.851698 1976.845286
20.000000 -78.000000 0.000000 131.100105 636.688716 321.896425 1009.347423 143.913884 1013.497949 217.437579 1991.847248
21.000000 -78.000000 0.000000 131.199987 649.560033 317.686031 1082.677822 143.436258 973.764804 219.889411 2039.863340
22.000000 -78.000000 0.000000 131.088103 660.439805 312.175696 1123.314714 142.262218 949.727695 222.739296 2041.996319
23.000000 -78.000000 0.000000 131.058069 670.714848 306.367462 1157.007106 140.907133 933.919538 225.989215 2029.787497
24.000000 -78.000000 0.000000 131.271719 676.044888 299.685296 1201.109393 139.580175 917.622958 228.766792 2039.691713
25.000000 -78.000000 0.000000 131.377125 685.647776 293.890728 1262.380471 138.489008 897.891394 231.582401 2012.500561
26.000000 -78.000000 0.000000 131.496234 695.262790 288.102051 1323.708810 137.407334 878.168146 234.426335 1987.387022
27.000000 -78.000000 0.000000 131.629009 704.889433 282.319627 1385.086803 136.335379 858.453787 237.297573 1964.430780
28.000000 -78.000000 0.000000 131.775409 714.527235 276.543850 1446.508129 135.273372 838.748945 240.195138 1943.708271
29.000000 -78.000000 0.000000 131.943191 724.284274 270.761965 1509.220133 134.238559 818.861560 243.117242 1935.893337
30.000000 -78.000000 0.000000 132.072671 738.631864 266.456232 1595.034434 133.276216 805.835988 246.562958 1901.931317
31.000000 -78.000000 0.000000 132.142990 754.617582 262.041771 1696.053555 132.300389 791.736974 249.870579 1857.985635
32.000000 -78.000000 0.000000 132.225196 770.618658 257.630322 1797.145585 131.332322 777.656667 253.204843 1815.441663
33.000000 -78.000000 0.000000 132.319265 786.634155 253.222043 1898.298874 130.372188 763.596101 256.564713 1774.400226
34.000000 -78.000000 0.000000 132.425173 802.663208 248.817103 1999.504125 129.420162 749.556388 259.949196 1734.967959
35.000000 -78.000000 0.000000 132.389294 822.652542 244.190696 2113.069543 128.389586 733.059887 263.320575 1663.960082
36.000000 -78.000000 0.000000 132.341475 842.447461 240.121324 2185.843406 127.268793 722.828054 267.199827 1625.823764
37.000000 -78.000000 0.000000 132.336981 859.454635 236.256597 2307.272763 126.233776 713.676833 270.558886 1617.377426
38.000000 -78.000000 0.000000 132.346406 881.061995 232.280126 2380.752560 125.182455 703.346597 274.516292 1557.439789
39.000000 -78.000000 0.000000 132.310141 901.486369 228.299632 2555.030052 124.174089 691.755143 277.892971 1506.511700
40.000000 -78.000000 0.000000 132.417391 919.803018 224.194816 2728.101117 123.241404 679.633149 281.427738 1463.606604
41.000000 -78.000000 0.000000 132.459123 938.987016 220.059182 2884.071589 122.232557 668.010433 285.030830 1422.861645
42.000000 -78.000000 0.000000 132.511202 958.198650 215.927941 3041.031118 121.230064 656.394644 288.663081 1383.291504
43.000000 -78.000000 0.000000 132.192857 991.255114 212.663843 3199.441260 120.136531 647.872694 292.260883 1327.036922
44.000000 -78.000000 0.000000 131.909953 1011.848963 208.596666 3325.146587 118.939893 636.374548 295.264432 1274.613185
45.000000 -78.000000 0.000000 131.600259 1043.733059 204.988816 3450.022103 117.805157 626.799102 298.658623 1231.629427
46.000000 -78.000000 0.000000 131.305074 1075.674125 201.385899 3578.031245 116.678644 617.231439 302.095388 1188.872306
47.000000 -78.000000 0.000000 131.024496 1107.667231 197.788184 3708.849560 115.560595 607.671927 305.573291 1146.367182
48.000000 -78.000000 0.000000 130.823762 1142.537969 194.568807 3952.905966 114.538730 599.581837 309.385224 1108.176347
49.000000 -78.000000 0.000000 130.632121 1177.285278 190.994290 4084.713598 113.395777 591.208792 313.781378 1078.300537
50.000000 -78.000000 0.000000 130.050661 1210.211838 187.568805 4241.992157 112.196733 581.217099 316.020115 1026.202521
51.000000 -78.000000 0.000000 129.797712 1247.400345 184.259261 4399.327979 111.121283 573.057952 319.841185 993.376129
52.000000 -78.000000 0.000000 129.564142 1284.790348 180.960207 4558.548114 110.057502 564.918672 323.731718 960.665379
53.000000 -78.000000 0.000000 129.186471 1318.914903 177.611227 4706.561738 108.912546 556.384878 327.091083 925.490369
54.000000 -78.000000 0.000000 128.965535 1373.920164 174.866483 4842.632061 107.987185 549.841979 331.180661 896.194708
55.000000 -78.000000 0.000000 128.724512 1429.288745 172.100477 4983.510829 107.044163 543.241018 335.252839 867.166749
-57.000000 -77.000000 0.000000 130.016144 1573.508473 5081.958946 167.128509 350.018636 782.853926 106.172740 534.798746
-56.000000 -77.000000 0.000000 130.297318 1516.339829 4927.094782 169.951670 345.911250 811.033784 107.156209 541.549980
-55.000000 -77.000000 0.000000 130.557183 1459.516509 4776.748791 172.754605 341.774982 839.532363 108.122037 548.245991
-54.000000 -77.000000 0.000000 130.795531 1403.066694 4631.298063 175.536322 337.612841 868.329851 109.069716 554.884757
-53.000000 -77.000000 0.000000 131.012206 1347.022136 4491.158421 178.295912 333.428021 897.408641 109.998797 561.464414
-52.000000 -77.000000 0.000000 131.309983 1312.276468 4356.805278 181.577677 329.886269 930.064040 111.087719 569.734016
-51.000000 -77.000000 0.000000 131.453052 1266.327652 4199.769543 184.684501 325.178152 957.251867 112.100611 576.717235
-50.000000 -77.000000 0.000000 131.754420 1218.644926 4039.320514 187.645520 321.224266 990.242149 113.127104 583.896405
-49.000000 -77.000000 0.000000 132.039342 1186.388731 3879.399530 191.115639 317.745709 1028.648156 114.235604 592.943870
-48.000000 -77.000000 0.000000 132.341427 1154.293749 3722.328723 194.595337 314.326365 1067.172122 115.354661 602.007695
-47.000000 -77.000000 0.000000 132.634639 1120.988341 3573.249387 198.084372 310.750063 1107.357812 116.477684 611.048534
-46.000000 -77.000000 0.000000 132.923856 1087.289470 3458.548048 201.566459 307.149175 1145.510062 117.598333 619.935379
-45.000000 -77.000000 0.000000 132.970067 1053.453527 3312.422434 204.962575 302.616923 1172.935978 118.610664 627.735686
-44.000000 -77.000000 0.000000 133.203638 1027.875552 3169.357928 208.734127 299.359816 1219.612795 119.718047 638.300318
-43.000000 -77.000000 0.000000 133.450583 1002.371698 3028.482715 212.511620 296.144808 1266.493253 120.833440 648.873223
-42.000000 -77.000000 0.000000 133.656522 985.471547 2946.260779 216.609329 293.319389 1311.753586 121.976092 660.625109
-41.000000 -77.000000 0.000000 133.670876 951.461534 2744.869806 220.044745 288.989481 1346.763082 122.915500 669.367763
-40.000000 -77.000000 0.000000 133.683136 927.192341 2631.828859 223.855593 284.627995 1379.786792 124.003369 678.296557
-39.000000 -77.000000 0.000000 133.707701 902.954034 2520.004905 227.669412 280.299815 1413.609356 125.098716 687.233200
-38.000000 -77.000000 0.000000 133.768525 884.302150 2395.630577 232.300922 277.390486 1464.230028 126.129608 702.445421
-37.000000 -77.000000 0.000000 133.787506 864.547853 2261.464971 236.409343 274.029986 1513.146667 127.127405 714.907708
-36.000000 -77.000000 0.000000 133.817409 844.817159 2127.927168 240.521124 270.697156 1562.813079 128.131843 727.377773
-35.000000 -77.000000 0.000000 133.734248 823.493540 1995.967295 244.227193 266.859335 1582.191410 129.083796 735.932327
-34.000000 -77.000000 0.000000 133.680153 807.132279 1923.066583 248.661312 263.589787 1621.452989 130.037694 750.260759
-33.000000 -77.000000 0.000000 133.593854 792.274566 1835.349739 253.283291 260.175089 1663.643631 131.079326 764.227144
-32.000000 -77.000000 0.000000 133.648543 774.871098 1753.277036 257.736943 256.508298 1715.509168 132.280125 776.029423
-31.000000 -77.000000 0.000000 133.474726 761.936791 1666.394638 262.624323 253.137162 1747.146009 133.295492 790.226471
-30.000000 -77.000000 0.000000 133.312570 749.021038 1579.694687 267.517508 249.794152 1781.398903 134.319024 804.436452
-29.000000 -77.000000 0.000000 133.162119 736.124817 1493.208963 272.416186 246.480413 1818.119997 135.350536 818.658694
-28.000000 -77.000000 0.000000 133.023413 723.249173 1406.976971 277.320065 243.197141 1857.162889 136.389846 832.892569
-27.000000 -77.000000 0.000000 132.905132 711.345592 1342.637689 281.988265 239.855355 1862.299023 137.521471 847.823527
-26.000000 -77.000000 0.000000 132.878277 698.000137 1294.419722 286.990854 236.398784 1877.903839 138.697632 861.494525
-25.000000 -77.000000 0.000000 132.975643 682.528036 1233.021697 290.649915 233.348569 1877.235375 139.508095 886.808315
-24.000000 -77.000000 0.000000 132.836890 674.774081 1192.899079 297.294500 230.492835 1876.614589 140.721737 905.887018
-23.000000 -77.000000 0.000000 132.714575 667.023825 1152.800150 303.943201 227.659340 1877.251603 141.948623 925.021945
-22.000000 -77.000000 0.000000 132.608744 659.277397 1112.727470 310.595753 224.848924 1879.145139 143.188412 944.209676
-21.000000 -77.000000 0.000000 132.519436 651.534934 1072.683980 317.251913 222.062463 1882.291403 144.440773 963.447059
-20.000000 -77.000000 0.000000 132.446685 643.796580 1032.673077 323.911459 219.300871 1886.684129 145.705381 982.731175
-19.000000 -77.000000 0.000000 132.390519 636.062484 992.698700 330.574187 216.565098 1892.314636 146.981920 1002.059328
-18.000000 -77.000000 0.000000 132.284687 629.067751 942.198554 338.638732 214.410369 1875.039655 148.003791 1034.468472
-17.000000 -77.000000 0.000000 132.208747 621.824585 900.394699 345.504884 211.849687 1870.335392 149.201665 1056.115347
-16.000000 -77.000000 0.000000 132.148546 614.590101 858.602929 352.375955 209.315620 1867.433099 150.411374 1077.811374
-15.000000 -77.000000 0.000000 131.742052 609.503260 811.154473 361.711239 207.422752 1868.003177 151.112437 1097.225259
-14.000000 -77.000000 0.000000 131.624022 606.457291 791.651762 370.656740 204.789481 1855.791083 152.862112 1111.377646
-13.000000 -77.000000 0.000000 131.834469 600.846888 774.984552 376.612391 201.680697 1870.412889 154.954806 1117.855403
-12.000000 -77.000000 0.000000 131.856550 597.598722 752.129914 386.383625 199.614884 1854.312076 156.429135 1156.262470
-11.000000 -77.000000 0.000000 131.894041 594.356760 729.284070 396.162213 197.567935 1839.947396 157.919334 1194.885718
-10.000000 -77.000000 0.000000 131.946928 591.121105 706.447872 405.947623 195.540443 1827.359792 159.424956 1233.704845
-9.000000 -77.000000 0.000000 132.015192 587.891859 683.622287 415.739372 193.533019 1816.586205 160.945570 1272.701926
-8.000000 -77.000000 0.000000 132.098810 584.669130 660.808416 425.537024 191.546293 1807.659070 162.480754 1311.861093
-7.000000 -77.000000 0.000000 132.210049 579.993011 633.911483 434.042192 189.471336 1792.188769 163.899038 1354.594791
-6.000000 -77.000000 0.000000 132.547732 573.248044 608.094401 438.564519 187.142232 1792.767772 165.274457 1406.461990
-5.000000 -77.000000 0.000000 132.403033 573.858910 594.569737 453.022266 185.251453 1759.135773 167.057457 1427.413592
-4.000000 -77.000000 0.000000 132.273785 574.473921 581.049274 467.495040 183.376785 1725.906826 168.858272 1449.368315
-3.000000 -77.000000 0.000000 132.100594 575.722550 568.854889 482.352244 181.520750 1673.130870 170.718197 1467.583642
-2.000000 -77.000000 0.000000 131.969971 575.647302 553.783760 496.043229 179.589457 1631.394142 172.456907 1486.674896
-1.000000 -77.000000 0.000000 131.854727 575.576177 538.714607 509.742402 177.676309 1590.028704 174.211251 1506.847207
0.000000 -77.000000 0.000000 131.754904 575.509176 523.647598 523.449120 175.781899 1549.064301 175.980762 1528.057761
1.000000 -77.000000 0.000000 131.670537 575.446299 508.582925 537.162804 173.906840 1508.533605 177.764987 1550.263943
2.000000 -77.000000 0.000000 131.601655 575.387549 493.520802 550.882936 172.051763 1468.472527 179.563486 1573.423599
3.000000 -77.000000 0.000000 131.548283 575.332926 478.461470 564.609044 170.217322 1428.920566 181.375837 1597.495261
4.000000 -77.000000 0.000000 131.693713 576.320043 463.619124 587.353693 168.884879 1384.266027 182.971151 1651.409141
5.000000 -77.000000 0.000000 132.023444 579.503610 457.575015 606.149596 167.470077 1401.285715 185.392066 1680.930783
6.000000 -77.000000 0.000000 132.035189 581.306445 447.024254 624.198319 165.831558 1370.226052 187.382803 1713.043146
7.000000 -77.000000 0.000000 132.060977 583.117197 436.483911 642.253233 164.207122 1339.785173 189.394002 1746.023297
8.000000 -77.000000 0.000000 132.100799 584.935792 425.954761 660.313828 162.597192 1310.006217 191.425019 1779.822996
9.000000 -77.000000 0.000000 132.154642 586.762156 415.437655 678.379652 161.002203 1280.935349 193.475230 1814.396441
10.000000 -77.000000 0.000000 131.988973 585.747636 403.387844 683.965889 158.761329 1240.863661 195.455996 1838.684766
11.000000 -77.000000 0.000000 131.948560 590.853556 395.007405 716.377077 157.411962 1205.776397 197.604050 1851.201107
12.000000 -77.000000 0.000000 131.922949 595.966131 386.631629 748.816377 156.075136 1170.811863 199.774651 1865.846991
13.000000 -77.000000 0.000000 131.912149 601.085191 378.260824 781.280287 154.751175 1135.981390 201.967072 1882.572714
14.000000 -77.000000 0.000000 131.835243 607.688599 370.800682 812.531970 153.365538 1104.276956 204.473463 1847.340414
15.000000 -77.000000 0.000000 131.928676 612.744248 362.444464 843.672820 151.981390 1085.395664 206.933762 1857.824655
16.000000 -77.000000 0.000000 132.039128 617.802989 354.092509 874.819343 150.610468 1066.622961 209.417814 1869.304925
17.000000 -77.000000 0.000000 132.166558 622.864748 345.745125 905.970954 149.253135 1047.964683 211.924784 1881.762993
18.000000 -77.000000 0.000000 132.310916 627.929452 337.402653 937.127147 147.909767 1029.427050 214.453868 1895.179577
19.000000 -77.000000 0.000000 132.472148 632.997030 329.065466 968.287478 146.580747 1011.016699 217.004293 1909.534472
20.000000 -77.000000 0.000000 132.650190 638.067413 320.733976 999.451562 145.266468 992.740713 219.575315 1924.806687
21.000000 -77.000000 0.000000 132.653032 652.104092 317.419204 1074.058185 144.748709 951.333259 222.112548 1966.738592
22.000000 -77.000000 0.000000 132.606437 662.366850 311.616533 1107.870814 143.389503 935.411120 225.320995 1953.936262
23.000000 -77.000000 0.000000 132.577085 672.633365 305.814888 1141.787378 142.042409 919.543258 228.556095 1941.574019
24.000000 -77.000000 0.000000 132.564988 682.903468 300.014329 1175.798883 140.707773 903.732533 231.816732 1929.660320
25.000000 -77.000000 0.000000 132.794760 688.731948 293.479284 1240.456487 139.519005 886.348726 234.298119 1927.624782
26.000000 -77.000000 0.000000 132.915743 698.323854 287.704757 1301.961282 138.444025 866.601291 237.127228 1901.710725
27.000000 -77.000000 0.000000 133.050243 707.927966 281.937072 1363.500620 137.378794 846.861739 239.983688 1878.031551
28.000000 -77.000000 0.000000 133.198218 717.543794 276.176659 1425.070027 136.323541 827.130635 242.866533 1856.672771
29.000000 -77.000000 0.000000 133.359625 727.170874 270.423981 1486.665766 135.278500 807.408598 245.774834 1837.715291
30.000000 -77.000000 0.000000 133.437313 742.552314 266.245606 1554.773118 134.207908 796.832537 249.526023 1806.891598
31.000000 -77.000000 0.000000 133.530907 758.407125 261.811026 1655.189529 133.239755 783.199236 252.849331 1773.787961
32.000000 -77.000000 0.000000 133.637102 774.274019 257.379479 1755.638753 132.279397 769.578787 256.201497 1741.953739
33.000000 -77.000000 0.000000 133.755870 790.152269 252.951122 1856.115464 131.327005 755.971884 259.581404 1711.459768
34.000000 -77.000000 0.000000 133.846582 805.134294 248.314262 1959.144005 130.377064 740.186275 262.682430 1665.861537
35.000000 -77.000000 0.000000 133.797267 826.756300 244.242369 2037.486665 129.265073 729.983597 266.629552 1629.210767
36.000000 -77.000000 0.000000 133.761360 848.392679 240.172474 2116.843653 128.161033 719.793846 270.607546 1593.106671
37.000000 -77.000000 0.000000 133.738871 870.042359 236.104682 2197.105063 127.065151 709.617579 274.615071 1557.587264
38.000000 -77.000000 0.000000 133.704407 887.934510 232.082612 2362.831858 125.980215 698.792849 278.107148 1506.891452
39.000000 -77.000000 0.000000 133.758170 906.527130 228.047349 2450.729882 125.034494 686.898917 281.489291 1454.195035
40.000000 -77.000000 0.000000 133.793537 925.624485 223.915938 2606.519740 124.025155 675.257405 285.053362 1411.435896
41.000000 -77.000000 0.000000 133.839152 944.753380 219.789002 2763.418438 123.022068 663.622086 288.647562 1369.740315
42.000000 -77.000000 0.000000 133.676000 977.823615 216.414231 2904.767452 121.950419 655.738610 292.905957 1326.152075
43.000000 -77.000000 0.000000 133.495167 999.876736 212.548529 3068.860094 120.875239 644.570049 296.024309 1273.620532
44.000000 -77.000000 0.000000 133.300117 1022.480945 208.570518 3195.946612 119.704338 634.184431 299.555447 1230.252567
45.000000 -77.000000 0.000000 132.995437 1054.306932 204.972222 3323.936172 118.576712 624.611297 302.941067 1186.962232
46.000000 -77.000000 0.000000 132.705136 1086.192745 201.379201 3454.942980 117.457392 615.046046 306.368857 1143.884322
47.000000 -77.000000 0.000000 132.429309 1118.133266 197.791741 3588.636609 116.346617 605.489050 309.837417 1101.043771
48.000000 -77.000000 0.000000 132.209113 1152.728172 194.374980 3753.194755 115.277672 597.058039 313.481115 1070.568801
49.000000 -77.000000 0.000000 132.054366 1192.687656 191.141847 3875.711800 114.229397 589.551213 318.198038 1035.446972
50.000000 -77.000000 0.000000 131.790563 1229.381753 187.835273 4032.282678 113.151426 581.393470 321.942092 1002.326689
51.000000 -77.000000 0.000000 131.545803 1266.309137 184.539092 4190.960542 112.084864 573.255345 325.756966 969.301021
52.000000 -77.000000 0.000000 131.320194 1303.449981 181.253871 4351.514905 111.030040 565.137686 329.640203 936.379978
53.000000 -77.000000 0.000000 131.074629 1348.875271 178.230020 4500.721534 109.998896 558.050396 333.902425 906.064913
54.000000 -77.000000 0.000000 130.840421 1403.834586 175.464289 4640.299558 109.061730 551.449504 337.958793 876.634849
55.000000 -77.000000 0.000000 130.585705 1459.177343 172.677622 4784.721396 108.106848 544.790914 341.996114 847.468303
56.000000 -77.000000 0.000000 130.310706 1514.868543 169.871084 4933.548116 107.134779 538.076960 346.011178 818.578691
57.000000 -77.000000 0.000000 130.015703 1570.877118 167.045833 5086.381237 106.146109 531.310153 350.000995 789.980903
-58.000000 -76.000000 0.000000 132.218888 1684.593192 5037.291658 165.713106 363.700625 752.181758 106.676978 533.479468
-57.000000 -76.000000 0.000000 132.431219 1636.019063 4877.071177 168.395274 360.163048 779.325135 107.563783 540.108010
-56.000000 -76.000000 0.000000 132.415674 1560.093836 4729.271889 170.817236 354.191519 800.176603 108.359091 544.819733
-55.000000 -76.000000 0.000000 132.395212 1489.231789 4579.937442 173.324505 348.399666 819.354340 109.175194 549.665453
-54.000000 -76.000000 0.000000 132.645652 1432.770389 4431.463133 176.124313 344.265569 848.275824 110.133367 556.355971
-53.000000 -76.000000 0.000000 132.874016 1376.732560 4288.304807 178.902345 340.107125 877.470961 111.072911 562.987756
-52.000000 -76.000000 0.000000 133.141790 1337.891182 4165.448083 182.116771 336.415336 910.788010 112.130419 571.072088
-51.000000 -76.000000 0.000000 133.239905 1286.144140 3998.029158 184.999062 331.427213 935.543465 113.073665 577.239447
-50.000000 -76.000000 0.000000 133.370728 1233.954982 3839.674818 187.829305 326.383740 958.149363 114.039547 583.003247
-49.000000 -76.000000 0.000000 133.629952 1201.402708 3675.561370 191.263371 322.869113 993.106725 115.133451 591.736861
-48.000000 -76.000000 0.000000 133.882029 1167.638328 3552.756711 194.720509 319.180587 1031.173907 116.227525 600.597088
-47.000000 -76.000000 0.000000 134.149900 1133.956137 3432.652568 198.184685 315.541357 1069.410160 117.331127 609.466379
-46.000000 -76.000000 0.000000 134.433471 1100.363681 3315.542429 201.655536 311.953150 1107.797978 118.443989 618.344345
-45.000000 -76.000000 0.000000 134.778711 1067.955063 3187.626047 205.157181 308.833947 1150.718402 119.559186 627.894755
-44.000000 -76.000000 0.000000 134.607524 1037.534252 3027.515506 208.614547 303.413203 1171.439418 120.522512 634.985439
-43.000000 -76.000000 0.000000 134.849173 1012.133084 2884.578292 212.381323 300.211298 1218.629596 121.630584 645.552684
-42.000000 -76.000000 0.000000 135.128167 982.477181 2766.411368 216.054396 297.288659 1264.472258 122.673238 656.623102
-41.000000 -76.000000 0.000000 135.124332 958.233840 2651.121813 219.853693 292.906694 1297.257667 123.746834 665.562665
-40.000000 -76.000000 0.000000 135.132674 934.021702 2536.838696 223.656407 288.556461 1330.903394 124.828171 674.509941
-39.000000 -76.000000 0.000000 135.153191 909.843257 2423.704388 227.462368 284.239418 1365.345841 125.917052 683.464628
-38.000000 -76.000000 0.000000 135.185876 885.701265 2311.887550 231.271415 279.957100 1400.526227 127.013280 692.426436
-37.000000 -76.000000 0.000000 135.068359 869.833713 2188.655325 236.162053 277.224175 1434.529577 127.898962 709.232474
-36.000000 -76.000000 0.000000 135.095760 850.141728 2053.996709 240.264982 273.903249 1484.857945 128.897912 721.716397
-35.000000 -76.000000 0.000000 135.316012 829.883525 1972.208656 244.438137 271.230064 1534.474791 129.927713 735.771044
-34.000000 -76.000000 0.000000 135.265139 814.415265 1893.111403 248.865784 267.605746 1573.122989 131.024120 747.405433
-33.000000 -76.000000 0.000000 134.920040 796.646101 1801.794136 253.026148 263.242375 1570.909679 131.916672 757.012189
-32.000000 -76.000000 0.000000 135.000173 778.925283 1724.588251 257.488296 259.504691 1624.552994 133.158892 768.512677
-31.000000 -76.000000 0.000000 134.824722 766.025046 1637.177028 262.362757 256.145857 1657.213431 134.168854 782.738481
-30.000000 -76.000000 0.000000 134.660812 753.144431 1549.892285 267.243501 252.815141 1692.588456 135.187008 796.976315
-29.000000 -76.000000 0.000000 134.497231 741.129943 1423.509282 271.900574 249.637681 1745.145061 136.306900 809.916127
-28.000000 -76.000000 0.000000 134.437719 727.782215 1375.023190 276.890215 246.142164 1759.753252 137.452609 823.563521
-27.000000 -76.000000 0.000000 134.394393 714.442182 1326.572572 281.881866 242.672707 1774.943276 138.610161 837.248428
-26.000000 -76.000000 0.000000 134.367269 701.110281 1278.161460 286.875422 239.230444 1790.700326 139.779264 850.969039
-25.000000 -76.000000 0.000000 134.356357 687.786986 1229.794522 291.870785 235.816564 1807.009569 140.959628 864.723653
-24.000000 -76.000000 0.000000 134.361414 676.599383 1179.241452 296.723440 232.882683 1803.468483 141.960831 888.894767
-23.000000 -76.000000 0.000000 134.238400 668.858151 1139.067541 303.357300 230.064386 1804.059513 143.179002 908.090713
-22.000000 -76.000000 0.000000 134.131681 661.120948 1098.914732 309.995654 227.269300 1805.958052 144.410116 927.337903
-21.000000 -76.000000 0.000000 134.041296 653.387918 1058.785425 316.638220 224.498292 1809.159985 145.653843 946.633210
-20.000000 -76.000000 0.000000 133.967279 645.659210 1018.682397 323.284738 221.752265 1813.658407 146.909864 965.973752
-19.000000 -76.000000 0.000000 133.909657 637.934982 978.608880 329.934969 219.032158 1819.443703 148.177866 985.356865
-18.000000 -76.000000 0.000000 133.764979 631.464540 930.440631 338.229442 216.792599 1813.256090 149.278118 1015.264559
-17.000000 -76.000000 0.000000 133.687621 624.232425 888.658835 345.079936 214.247758 1808.423527 150.467060 1036.964603
-16.000000 -76.000000 0.000000 133.625826 617.009217 846.891469 351.935965 211.729611 1805.454178 151.667880 1058.712508
-15.000000 -76.000000 0.000000 133.336828 610.420980 805.254002 360.444392 209.502611 1804.284302 152.472550 1077.256046
-14.000000 -76.000000 0.000000 133.217451 607.378468 785.690954 369.375313 206.882008 1791.996366 154.212108 1091.558452
-13.000000 -76.000000 0.000000 133.116301 604.337709 766.143905 378.309676 204.283135 1780.066094 155.968084 1106.092252
-12.000000 -76.000000 0.000000 133.273642 599.577379 748.543077 386.126915 201.523542 1780.419777 157.846135 1111.289518
-11.000000 -76.000000 0.000000 133.311378 596.337699 725.730806 395.877568 199.487050 1765.742911 159.327283 1150.056959
-10.000000 -76.000000 0.000000 133.364347 593.104330 702.930410 405.636393 197.470041 1752.913493 160.823888 1189.018254
-9.000000 -76.000000 0.000000 133.432530 589.877374 680.143085 415.402814 195.473117 1741.972343 162.335522 1228.154955
-8.000000 -76.000000 0.000000 133.515903 586.656938 657.370188 425.176307 193.496901 1732.955226 163.861771 1267.450812
-7.000000 -76.000000 0.000000 133.636446 582.074324 630.635877 433.871351 191.471925 1718.621820 165.266956 1313.346439
-6.000000 -76.000000 0.000000 133.989439 574.648654 606.207810 437.018631 188.767599 1716.877396 166.841225 1361.877824
-5.000000 -76.000000 0.000000 133.843987 575.261321 592.682123 451.434939 186.886135 1683.176527 168.614209 1383.244502
-4.000000 -76.000000 0.000000 133.678734 577.266451 582.041744 467.061601 185.128261 1633.251666 170.531511 1406.028931
-3.000000 -76.000000 0.000000 133.531673 577.189050 566.981387 480.713306 183.189013 1591.002958 172.244348 1424.457627
-2.000000 -76.000000 0.000000 133.399780 577.115760 551.923546 494.375625 181.267382 1549.107588 173.973354 1444.031671
-1.000000 -76.000000 0.000000 133.283099 577.046583 536.868431 508.047703 179.363933 1507.595013 175.718052 1464.705144
0.000000 -76.000000 0.000000 133.181672 576.981518 521.816280 521.728772 177.479251 1466.497740 177.477979 1486.432175
1.000000 -76.000000 0.000000 133.095532 576.920569 506.767356 535.418143 175.613940 1425.851682 179.252686 1509.167259
2.000000 -76.000000 0.000000 133.024710 576.863735 491.721955 549.115195 173.768625 1385.696545 181.041739 1532.865545
3.000000 -76.000000 0.000000 132.969229 576.811020 476.680412 562.819367 171.943949 1346.076264 182.844716 1557.483065
4.000000 -76.000000 0.000000 132.900965 578.507572 472.261438 574.804959 169.229271 1335.869021 185.747491 1561.911833
5.000000 -76.000000 0.000000 133.472254 581.020655 458.225120 607.226081 168.859582 1337.191252 187.038411 1578.273608
6.000000 -76.000000 0.000000 133.432111 583.164335 447.522263 625.347084 167.199835 1314.483484 189.067249 1589.299660
7.000000 -76.000000 0.000000 133.432973 585.164159 435.988329 640.575773 165.583091 1302.252020 191.232789 1630.292877
8.000000 -76.000000 0.000000 133.474040 586.978482 425.489005 658.625325 163.981457 1271.973507 193.255028 1664.105045
9.000000 -76.000000 0.000000 133.528983 588.800575 415.003248 676.680707 162.394801 1242.400895 195.296463 1698.743167
10.000000 -76.000000 0.000000 133.388202 587.808411 403.166127 678.696917 160.036831 1206.330761 197.527139 1729.665801
11.000000 -76.000000 0.000000 133.190673 594.008493 394.647515 709.240757 158.867529 1141.697281 199.529191 1753.678021
12.000000 -76.000000 0.000000 133.235528 599.046185 386.292962 740.394324 157.455032 1122.431049 201.897319 1761.086407
13.000000 -76.000000 0.000000 133.297292 604.087341 377.942476 771.553297 156.054790 1103.256489 204.291974 1769.578106
14.000000 -76.000000 0.000000 133.375943 609.131874 369.596334 802.717047 154.667138 1084.178464 206.712236 1779.137605
15.000000 -76.000000 0.000000 133.471451 614.179701 361.254836 833.885038 153.292416 1065.202161 209.157214 1789.747795
16.000000 -76.000000 0.000000 133.583778 619.230741 352.918312 865.056812 151.930976 1046.333114 211.626053 1801.390110
17.000000 -76.000000 0.000000 133.712884 624.284917 344.587122 896.231974 150.583178 1027.577233 214.117928 1814.044678
18.000000 -76.000000 0.000000 133.858719 629.342153 336.261663 927.410182 149.249392 1008.940827 216.632042 1827.690473
19.000000 -76.000000 0.000000 134.021228 634.402375 327.942372 958.591140 147.929996 990.430643 219.167631 1842.305470
20.000000 -76.000000 0.000000 134.201207 644.784461 322.906408 1018.158448 147.090320 959.328823 221.972259 1878.482373
21.000000 -76.000000 0.000000 134.170568 654.062389 316.906863 1058.905165 145.873365 937.141485 224.717227 1878.929739
22.000000 -76.000000 0.000000 134.124835 664.316065 311.111553 1092.944685 144.522020 921.160132 227.910959 1865.941486
23.000000 -76.000000 0.000000 134.096150 674.573764 305.317550 1127.075837 143.182839 905.231828 231.131454 1853.411671
24.000000 -76.000000 0.000000 134.084525 684.835304 299.524931 1161.290540 141.856165 889.359423 234.377610 1841.349651
25.000000 -76.000000 0.000000 134.089963 695.100517 293.733777 1195.581622 140.542354 873.545965 237.648375 1829.764678
26.000000 -76.000000 0.000000 134.335592 701.433652 287.341536 1281.040291 139.485483 855.128179 239.836330 1816.321572
27.000000 -76.000000 0.000000 134.471780 711.014771 281.589327 1342.708201 138.426912 835.364953 242.678243 1791.853954
28.000000 -76.000000 0.000000 134.621297 720.608167 275.845044 1404.395342 137.378346 815.609148 245.546590 1769.799304
29.000000 -76.000000 0.000000 134.784101 730.213358 270.109192 1466.099287 136.340016 795.861316 248.440457 1750.248840
30.000000 -76.000000 0.000000 134.798868 746.389828 266.087462 1516.524305 135.142527 787.953489 252.522476 1716.893809
31.000000 -76.000000 0.000000 134.893746 762.221546 261.662347 1617.091733 134.180534 774.298033 255.829002 1683.186681
32.000000 -76.000000 0.000000 135.001097 778.066229 257.240591 1717.675029 133.226371 760.654785 259.164485 1650.794676
33.000000 -76.000000 0.000000 135.120892 793.923100 252.822371 1818.271560 132.280206 747.024413 262.527822 1619.796696
34.000000 -76.000000 0.000000 135.224560 809.963071 248.053652 1906.883292 131.203973 734.192198 266.087582 1586.514877
35.000000 -76.000000 0.000000 135.177197 831.555082 243.989499 1986.777074 130.098074 723.966230 270.019945 1549.511120
36.000000 -76.000000 0.000000 135.143106 853.162906 239.927610 2067.590591 129.000180 713.752632 273.983224 1513.065777
37.000000 -76.000000 0.000000 135.122296 874.785369 235.868101 2149.220098 127.910496 703.551943 277.976096 1477.220179
38.000000 -76.000000 0.000000 135.114775 896.421414 231.811097 2231.576050 126.829234 693.364732 281.997306 1442.019053
39.000000 -76.000000 0.000000 135.014527 915.941006 227.668018 2303.380548 125.754239 681.551397 285.378382 1404.069121
40.000000 -76.000000 0.000000 135.102214 931.665945 223.551524 2555.773826 124.759771 670.254759 288.558037 1354.473202
41.000000 -76.000000 0.000000 135.154582 950.786384 219.435625 2709.323051 123.766793 658.467944 292.169962 1308.426417
42.000000 -76.000000 0.000000 134.977291 986.625742 216.323352 2774.855061 122.691032 652.516666 296.682428 1274.128952
43.000000 -76.000000 0.000000 135.007092 1001.524531 212.171972 2941.891698 121.605357 641.644348 300.517201 1230.200655
44.000000 -76.000000 0.000000 134.693173 1033.221617 208.578480 3069.857576 120.476670 632.067001 303.851256 1186.424569
45.000000 -76.000000 0.000000 134.517522 1066.002010 205.088778 3208.844726 119.401734 623.649711 307.810410 1156.796631
46.000000 -76.000000 0.000000 134.355572 1099.505104 201.600448 3334.182914 118.335800 615.131567 311.896330 1122.332169
47.000000 -76.000000 0.000000 134.083990 1127.678788 197.798080 3453.804462 117.245052 604.041439 314.866478 1071.558900
48.000000 -76.000000 0.000000 133.940964 1168.180447 194.574561 3575.530940 116.204134 596.853757 319.541198 1041.776718
49.000000 -76.000000 0.000000 133.709662 1210.490534 191.359128 3710.682016 115.159794 589.217398 323.491007 1012.207513
50.000000 -76.000000 0.000000 133.537180 1248.955554 188.131993 3823.543394 114.116723 581.632045 327.871743 978.955968
51.000000 -76.000000 0.000000 133.300407 1285.618030 184.849672 3983.665175 113.058998 573.515809 331.680556 945.738665
52.000000 -76.000000 0.000000 133.092620 1336.732982 181.806916 4136.939747 112.037705 566.539638 336.308479 916.034970
53.000000 -76.000000 0.000000 132.964886 1379.626634 178.859423 4295.073508 111.087550 559.729300 340.746553 886.925583
54.000000 -76.000000 0.000000 132.717066 1434.528548 176.072878 4438.412510 110.138404 553.070382 344.769366 857.365475
55.000000 -76.000000 0.000000 132.448331 1489.833989 173.265746 4586.610606 109.171493 546.354173 348.771509 828.064540
56.000000 -76.000000 0.000000 132.158918 1545.506203 170.439134 4739.194399 108.187364 539.583075 352.749859 799.035876
57.000000 -76.000000 0.000000 132.417450 1628.419828 168.241871 4888.643902 107.521858 536.283109 359.960506 784.561273
58.000000 -76.000000 0.000000 132.210656 1687.123791 165.616093 5038.967854 106.649092 529.915974 363.788816 757.169781
-59.000000 -75.000000 0.000000 134.532040 1826.901516 4963.867179 164.477453 378.502249 720.734658 107.267971 532.876171
-58.000000 -75.000000 0.000000 134.367451 1728.463054 4817.882107 166.537518 372.182853 739.931206 107.886906 536.645813
-57.000000 -75.000000 0.000000 134.372566 1668.080857 4658.229294 168.907646 367.602313 764.407237 108.618563 541.985192
-56.000000 -75.000000 0.000000 134.458648 1596.819057 4507.383514 171.469902 362.114285 785.848273 109.489336 547.239604
-55.000000 -75.000000 0.000000 134.461237 1521.899688 4362.133821 173.889139 356.256577 806.806732 110.290590 551.952584
-54.000000 -75.000000 0.000000 134.493903 1463.164978 4233.717476 176.717825 350.942489 828.525549 111.195787 557.828087
-53.000000 -75.000000 0.000000 134.734236 1407.140935 4087.286196 179.513984 346.810364 857.829760 112.145931 564.511688
-52.000000 -75.000000 0.000000 134.969559 1362.002073 3965.669473 182.587117 342.843006 889.764663 113.159675 572.039794
-51.000000 -75.000000 0.000000 135.032708 1306.320763 3797.580158 185.344362 337.683800 914.296145 114.056861 577.822444
-50.000000 -75.000000 0.000000 135.236763 1257.963791 3647.847911 188.429030 333.415261 942.531832 115.067484 585.040202
-49.000000 -75.000000 0.000000 135.328777 1215.134706 3530.092842 191.517013 328.414757 968.203488 116.071564 591.589552
-48.000000 -75.000000 0.000000 135.405779 1180.668557 3416.714525 194.864544 323.965290 993.424818 117.097129 599.081922
-47.000000 -75.000000 0.000000 135.668275 1147.090090 3294.121442 198.316541 320.338908 1031.909699 118.192899 607.941159
-46.000000 -75.000000 0.000000 135.946317 1113.606558 3174.465080 201.775626 316.763066 1070.533600 119.298008 616.809382
-45.000000 -75.000000 0.000000 136.270634 1081.932800 3045.323947 205.271012 313.663469 1114.145574 120.392693 626.466702
-44.000000 -75.000000 0.000000 136.014434 1047.389605 2887.773906 208.525637 307.473825 1123.919062 121.335226 631.726661
-43.000000 -75.000000 0.000000 136.250889 1022.094040 2742.670928 212.281140 304.284750 1171.417872 122.435999 642.287266
-42.000000 -75.000000 0.000000 136.587297 989.324700 2675.391318 215.903364 301.200097 1214.794109 123.517773 652.864326
-41.000000 -75.000000 0.000000 136.579758 965.138284 2558.910809 219.693679 296.829257 1248.237833 124.584806 661.822163
-40.000000 -75.000000 0.000000 136.584266 940.985768 2443.362241 223.487719 292.490056 1282.540322 125.659642 670.787268
-39.000000 -75.000000 0.000000 136.600819 916.869833 2328.884335 227.285297 288.183922 1317.634508 126.742081 679.759353
-38.000000 -75.000000 0.000000 136.629413 892.793442 2215.643053 231.086241 283.912361 1353.458807 127.831932 688.738146
-37.000000 -75.000000 0.000000 136.670042 868.759883 2103.838094 234.890385 279.676956 1389.956769 128.929005 697.723387
-36.000000 -75.000000 0.000000 136.375298 855.568401 1982.961967 240.041314 277.115867 1407.639032 129.669367 716.133830
-35.000000 -75.000000 0.000000 136.664138 834.454276 1936.048777 244.248126 274.463131 1453.537290 130.756660 729.921463
-34.000000 -75.000000 0.000000 136.611391 819.018926 1855.813152 248.663962 270.850380 1492.881646 131.847426 741.580920
-33.000000 -75.000000 0.000000 136.246773 801.090476 1770.608002 252.801267 266.316239 1478.812503 132.758168 749.885798
-32.000000 -75.000000 0.000000 136.352290 783.051980 1698.131001 257.270936 262.507225 1533.973759 134.041571 761.089647
-31.000000 -75.000000 0.000000 136.153335 770.916246 1505.861990 261.916636 259.472117 1630.030554 135.173458 772.027704
-30.000000 -75.000000 0.000000 136.061965 757.566459 1457.187043 266.890416 255.941347 1643.482547 136.287501 785.648887
-29.000000 -75.000000 0.000000 135.986556 744.223984 1408.532477 271.866860 252.434646 1657.577164 137.414012 799.310258
-28.000000 -75.000000 0.000000 135.927136 730.889222 1359.900480 276.845826 248.953033 1672.298158 138.552686 813.009791
-27.000000 -75.000000 0.000000 135.883724 717.562602 1311.293563 281.827180 245.497575 1687.629136 139.703226 826.745589
-26.000000 -75.000000 0.000000 135.856337 704.244588 1262.714623 286.810797 242.069392 1703.553631 140.865342 840.515874
-25.000000 -75.000000 0.000000 135.844985 690.935675 1214.167017 291.796562 238.669659 1720.055157 142.038750 854.318979
-24.000000 -75.000000 0.000000 135.885984 678.447161 1165.947349 296.207574 235.282703 1730.342499 143.205665 871.975630
-23.000000 -75.000000 0.000000 135.762286 670.715163 1125.709629 302.825331 232.479413 1730.883650 144.415224 891.233338
-22.000000 -75.000000 0.000000 135.654700 662.987399 1085.488545 309.448279 229.699456 1732.787599 145.637759 910.540627
-21.000000 -75.000000 0.000000 135.563263 655.264018 1045.286017 316.076093 226.943689 1736.049860 146.872946 929.894408
-20.000000 -75.000000 0.000000 135.488008 647.545177 1005.104272 322.708472 224.213004 1740.662797 148.120469 949.291837
-19.000000 -75.000000 0.000000 135.428962 639.831041 964.945905 329.345141 221.508329 1746.615709 149.380019 968.730293
-18.000000 -75.000000 0.000000 135.386147 632.121781 924.813963 335.985846 218.830629 1753.894952 150.651294 988.207355
-17.000000 -75.000000 0.000000 135.166653 626.656995 877.209447 344.704455 216.655271 1746.575728 151.739116 1017.892248
-16.000000 -75.000000 0.000000 135.103299 619.445171 835.481482 351.544443 214.152796 1743.534670 152.931141 1039.692296
-15.000000 -75.000000 0.000000 134.931691 611.349296 799.614775 359.250475 211.590042 1740.622306 153.838692 1057.388695
-14.000000 -75.000000 0.000000 134.810997 608.310283 779.997045 368.164948 208.981948 1728.253337 155.568242 1071.845316
-13.000000 -75.000000 0.000000 134.708314 605.273057 760.392618 377.083653 206.395679 1716.254170 157.314290 1086.533415
-12.000000 -75.000000 0.000000 134.623681 602.237644 740.802548 386.006297 203.832064 1704.632614 159.076293 1101.443731
-11.000000 -75.000000 0.000000 134.728732 598.319636 722.336159 395.696493 201.411813 1691.597484 160.740467 1105.363680
-10.000000 -75.000000 0.000000 134.781781 595.088543 699.577089 405.426208 199.405142 1678.505298 162.228163 1144.473634
-9.000000 -75.000000 0.000000 134.849884 591.863867 676.833934 415.164889 197.418568 1667.381859 163.730922 1183.755769
-8.000000 -75.000000 0.000000 134.933018 588.645714 654.108355 424.911921 195.452706 1658.266786 165.248334 1223.193494
-7.000000 -75.000000 0.000000 135.062872 584.156548 627.548408 433.793400 193.477325 1645.112557 166.640454 1272.221330
-6.000000 -75.000000 0.000000 135.431181 576.050293 604.485546 435.584101 190.398450 1641.067138 168.413410 1317.474422
-5.000000 -75.000000 0.000000 135.284993 576.664752 590.962591 449.955124 188.526195 1607.292578 170.176506 1339.280744
-4.000000 -75.000000 0.000000 135.110991 578.732159 580.329004 465.553778 186.792253 1551.447185 172.073114 1362.626316
-3.000000 -75.000000 0.000000 134.962851 578.656716 565.285939 479.172038 184.862507 1509.016814 173.776312 1381.542649
-2.000000 -75.000000 0.000000 134.829715 578.585374 550.246343 492.802798 182.950415 1466.949086 175.495725 1401.626005
-1.000000 -75.000000 0.000000 134.711629 578.518134 535.210508 506.445047 181.056538 1425.276111 177.230883 1422.826969
0.000000 -75.000000 0.000000 134.608631 578.454997 520.178761 520.097882 179.181452 1384.033548 178.981328 1445.096352
1.000000 -75.000000 0.000000 134.520756 578.395965 505.151467 533.760491 177.325755 1343.261043 180.746615 1468.385545
2.000000 -75.000000 0.000000 134.448035 578.341039 490.129036 547.432142 175.490060 1303.002722 182.526313 1492.646812
3.000000 -75.000000 0.000000 134.413375 579.660933 482.650507 559.296518 172.983026 1314.749674 185.265653 1500.448204
4.000000 -75.000000 0.000000 134.519029 579.137016 469.477875 571.746224 170.915379 1303.972631 187.401399 1519.306947
5.000000 -75.000000 0.000000 135.004460 582.112377 456.500127 602.947534 170.373926 1303.640254 188.904506 1535.653908
6.000000 -75.000000 0.000000 134.964673 584.254864 445.810248 621.056884 168.725421 1280.847412 190.919788 1546.833382
7.000000 -75.000000 0.000000 134.942327 586.400154 435.124179 639.174201 167.092940 1258.261077 192.954631 1558.803227
8.000000 -75.000000 0.000000 134.937431 588.548216 424.442207 657.298828 165.476956 1235.892570 195.008422 1571.545382
9.000000 -75.000000 0.000000 134.949987 590.699021 413.764650 675.430175 163.877958 1213.753935 197.080569 1585.041222
10.000000 -75.000000 0.000000 134.693677 590.470719 401.794601 668.468575 161.563657 1141.414168 199.497925 1679.057651
11.000000 -75.000000 0.000000 134.724411 595.496395 393.449595 699.639966 160.148311 1121.970139 201.823201 1685.334218
12.000000 -75.000000 0.000000 134.771879 600.525757 385.108994 730.815545 158.744964 1102.611591 204.176005 1692.752452
13.000000 -75.000000 0.000000 134.836061 605.558712 376.773093 761.994798 157.353935 1083.343108 206.555396 1701.297419
14.000000 -75.000000 0.000000 134.916934 610.595172 368.442208 793.177291 155.975554 1064.169582 208.960466 1710.952238
15.000000 -75.000000 0.000000 135.014469 615.635050 360.116690 824.362657 154.610159 1045.096240 211.390339 1721.698237
16.000000 -75.000000 0.000000 135.128629 620.678263 351.796917 855.550581 153.258098 1026.128667 213.844170 1733.515124
17.000000 -75.000000 0.000000 135.259372 625.724731 343.483309 886.740794 151.919727 1007.272840 216.321142 1746.381160
18.000000 -75.000000 0.000000 135.406649 630.774375 335.176324 917.933062 150.595410 988.535152 218.820471 1760.273341
19.000000 -75.000000 0.000000 135.570408 635.827120 326.876466 949.127183 149.285521 969.922451 221.341398 1775.167575
20.000000 -75.000000 0.000000 135.724454 647.018703 322.610054 1005.282521 148.275839 944.473384 224.569984 1796.125433
21.000000 -75.000000 0.000000 135.688187 656.042952 316.447950 1044.302572 147.003205 923.019022 227.329668 1791.213556
22.000000 -75.000000 0.000000 135.643296 666.287257 310.661021 1078.557824 145.659646 906.977824 230.508909 1778.021683
23.000000 -75.000000 0.000000 135.615263 676.535857 304.875719 1112.892635 144.328300 890.988372 233.715013 1765.308113
24.000000 -75.000000 0.000000 135.604098 686.788559 299.092140 1147.299863 143.009508 875.053503 236.946890 1753.083251
25.000000 -75.000000 0.000000 135.609807 697.045184 293.310384 1181.773182 141.703619 859.176254 240.203499 1741.357391
26.000000 -75.000000 0.000000 135.632387 707.305560 287.530563 1216.306973 140.410995 843.359879 243.483848 1730.140678
27.000000 -75.000000 0.000000 135.893611 714.149221 281.276520 1322.746977 139.479628 823.967419 245.380960 1705.931576
28.000000 -75.000000 0.000000 136.044638 723.719746 275.549134 1384.518275 138.437682 804.188647 248.235030 1683.112961
29.000000 -75.000000 0.000000 136.208808 733.302614 269.830906 1446.299423 137.405992 784.416807 251.114673 1662.909613
30.000000 -75.000000 0.000000 136.160757 750.276193 265.963852 1479.498375 136.082399 779.126881 255.528636 1627.278212
31.000000 -75.000000 0.000000 136.256894 766.084040 261.548796 1580.146172 135.126518 765.449693 258.818644 1592.907403
32.000000 -75.000000 0.000000 136.365378 781.905755 257.137445 1680.800564 134.178499 751.784066 262.137695 1559.899425
33.000000 -75.000000 0.000000 136.661683 793.330289 251.883373 1776.582129 133.143463 738.514458 265.614920 1545.356585
34.000000 -75.000000 0.000000 136.603106 814.871858 247.825087 1857.074964 132.035766 728.254292 269.500459 1507.440329
35.000000 -75.000000 0.000000 136.557656 836.432157 243.769224 1938.499225 130.935924 718.005447 273.418318 1470.052310
36.000000 -75.000000 0.000000 136.525344 858.009774 239.715908 2020.742322 129.844137 707.768414 277.367127 1433.233869
37.000000 -75.000000 0.000000 136.506180 879.603435 235.665269 2103.708221 128.760610 697.543714 281.345583 1397.030039
38.000000 -75.000000 0.000000 136.500169 901.211985 231.617449 2187.314676 127.685553 687.331898 285.352444 1361.489850
39.000000 -75.000000 0.000000 136.403272 920.850956 227.493378 2265.774035 126.616253 675.601040 288.718383 1324.088470
40.000000 -75.000000 0.000000 136.386895 940.931633 223.343074 2342.436350 125.549477 664.435995 292.480141 1285.885176
41.000000 -75.000000 0.000000 136.465968 956.649088 219.227556 2616.956737 124.544587 653.585535 295.557850 1245.054456
42.000000 -75.000000 0.000000 136.395966 999.310575 216.300149 2753.978303 123.484635 649.474693 301.262225 1209.649506
43.000000 -75.000000 0.000000 136.448475 1009.354954 211.990619 2824.444488 122.414005 638.417381 304.483490 1191.627184
44.000000 -75.000000 0.000000 136.262520 1042.633670 208.502925 2948.084696 121.339338 629.893610 308.459606 1156.469890
45.000000 -75.000000 0.000000 136.091330 1075.977749 205.019590 3073.300958 120.272703 621.373815 312.484216 1121.496752
46.000000 -75.000000 0.000000 135.892319 1103.073352 201.214658 3181.134747 119.205178 610.614623 315.682900 1073.835499
47.000000 -75.000000 0.000000 135.740270 1143.310407 197.996746 3302.227729 118.163539 603.428716 320.296328 1043.474629
48.000000 -75.000000 0.000000 135.603488 1183.686083 194.783622 3425.524184 117.130483 596.245781 324.962020 1013.347491
49.000000 -75.000000 0.000000 135.414260 1226.309438 191.574390 3558.653080 116.100921 588.781178 329.151354 984.192209
50.000000 -75.000000 0.000000 135.243957 1268.328195 188.400310 3674.468716 115.076403 581.454538 333.540328 953.936983
51.000000 -75.000000 0.000000 135.061270 1305.309268 185.190846 3777.618368 114.043414 573.839257 337.611541 922.728341
52.000000 -75.000000 0.000000 134.923906 1361.303672 182.284262 3933.244835 113.065993 567.624566 342.803099 896.053544
53.000000 -75.000000 0.000000 134.856914 1411.145944 179.499383 4089.915276 112.178226 561.421316 347.622867 868.100161
54.000000 -75.000000 0.000000 134.595153 1465.980890 176.692206 4237.292207 111.216930 554.704361 351.611788 838.415721
55.000000 -75.000000 0.000000 134.422266 1523.380075 173.856618 4381.843960 110.272988 548.252262 356.101881 811.986174
56.000000 -75.000000 0.000000 134.415163 1589.154179 171.296610 4523.757557 109.431849 543.223758 361.816891 790.405260
57.000000 -75.000000 0.000000 134.202593 1635.461569 168.486558 4677.084714 108.477933 536.760309 366.010783 764.168708
58.000000 -75.000000 0.000000 134.364707 1731.839141 166.426538 4820.493146 107.859140 533.011660 372.272888 744.737056
59.000000 -75.000000 0.000000 134.525562 1828.832556 164.359934 4967.141279 107.235972 529.240460 378.574282 725.471218
-61.000000 -74.000000 0.000000 136.936440 2071.274907 5066.148522 161.091936 399.590713 670.490338 107.173907 528.232782
-60.000000 -74.000000 0.000000 136.796746 1971.659207 4908.810267 163.183427 393.273333 689.426252 107.816276 532.102398
-59.000000 -74.000000 0.000000 136.655356 1872.585811 4753.821409 165.270069 386.984898 708.528529 108.454894 535.952324
-58.000000 -74.000000 0.000000 136.512643 1774.109608 4601.599364 167.351321 380.731667 727.794395 109.089590 539.781866
-57.000000 -74.000000 0.000000 136.467251 1707.821651 4440.269261 169.684913 375.642544 750.963129 109.805659 544.774392
-56.000000 -74.000000 0.000000 136.500180 1634.327113 4290.072431 172.132782 370.041301 771.775933 110.620826 549.673316
-55.000000 -74.000000 0.000000 136.530720 1562.075879 4182.207335 174.679701 364.451280 795.535229 111.450698 554.950342
-54.000000 -74.000000 0.000000 136.556430 1488.703791 4049.603697 177.184588 358.730118 817.404030 112.279149 559.915638
-53.000000 -74.000000 0.000000 136.604578 1415.655964 3919.635752 179.699001 353.100295 839.325615 113.119983 564.901548
-52.000000 -74.000000 0.000000 136.794658 1386.731828 3767.338995 183.061855 349.292891 869.135539 114.186620 573.005989
-51.000000 -74.000000 0.000000 136.831226 1326.841091 3598.638346 185.720228 343.947503 893.542799 115.049939 578.466044
-50.000000 -74.000000 0.000000 137.034496 1277.310891 3491.559463 188.790402 339.687972 921.204752 116.057383 585.587144
-49.000000 -74.000000 0.000000 137.119411 1234.681772 3372.495214 191.865859 334.694379 947.139091 117.053105 592.122782
-48.000000 -74.000000 0.000000 137.220873 1192.248949 3255.279105 194.948006 329.765289 973.227233 118.058376 598.664293
-47.000000 -74.000000 0.000000 137.338846 1150.034149 3140.118109 198.036530 324.903640 999.457136 119.072953 605.211487
-46.000000 -74.000000 0.000000 137.462289 1127.012154 3035.584858 201.926675 321.578659 1033.765346 120.160210 615.330908
-45.000000 -74.000000 0.000000 137.750222 1093.749021 2916.459664 205.380610 318.066631 1072.735499 121.266760 624.197438
-44.000000 -74.000000 0.000000 137.424273 1057.436113 2750.453354 208.467435 311.541400 1077.138159 122.156026 628.524858
-43.000000 -74.000000 0.000000 137.834046 1037.431508 2744.412539 212.485124 309.130068 1125.631685 123.387082 640.168205
-42.000000 -74.000000 0.000000 138.048257 996.299195 2586.087121 215.783997 305.116890 1165.621269 124.368780 649.171945
-41.000000 -74.000000 0.000000 138.037091 972.172049 2468.409049 219.564771 300.756963 1199.763102 125.429284 658.147358
-40.000000 -74.000000 0.000000 138.037845 948.081570 2351.580013 223.349596 296.428575 1234.758717 126.497649 667.129606
-39.000000 -74.000000 0.000000 138.050518 924.030628 2235.733118 227.138270 292.133129 1270.537566 127.573676 676.118417
-38.000000 -74.000000 0.000000 138.075107 900.022390 2121.029297 230.930603 287.872099 1307.035330 128.657175 685.113532
-37.000000 -74.000000 0.000000 138.111477 875.190957 2064.432333 234.749416 283.650550 1321.514467 129.666105 695.674605
-36.000000 -74.000000 0.000000 138.182496 849.908415 1986.494226 238.555673 279.529735 1348.329329 130.775441 704.388611
-35.000000 -74.000000 0.000000 138.151265 837.380197 1891.208835 243.398603 277.670946 1369.970627 131.607773 721.920600
-34.000000 -74.000000 0.000000 138.045357 822.053472 1819.699256 248.003140 274.059712 1388.271856 132.673479 733.344303
-33.000000 -74.000000 0.000000 137.451698 802.621070 1594.242092 252.875790 270.982561 1435.774087 133.213700 746.076773
-32.000000 -74.000000 0.000000 137.289673 789.713770 1549.980391 257.885979 266.905084 1445.745885 134.472311 755.229009
-31.000000 -74.000000 0.000000 137.642031 774.007927 1491.868504 261.961172 262.249664 1542.334324 136.298646 761.388264
-30.000000 -74.000000 0.000000 137.551096 760.670565 1443.087266 266.922420 258.732387 1555.843594 137.405704 775.064370
-29.000000 -74.000000 0.000000 137.475950 747.340929 1394.319187 271.886790 255.239289 1570.030353 138.525242 788.779300
-28.000000 -74.000000 0.000000 137.416619 734.019438 1345.565700 276.854115 251.771376 1584.876409 139.656960 802.531063
-27.000000 -74.000000 0.000000 137.373124 720.706545 1296.828449 281.824239 248.329702 1600.363412 140.800564 816.317798
-26.000000 -74.000000 0.000000 137.345480 707.402736 1248.109337 286.797016 244.915375 1616.472942 141.955766 830.137762
-25.000000 -74.000000 0.000000 137.333695 694.108533 1199.410573 291.772310 241.529554 1633.186575 143.122286 843.989324
-24.000000 -74.000000 0.000000 137.337776 680.824497 1150.734742 296.749996 238.173454 1650.485961 144.299850 857.870952
-23.000000 -74.000000 0.000000 137.286233 672.594674 1112.739908 302.347578 234.904113 1657.726164 145.657138 874.454091
-22.000000 -74.000000 0.000000 137.177798 664.876557 1072.463428 308.953907 232.139084 1659.635977 146.871191 893.822049
-21.000000 -74.000000 0.000000 137.085332 657.163037 1032.201418 315.565806 229.398347 1662.963836 148.097931 913.234777
-20.000000 -74.000000 0.000000 137.008867 649.454278 991.955642 322.182932 226.682784 1667.701253 149.337046 932.689481
-19.000000 -74.000000 0.000000 136.948430 641.750452 951.728158 328.804969 223.993310 1673.836259 150.588231 952.183588
-18.000000 -74.000000 0.000000 136.904042 634.051738 911.521389 335.431627 221.330876 1681.353555 151.851186 971.714726
-17.000000 -74.000000 0.000000 136.645840 629.098104 866.057897 344.378605 219.071915 1684.799050 153.017667 998.902773
-16.000000 -74.000000 0.000000 136.580961 621.897765 824.385488 351.201552 216.584868 1681.681137 154.200993 1020.755135
-15.000000 -74.000000 0.000000 136.526638 612.288159 794.242357 358.130216 213.684822 1677.023664 155.210703 1037.629059
-14.000000 -74.000000 0.000000 136.404659 609.252688 774.575922 367.026348 211.089081 1664.567934 156.930354 1052.244200
-13.000000 -74.000000 0.000000 136.300477 606.219036 754.920351 375.927594 208.515249 1652.494975 158.666578 1067.090717
-12.000000 -74.000000 0.000000 136.214134 603.187231 735.276515 384.833600 205.964150 1640.813235 160.418836 1082.159088
-11.000000 -74.000000 0.000000 136.145663 600.157299 715.645381 393.744041 203.436637 1629.531127 162.186609 1097.440175
-10.000000 -74.000000 0.000000 136.199229 597.073734 696.390278 405.317225 201.345586 1604.140509 163.637643 1100.088231
-9.000000 -74.000000 0.000000 136.267254 593.851329 673.697341 415.025770 199.369214 1592.818037 165.131631 1139.521641
-8.000000 -74.000000 0.000000 136.350154 590.635448 651.025569 424.744048 197.413553 1583.595930 166.640306 1179.106361
-7.000000 -74.000000 0.000000 136.489326 586.239673 624.651867 433.808387 195.487386 1571.669076 168.019397 1231.231812
-6.000000 -74.000000 0.000000 136.568838 582.550817 600.588695 442.857367 193.498775 1558.127261 169.494333 1265.467306
-5.000000 -74.000000 0.000000 136.726049 578.069194 589.412611 448.583885 190.171493 1531.495118 171.744196 1295.543221
-4.000000 -74.000000 0.000000 136.543322 580.199034 578.791159 464.147677 188.461453 1469.824327 173.620262 1319.426531
-3.000000 -74.000000 0.000000 136.394125 580.125538 563.770151 477.729386 186.541091 1427.196868 175.313935 1338.858998
-2.000000 -74.000000 0.000000 136.259773 580.056134 548.753831 491.325656 184.638418 1384.941423 177.023867 1359.480129
-1.000000 -74.000000 0.000000 136.140310 579.990821 533.742592 504.935310 182.753987 1343.093105 178.749591 1381.236685
0.000000 -74.000000 0.000000 136.035775 579.929602 518.736878 518.557294 180.888367 1301.691180 180.490655 1404.075887
1.000000 -74.000000 0.000000 135.876260 581.345173 506.292288 531.443687 178.836079 1306.307721 182.745320 1420.593249
2.000000 -74.000000 0.000000 135.944040 580.817312 493.129055 543.895429 176.740306 1294.418417 184.833785 1439.073796
3.000000 -74.000000 0.000000 136.031004 580.291559 479.968047 556.350488 174.664226 1283.013740 186.940222 1457.800640
4.000000 -74.000000 0.000000 136.137114 579.767922 466.809451 568.808647 172.608549 1272.106725 189.064030 1476.764411
5.000000 -74.000000 0.000000 136.536678 583.205385 454.859901 598.793700 171.896267 1270.158163 190.779742 1493.100262
6.000000 -74.000000 0.000000 136.497239 585.346679 444.185138 616.887575 170.258880 1247.276928 192.781636 1504.441338
7.000000 -74.000000 0.000000 136.475046 587.490779 433.514943 634.990353 168.637587 1224.604579 194.803180 1516.592394
8.000000 -74.000000 0.000000 136.470107 589.637656 422.849664 653.101293 167.032855 1202.152934 196.843770 1529.534125
9.000000 -74.000000 0.000000 135.910859 591.507567 409.316325 673.447237 165.096902 1132.286020 198.113715 1546.923879
10.000000 -74.000000 0.000000 135.880163 596.040337 401.298846 691.629081 163.317102 1117.536432 200.979706 1552.291223
11.000000 -74.000000 0.000000 136.258595 597.004558 392.298881 690.361367 161.436012 1102.342920 204.125666 1616.996963
12.000000 -74.000000 0.000000 136.308616 602.025462 383.973344 721.545613 160.041727 1082.890480 206.463389 1624.425844
13.000000 -74.000000 0.000000 136.375161 607.050089 375.653188 752.732860 158.659819 1063.526356 208.827750 1633.028498
14.000000 -74.000000 0.000000 136.458207 612.078350 367.338778 783.922750 157.290615 1044.255461 211.217853 1642.786484
15.000000 -74.000000 0.000000 136.557723 617.110154 359.030514 815.114978 155.934448 1025.083054 213.632834 1653.679351
16.000000 -74.000000 0.000000 136.673673 622.145417 350.728832 846.309288 154.591663 1006.014766 216.071859 1665.684835
17.000000 -74.000000 0.000000 136.806016 627.184054 342.434212 877.505456 153.262610 987.056629 218.534123 1678.779065
18.000000 -74.000000 0.000000 136.954703 632.225986 334.147178 908.703291 151.947650 968.215116 221.018850 1692.936778
19.000000 -74.000000 0.000000 137.215287 640.133838 328.296715 955.103532 150.745967 945.532445 224.172611 1718.723451
20.000000 -74.000000 0.000000 137.266607 647.815719 321.822103 995.890431 149.485885 925.118468 226.812712 1717.508309
21.000000 -74.000000 0.000000 137.205884 658.045580 316.042698 1030.273812 148.138110 908.969099 229.949605 1703.604357
22.000000 -74.000000 0.000000 137.161817 668.280231 310.265174 1064.732091 146.802264 892.867468 233.114578 1690.188553
23.000000 -74.000000 0.000000 137.134421 678.519456 304.489636 1099.258224 145.478675 876.816204 236.306502 1677.272610
24.000000 -74.000000 0.000000 137.123708 688.763051 298.716200 1133.846013 144.167683 860.818124 239.524301 1664.868162
25.000000 -74.000000 0.000000 137.129681 699.010824 292.944991 1168.489983 142.869633 844.876250 242.766944 1652.986724
26.000000 -74.000000 0.000000 137.152337 709.262594 287.176143 1203.185281 141.584881 828.993824 246.033451 1641.639653
27.000000 -74.000000 0.000000 137.191669 719.518189 281.409801 1237.927591 140.313793 813.174331 249.322882 1630.838102
28.000000 -74.000000 0.000000 137.468232 726.877925 275.289044 1365.473659 139.501444 792.873495 250.931582 1596.644220
29.000000 -74.000000 0.000000 137.633741 736.438052 269.589235 1427.298079 138.476326 773.079635 253.797211 1575.718763
30.000000 -74.000000 0.000000 137.522971 754.210652 265.874826 1443.789413 137.027415 770.354515 258.544165 1538.111612
31.000000 -74.000000 0.000000 137.620342 769.993883 261.470419 1544.435537 136.077598 756.656069 261.817915 1503.008152
32.000000 -74.000000 0.000000 138.108328 776.868258 255.730702 1646.654920 135.083518 742.948395 265.211935 1505.861973
33.000000 -74.000000 0.000000 138.038776 798.352684 251.678388 1727.819405 133.974079 732.656001 269.049485 1467.025483
34.000000 -74.000000 0.000000 137.982204 819.859218 247.628655 1809.921499 132.872351 722.373943 272.920772 1428.683076
35.000000 -74.000000 0.000000 137.938627 841.386164 243.581632 1892.839198 131.778529 712.102669 276.824379 1390.875615
36.000000 -74.000000 0.000000 137.908059 862.931994 239.537456 1976.469855 130.692811 701.842651 280.758960 1353.647922
37.000000 -74.000000 0.000000 137.890507 884.495328 235.496274 2060.726670 129.615399 691.594390 284.723229 1317.049162
38.000000 -74.000000 0.000000 137.885978 906.074917 231.458242 2145.535875 128.546504 681.358418 288.715964 1281.133238
39.000000 -74.000000 0.000000 137.894471 927.669626 227.423530 2230.834470 127.486340 671.135296 292.736001 1245.959200
40.000000 -74.000000 0.000000 137.777297 945.881633 223.215275 2308.231476 126.422401 658.530274 295.814516 1205.857087
41.000000 -74.000000 0.000000 137.997993 975.009532 220.058992 2386.370673 125.397562 656.448958 301.676209 1218.414424
42.000000 -74.000000 0.000000 138.114698 1005.895572 216.291341 2607.683691 124.459120 647.923161 305.795857 1192.345969
43.000000 -74.000000 0.000000 138.013832 1019.809083 211.931231 2687.470469 123.278144 636.184740 309.191728 1157.411761
44.000000 -74.000000 0.000000 137.883300 1039.349963 207.863220 2791.189672 122.217755 624.427294 312.080582 1108.574128
45.000000 -74.000000 0.000000 137.707476 1079.106936 204.646303 2908.753112 121.167219 617.240855 316.575691 1077.493562
46.000000 -74.000000 0.000000 137.546647 1119.044862 201.434047 3029.086961 120.124898 610.057309 321.127045 1046.597041
47.000000 -74.000000 0.000000 137.400866 1159.145038 198.226679 3151.873924 119.091007 602.876759 325.732286 1015.901359
48.000000 -74.000000 0.000000 137.270181 1199.391189 195.024441 3276.838249 118.065768 595.699312 330.389160 985.425282
49.000000 -74.000000 0.000000 137.154634 1239.769100 191.827589 3403.740127 117.049409 588.525082 335.095515 955.189832
50.000000 -74.000000 0.000000 136.957872 1284.240211 188.656218 3525.278117 116.034010 581.076962 339.192875 926.106782
51.000000 -74.000000 0.000000 136.810862 1326.231301 185.501256 3644.742629 115.027577 573.772616 343.625619 895.774922
52.000000 -74.000000 0.000000 136.761406 1386.225958 182.791677 3731.027723 114.104435 568.769256 349.306475 876.550020
53.000000 -74.000000 0.000000 136.750399 1443.411529 180.149856 3885.614704 113.270655 563.126190 354.530827 849.618719
54.000000 -74.000000 0.000000 136.453213 1487.156308 176.919641 4017.781823 112.194287 555.219417 358.219407 818.555429
55.000000 -74.000000 0.000000 136.429008 1552.078354 174.360421 4159.025803 111.347517 550.186171 363.820537 796.817171
56.000000 -74.000000 0.000000 136.428252 1617.349837 171.813147 4302.548107 110.514423 545.179281 369.515323 775.133348
57.000000 -74.000000 0.000000 136.375030 1682.067814 169.308208 4455.478724 109.696769 539.887179 374.625995 751.929537
58.000000 -74.000000 0.000000 136.515571 1778.359498 167.226648 4605.117370 109.062184 536.078490 380.822799 732.420136
59.000000 -74.000000 0.000000 136.654618 1875.323548 165.138878 4757.917022 108.423234 532.247681 387.058696 713.077668
60.000000 -74.000000 0.000000 136.791813 1972.888718 163.045446 4913.410440 107.780099 528.395534 393.327261 693.904204
61.000000 -74.000000 0.000000 136.926828 2070.995948 160.946923 5071.184575 107.132974 524.522866 399.622568 674.902098
-62.000000 -73.000000 0.000000 139.570325 2241.900677 4961.608768 160.108535 416.047026 646.150644 107.936424 529.275415
-61.000000 -73.000000 0.000000 139.263155 2121.283196 4832.209708 161.857424 410.224429 664.339955 108.372420 532.412797
-60.000000 -73.000000 0.000000 139.048219 2024.145081 4690.935500 163.972217 403.302076 681.595784 109.007408 535.977695
-59.000000 -73.000000 0.000000 138.860579 1927.285380 4552.068692 166.101772 396.494771 698.892286 109.658025 539.585055
-58.000000 -73.000000 0.000000 138.687064 1814.331097 4405.389189 167.863681 389.607583 714.667583 110.215893 542.336608
-57.000000 -73.000000 0.000000 138.538731 1717.135940 4260.489298 169.966493 383.250044 733.149385 110.861338 546.063277
-56.000000 -73.000000 0.000000 138.509685 1665.689772 4119.285279 172.706343 377.727404 757.375199 111.718493 551.736876
-55.000000 -73.000000 0.000000 138.507191 1592.438015 3982.361009 175.189220 371.942744 779.293716 112.526487 556.661913
-54.000000 -73.000000 0.000000 138.526827 1519.499967 3847.818812 177.682349 366.244149 801.264807 113.347135 561.608395
-53.000000 -73.000000 0.000000 138.560391 1452.639480 3718.941262 180.240918 360.641791 823.728036 114.190033 566.751720
-52.000000 -73.000000 0.000000 138.627219 1402.216572 3575.765563 183.083620 355.508198 847.920107 115.116261 572.744807
-51.000000 -73.000000 0.000000 138.816269 1337.065676 3441.998236 186.038097 351.366372 877.775220 116.040509 580.024765
-50.000000 -73.000000 0.000000 138.837118 1296.921790 3336.382906 189.181197 345.967062 900.335288 117.056312 586.190881
-49.000000 -73.000000 0.000000 138.915114 1254.495361 3215.923315 192.243707 340.980217 926.531389 118.043741 592.712207
-48.000000 -73.000000 0.000000 139.009453 1212.276207 3097.298216 195.313301 336.056870 952.870258 119.040777 599.239712
-47.000000 -73.000000 0.000000 139.120101 1170.286761 2980.726642 198.389650 331.199851 979.340375 120.047182 605.773197
-46.000000 -73.000000 0.000000 139.247019 1128.552664 2866.459139 201.472444 326.412122 1005.931379 121.062720 612.312470
-45.000000 -73.000000 0.000000 139.390164 1087.103325 2754.782438 204.561393 321.696776 1032.633932 122.087165 618.857347
-44.000000 -73.000000 0.000000 139.567336 1076.078897 2630.632885 208.984579 319.919628 1080.965057 123.179116 632.493711
-43.000000 -73.000000 0.000000 139.537495 1027.500404 2618.208697 211.930296 313.418182 1083.064912 124.180237 636.561527
-42.000000 -73.000000 0.000000 139.510988 1003.398018 2498.682760 215.696345 309.038833 1117.020472 125.226128 645.547098
-41.000000 -73.000000 0.000000 139.601934 980.628515 2320.538578 219.422481 304.721267 1173.687030 126.281414 656.345862
-40.000000 -73.000000 0.000000 139.606412 955.311498 2239.580155 223.207864 300.442129 1199.727474 127.350309 665.058525
-39.000000 -73.000000 0.000000 139.626509 930.009643 2159.090566 226.996585 296.205795 1226.046067 128.427723 673.772666
-38.000000 -73.000000 0.000000 139.662219 904.724224 2079.124262 230.788480 292.014126 1252.625277 129.513446 682.488228
-37.000000 -73.000000 0.000000 139.713531 879.456657 1999.744019 234.583395 287.869075 1279.448862 130.607268 691.205158
-36.000000 -73.000000 0.000000 139.780427 854.208527 1921.022490 238.381186 283.772684 1306.501769 131.708989 699.923403
-35.000000 -73.000000 0.000000 139.779193 839.981239 1841.692076 242.866250 280.962615 1329.789715 132.641503 715.145540
-34.000000 -73.000000 0.000000 139.669103 824.683104 1769.979326 247.461458 277.369214 1348.463829 133.699399 726.586464
-33.000000 -73.000000 0.000000 139.137163 804.243008 1566.921644 252.405568 274.145809 1385.306273 134.325015 738.366445
-32.000000 -73.000000 0.000000 138.972894 791.344791 1522.415364 257.405145 270.084703 1395.387857 135.575128 747.559961
-31.000000 -73.000000 0.000000 138.825991 778.449166 1478.077450 262.407627 266.052626 1406.019243 136.837836 756.789012
-30.000000 -73.000000 0.000000 138.696508 765.556264 1433.923519 267.412853 262.050920 1417.188059 138.112795 766.052314
-29.000000 -73.000000 0.000000 138.965409 750.480491 1380.892991 271.960350 258.051359 1482.508364 139.640494 778.326294
-28.000000 -73.000000 0.000000 138.906167 737.172568 1332.044289 276.915076 254.596944 1497.493846 140.765333 792.130314
-27.000000 -73.000000 0.000000 138.862590 723.873704 1283.204754 281.873043 251.168843 1513.154482 141.902074 805.967969
-26.000000 -73.000000 0.000000 138.834693 710.584409 1234.375474 286.834084 247.768151 1529.469533 143.050435 819.837554
-25.000000 -73.000000 0.000000 138.822487 697.305228 1185.557716 291.798042 244.396010 1546.418288 144.210138 833.737477
-24.000000 -73.000000 0.000000 138.825975 684.036752 1136.752964 296.764770 241.053619 1563.980143 145.380911 847.666246
-23.000000 -73.000000 0.000000 138.810237 674.496497 1100.172107 301.924299 237.338191 1584.589599 146.904601 857.757557
-22.000000 -73.000000 0.000000 138.700972 666.788229 1059.854166 308.512793 234.587890 1586.505792 148.110268 877.186668
-21.000000 -73.000000 0.000000 138.607500 659.084777 1019.547599 315.107611 231.861974 1589.905237 149.328655 896.658732
-20.000000 -73.000000 0.000000 138.529851 651.386309 979.253809 321.708366 229.161313 1594.778449 150.559451 916.171010
-19.000000 -73.000000 0.000000 138.468053 643.693006 938.974442 328.314698 226.486810 1601.111972 151.802356 935.720986
-18.000000 -73.000000 0.000000 138.422128 636.005054 898.711436 334.926278 223.839403 1608.888558 153.057073 955.306346
-17.000000 -73.000000 0.000000 138.392090 628.322651 858.467094 341.542802 221.220065 1618.087402 154.323315 974.924957
-16.000000 -73.000000 0.000000 138.058805 624.366804 813.616333 350.907434 219.025530 1619.901137 155.477273 1001.905735
-15.000000 -73.000000 0.000000 138.121664 613.237521 789.142197 357.084310 215.786739 1613.495868 156.588429 1017.983409
-14.000000 -73.000000 0.000000 137.998430 610.205634 769.433349 365.960184 213.203192 1600.947036 158.298290 1032.761481
-13.000000 -73.000000 0.000000 137.892785 607.175597 749.733213 374.842147 210.641634 1588.794857 160.024793 1047.770625
-12.000000 -73.000000 0.000000 137.804771 604.147441 730.042495 383.729777 208.102877 1577.048504 161.767406 1063.001053
-11.000000 -73.000000 0.000000 137.734420 601.121192 710.361976 392.622688 205.587766 1565.717108 163.525612 1078.443391
-10.000000 -73.000000 0.000000 137.681760 598.096881 690.692529 401.520531 203.097178 1554.809742 165.298915 1094.088664
-9.000000 -73.000000 0.000000 137.684639 595.839748 670.735728 414.985554 201.324905 1518.284806 166.537514 1095.472568
-8.000000 -73.000000 0.000000 137.767310 592.626131 648.124384 424.672800 199.379294 1508.945268 168.037553 1135.209242
-7.000000 -73.000000 0.000000 137.864677 589.419148 625.540976 434.370516 197.454999 1501.847906 169.551920 1175.077308
-6.000000 -73.000000 0.000000 137.994764 584.637189 597.973824 442.939665 195.523397 1484.572565 170.870167 1224.759455
-5.000000 -73.000000 0.000000 138.167152 579.474641 588.033523 447.322221 191.821895 1455.797655 173.317132 1252.055641
-4.000000 -73.000000 0.000000 137.975724 581.667065 577.429605 462.844224 190.135721 1388.415128 175.172808 1276.450170
-3.000000 -73.000000 0.000000 137.825493 581.595508 562.435476 476.386246 188.224629 1345.573441 176.857071 1296.429526
-2.000000 -73.000000 0.000000 137.689950 581.528032 547.447519 489.945066 186.331255 1303.113080 178.557631 1317.618971
-1.000000 -73.000000 0.000000 137.569139 581.464638 532.466255 503.519327 184.456145 1261.072563 180.274028 1339.961099
0.000000 -73.000000 0.000000 137.442659 582.506370 516.841993 516.156319 182.604115 1287.437983 182.394507 1359.479889
1.000000 -73.000000 0.000000 137.492351 581.976690 503.691500 528.611075 180.500892 1274.912952 184.452240 1377.800532
2.000000 -73.000000 0.000000 137.561029 581.449112 490.543867 541.069103 178.416772 1262.867988 186.528667 1396.382523
3.000000 -73.000000 0.000000 137.648664 580.923641 477.399330 553.530183 176.352433 1251.316954 188.623171 1415.215567
4.000000 -73.000000 0.000000 137.755220 580.400284 464.258152 565.994112 174.308577 1240.273650 190.735156 1434.289775
5.000000 -73.000000 0.000000 138.068908 584.299672 453.305361 594.767191 173.426394 1236.750575 192.663854 1450.618484
6.000000 -73.000000 0.000000 138.029810 586.439772 442.647889 612.841626 171.800001 1213.777474 194.652525 1462.129986
7.000000 -73.000000 0.000000 138.007766 588.582683 431.995856 630.926135 170.189766 1191.015614 196.660930 1474.471975
8.000000 -73.000000 0.000000 138.002785 590.728373 421.349674 649.019876 168.596152 1168.477339 198.688470 1487.623782
9.000000 -73.000000 0.000000 137.562180 592.173718 407.825781 667.963359 166.509157 1109.863889 200.240670 1498.666219
10.000000 -73.000000 0.000000 137.532443 596.704133 399.807509 686.190977 164.739463 1095.042748 203.092602 1503.997805
11.000000 -73.000000 0.000000 137.522428 601.235476 391.789892 704.425658 162.986036 1080.352396 205.969447 1509.775457
12.000000 -73.000000 0.000000 137.845726 603.545148 382.886442 712.596580 161.345158 1063.273188 208.759187 1556.107552
13.000000 -73.000000 0.000000 137.914582 608.561325 374.583206 743.778561 159.972280 1043.811736 211.108748 1564.772881
14.000000 -73.000000 0.000000 137.999751 613.581264 366.286502 774.963640 158.612157 1024.441627 213.484104 1574.642891
15.000000 -73.000000 0.000000 138.101204 618.604873 357.996783 806.151455 157.265119 1005.168143 215.884405 1585.695086
16.000000 -73.000000 0.000000 138.218905 623.632065 349.714545 837.341703 155.931505 985.996950 218.308827 1597.904936
17.000000 -73.000000 0.000000 138.352811 628.662752 341.440334 868.534120 154.611663 966.934132 220.756577 1611.246123
18.000000 -73.000000 0.000000 138.502877 633.696852 333.174747 899.728481 153.305948 947.986227 223.226886 1625.690795
19.000000 -73.000000 0.000000 138.737615 642.417622 328.093211 943.166515 151.934119 930.900217 226.798794 1636.844695
20.000000 -73.000000 0.000000 138.783394 649.850437 321.460665 982.258309 150.618146 911.204047 229.454006 1630.292894
21.000000 -73.000000 0.000000 138.723658 660.070070 315.691315 1016.842634 149.277964 894.995135 232.576787 1616.119540
22.000000 -73.000000 0.000000 138.680396 670.294792 309.924221 1051.489620 147.949756 878.832530 235.727711 1602.456347
23.000000 -73.000000 0.000000 138.653625 680.524373 304.159513 1086.193270 146.633848 862.718835 238.905664 1589.316470
24.000000 -73.000000 0.000000 138.643352 690.758596 298.397328 1120.948321 145.330575 846.656843 242.109583 1576.712995
25.000000 -73.000000 0.000000 138.649583 700.997260 292.637815 1155.750137 144.040279 830.649552 245.338450 1564.658883
26.000000 -73.000000 0.000000 138.672315 711.240172 286.881136 1190.594616 142.763312 814.700187 248.591293 1553.166925
27.000000 -73.000000 0.000000 138.711539 721.487150 281.127464 1225.478119 141.500035 798.812217 251.867183 1542.249687
28.000000 -73.000000 0.000000 138.767242 731.738025 275.376988 1260.397406 140.250817 782.989381 255.165232 1531.919458
29.000000 -73.000000 0.000000 139.058891 739.619086 269.384278 1409.127557 139.550918 761.854591 256.487809 1488.702364
30.000000 -73.000000 0.000000 138.885500 758.192458 265.820417 1409.497517 137.977471 761.638266 261.568738 1449.476871
31.000000 -73.000000 0.000000 139.564201 760.588065 259.594857 1517.197741 137.024114 747.492020 264.878946 1468.165310
32.000000 -73.000000 0.000000 139.483905 782.007956 255.548601 1599.118685 135.912987 737.169322 268.667367 1428.407147
33.000000 -73.000000 0.000000 139.416444 803.453852 251.505082 1681.975212 134.809433 726.856036 272.490953 1389.104985
34.000000 -73.000000 0.000000 139.361836 824.923725 247.464433 1765.635614 133.713640 716.552569 276.348243 1350.298640
35.000000 -73.000000 0.000000 139.320097 846.415750 243.426798 1849.990835 132.625800 706.259350 280.237847 1312.032108
36.000000 -73.000000 0.000000 139.291237 867.928281 239.392328 1934.950004 131.546110 695.976834 284.158438 1274.354020
37.000000 -73.000000 0.000000 139.326437 891.893158 236.333893 2013.318015 130.432305 691.031075 289.410117 1250.625361
38.000000 -73.000000 0.000000 139.473159 911.969510 232.027190 2092.092186 129.370798 682.070475 293.660906 1237.107503
39.000000 -73.000000 0.000000 139.636261 932.046167 227.722592 2171.007724 128.318112 673.115266 297.944130 1224.242983
40.000000 -73.000000 0.000000 139.718983 955.736416 223.475866 2233.617118 127.290285 663.769267 301.711234 1214.321167
41.000000 -73.000000 0.000000 139.828929 977.440864 219.278473 2295.530995 126.218974 654.982838 306.094083 1201.567125
42.000000 -73.000000 0.000000 139.956911 999.150242 215.082567 2357.923162 125.157062 646.201163 310.506990 1189.281520
43.000000 -73.000000 0.000000 139.513346 1016.252516 211.510272 2607.409470 124.184619 629.571650 312.699808 1085.735689
44.000000 -73.000000 0.000000 139.357165 1056.223340 208.281303 2710.881141 123.136024 622.692766 317.170151 1059.346574
45.000000 -73.000000 0.000000 139.218139 1096.278132 205.056779 2816.524908 122.095640 615.818603 321.715986 1033.050287
46.000000 -73.000000 0.000000 139.205282 1135.214202 201.684123 2878.328665 121.053434 609.560201 326.576805 1019.913474
47.000000 -73.000000 0.000000 139.065625 1175.174475 198.487770 3002.926744 120.027248 602.385734 331.174049 988.881833
48.000000 -73.000000 0.000000 138.940894 1215.288032 195.296901 3129.661392 119.009779 595.214520 335.822310 958.054423
49.000000 -73.000000 0.000000 138.831130 1255.540181 192.111788 3258.283303 118.001252 588.046678 340.519499 927.451609
50.000000 -73.000000 0.000000 138.736369 1295.918007 188.932724 3388.577579 117.001899 580.882333 345.263619 897.096376
51.000000 -73.000000 0.000000 138.533482 1342.227619 185.798999 3498.718198 116.001393 573.455312 349.270233 868.158088
52.000000 -73.000000 0.000000 138.593968 1409.255600 183.275853 3616.406427 115.145629 569.453072 355.995488 850.204246
53.000000 -73.000000 0.000000 138.508819 1450.446793 180.189082 3731.740066 114.162254 562.724193 360.534473 826.264093
54.000000 -73.000000 0.000000 138.458281 1517.352883 177.432835 3794.493220 113.268575 557.169534 365.969025 803.783415
55.000000 -73.000000 0.000000 138.440578 1581.714966 174.886259 3937.474101 112.429765 552.157793 371.551941 781.951128
56.000000 -73.000000 0.000000 138.445983 1646.464284 172.351965 4082.735053 111.604617 547.172707 377.227137 760.168957
57.000000 -73.000000 0.000000 138.544220 1730.443014 170.119121 4237.224843 110.908431 542.984464 383.306005 739.818310
58.000000 -73.000000 0.000000 138.662760 1826.603043 168.016077 4393.461681 110.257839 539.115373 389.436358 720.233024
59.000000 -73.000000 0.000000 138.779598 1923.493085 165.907213 4552.731271 109.602907 535.224628 395.605631 700.815798
60.000000 -73.000000 0.000000 138.796395 1994.327647 163.165984 4613.980787 108.705589 530.117721 401.756016 682.366251
61.000000 -73.000000 0.000000 139.556115 2171.612416 162.403275 4857.687441 108.649527 530.803912 411.806843 671.857567
62.000000 -73.000000 0.000000 139.541229 2228.245208 159.975471 4983.852279 107.887244 525.497010 415.939153 650.624491
-63.000000 -72.000000 0.000000 142.625230 2494.455335 4836.375705 159.573878 436.204620 624.876302 108.958721 532.387017
-62.000000 -72.000000 0.000000 141.778731 2293.188177 4718.330791 160.689879 426.210378 636.161354 109.052592 532.551180
-61.000000 -72.000000 0.000000 141.324514 2151.002519 4602.000084 162.204136 418.732910 650.600681 109.402105 534.413651
-60.000000 -72.000000 0.000000 141.109511 2054.734663 4458.581017 164.311605 411.868506 667.891274 110.033210 537.973299
-59.000000 -72.000000 0.000000 140.921403 1958.826678 4317.558674 166.433991 405.118672 685.221599 110.679843 541.575323
-58.000000 -72.000000 0.000000 140.760299 1863.334133 4179.175688 168.570730 398.489230 702.588715 111.341733 545.218883
-57.000000 -72.000000 0.000000 140.626291 1768.324332 4043.703039 170.721284 391.986290 719.989961 112.018609 548.903151
-56.000000 -72.000000 0.000000 140.474636 1692.966570 3920.356684 173.108830 385.049402 737.541183 112.778334 552.886949
-55.000000 -72.000000 0.000000 140.396095 1620.197952 3790.399637 175.551895 378.576482 755.396673 113.578374 557.125830
-54.000000 -72.000000 0.000000 140.340958 1547.767816 3662.402077 178.005826 372.214173 773.293615 114.391182 561.391377
-53.000000 -72.000000 0.000000 140.458602 1479.048100 3480.128239 180.593000 367.526595 805.843646 115.204928 567.745651
-52.000000 -72.000000 0.000000 140.495947 1419.753900 3390.439128 183.380831 362.076641 828.563087 116.109191 573.347888
-51.000000 -72.000000 0.000000 140.654458 1345.105282 3313.338239 186.056937 357.089181 853.566838 117.004212 579.176334
-50.000000 -72.000000 0.000000 140.650837 1306.236126 3210.357348 189.292598 352.050213 876.745503 117.992163 585.922831
-49.000000 -72.000000 0.000000 140.664815 1267.415071 3108.220978 192.534445 347.071071 900.049457 118.989698 592.674782
-48.000000 -72.000000 0.000000 140.696387 1228.646675 3007.015185 195.782171 342.154365 923.469217 119.996578 599.432002
-47.000000 -72.000000 0.000000 140.745540 1189.936085 2906.837169 199.035489 337.302826 946.996189 121.012569 606.194316
-46.000000 -72.000000 0.000000 140.815893 1147.169556 2826.331782 202.386315 332.442508 971.161724 122.052355 613.183943
-45.000000 -72.000000 0.000000 140.901096 1106.238703 2724.874385 205.624675 327.656031 994.743897 123.079118 619.877619
-44.000000 -72.000000 0.000000 141.003938 1065.345525 2624.967552 208.867461 322.942786 1018.410408 124.114179 626.575814
-43.000000 -72.000000 0.000000 141.263476 1035.495867 2424.005628 211.785920 317.489590 1079.190232 125.165527 634.458476
-42.000000 -72.000000 0.000000 141.233747 1010.179363 2341.672572 215.553133 313.153637 1104.873729 126.208755 643.172548
-41.000000 -72.000000 0.000000 141.219456 984.877204 2259.688121 219.324427 308.857150 1130.875120 127.261008 651.888110
-40.000000 -72.000000 0.000000 141.220606 959.590524 2178.091641 223.099595 304.601797 1157.172976 128.322063 660.605102
-39.000000 -72.000000 0.000000 141.237199 934.320580 2096.928424 226.878443 300.389327 1183.747537 129.391704 669.323469
-38.000000 -72.000000 0.000000 141.269229 909.068768 2016.250791 230.660791 296.221570 1210.580583 130.469719 678.043158
-37.000000 -72.000000 0.000000 141.316684 883.836641 1936.119446 234.446469 292.100438 1237.655300 131.555903 686.764118
-36.000000 -72.000000 0.000000 141.379549 858.625937 1856.605125 238.235318 288.027935 1264.956171 132.650055 695.486301
-35.000000 -72.000000 0.000000 141.408343 842.702239 1792.590717 242.366920 284.264510 1289.837838 133.682117 708.418496
-34.000000 -72.000000 0.000000 141.006501 818.827880 1584.982379 246.993854 281.391409 1325.240357 134.213255 721.506640
-33.000000 -72.000000 0.000000 140.822950 805.937094 1540.093726 251.978391 277.318520 1334.858282 135.441957 730.705465
-32.000000 -72.000000 0.000000 140.656492 793.049095 1495.348632 256.966480 273.273544 1345.057731 136.683657 739.940502
-31.000000 -72.000000 0.000000 140.507186 780.164020 1450.760380 261.957917 269.257737 1355.825581 137.938005 749.210413
-30.000000 -72.000000 0.000000 140.375088 767.282016 1406.343887 266.952517 265.272426 1367.148402 139.204658 758.513919
-29.000000 -72.000000 0.000000 140.260245 754.403241 1362.115958 271.950103 261.319005 1379.012523 140.483284 767.849798
-28.000000 -72.000000 0.000000 140.162701 741.527864 1318.095573 276.950514 257.398944 1391.404099 141.773559 777.216885
-27.000000 -72.000000 0.000000 140.352119 727.063775 1270.449548 281.973566 254.014763 1426.012765 143.007662 795.699143
-26.000000 -72.000000 0.000000 140.323976 713.789290 1221.542428 286.921983 250.627487 1442.557389 144.149253 809.618223
-25.000000 -72.000000 0.000000 140.311357 700.525436 1172.640469 291.873744 247.268799 1459.768178 145.302208 823.566345
-24.000000 -72.000000 0.000000 140.314265 687.272827 1123.744345 296.828682 243.939881 1477.621856 146.466257 837.542058
-23.000000 -72.000000 0.000000 140.332699 674.032128 1074.854851 301.786641 240.641967 1496.095405 147.641139 851.544004
-22.000000 -72.000000 0.000000 140.224221 668.722223 1047.675776 308.125166 237.045589 1513.400152 149.354851 860.639310
-21.000000 -72.000000 0.000000 140.129763 661.029039 1007.340793 314.701737 234.334286 1516.878026 150.564976 880.170995
-20.000000 -72.000000 0.000000 140.050957 653.341067 967.016379 321.285000 231.648310 1521.899956 151.787543 899.741044
-19.000000 -72.000000 0.000000 139.987828 645.658494 926.703915 327.874552 228.988552 1528.450722 153.022253 919.347006
-18.000000 -72.000000 0.000000 139.940398 637.981515 886.405030 334.470021 226.355935 1536.510770 154.268815 938.986632
-17.000000 -72.000000 0.000000 139.908682 630.310334 846.121665 341.071064 223.751419 1546.056495 155.526944 958.657853
-16.000000 -72.000000 0.000000 139.536824 626.852092 803.187163 350.662211 221.474497 1558.203415 156.759825 983.149143
-15.000000 -72.000000 0.000000 139.716769 614.197334 784.319606 356.113411 217.895584 1550.047631 157.971720 998.458474
-14.000000 -72.000000 0.000000 139.592308 611.169070 764.574949 364.967089 215.324076 1537.398649 159.671901 1013.403988
-13.000000 -72.000000 0.000000 139.485234 608.142690 744.837163 373.827926 212.774628 1525.161220 161.388787 1028.580047
-12.000000 -72.000000 0.000000 139.395586 605.118224 725.106811 382.695425 210.248043 1513.345329 163.121852 1043.976595
-11.000000 -72.000000 0.000000 139.323399 602.095700 705.384515 391.569132 207.745155 1501.960924 164.870585 1059.584023
-10.000000 -72.000000 0.000000 139.268699 599.075147 685.670973 400.448636 205.266830 1491.017889 166.634493 1075.393149
-9.000000 -72.000000 0.000000 139.231507 596.056596 665.966959 409.333558 202.813969 1480.526011 168.413099 1091.395206
-8.000000 -72.000000 0.000000 139.184486 594.617752 645.407250 424.698228 201.349785 1434.317952 169.439943 1091.525061
-7.000000 -72.000000 0.000000 139.281479 591.413024 622.896004 434.364137 199.435373 1427.206922 170.945804 1131.543748
-6.000000 -72.000000 0.000000 139.420730 586.724432 595.563735 443.112950 197.552239 1411.086401 172.251275 1184.221417
-5.000000 -72.000000 0.000000 139.608302 580.881085 586.826534 446.171060 193.477269 1380.216644 174.895173 1208.844981
-4.000000 -72.000000 0.000000 139.408196 583.136245 576.245593 461.644290 191.814927 1307.259502 176.730608 1233.720581
-3.000000 -72.000000 0.000000 139.256952 583.066617 561.283206 475.143461 189.912988 1264.184596 178.405575 1254.280027
-2.000000 -72.000000 0.000000 139.012506 584.204116 540.608561 488.547917 188.503178 1283.073338 180.088780 1280.644422
-1.000000 -72.000000 0.000000 139.025714 583.670539 527.468974 500.999088 186.374919 1269.442761 182.095017 1298.498477
0.000000 -72.000000 0.000000 139.057719 583.139050 514.332672 513.453880 184.264581 1256.271746 184.121329 1316.642534
1.000000 -72.000000 0.000000 139.108509 582.609656 501.199913 525.912038 182.172789 1243.574896 186.167062 1335.064768
2.000000 -72.000000 0.000000 139.178064 582.082362 488.070984 538.373326 180.100187 1231.366877 188.231581 1353.753823
3.000000 -72.000000 0.000000 139.266354 581.557174 474.946202 550.837533 178.047447 1219.662369 190.314276 1372.698802
4.000000 -72.000000 0.000000 139.373345 581.034097 461.825920 563.304465 176.015262 1208.476002 192.414556 1391.889253
5.000000 -72.000000 0.000000 139.601149 585.395230 451.837393 590.870611 174.964103 1203.423695 194.556583 1408.215078
6.000000 -72.000000 0.000000 139.562385 587.534137 441.199421 608.921495 173.348580 1180.355098 196.532198 1419.906538
7.000000 -72.000000 0.000000 139.540487 589.675858 430.567870 626.983873 171.749274 1157.500060 198.527621 1432.449946
8.000000 -72.000000 0.000000 139.261841 588.319357 414.433341 644.471366 169.703319 1102.512645 199.563330 1445.586881
9.000000 -72.000000 0.000000 139.213567 592.846385 406.415231 662.733212 167.927797 1087.491475 202.375278 1450.414160
10.000000 -72.000000 0.000000 139.184768 597.374399 398.397771 681.000529 166.168105 1072.596474 205.213335 1455.707597
11.000000 -72.000000 0.000000 139.175457 601.903377 390.381001 699.272889 164.424752 1057.832972 208.076433 1461.462127
12.000000 -72.000000 0.000000 139.383198 605.084666 381.848702 703.980684 162.655094 1043.765570 211.063123 1487.798720
13.000000 -72.000000 0.000000 139.454312 610.092271 373.563577 735.143144 161.291156 1024.205146 213.398112 1496.532391
14.000000 -72.000000 0.000000 139.541558 615.103768 365.285822 766.310323 159.940018 1004.734014 215.758942 1506.524466
15.000000 -72.000000 0.000000 139.644905 620.119064 357.015951 797.481670 158.602010 985.357466 218.144772 1517.750093
16.000000 -72.000000 0.000000 139.764317 625.138066 348.754525 828.656713 157.277464 966.081194 220.554793 1530.182123
17.000000 -72.000000 0.000000 139.899753 630.160687 340.502159 859.835050 155.966725 946.911323 222.988220 1543.791411
18.000000 -72.000000 0.000000 140.051167 635.186840 332.259527 891.016336 154.670144 927.854446 225.444294 1558.547119
19.000000 -72.000000 0.000000 140.260050 644.720723 327.941890 931.802072 153.127398 916.350075 229.431565 1555.206756
20.000000 -72.000000 0.000000 140.300276 651.907094 321.152283 969.264448 151.755316 897.369606 232.102075 1543.252347
21.000000 -72.000000 0.000000 140.241506 662.116224 315.393979 1004.033022 150.422655 881.100743 235.210970 1528.780459
22.000000 -72.000000 0.000000 140.199033 672.330747 309.638345 1038.852717 149.102011 864.876683 238.348061 1514.842600
23.000000 -72.000000 0.000000 140.172871 682.550420 303.885532 1073.718561 147.793706 848.699995 241.512251 1501.453643
24.000000 -72.000000 0.000000 140.163030 692.775014 298.135705 1108.626198 146.498071 832.573441 244.702488 1488.628397
25.000000 -72.000000 0.000000 140.169513 703.004316 292.389039 1143.571803 145.215445 816.499992 247.917766 1476.381553
26.000000 -72.000000 0.000000 140.192318 713.238123 286.645725 1178.551997 143.946176 800.482845 251.157124 1464.727621
27.000000 -72.000000 0.000000 140.231437 723.476244 280.905967 1213.563789 142.690620 784.525451 254.419642 1453.680860
28.000000 -72.000000 0.000000 140.286857 733.718497 275.169989 1248.604522 141.449142 768.631530 257.704440 1443.255212
29.000000 -72.000000 0.000000 140.358557 743.964713 269.438032 1283.671825 140.222116 752.805102 261.010677 1433.464229
30.000000 -72.000000 0.000000 141.029014 744.501641 263.475097 1388.342083 138.965229 752.143347 264.616217 1432.408552
31.000000 -72.000000 0.000000 140.938202 765.848844 259.434970 1471.118429 137.852465 741.792217 268.354399 1391.734881
32.000000 -72.000000 0.000000 140.558203 792.200747 257.125117 1555.975860 136.843262 730.016745 272.361637 1294.441809
33.000000 -72.000000 0.000000 140.627785 812.273702 252.815723 1633.978087 135.748419 721.022219 276.398249 1277.670208
34.000000 -72.000000 0.000000 140.713740 832.347163 248.508166 1712.230253 134.661446 712.031934 280.475645 1261.454498
35.000000 -72.000000 0.000000 140.816039 852.421094 244.202544 1790.699589 133.582538 703.046052 284.592071 1245.816385
36.000000 -72.000000 0.000000 140.934646 872.495461 239.898960 1869.358750 132.511889 694.064744 288.745859 1230.777886
37.000000 -72.000000 0.000000 141.069520 892.570236 235.597527 1948.184741 131.449703 685.088191 292.935418 1216.361242
38.000000 -72.000000 0.000000 141.220614 912.645392 231.298364 2027.158102 130.396186 676.116581 297.159235 1202.588817
39.000000 -72.000000 0.000000 141.387876 932.720904 227.001601 2106.262255 129.351550 667.150114 301.415872 1189.482988
40.000000 -72.000000 0.000000 141.571249 952.796749 222.707376 2185.483000 128.316012 658.188999 305.703956 1177.066022
41.000000 -72.000000 0.000000 141.625529 976.651486 218.513360 2236.109303 127.275930 648.952936 309.557405 1168.913046
42.000000 -72.000000 0.000000 140.964545 1015.841185 215.786333 2301.244777 126.122368 638.511648 313.437779 1096.811565
43.000000 -72.000000 0.000000 141.044985 1022.661158 211.331977 2473.716609 125.076518 627.042260 315.451813 1072.464814
44.000000 -72.000000 0.000000 140.972644 1070.414788 208.212093 2540.401894 124.038289 621.405755 321.302304 1050.974477
45.000000 -72.000000 0.000000 140.981026 1106.680916 205.021771 2658.572652 123.007900 614.729887 327.461014 1007.692109
46.000000 -72.000000 0.000000 140.865513 1146.591475 201.811387 2767.060368 121.983330 607.868936 332.057277 981.326602
47.000000 -72.000000 0.000000 140.767044 1186.583669 198.606196 2877.304503 120.967460 601.013234 336.722274 955.062808
48.000000 -72.000000 0.000000 140.685655 1226.649512 195.406453 2989.110721 119.960513 594.162962 341.453190 928.909353
49.000000 -72.000000 0.000000 140.621377 1266.782017 192.212430 3102.310136 118.962714 587.318310 346.247321 902.875826
50.000000 -72.000000 0.000000 140.574232 1306.975044 189.024417 3216.755670 117.974295 580.479476 351.102078 876.972908
51.000000 -72.000000 0.000000 140.495259 1367.796445 186.220147 3320.970950 117.036882 574.983673 356.604195 852.742940
52.000000 -72.000000 0.000000 140.524550 1424.553751 183.443738 3421.186667 116.110944 570.231471 363.066459 833.544384
53.000000 -72.000000 0.000000 140.456641 1472.830163 180.473386 3555.454951 115.170388 563.716020 367.806567 808.332552
54.000000 -72.000000 0.000000 140.425607 1539.145917 177.880391 3662.987439 114.317856 558.631188 373.334790 786.523545
55.000000 -72.000000 0.000000 140.416216 1605.668772 175.295934 3772.825521 113.476897 553.564246 378.951280 764.754075
56.000000 -72.000000 0.000000 140.428473 1672.374013 172.720398 3884.773638 112.647773 548.515690 384.652171 743.027617
57.000000 -72.000000 0.000000 140.566144 1764.886172 170.501947 4018.525433 111.948449 544.750314 391.389544 724.887261
58.000000 -72.000000 0.000000 140.632520 1852.525528 168.238136 4159.073046 111.227007 540.519559 397.365221 705.357826
59.000000 -72.000000 0.000000 140.723604 1940.503841 165.986794 4302.186592 110.519611 536.320946 403.442090 685.864249
60.000000 -72.000000 0.000000 141.287548 2087.418342 164.676333 4487.247206 110.225919 535.544445 412.609615 673.581789
61.000000 -72.000000 0.000000 141.579723 2190.192295 162.621511 4613.050700 109.590684 532.831723 420.874913 659.434829
62.000000 -72.000000 0.000000 141.745998 2282.099382 160.564089 4735.579062 109.001153 528.808689 426.179756 640.634132
63.000000 -72.000000 0.000000 142.603997 2482.122795 159.471505 4855.455111 108.921527 528.713446 436.142776 629.314739
-64.000000 -71.000000 0.000000 145.661476 2755.273033 4747.766878 159.016546 456.470305 603.810276 109.961362 535.470059
-63.000000 -71.000000 0.000000 144.828361 2551.165044 4606.577088 160.142702 446.460604 614.930731 110.066351 535.651412
-62.000000 -71.000000 0.000000 143.992130 2348.818112 4479.252323 161.268250 436.500052 626.229589 110.167450 535.831553
-61.000000 -71.000000 0.000000 143.153284 2148.297668 4366.832395 162.392865 426.597492 637.701399 110.264627 536.010512
-60.000000 -71.000000 0.000000 143.174543 2088.049434 4228.379978 164.664901 420.471384 654.337412 111.064087 539.988175
-59.000000 -71.000000 0.000000 142.985987 1993.193329 4085.031232 166.779971 413.777224 671.699044 111.706780 543.584775
-58.000000 -71.000000 0.000000 142.824043 1898.850592 3944.311270 168.909549 407.202718 689.096611 112.364637 547.222829
-57.000000 -71.000000 0.000000 142.608789 1791.623460 3835.753763 171.008500 400.000549 706.274206 113.000628 550.542291
-56.000000 -71.000000 0.000000 142.503354 1719.244707 3702.562326 173.430290 393.455868 724.154934 113.781747 554.740575
-55.000000 -71.000000 0.000000 142.420946 1647.218356 3571.142018 175.863666 387.015151 742.077642 114.575874 558.966256
-54.000000 -71.000000 0.000000 142.338764 1574.384272 3426.482781 178.301196 380.187382 760.979701 115.384292 563.095259
-53.000000 -71.000000 0.000000 142.260155 1495.602523 3343.947132 180.739544 373.044097 778.031339 116.205558 566.930120
-52.000000 -71.000000 0.000000 142.347741 1433.611404 3262.040645 183.586401 368.504186 806.091029 117.093510 573.351829
-51.000000 -71.000000 0.000000 142.494414 1353.676891 3185.635323 186.100899 362.824816 829.627534 117.974603 578.357917
-50.000000 -71.000000 0.000000 142.485714 1314.917172 3081.804920 189.324617 357.810799 852.990947 118.954828 585.094133
-49.000000 -71.000000 0.000000 142.494387 1276.211879 2978.796744 192.554921 352.856338 876.473208 119.944687 591.836044
-48.000000 -71.000000 0.000000 142.525558 1235.613377 2881.521319 195.801126 347.905443 900.151962 120.947742 598.597150
-47.000000 -71.000000 0.000000 142.569649 1194.760254 2776.734048 199.020387 343.009952 923.702165 121.950005 605.273380
-46.000000 -71.000000 0.000000 142.631216 1153.947421 2673.212299 202.244829 338.181271 947.344623 122.961049 611.954617
-45.000000 -71.000000 0.000000 142.597046 1135.986442 2446.703444 205.485130 333.468945 980.701466 123.996932 618.574192
-44.000000 -71.000000 0.000000 142.622421 1099.805331 2389.248874 208.780907 327.712662 1001.343216 125.080549 624.399442
-43.000000 -71.000000 0.000000 142.602625 1057.919571 2369.408417 211.998161 321.453295 1022.361039 126.133226 629.742005
-42.000000 -71.000000 0.000000 142.849547 1011.590785 2299.718196 215.291006 316.956366 1062.980516 127.191369 637.798888
-41.000000 -71.000000 0.000000 142.837814 987.336735 2214.034525 219.207638 312.792034 1089.639657 128.265824 646.868619
-40.000000 -71.000000 0.000000 142.841203 963.089467 2128.819309 223.127720 308.665049 1116.599752 129.348726 655.940546
-39.000000 -71.000000 0.000000 142.859712 938.849505 2044.131135 227.051072 304.576928 1143.839520 130.439864 665.014580
-38.000000 -71.000000 0.000000 142.877214 913.523139 1954.549537 230.562735 300.441806 1168.825462 131.433253 673.627372
-37.000000 -71.000000 0.000000 142.920899 888.329220 1873.666983 234.338687 296.344090 1196.162299 132.511849 682.352041
-36.000000 -71.000000 0.000000 142.979824 863.158843 1793.355753 238.118121 292.294951 1223.721254 133.598480 691.077847
-35.000000 -71.000000 0.000000 142.896828 833.465464 1604.124786 241.655452 288.641517 1265.601346 134.137119 704.649791
-34.000000 -71.000000 0.000000 142.694529 820.582674 1558.893939 246.622811 284.557510 1274.708681 135.344054 713.854138
-33.000000 -71.000000 0.000000 142.509049 807.702874 1513.784527 251.594477 280.500373 1284.432449 136.564387 723.095400
-32.000000 -71.000000 0.000000 142.340453 794.826210 1468.807742 256.570200 276.471288 1294.758761 137.797762 732.372181
-31.000000 -71.000000 0.000000 142.188802 781.952837 1423.976148 261.549749 272.471501 1305.673321 139.043832 741.683147
-30.000000 -71.000000 0.000000 142.054150 769.082921 1379.303905 266.532908 268.502320 1317.161507 140.302259 751.027027
-29.000000 -71.000000 0.000000 141.936546 756.216637 1334.807011 271.519480 264.565123 1329.208444 141.572713 760.402607
-28.000000 -71.000000 0.000000 141.836031 743.354175 1290.503605 276.509279 260.661359 1341.799083 142.854873 769.808730
-27.000000 -71.000000 0.000000 141.752643 730.495736 1246.414318 281.502135 256.792553 1354.918267 144.148427 779.244289
-26.000000 -71.000000 0.000000 141.686411 717.641537 1202.562703 286.497886 252.960309 1368.550796 145.453072 788.708228
-25.000000 -71.000000 0.000000 141.800302 703.768832 1160.690070 291.999377 250.147704 1373.258618 146.398401 813.478954
-24.000000 -71.000000 0.000000 141.802643 690.532387 1111.743046 296.941700 246.832025 1391.438570 147.555794 827.501344
-23.000000 -71.000000 0.000000 141.820347 677.308426 1062.798043 301.887456 243.547343 1410.267795 148.724044 841.548725
-22.000000 -71.000000 0.000000 141.747541 670.678345 1035.943452 307.791227 239.511907 1440.322794 150.604801 844.185150
-21.000000 -71.000000 0.000000 141.652120 662.995626 995.597442 314.348385 236.815011 1443.886965 151.806758 863.776623
-20.000000 -71.000000 0.000000 141.572181 655.318349 955.261200 320.913038 234.143505 1449.072458 153.021184 883.404520
-19.000000 -71.000000 0.000000 141.507749 647.646708 914.936017 327.484733 231.498267 1455.861948 154.247787 903.066468
-18.000000 -71.000000 0.000000 141.458847 639.980906 874.623425 334.063057 228.880208 1464.233123 155.486276 922.760289
-17.000000 -71.000000 0.000000 141.452576 632.008118 842.906123 340.790532 226.214049 1465.764918 156.751822 944.562025
-16.000000 -71.000000 0.000000 141.452875 623.652108 806.045833 347.327455 223.508422 1472.475466 158.032788 963.541088
-15.000000 -71.000000 0.000000 141.359244 614.534819 782.950009 354.514661 219.990597 1460.979454 159.254746 983.293282
-14.000000 -71.000000 0.000000 141.220202 611.682749 763.036003 363.785733 217.448102 1449.880259 160.948357 998.417387
-13.000000 -71.000000 0.000000 141.098873 608.831264 743.127154 373.062685 214.926256 1439.175204 162.658744 1013.772645
-12.000000 -71.000000 0.000000 140.986574 606.099530 720.475594 381.731108 212.399453 1449.711826 164.482031 1025.093152
-11.000000 -71.000000 0.000000 140.912591 603.080770 700.719519 390.583921 209.908611 1438.270269 166.221384 1040.869542
-10.000000 -71.000000 0.000000 140.855897 600.064017 680.970299 399.443472 207.442365 1427.288881 167.975986 1056.846152
-9.000000 -71.000000 0.000000 140.816512 597.049300 661.228547 408.309322 205.001603 1416.778361 169.745364 1073.014037
-8.000000 -71.000000 0.000000 140.794452 594.036651 641.494953 417.181070 202.587246 1406.749266 171.529060 1089.364682
-7.000000 -71.000000 0.000000 140.698307 593.407819 620.444781 434.452274 201.420208 1352.591764 172.344799 1088.252982
-6.000000 -71.000000 0.000000 140.846732 588.812536 593.360923 443.377113 199.585174 1337.680064 173.637530 1143.871245
-5.000000 -71.000000 0.000000 141.007309 584.678335 590.175163 447.119321 195.409087 1270.095001 176.644566 1171.408165
-4.000000 -71.000000 0.000000 140.840734 584.606566 575.240219 460.548683 193.498940 1226.407792 178.293526 1191.264319
-3.000000 -71.000000 0.000000 140.628736 585.373030 551.293478 473.536817 192.282882 1266.637249 179.873694 1220.030603
-2.000000 -71.000000 0.000000 140.624861 584.837662 538.168653 485.984171 190.148325 1252.359754 181.847102 1237.668519
-1.000000 -71.000000 0.000000 140.639574 584.304374 525.047784 498.435446 188.031188 1238.533823 183.841327 1255.616644
0.000000 -71.000000 0.000000 140.672869 583.773174 511.931176 510.890356 185.932066 1225.174744 185.855698 1273.861868
1.000000 -71.000000 0.000000 140.724732 583.244067 498.819165 523.348642 183.851576 1212.297950 187.889569 1292.391608
2.000000 -71.000000 0.000000 140.795142 582.717057 485.712122 535.810068 181.790358 1199.918968 189.942312 1311.193800
3.000000 -71.000000 0.000000 140.884073 582.192152 472.610462 548.274419 179.749075 1188.053359 192.013322 1330.256893
4.000000 -71.000000 0.000000 140.991489 581.669357 459.514644 560.741502 177.728414 1176.716653 194.102014 1349.569831
5.000000 -71.000000 0.000000 141.133402 586.492053 450.456843 587.106546 176.509195 1170.184418 196.457681 1365.897344
6.000000 -71.000000 0.000000 141.094963 588.629767 439.840610 605.129627 174.904419 1147.016537 198.420404 1377.779078
7.000000 -71.000000 0.000000 140.978508 584.477496 421.117731 621.172811 172.899472 1095.489168 198.948317 1393.115582
8.000000 -71.000000 0.000000 140.912150 589.000996 413.101269 639.465863 171.118360 1080.269829 201.719149 1397.398179
9.000000 -71.000000 0.000000 140.865019 593.525543 405.085512 657.762846 169.352663 1065.171912 204.517301 1402.168280
10.000000 -71.000000 0.000000 140.837136 598.051113 397.070501 676.063441 167.602867 1050.200652 207.341667 1407.420928
11.000000 -71.000000 0.000000 140.828511 602.577683 389.056284 694.367361 165.869477 1035.361546 210.191190 1413.150741
12.000000 -71.000000 0.000000 140.839148 607.105231 381.042909 712.674351 164.153012 1020.660357 213.064861 1419.351942
13.000000 -71.000000 0.000000 140.994343 611.642780 372.594712 726.837973 162.616291 1004.712911 215.695577 1428.309193
14.000000 -71.000000 0.000000 141.083620 616.645719 364.337163 757.973274 161.274044 985.138995 218.042096 1438.434785
15.000000 -71.000000 0.000000 141.188819 621.652585 356.088457 789.115303 159.944965 965.657437 220.413665 1449.849894
16.000000 -71.000000 0.000000 141.309905 626.663283 347.849222 820.263294 158.629385 946.273942 222.809484 1462.524327
17.000000 -71.000000 0.000000 141.446837 631.677723 339.620148 851.416592 157.327643 926.994661 225.228778 1476.425651
18.000000 -71.000000 0.000000 141.762717 637.944483 333.735096 882.980165 155.593737 918.012184 229.139812 1479.903794
19.000000 -71.000000 0.000000 141.891177 643.793096 326.646331 922.045719 154.234240 899.988926 231.690830 1471.765491
20.000000 -71.000000 0.000000 141.817250 653.985482 320.897110 956.934850 152.897284 883.618900 234.756689 1456.418023
21.000000 -71.000000 0.000000 141.759425 664.183841 315.150843 991.869057 151.572073 867.289746 237.851921 1441.613603
22.000000 -71.000000 0.000000 141.717723 674.387902 309.407697 1026.843740 150.258919 851.003816 240.975394 1427.369128
23.000000 -71.000000 0.000000 141.692159 684.597409 303.667847 1061.854899 148.958140 834.763639 244.126025 1413.701525
24.000000 -71.000000 0.000000 141.682740 694.812123 297.931484 1096.899041 147.670063 818.571939 247.302775 1400.627681
25.000000 -71.000000 0.000000 141.689471 705.031817 292.198814 1131.973104 146.395023 802.431651 250.504651 1388.164372
26.000000 -71.000000 0.000000 141.712348 715.256278 286.470058 1167.074389 145.133365 786.345939 253.730701 1376.328185
27.000000 -71.000000 0.000000 141.751364 725.485304 280.745456 1202.200512 143.885439 770.318224 256.980015 1365.135432
28.000000 -71.000000 0.000000 141.880582 732.644207 275.502568 1258.359257 141.997728 777.211685 261.260495 1379.909109
29.000000 -71.000000 0.000000 141.964845 741.856321 269.819904 1289.907167 140.546733 765.907304 264.906443 1370.992270
30.000000 -71.000000 0.000000 141.839191 767.111749 265.190806 1377.615687 140.113919 741.026979 267.531790 1341.447188
31.000000 -71.000000 0.000000 142.219515 773.055439 260.684242 1411.945444 138.924310 733.157676 272.080951 1279.447305
32.000000 -71.000000 0.000000 142.278195 793.120149 256.379629 1489.944566 137.829333 724.149531 276.046465 1261.822593
33.000000 -71.000000 0.000000 142.353070 813.185783 252.076991 1568.216892 136.742106 715.145266 280.054856 1244.737655
34.000000 -71.000000 0.000000 142.444114 833.252274 247.776430 1646.723463 135.662814 706.145028 284.104308 1228.215018
35.000000 -71.000000 0.000000 142.551297 853.319563 243.478057 1725.432305 134.591649 697.148974 288.193090 1212.277673
36.000000 -71.000000 0.000000 142.674581 873.387593 239.181989 1804.316949 133.528806 688.157268 292.319553 1196.949000
37.000000 -71.000000 0.000000 142.813925 893.456315 234.888354 1883.355303 132.474486 679.170082 296.482123 1182.252673
38.000000 -71.000000 0.000000 142.969283 913.525684 230.597286 1962.528796 131.428893 670.187598 300.679301 1168.212560
39.000000 -71.000000 0.000000 143.140602 933.595657 226.308933 2041.821709 130.392237 661.210008 304.909656 1154.852593
40.000000 -71.000000 0.000000 143.171110 958.156926 222.589908 2133.101098 129.352806 652.567888 309.357950 1125.667557
41.000000 -71.000000 0.000000 142.719164 990.105320 219.204764 2175.456160 128.192971 642.352576 312.942937 1081.570995
42.000000 -71.000000 0.000000 142.675290 1018.187238 215.558231 2229.654013 127.045931 635.260560 318.083074 1058.579398
43.000000 -71.000000 0.000000 142.648498 1046.272016 211.913949 2284.910070 125.907866 628.170281 323.267795 1035.793902
44.000000 -71.000000 0.000000 142.689780 1072.159580 208.069723 2448.754015 124.948975 618.803312 326.237565 1012.787152
45.000000 -71.000000 0.000000 142.638792 1119.937447 204.955881 2518.283357 123.925664 613.164664 332.107293 991.319927
46.000000 -71.000000 0.000000 142.637293 1157.457776 201.808107 2610.565843 122.909852 606.816225 337.788477 956.135684
47.000000 -71.000000 0.000000 142.544774 1197.225637 198.613065 2721.827897 121.901375 599.969399 342.431633 929.696050
48.000000 -71.000000 0.000000 142.469129 1237.080992 195.423803 2834.657610 120.901874 593.128217 347.140212 903.359615
49.000000 -71.000000 0.000000 142.410385 1277.015648 192.240608 2948.875041 119.911573 586.292877 351.911588 877.135678
50.000000 -71.000000 0.000000 142.368564 1317.022393 189.063788 3064.325020 118.930703 579.463586 356.743242 851.034636
51.000000 -71.000000 0.000000 142.395927 1379.520070 186.366647 3167.530117 118.002811 575.214181 363.323760 832.195356
52.000000 -71.000000 0.000000 142.430516 1436.127301 183.599431 3268.814047 117.084358 570.469242 369.761689 812.811517
53.000000 -71.000000 0.000000 142.384999 1494.652775 180.734236 3361.182280 116.172307 564.538468 374.934852 790.199965
54.000000 -71.000000 0.000000 142.381154 1562.072527 178.193933 3489.372471 115.339014 559.660452 380.590201 768.750940
55.000000 -71.000000 0.000000 142.376550 1628.169017 175.620108 3600.870880 114.505045 554.607769 386.176130 746.900609
56.000000 -71.000000 0.000000 142.556484 1714.996359 173.335058 3706.278981 113.784075 551.011486 393.564664 728.856027
57.000000 -71.000000 0.000000 142.602119 1801.651387 171.070022 3846.998177 113.055563 546.764721 399.395797 709.253640
58.000000 -71.000000 0.000000 142.799519 1905.968385 169.028811 3994.059480 112.468930 543.082905 405.652277 689.899438
59.000000 -71.000000 0.000000 143.045005 2007.730196 166.959582 4117.017439 111.811934 540.319280 413.654393 675.602803
60.000000 -71.000000 0.000000 143.314031 2109.702348 164.900735 4242.353929 111.167623 537.583400 421.765444 661.348733
61.000000 -71.000000 0.000000 143.632849 2205.703005 162.889671 4365.339463 110.535817 535.222403 430.449415 648.109837
62.000000 -71.000000 0.000000 143.957103 2340.527777 161.151361 4491.285763 110.114856 532.129785 436.547987 630.704556
63.000000 -71.000000 0.000000 144.804973 2541.493578 160.049313 4620.598987 110.028086 532.019042 446.477207 619.371962
64.000000 -71.000000 0.000000 145.649523 2744.323884 158.946704 4764.130463 109.937334 531.907417 456.456187 608.215939
-65.000000 -70.000000 0.000000 148.676467 3023.667898 4699.251112 158.437854 476.829126 582.975804 110.943710 538.524000
-64.000000 -70.000000 0.000000 147.858195 2816.820366 4534.462782 159.573286 466.813486 593.919876 111.060030 538.722735
-63.000000 -70.000000 0.000000 147.035974 2611.761321 4382.686884 160.708664 456.838500 605.050475 111.172428 538.920203
-62.000000 -70.000000 0.000000 146.210261 2408.557839 4245.149314 161.843648 446.912183 616.361765 111.280861 539.116419
-61.000000 -70.000000 0.000000 145.381539 2207.298502 4123.094008 162.977906 437.043218 627.848149 111.385292 539.311409
-60.000000 -70.000000 0.000000 145.243155 2123.961162 4000.704127 165.032016 429.108520 640.943753 112.099898 542.022108
-59.000000 -70.000000 0.000000 145.054169 2030.241860 3854.845152 167.139626 422.468297 658.333747 112.738696 545.613198
-58.000000 -70.000000 0.000000 144.891413 1937.136475 3711.584175 169.261900 415.946941 675.758928 113.392564 549.245662
-57.000000 -70.000000 0.000000 144.643427 1818.829062 3620.888531 171.355653 408.389062 693.031189 114.014764 552.429291
-56.000000 -70.000000 0.000000 144.534563 1747.182661 3486.108039 173.767318 401.876602 710.978948 114.790074 556.614203
-55.000000 -70.000000 0.000000 144.426221 1672.550378 3366.001954 176.173246 395.194199 727.998849 115.580522 560.581319
-54.000000 -70.000000 0.000000 144.322997 1593.929116 3279.714416 178.597827 387.996801 745.087794 116.385236 564.397080
-53.000000 -70.000000 0.000000 144.239044 1515.470213 3195.759232 181.027194 380.880938 762.246024 117.199344 568.220573
-52.000000 -70.000000 0.000000 144.174395 1437.200260 3114.325033 183.461159 373.851268 779.468966 118.022649 572.051641
-51.000000 -70.000000 0.000000 144.127810 1350.921317 3050.979158 185.963809 366.581783 799.490399 118.860296 576.146943
-50.000000 -70.000000 0.000000 144.329484 1324.445701 2944.684070 189.298829 363.525607 829.174721 119.914542 584.086635
-49.000000 -70.000000 0.000000 144.333424 1283.671932 2836.996461 192.496303 358.532667 852.686731 120.891276 590.743696
-48.000000 -70.000000 0.000000 144.354644 1242.940781 2730.322093 195.699847 353.600897 876.300528 121.877282 597.406314
-47.000000 -70.000000 0.000000 144.393135 1202.256577 2624.784505 198.909167 348.732892 900.008101 122.872338 604.074305
-46.000000 -70.000000 0.000000 144.373589 1176.168482 2431.074873 202.130837 344.363998 928.673869 123.884515 610.649445
-45.000000 -70.000000 0.000000 144.377146 1139.997417 2371.668858 205.416885 338.582850 949.302734 124.951296 616.478657
-44.000000 -70.000000 0.000000 144.398295 1103.846489 2313.374269 208.705096 332.847486 970.113144 126.027102 622.308854
-43.000000 -70.000000 0.000000 144.381099 1061.829035 2285.411515 211.908953 326.653880 990.416225 127.069714 627.666536
-42.000000 -70.000000 0.000000 144.402007 1022.468244 2220.962139 215.139926 320.854824 1009.955664 128.131882 633.219291
-41.000000 -70.000000 0.000000 144.439806 989.116933 2140.546408 218.945782 316.660596 1042.398485 129.235028 641.397079
-40.000000 -70.000000 0.000000 144.440190 964.875212 2054.681716 222.855627 312.558984 1069.608144 130.310134 650.473554
-39.000000 -70.000000 0.000000 144.455526 940.641070 1969.307658 226.769101 308.496419 1097.097070 131.393544 659.552029
-38.000000 -70.000000 0.000000 144.485811 916.415107 1884.490919 230.686018 304.474465 1124.844788 132.485055 668.632421
-37.000000 -70.000000 0.000000 144.531035 892.197990 1800.310270 234.606207 300.494752 1152.832612 133.584469 677.714653
-36.000000 -70.000000 0.000000 144.591183 867.990460 1716.859279 238.529505 296.558980 1181.043472 134.691591 686.798653
-35.000000 -70.000000 0.000000 144.368173 827.956524 1588.841917 240.460365 292.151590 1182.929881 134.408967 702.346048
-34.000000 -70.000000 0.000000 144.382812 822.407624 1533.343126 246.296144 287.732668 1224.193351 136.480117 706.253950
-33.000000 -70.000000 0.000000 144.195447 809.539877 1488.021561 251.254025 283.691059 1234.031491 137.692172 715.537876
-32.000000 -70.000000 0.000000 144.024765 796.675649 1442.821712 256.216503 279.677631 1244.494725 138.917308 724.856598
-31.000000 -70.000000 0.000000 143.870824 783.815112 1397.755388 261.183316 275.693614 1255.567425 140.155184 734.208792
-30.000000 -70.000000 0.000000 143.733679 770.958452 1352.835931 266.154221 271.740302 1267.233616 141.405463 743.593193
-29.000000 -70.000000 0.000000 143.613377 758.105865 1308.078473 271.128993 267.819055 1279.477063 142.667821 753.008599
-28.000000 -70.000000 0.000000 143.509962 745.257563 1263.500229 276.107423 263.931302 1292.281360 143.941939 762.453860
-27.000000 -70.000000 0.000000 143.423469 732.413771 1219.120859 281.089316 260.078545 1305.630005 145.227508 771.927880
-26.000000 -70.000000 0.000000 143.353928 719.574730 1174.962898 286.074492 256.262362 1319.506479 146.524226 781.429614
-25.000000 -70.000000 0.000000 143.301366 706.740699 1131.052279 291.062782 252.484413 1333.894307 147.831801 790.958063
-24.000000 -70.000000 0.000000 143.265800 693.911957 1087.418966 296.054029 248.746438 1348.777127 149.149946 800.512272
-23.000000 -70.000000 0.000000 143.308095 680.608167 1051.828696 302.036527 246.458162 1324.692995 149.811112 831.639624
-22.000000 -70.000000 0.000000 143.340282 667.415070 1002.876903 306.972972 243.218705 1344.572883 150.983424 845.754608
-21.000000 -70.000000 0.000000 143.174567 664.984339 984.334134 314.047734 239.303888 1370.937828 153.053867 847.481033
-20.000000 -70.000000 0.000000 143.093519 657.317951 944.006287 320.592657 236.646638 1376.304050 154.260243 867.166721
-19.000000 -70.000000 0.000000 143.050543 649.768431 904.831312 327.205518 234.113212 1394.701598 155.482208 886.952340
-18.000000 -70.000000 0.000000 143.017090 641.410155 867.993874 333.723198 231.369540 1399.304850 156.731602 905.879932
-17.000000 -70.000000 0.000000 143.000088 633.055205 831.160843 340.244505 228.651923 1405.121299 157.992581 924.852184
-16.000000 -70.000000 0.000000 142.999544 624.703711 794.332833 346.769235 225.961301 1412.135953 159.264870 943.866401
-15.000000 -70.000000 0.000000 142.979183 615.042784 776.572383 352.982278 222.045953 1398.492343 160.677105 961.258498
-14.000000 -70.000000 0.000000 142.839009 612.192987 756.627366 362.232244 219.516508 1387.342438 162.360406 976.532139
-13.000000 -70.000000 0.000000 142.716344 609.343795 736.685873 371.489168 217.007821 1376.603773 164.060553 992.037416
-12.000000 -70.000000 0.000000 142.611234 606.495217 716.748200 380.752542 214.520619 1366.286045 165.777028 1007.763637
-11.000000 -70.000000 0.000000 142.523718 603.647263 696.814672 390.021906 212.055658 1356.398861 167.509329 1023.700619
-10.000000 -70.000000 0.000000 142.453829 600.799940 676.885658 399.296842 209.613723 1346.951701 169.256969 1039.838672
-9.000000 -70.000000 0.000000 142.401592 597.953259 656.961567 408.576972 207.195627 1337.953885 171.019479 1056.168579
-8.000000 -70.000000 0.000000 142.367027 595.107227 637.042861 417.861950 204.802217 1329.414539 172.796404 1072.681578
-7.000000 -70.000000 0.000000 142.350146 592.261855 617.130063 427.151459 202.434366 1321.342550 174.587303 1089.369343
-6.000000 -70.000000 0.000000 142.272770 590.901493 591.367705 443.731992 201.622077 1264.367458 175.028809 1103.729545
-5.000000 -70.000000 0.000000 142.299062 587.084089 575.159169 446.251906 198.221749 1266.514124 177.793365 1142.568789
-4.000000 -70.000000 0.000000 142.260127 586.544871 562.045809 458.686119 196.064768 1251.157191 179.711038 1159.616984
-3.000000 -70.000000 0.000000 142.239558 586.007721 548.936780 471.125175 193.924182 1236.226780 181.650974 1177.013495
-2.000000 -70.000000 0.000000 142.237366 585.472645 535.832402 483.568700 191.800540 1221.738528 183.612465 1194.743107
-1.000000 -70.000000 0.000000 142.253550 584.939648 522.733023 496.016359 189.694409 1207.708348 185.594830 1212.791211
0.000000 -70.000000 0.000000 142.288105 584.408737 509.639030 508.467847 187.606381 1194.152385 187.597406 1231.143801
1.000000 -70.000000 0.000000 142.341016 583.879917 496.550848 520.922890 185.537067 1181.086970 189.619552 1249.787463
2.000000 -70.000000 0.000000 142.412264 583.353194 483.468950 533.381239 183.487098 1168.528555 191.660650 1268.709364
3.000000 -70.000000 0.000000 142.501820 582.828572 470.393859 545.842667 181.457132 1156.493659 193.720100 1287.897242
4.000000 -70.000000 0.000000 142.609652 582.306059 457.326160 558.306969 179.447848 1144.998789 195.797323 1307.339385
5.000000 -70.000000 0.000000 142.665665 587.590134 449.164516 583.477562 178.061480 1137.040428 198.366906 1323.673498
6.000000 -70.000000 0.000000 142.627545 589.726654 438.572290 601.468449 176.467326 1113.769319 200.316903 1335.756686
7.000000 -70.000000 0.000000 142.627567 585.168212 419.861883 616.410495 174.311029 1073.384463 201.124813 1345.016992
8.000000 -70.000000 0.000000 142.562547 589.689150 411.849224 634.733197 172.539570 1058.085683 203.881958 1349.220429
9.000000 -70.000000 0.000000 142.516533 594.211172 403.837422 653.058195 170.783597 1042.908592 206.666506 1353.929241
10.000000 -70.000000 0.000000 142.489544 598.734255 395.826529 671.385302 169.043594 1027.858580 209.477364 1359.138176
11.000000 -70.000000 0.000000 142.481590 603.258374 387.816602 689.714349 167.320057 1012.941312 212.313486 1364.841507
12.000000 -70.000000 0.000000 142.492675 607.783506 379.807702 708.045185 165.613502 998.162740 215.173874 1371.033066
13.000000 -70.000000 0.000000 142.522795 612.309628 371.799895 726.377676 163.924458 983.529115 218.057572 1377.706269
14.000000 -70.000000 0.000000 142.625927 618.206970 363.440932 749.963040 162.614081 965.663426 220.333310 1370.378131
15.000000 -70.000000 0.000000 142.732938 623.205293 355.214716 781.062106 161.293833 946.074969 222.690823 1382.001090
16.000000 -70.000000 0.000000 142.855662 628.207575 346.999063 812.170487 159.987116 926.582151 225.072638 1394.941007
17.000000 -70.000000 0.000000 142.994057 633.213722 338.794741 843.287149 158.694263 907.191138 227.477990 1409.161601
18.000000 -70.000000 0.000000 143.284162 640.297153 333.672841 872.777175 156.789356 903.711260 231.798496 1399.071994
19.000000 -70.000000 0.000000 143.407146 645.904371 326.431926 910.250742 155.373560 886.384874 234.365231 1385.574840
20.000000 -70.000000 0.000000 143.334313 656.085395 320.695273 945.295506 154.043944 869.955902 237.417628 1369.829139
21.000000 -70.000000 0.000000 143.277414 666.272721 314.962034 980.374772 152.726112 853.566194 240.499418 1354.652217
22.000000 -70.000000 0.000000 143.236467 676.466063 309.232401 1015.484965 151.420373 837.218055 243.609484 1340.063399
23.000000 -70.000000 0.000000 143.211487 686.665153 303.506577 1050.622985 150.127042 820.913968 246.746758 1326.082095
24.000000 -70.000000 0.000000 143.202482 696.869740 297.784782 1085.786129 148.846443 804.656611 249.910214 1312.727717
25.000000 -70.000000 0.000000 143.209454 707.079585 292.067252 1120.972033 147.578907 788.448876 253.098872 1300.019584
26.000000 -70.000000 0.000000 143.434984 714.457467 286.039719 1166.392099 146.049315 788.422986 256.887306 1344.157116
27.000000 -70.000000 0.000000 143.487436 723.666898 280.361682 1197.754111 144.581701 776.971493 260.463067 1334.243641
28.000000 -70.000000 0.000000 143.557140 732.876898 274.687599 1229.304099 143.126857 765.569498 264.065995 1324.782947
29.000000 -70.000000 0.000000 143.473297 750.317161 269.004525 1300.690366 142.343758 742.032394 266.455588 1294.880781
30.000000 -70.000000 0.000000 143.590013 767.037102 264.530538 1346.658997 141.155902 734.284405 270.806505 1287.673080
31.000000 -70.000000 0.000000 143.936010 774.223221 259.956707 1345.937230 139.910376 727.324513 275.812330 1247.398851
32.000000 -70.000000 0.000000 144.000054 794.274170 255.659072 1424.232354 138.822902 718.306987 279.749867 1229.442456
33.000000 -70.000000 0.000000 144.080095 814.326720 251.363655 1502.781788 137.743240 709.293135 283.730505 1212.030667
34.000000 -70.000000 0.000000 144.176105 834.380755 247.070573 1581.547641 136.671575 700.283097 287.752455 1195.187286
35.000000 -70.000000 0.000000 144.288052 854.436171 242.779950 1660.499116 135.608097 691.277022 291.814008 1178.936676
36.000000 -70.000000 0.000000 144.415900 874.492873 238.491918 1739.610939 134.552999 682.275069 295.913533 1163.303678
37.000000 -70.000000 0.000000 144.559606 894.550774 234.206620 1818.862188 133.506481 673.277402 300.049475 1148.313517
38.000000 -70.000000 0.000000 144.719123 914.609795 229.924209 1898.235401 132.468746 664.284194 304.220348 1133.991687
39.000000 -70.000000 0.000000 144.765828 939.290192 226.360925 1984.414480 131.431544 656.307148 308.916764 1105.378500
40.000000 -70.000000 0.000000 144.855003 959.491858 222.254543 2062.850380 130.340674 647.747681 313.179100 1085.777024
41.000000 -70.000000 0.000000 144.426996 992.639536 218.999919 2103.625515 129.115650 639.138425 317.620150 1043.686515
42.000000 -70.000000 0.000000 144.386984 1020.702831 215.361730 2158.583512 127.976303 632.039953 322.739032 1020.509072
43.000000 -70.000000 0.000000 144.363854 1048.769976 211.726081 2214.595842 126.846003 624.943081 327.902533 997.537033
44.000000 -70.000000 0.000000 144.407698 1074.076426 207.956534 2357.952756 125.866787 616.218067 331.188249 974.692763
45.000000 -70.000000 0.000000 144.360079 1121.864622 204.848242 2428.679329 124.850797 610.576520 337.032009 953.113677
46.000000 -70.000000 0.000000 144.329960 1169.656230 201.741264 2500.964822 123.842673 604.935784 342.919613 931.672620
47.000000 -70.000000 0.000000 144.324851 1208.513674 198.642538 2567.102061 122.841952 598.953731 348.149284 904.694062
48.000000 -70.000000 0.000000 144.254809 1248.141573 195.464123 2681.041703 121.849837 592.121997 352.836138 878.175055
49.000000 -70.000000 0.000000 144.201464 1287.862145 192.292134 2796.354738 120.866971 585.296335 357.585364 851.760565
50.000000 -70.000000 0.000000 144.276968 1335.475339 189.298242 2914.084773 119.895460 580.211639 363.705774 831.603564
51.000000 -70.000000 0.000000 144.298651 1391.845207 186.536171 3014.865867 118.975236 575.470929 370.053566 811.888399
52.000000 -70.000000 0.000000 144.338398 1448.281330 183.778479 3117.297306 118.064193 570.733464 376.467852 792.315567
53.000000 -70.000000 0.000000 144.396193 1504.776252 181.025364 3221.221657 117.162547 565.999326 382.945292 772.895881
54.000000 -70.000000 0.000000 144.305162 1584.538278 178.450474 3304.541990 116.344199 560.327124 387.699322 749.005059
55.000000 -70.000000 0.000000 144.327237 1656.948347 175.898859 3407.506349 115.525308 555.452551 393.433406 727.867446
56.000000 -70.000000 0.000000 144.591622 1753.179020 173.910872 3534.963381 114.890649 553.033768 401.628759 713.455172
57.000000 -70.000000 0.000000 144.604472 1832.592300 171.325402 3624.949121 114.072657 547.913251 407.101143 692.310415
58.000000 -70.000000 0.000000 144.827537 1933.105299 169.252609 3747.060526 113.407171 545.127517 414.939349 677.917957
59.000000 -70.000000 0.000000 145.073931 2033.960682 167.189967 3871.831846 112.754091 542.369056 422.892340 663.563777
60.000000 -70.000000 0.000000 145.343533 2135.109931 165.137858 3999.014115 112.113635 539.638287 430.953763 649.250415
61.000000 -70.000000 0.000000 145.675965 2278.813805 163.391944 4118.576264 111.601413 537.617236 439.501952 635.913855
62.000000 -70.000000 0.000000 146.174278 2403.277371 161.737295 4251.764951 111.228216 535.460197 447.039978 620.842300
63.000000 -70.000000 0.000000 147.011759 2604.949522 160.625880 4391.485167 111.134190 535.333812 456.934799 609.497863
64.000000 -70.000000 0.000000 147.845534 2808.601684 159.514106 4545.824672 111.036097 535.206463 466.878850 598.332327
65.000000 -70.000000 0.000000 148.675094 3014.146591 158.402298 4713.511648 110.933955 535.078001 476.863731 587.351647
-66.000000 -69.000000 0.000000 152.069507 3424.246221 4385.730269 157.806114 500.477964 564.664864 111.979599 542.894424
-65.000000 -69.000000 0.000000 149.949171 3043.527617 4210.422120 157.965543 488.039564 574.090158 111.216736 539.611776
-64.000000 -69.000000 0.000000 150.058920 2881.890461 4329.020837 160.127296 477.274554 584.103330 112.156920 541.979612
-63.000000 -69.000000 0.000000 149.247825 2676.048000 4165.742725 161.271774 467.334796 595.242507 112.276824 542.193285
-62.000000 -69.000000 0.000000 148.432873 2472.179127 4016.972595 162.416078 457.443175 606.564707 112.392692 542.405670
-61.000000 -69.000000 0.000000 147.614530 2270.400267 3884.188050 163.559870 447.608222 618.064186 112.504484 542.616788
-60.000000 -69.000000 0.000000 147.379593 2151.894993 3762.309935 165.264085 439.514279 632.035196 113.043448 544.729571
-59.000000 -69.000000 0.000000 147.125797 2069.828266 3627.446188 167.512868 431.189924 645.135484 113.775456 547.660381
-58.000000 -69.000000 0.000000 146.814879 1918.867320 3545.804186 169.329711 423.370371 662.042077 114.277243 550.192908
-57.000000 -69.000000 0.000000 146.680355 1847.577341 3407.766248 171.718460 416.792056 680.013621 115.033615 554.336150
-56.000000 -69.000000 0.000000 146.544536 1771.022173 3311.761562 174.089944 410.235511 695.066371 115.806503 558.120737
-55.000000 -69.000000 0.000000 146.417421 1692.556937 3221.751304 176.499813 402.988642 712.194912 116.594518 561.916868
-54.000000 -69.000000 0.000000 146.309267 1614.259308 3133.909891 178.914924 395.818426 729.394003 117.392137 565.721028
-53.000000 -69.000000 0.000000 146.220116 1536.154915 3048.424818 181.335067 388.729105 746.658769 118.199165 569.533056
-52.000000 -69.000000 0.000000 146.142387 1450.760588 2975.488859 183.783040 381.389736 765.422490 119.013350 573.409898
-51.000000 -69.000000 0.000000 146.077462 1365.243061 2897.877307 186.191790 374.157750 782.425270 119.830211 577.077555
-50.000000 -69.000000 0.000000 146.170821 1332.247158 2795.753717 189.240574 369.178968 805.283863 120.864744 582.936364
-49.000000 -69.000000 0.000000 146.169731 1291.645134 2687.260985 192.427046 364.213292 828.966751 121.834238 589.584487
-48.000000 -69.000000 0.000000 146.185704 1251.096620 2579.773153 195.619950 359.308570 852.744780 122.813049 596.238377
-47.000000 -69.000000 0.000000 146.176385 1216.468330 2418.926664 198.826220 355.271421 876.649626 123.803929 602.745143
-46.000000 -69.000000 0.000000 146.158655 1180.310236 2357.632294 202.101410 349.467162 897.264035 124.853575 608.578224
-45.000000 -69.000000 0.000000 146.158302 1144.172389 2297.357844 205.379145 343.706461 918.070931 125.912541 614.412229
-44.000000 -69.000000 0.000000 146.161483 1105.279031 2268.653977 208.626722 337.693599 939.093243 126.966683 620.060377
-43.000000 -69.000000 0.000000 146.160668 1065.933063 2202.061244 211.848400 331.864821 958.616174 128.012999 625.615456
-42.000000 -69.000000 0.000000 146.177387 1026.603439 2136.703019 215.072176 326.087781 978.304113 129.067753 631.171523
-41.000000 -69.000000 0.000000 146.042416 991.005872 2068.065932 218.715655 320.546551 995.401479 130.211460 635.948443
-40.000000 -69.000000 0.000000 146.039861 966.772404 1981.547370 222.614684 316.469913 1022.877140 131.278825 645.029221
-39.000000 -69.000000 0.000000 146.052095 942.546924 1895.479078 226.517717 312.432485 1050.630572 132.354560 654.111895
-38.000000 -69.000000 0.000000 146.079115 918.330064 1809.925292 230.424553 308.435805 1078.640335 133.438462 663.196387
-37.000000 -69.000000 0.000000 146.120912 894.122523 1724.962568 234.335000 304.481480 1106.886970 134.530334 672.282623
-36.000000 -69.000000 0.000000 146.177474 869.925081 1640.682734 238.248881 300.571180 1135.352797 135.629983 681.370535
-35.000000 -69.000000 0.000000 146.095095 827.891104 1551.655515 239.752773 295.271676 1134.725288 135.468440 694.567099
-34.000000 -69.000000 0.000000 145.936986 816.808028 1512.246086 244.930652 291.156418 1148.270629 136.849941 703.139437
-33.000000 -69.000000 0.000000 145.882136 811.447621 1462.833687 250.957212 286.890284 1183.658586 138.825181 708.034574
-32.000000 -69.000000 0.000000 145.709415 798.596909 1417.421061 255.905565 282.892279 1194.270034 140.042165 717.395412
-31.000000 -69.000000 0.000000 145.553238 785.750322 1372.130401 260.858795 278.923787 1205.513674 141.271929 726.788980
-30.000000 -69.000000 0.000000 145.413657 772.908066 1326.974193 265.816629 274.986087 1217.371990 142.514141 736.214026
-29.000000 -69.000000 0.000000 145.290721 760.070360 1281.966648 270.778814 271.080521 1229.827202 143.768478 745.669355
-28.000000 -69.000000 0.000000 145.184472 747.237438 1237.123990 275.745116 267.208497 1242.861364 145.034627 755.153831
-27.000000 -69.000000 0.000000 145.094946 734.409552 1192.464820 280.715315 263.371494 1256.456459 146.312279 764.666368
-26.000000 -69.000000 0.000000 145.022174 721.586970 1148.010554 285.689209 259.571067 1270.594481 147.601138 774.205933
-25.000000 -69.000000 0.000000 144.966183 708.769980 1103.785947 290.666608 255.808845 1285.257514 148.900911 783.771539
-24.000000 -69.000000 0.000000 144.926990 695.958891 1059.819752 295.647335 252.086539 1300.427798 150.211315 793.362243
-23.000000 -69.000000 0.000000 144.904610 683.154034 1016.145511 300.631223 248.405943 1316.087793 151.532075 802.977146
-22.000000 -69.000000 0.000000 144.899050 670.355768 972.802546 305.618120 244.768938 1332.220230 152.862922 812.615390
-21.000000 -69.000000 0.000000 144.697100 666.994981 973.567531 313.799934 241.800664 1298.037684 154.306175 831.290036
-20.000000 -69.000000 0.000000 144.649418 659.174174 930.160225 320.248137 239.284295 1330.075569 155.518162 848.303263
-19.000000 -69.000000 0.000000 144.599229 650.817010 893.357451 326.746947 236.530042 1333.625560 156.746959 867.220574
-18.000000 -69.000000 0.000000 144.565302 642.463150 856.561935 333.250197 233.801022 1338.455652 157.987664 886.184932
-17.000000 -69.000000 0.000000 144.547652 634.112725 819.774653 339.757633 231.098128 1344.552050 159.240000 905.193380
-16.000000 -69.000000 0.000000 144.546282 625.765873 782.996766 346.269018 228.422286 1351.897623 160.503693 924.243197
-15.000000 -69.000000 0.000000 144.599190 615.561475 770.430944 351.524814 224.109792 1336.015433 162.105580 939.324693
-14.000000 -69.000000 0.000000 144.457908 612.713996 750.460675 360.751578 221.593253 1324.810119 163.778688 954.753118
-13.000000 -69.000000 0.000000 144.333938 609.867144 730.492581 369.986487 219.097569 1314.034690 165.468705 970.413442
-12.000000 -69.000000 0.000000 144.227323 607.020928 710.526844 379.228944 216.623463 1303.699805 167.175119 986.294621
-11.000000 -69.000000 0.000000 144.138103 604.175356 690.563671 388.478412 214.171682 1293.816023 168.897432 1002.386156
-10.000000 -69.000000 0.000000 144.066311 601.330438 670.603288 397.734401 211.743001 1284.393756 170.635164 1018.678080
-9.000000 -69.000000 0.000000 144.011971 598.486184 650.645953 406.996467 209.338224 1275.443234 172.387848 1035.160930
-8.000000 -69.000000 0.000000 143.975104 595.642602 630.691956 416.264203 206.958185 1266.974453 174.155032 1051.825732
-7.000000 -69.000000 0.000000 143.955723 592.799703 610.741624 425.537239 204.603747 1258.997137 175.936280 1068.663972
-6.000000 -69.000000 0.000000 143.932658 590.227628 589.192199 434.425644 202.445581 1246.570432 177.724025 1091.007024
-5.000000 -69.000000 0.000000 143.790271 591.752399 569.886591 459.287005 201.675921 1238.949681 178.461769 1071.904629
-4.000000 -69.000000 0.000000 143.886271 586.068624 558.254536 447.439129 197.589766 1216.624036 181.862541 1135.994589
-3.000000 -69.000000 0.000000 143.865069 585.766554 545.258899 461.376612 195.513412 1200.222702 183.743853 1150.411158
-2.000000 -69.000000 0.000000 143.861875 585.464513 532.271640 475.321212 193.450614 1184.311689 185.648363 1165.132119
-1.000000 -69.000000 0.000000 143.867638 585.576356 520.526110 493.743952 191.364402 1176.972891 187.355324 1170.028371
0.000000 -69.000000 0.000000 143.903424 585.045735 507.457715 506.188378 189.287347 1163.210642 189.346248 1188.495083
1.000000 -69.000000 0.000000 143.957360 584.517203 494.396512 518.636714 187.229080 1149.947326 191.356808 1207.259641
2.000000 -69.000000 0.000000 144.029426 583.990766 481.343085 531.088684 185.190228 1137.200402 193.386392 1226.308372
3.000000 -69.000000 0.000000 144.119595 583.466429 468.298086 543.544039 183.171438 1124.987421 195.434408 1245.628241
4.000000 -69.000000 0.000000 144.227832 582.944198 455.262238 556.002552 181.173383 1113.325956 197.500280 1265.206825
5.000000 -69.000000 0.000000 144.354097 582.424080 442.236351 568.464014 179.196755 1102.233512 199.583457 1285.032301
6.000000 -69.000000 0.000000 144.359219 581.348280 426.693527 593.591809 177.505691 1066.841888 200.592818 1293.347728
7.000000 -69.000000 0.000000 144.276742 585.865462 418.685225 611.935069 175.728700 1051.344629 203.307877 1296.936485
8.000000 -69.000000 0.000000 144.213029 590.383794 410.677935 630.279513 173.966798 1035.963975 206.051538 1301.054845
9.000000 -69.000000 0.000000 144.168107 594.903249 402.671720 648.625040 172.220450 1020.705195 208.822674 1305.697800
10.000000 -69.000000 0.000000 144.141991 599.423801 394.666642 666.971561 170.490133 1005.573839 211.620204 1310.859773
11.000000 -69.000000 0.000000 144.134694 603.945426 386.662775 685.318996 168.776340 990.575746 214.443097 1316.534661
12.000000 -69.000000 0.000000 144.146216 608.468101 378.660193 703.667273 167.079580 975.717061 217.290364 1322.715862
13.000000 -69.000000 0.000000 144.176555 612.991801 370.658981 722.016328 165.400377 961.004250 220.161058 1329.396313
14.000000 -69.000000 0.000000 144.168473 619.787376 362.597519 742.290200 163.959983 946.314681 222.632333 1302.359683
15.000000 -69.000000 0.000000 144.277257 624.777045 354.395128 773.331863 162.648467 926.617515 224.975995 1314.211643
16.000000 -69.000000 0.000000 144.401583 629.770801 346.204455 804.387364 161.350511 907.013343 227.344001 1327.443538
17.000000 -69.000000 0.000000 144.799013 633.601997 339.527797 825.145830 159.254602 905.838530 231.589634 1326.133711
18.000000 -69.000000 0.000000 144.805729 642.668705 333.661987 863.236776 157.989830 889.505679 234.462895 1318.653439
19.000000 -69.000000 0.000000 144.923224 648.037227 326.270005 899.195791 156.517537 872.872832 237.045524 1299.728577
20.000000 -69.000000 0.000000 144.851463 658.206628 320.546873 934.372213 155.195192 856.384809 240.084683 1283.535369
21.000000 -69.000000 0.000000 144.795470 668.382664 314.827649 969.573985 153.884668 839.934372 243.153246 1267.938579
22.000000 -69.000000 0.000000 144.755263 678.565037 309.112552 1004.798444 152.586270 823.523774 246.250113 1252.960479
23.000000 -69.000000 0.000000 144.730855 688.753466 303.401813 1040.043286 151.300311 807.155444 249.374229 1238.623513
24.000000 -69.000000 0.000000 145.046467 696.342682 296.583727 1074.670220 150.120857 800.048014 252.707223 1310.809725
25.000000 -69.000000 0.000000 145.067774 705.548351 290.910116 1105.808468 148.637727 788.459652 256.207739 1299.864210
26.000000 -69.000000 0.000000 145.106165 714.754702 285.240487 1137.162226 147.166706 776.916006 259.737925 1289.367215
27.000000 -69.000000 0.000000 145.161628 723.961709 279.575084 1168.714148 145.708161 765.419098 263.296587 1279.329780
28.000000 -69.000000 0.000000 145.404413 730.489917 272.893040 1192.401668 143.633468 759.665293 267.372750 1193.183328
29.000000 -69.000000 0.000000 145.221747 750.324570 268.378167 1269.976271 143.383816 735.357643 269.755888 1241.269830
30.000000 -69.000000 0.000000 145.341248 767.047330 263.909136 1316.228628 142.203405 727.578804 274.090078 1233.930356
31.000000 -69.000000 0.000000 145.478960 783.770216 259.440862 1362.636182 141.033267 719.825786 278.456405 1227.211253
32.000000 -69.000000 0.000000 145.723715 795.661789 254.963656 1358.885513 139.823810 712.489720 283.471115 1197.320795
33.000000 -69.000000 0.000000 145.808798 815.695553 250.675933 1437.717301 138.751661 703.466445 287.424468 1179.568007
34.000000 -69.000000 0.000000 145.909654 835.731701 246.390819 1516.745454 137.687568 694.446772 291.419355 1162.389351
35.000000 -69.000000 0.000000 146.026252 855.770065 242.108452 1595.940801 136.631718 685.430842 295.454092 1145.810652
36.000000 -69.000000 0.000000 146.158554 875.810494 237.828982 1675.279631 135.584305 676.418807 299.527068 1129.858320
37.000000 -69.000000 0.000000 146.306215 900.450428 234.249197 1757.796596 134.611537 668.683175 304.396583 1107.759282
38.000000 -69.000000 0.000000 146.369116 920.630652 230.145868 1835.856622 133.510606 660.105214 308.564729 1086.581339
39.000000 -69.000000 0.000000 146.447015 940.815942 226.046531 1914.319471 132.418454 651.531289 312.770558 1066.004023
40.000000 -69.000000 0.000000 146.188746 967.312186 222.458233 1977.710656 131.185628 643.061007 317.255823 1029.555814
41.000000 -69.000000 0.000000 146.135834 995.346687 218.826220 2032.330527 130.045042 635.954942 322.307117 1005.992524
42.000000 -69.000000 0.000000 146.099594 1023.386713 215.196916 2088.086397 128.913337 628.850296 327.405198 982.619399
43.000000 -69.000000 0.000000 146.080040 1051.431820 211.570459 2144.889676 127.790747 621.747116 332.547913 959.450339
44.000000 -69.000000 0.000000 146.126369 1076.164407 207.872573 2268.099802 126.791572 613.650236 336.153676 936.702647
45.000000 -69.000000 0.000000 146.082042 1123.955619 204.770281 2340.086759 125.782850 608.005928 341.971966 915.004846
46.000000 -69.000000 0.000000 146.055009 1171.749990 201.669487 2413.614518 124.782053 602.362382 347.834335 893.445228
47.000000 -69.000000 0.000000 146.045279 1219.547150 198.570262 2488.546506 123.789373 596.719621 353.738593 872.034044
48.000000 -69.000000 0.000000 146.042615 1259.814688 195.527400 2528.415602 122.804249 591.144447 358.540545 853.388004
49.000000 -69.000000 0.000000 145.994537 1299.306159 192.366987 2644.907489 121.828754 584.328830 363.268202 826.784101
50.000000 -69.000000 0.000000 146.176408 1348.592253 189.481161 2761.086980 120.866919 580.487031 370.467828 811.742256
51.000000 -69.000000 0.000000 146.203351 1404.756025 186.728656 2863.102428 119.953996 575.753882 376.793064 791.840582
52.000000 -69.000000 0.000000 146.248120 1461.001351 183.980812 2966.767581 119.050292 571.024101 383.184376 772.075402
53.000000 -69.000000 0.000000 146.310699 1517.319160 181.237839 3071.915431 118.156018 566.297775 389.638510 752.457471
54.000000 -69.000000 0.000000 146.229614 1602.547126 178.755084 3150.541194 117.358013 561.035215 394.795428 729.114129
55.000000 -69.000000 0.000000 146.264392 1655.140985 175.883502 3241.208940 116.443766 555.716112 400.180340 710.733563
56.000000 -69.000000 0.000000 146.444881 1756.098017 173.743694 3336.107548 115.732506 552.910914 408.237966 695.986499
57.000000 -69.000000 0.000000 146.645411 1857.272052 171.609561 3433.958214 115.030978 550.118216 416.389615 681.292820
58.000000 -69.000000 0.000000 146.858500 1963.516863 169.488803 3501.539907 114.349691 547.187797 424.253717 666.076956
59.000000 -69.000000 0.000000 147.105771 2063.330641 167.432883 3628.319000 113.700487 544.434541 432.159191 651.666216
60.000000 -69.000000 0.000000 147.375928 2163.531049 165.387647 3757.529588 113.063846 541.708924 440.172537 637.294507
61.000000 -69.000000 0.000000 147.566859 2270.189425 163.442110 3883.257281 112.438333 538.941106 447.849850 622.584529
62.000000 -69.000000 0.000000 148.397267 2470.100901 162.321905 4017.995502 112.341103 538.799833 457.652152 611.054319
63.000000 -69.000000 0.000000 149.224108 2672.278802 161.201227 4169.186992 112.239713 538.657669 467.512054 599.699546
64.000000 -69.000000 0.000000 149.965578 2870.083332 159.752802 4274.241673 111.930524 538.450541 479.002300 590.759416
65.000000 -69.000000 0.000000 150.321332 3062.624937 158.115455 4301.178684 111.452620 536.653894 487.986256 577.765288
66.000000 -69.000000 0.000000 152.081021 3403.950896 157.745679 4416.242222 111.972350 539.241313 500.322046 568.696693
-67.000000 -68.000000 0.000000 154.033949 3741.707170 4051.328671 155.882189 521.719609 543.047383 112.002167 542.881067
-66.000000 -68.000000 0.000000 153.370777 3376.295257 4080.975904 157.182366 509.902415 552.915898 112.282032 543.072817
-65.000000 -68.000000 0.000000 151.758381 3016.357132 3967.990864 157.587384 497.577910 562.143544 111.828170 540.681101
-64.000000 -68.000000 0.000000 151.327692 2877.318101 3891.537487 159.449919 487.524461 573.251435 112.393154 542.290257
-63.000000 -68.000000 0.000000 150.905065 2719.772727 3822.162666 161.222169 477.232515 583.977327 112.934301 543.664831
-62.000000 -68.000000 0.000000 150.659728 2539.461265 3795.888000 162.985553 468.089687 596.845670 113.502818 545.699206
-61.000000 -68.000000 0.000000 149.852011 2337.344002 3651.156103 164.138763 458.289094 608.356606 113.622072 545.926546
-60.000000 -68.000000 0.000000 149.400475 2179.301943 3525.500173 165.474349 448.158367 619.255630 113.997066 546.473776
-59.000000 -68.000000 0.000000 149.200729 2111.809830 3403.393054 167.899607 439.940289 632.114716 114.816927 549.726116
-58.000000 -68.000000 0.000000 148.856931 1948.335866 3336.588069 169.718813 431.755916 649.200748 115.306312 552.133011
-57.000000 -68.000000 0.000000 148.692388 1869.751359 3264.072720 172.052909 425.307657 662.189484 116.062062 555.714223
-56.000000 -68.000000 0.000000 148.542091 1791.436235 3170.401688 174.447080 418.015410 679.360054 116.833244 559.490186
-55.000000 -68.000000 0.000000 148.410443 1713.292766 3078.719852 176.846980 410.795416 696.602426 117.614235 563.274482
-54.000000 -68.000000 0.000000 148.295095 1636.665797 2991.477565 179.248962 403.593707 714.416876 118.401762 567.067121
-53.000000 -68.000000 0.000000 148.187868 1551.092636 2906.655843 181.642302 396.234321 731.395987 119.194666 570.715635
-52.000000 -68.000000 0.000000 148.099205 1465.649513 2824.556463 184.039417 388.950419 748.439001 119.996203 574.369241
-51.000000 -68.000000 0.000000 148.029139 1380.360575 2745.423663 186.440162 381.746323 765.541650 120.806202 578.027843
-50.000000 -68.000000 0.000000 148.013805 1340.816231 2647.714221 189.204461 374.845315 781.713161 121.820906 581.809722
-49.000000 -68.000000 0.000000 148.007810 1300.407733 2538.359994 192.379559 369.906241 805.567547 122.783224 588.448605
-48.000000 -68.000000 0.000000 148.004475 1256.874653 2410.311442 195.573797 366.190110 824.629372 123.755236 594.862101
-47.000000 -68.000000 0.000000 147.965979 1220.731826 2347.202754 198.836911 360.364319 845.227447 124.787458 600.698945
-46.000000 -68.000000 0.000000 147.944644 1184.609487 2285.020677 202.103003 354.580044 866.030356 125.829295 606.536653
-45.000000 -68.000000 0.000000 147.940477 1148.509568 2223.842940 205.371928 348.839351 887.023687 126.880510 612.375200
-44.000000 -68.000000 0.000000 147.945986 1109.539784 2186.974654 208.602716 342.892860 907.296773 127.924037 618.030758
-43.000000 -68.000000 0.000000 147.941293 1070.229417 2119.433894 211.816528 337.085636 926.975786 128.962934 623.589006
-42.000000 -68.000000 0.000000 147.953923 1030.938042 2053.115959 215.032674 331.330089 946.818831 130.010326 629.148189
-41.000000 -68.000000 0.000000 147.983872 991.667916 1988.143221 218.251051 325.628958 966.815809 131.066010 634.708282
-40.000000 -68.000000 0.000000 147.640195 968.780389 1909.531548 222.404989 320.397215 976.444156 132.254639 639.608124
-39.000000 -68.000000 0.000000 147.649394 944.566377 1822.766289 226.297023 316.384507 1004.478324 133.322753 648.694742
-38.000000 -68.000000 0.000000 147.673219 920.361569 1736.467917 230.193234 312.412666 1032.765043 134.399097 657.783085
-37.000000 -68.000000 0.000000 147.711663 896.166711 1650.709659 234.093415 308.483272 1061.284120 135.483476 666.873081
-36.000000 -68.000000 0.000000 148.442401 881.367971 1629.284320 238.332170 305.951787 1087.917346 136.872608 681.419619
-35.000000 -68.000000 0.000000 147.822424 827.929423 1514.861506 239.086268 298.402411 1086.571688 136.533654 686.832421
-34.000000 -68.000000 0.000000 147.661703 816.846223 1475.216790 244.249705 294.303424 1100.273095 137.906463 695.444353
-33.000000 -68.000000 0.000000 147.517615 805.766317 1435.871681 249.418686 290.231091 1114.431576 139.292516 704.092385
-32.000000 -68.000000 0.000000 147.390207 794.689843 1396.851495 254.592873 286.186549 1129.029933 140.691420 712.775202
-31.000000 -68.000000 0.000000 147.236030 787.757930 1347.135186 260.576343 282.161744 1155.518844 142.393941 719.425400
-30.000000 -68.000000 0.000000 147.094070 774.931204 1301.754825 265.520289 278.239402 1167.585118 143.628165 728.891184
-29.000000 -68.000000 0.000000 146.968560 762.109539 1256.509985 270.469101 274.349251 1180.269146 144.874559 738.386509
-28.000000 -68.000000 0.000000 146.859542 749.293194 1211.415850 275.422515 270.492679 1193.551234 146.132810 747.910249
-27.000000 -68.000000 0.000000 146.767053 736.482449 1166.489899 280.380288 266.671144 1207.411643 147.402616 757.461332
-26.000000 -68.000000 0.000000 146.691124 723.677599 1121.752339 285.342192 262.886173 1221.830694 148.683681 767.038738
-25.000000 -68.000000 0.000000 146.631780 710.878964 1077.226642 290.308015 259.139369 1236.788847 149.975716 776.641491
-24.000000 -68.000000 0.000000 146.589043 698.086886 1032.940206 295.277560 255.432410 1252.266784 151.278439 786.268664
-23.000000 -68.000000 0.000000 146.562926 685.301730 988.925175 300.250643 251.767058 1268.245475 152.591578 795.919370
-22.000000 -68.000000 0.000000 146.610251 674.197819 984.564094 305.237330 247.632372 1278.611451 154.097050 805.911328
-21.000000 -68.000000 0.000000 146.622784 661.881170 954.519961 310.168471 243.610992 1287.856442 155.525248 814.589146
-20.000000 -68.000000 0.000000 146.198420 660.228475 918.974018 319.867739 241.695235 1268.848300 156.797883 828.587133
-19.000000 -68.000000 0.000000 146.147940 651.875734 882.224398 326.350231 238.955357 1272.586737 158.018041 847.542298
-18.000000 -68.000000 0.000000 146.113551 643.526407 845.486754 332.837805 236.240784 1277.665169 159.250146 866.543922
-17.000000 -68.000000 0.000000 146.095265 635.180628 808.762719 339.330170 233.552400 1284.067697 160.493922 885.589014
-16.000000 -68.000000 0.000000 146.093087 626.838540 772.054235 345.827056 230.891119 1291.774632 161.749101 904.674828
-15.000000 -68.000000 0.000000 146.219263 616.090864 764.531385 350.143206 226.181884 1273.550227 163.540010 917.499109
-14.000000 -68.000000 0.000000 146.076898 613.245750 744.541943 359.344635 223.678103 1262.284120 165.203040 933.087760
-13.000000 -68.000000 0.000000 145.951651 610.401283 724.553636 368.555507 221.195270 1251.468306 166.883038 948.908330
-12.000000 -68.000000 0.000000 145.843565 607.557474 704.566560 377.775131 218.734098 1241.114557 168.579497 964.949411
-11.000000 -68.000000 0.000000 145.752679 604.714332 684.580824 387.002881 216.295327 1231.234530 170.291923 981.200189
-10.000000 -68.000000 0.000000 145.679025 601.871867 664.596548 396.238189 213.879723 1221.839717 172.019841 997.650416
-9.000000 -68.000000 0.000000 145.622629 599.030087 644.613868 405.480540 211.488080 1212.941393 173.762789 1014.290388
-8.000000 -68.000000 0.000000 145.588638 595.667568 613.775122 414.213470 209.666037 1220.749817 175.363944 1032.098937
-7.000000 -68.000000 0.000000 145.599778 593.011370 599.446373 423.415463 207.006930 1213.378448 177.314829 1046.000087
-6.000000 -68.000000 0.000000 145.630860 590.355482 585.120117 432.617805 204.369682 1206.337400 179.284890 1060.066992
-5.000000 -68.000000 0.000000 145.681869 587.699906 570.796539 441.820474 201.755150 1199.632492 181.273501 1074.293139
-4.000000 -68.000000 0.000000 145.503855 590.603389 554.277101 465.533739 200.779900 1192.025371 182.520903 1055.910695
-3.000000 -68.000000 0.000000 145.464869 585.880423 542.723581 457.482061 196.984903 1176.372524 185.637278 1101.776320
-2.000000 -68.000000 0.000000 145.464791 585.578055 529.759503 471.437758 194.932287 1160.126385 187.528701 1116.459997
-1.000000 -68.000000 0.000000 145.482523 585.275715 516.805640 485.399379 192.893775 1144.392108 189.442657 1131.450258
0.000000 -68.000000 0.000000 145.518059 584.973402 503.862779 499.366424 190.869817 1129.191091 191.378470 1146.735080
1.000000 -68.000000 0.000000 145.571386 584.671117 490.931791 513.338453 188.860882 1114.545152 193.335483 1162.302843
2.000000 -68.000000 0.000000 145.642483 584.368858 478.013640 527.315068 186.867454 1100.476454 195.313058 1178.142330
3.000000 -68.000000 0.000000 145.731326 584.066628 465.109395 541.295914 184.890035 1087.007410 197.310579 1194.242729
4.000000 -68.000000 0.000000 145.846030 583.583770 453.324578 553.829875 182.904849 1081.702110 199.210690 1223.182266
5.000000 -68.000000 0.000000 145.972491 583.063933 440.336499 566.282870 180.939343 1070.447024 201.282719 1243.155740
6.000000 -68.000000 0.000000 146.007017 582.054732 425.590031 589.395330 178.919933 1044.955431 202.795578 1245.400066
7.000000 -68.000000 0.000000 145.926029 586.569225 417.588426 607.752870 177.152337 1029.373834 205.497303 1248.876148
8.000000 -68.000000 0.000000 145.863595 591.084907 409.588097 626.110765 175.399897 1013.908792 208.227677 1252.902833
9.000000 -68.000000 0.000000 145.819739 595.601751 401.589123 644.468984 173.663073 998.565720 210.985589 1257.474831
10.000000 -68.000000 0.000000 145.794477 600.119730 393.591584 662.827500 171.942338 983.350328 213.769973 1262.586220
11.000000 -68.000000 0.000000 145.787820 604.638820 385.595572 681.186289 170.238180 968.268636 216.579808 1268.230477
12.000000 -68.000000 0.000000 145.799770 609.158995 377.601181 699.545330 168.551101 953.326988 219.414115 1274.400521
13.000000 -68.000000 0.000000 145.830323 613.680232 369.608519 717.904603 166.881619 938.532073 222.271960 1281.088757
14.000000 -68.000000 0.000000 145.879466 618.202506 361.617699 736.264090 165.230269 923.890941 225.152445 1288.287113
15.000000 -68.000000 0.000000 145.821769 626.367698 353.630069 765.934351 164.008725 907.293118 227.268939 1246.491236
16.000000 -68.000000 0.000000 145.947662 631.352821 345.465782 796.922999 162.719426 887.575651 229.623332 1260.045719
17.000000 -68.000000 0.000000 146.319391 636.004436 339.551614 816.299983 160.452444 891.805215 234.272464 1246.514153
18.000000 -68.000000 0.000000 146.525701 640.041232 331.873513 853.646682 158.992773 876.038029 236.735900 1231.599486
19.000000 -68.000000 0.000000 146.439407 650.191450 326.160645 888.908476 157.666069 859.457140 239.731509 1214.299747
20.000000 -68.000000 0.000000 146.368697 660.348974 320.451984 924.190359 156.350926 842.910060 242.757652 1197.600510
21.000000 -68.000000 0.000000 146.313591 670.513472 314.747758 959.490116 155.047639 826.398820 245.813202 1181.527238
22.000000 -68.000000 0.000000 146.713150 678.305615 307.133885 983.262264 154.210772 812.069004 248.729980 1280.054883
23.000000 -68.000000 0.000000 146.703993 687.506286 301.464506 1014.126654 152.713133 800.353526 252.149979 1268.046694
24.000000 -68.000000 0.000000 146.711737 696.707787 295.799129 1045.241758 151.226991 788.678341 255.602308 1256.479349
25.000000 -68.000000 0.000000 146.578864 704.735506 290.407065 1082.505089 149.184575 775.808356 259.462198 1174.596349
26.000000 -68.000000 0.000000 146.784895 713.020449 284.153764 1113.009367 147.758241 766.875948 262.949543 1170.381770
27.000000 -68.000000 0.000000 147.011212 721.306684 277.903478 1143.530327 146.345367 757.981631 266.462482 1166.724479
28.000000 -68.000000 0.000000 147.257721 729.594168 271.656414 1174.066669 144.946346 749.126762 270.000015 1163.629731
29.000000 -68.000000 0.000000 146.806895 756.584158 267.979666 1220.186779 144.780074 727.793806 272.236671 1162.653429
30.000000 -68.000000 0.000000 147.092882 767.142430 263.326876 1286.361931 143.256309 720.911210 277.382191 1180.223304
31.000000 -68.000000 0.000000 147.233090 783.866205 258.864430 1333.030242 142.093598 713.126748 281.732191 1173.387400
32.000000 -68.000000 0.000000 147.391235 800.590061 254.402988 1379.823802 140.941462 705.368511 286.112988 1167.209895
33.000000 -68.000000 0.000000 147.539120 817.291137 250.014035 1373.076118 139.767210 697.665834 291.136045 1147.370412
34.000000 -68.000000 0.000000 147.644708 837.304035 245.737382 1452.366915 138.710633 688.636704 295.104308 1129.841226
35.000000 -68.000000 0.000000 147.891518 861.883228 242.140941 1531.867051 137.802428 681.146857 300.125665 1114.149498
36.000000 -68.000000 0.000000 147.928677 882.033892 238.040521 1609.412042 136.691991 672.552203 304.193453 1091.483278
37.000000 -68.000000 0.000000 147.980695 902.191160 233.944061 1687.461531 135.589974 663.961078 308.302152 1069.354749
38.000000 -68.000000 0.000000 148.047558 922.354601 229.851774 1765.948627 134.496584 655.373620 312.450148 1047.797978
39.000000 -68.000000 0.000000 148.129243 942.523817 225.763886 1844.817479 133.412032 646.789975 316.635896 1026.848973
40.000000 -68.000000 0.000000 147.894679 970.220289 222.306639 1906.165734 132.114069 639.914416 321.972441 992.277977
41.000000 -68.000000 0.000000 147.845643 998.225369 218.683741 1961.629603 130.981005 632.802591 327.003419 968.511264
42.000000 -68.000000 0.000000 147.813089 1026.237564 215.063861 2018.222754 129.856888 625.692060 332.081142 944.932112
43.000000 -68.000000 0.000000 147.797028 1054.256307 211.447154 2075.852828 128.741953 618.582868 337.203498 921.554917
44.000000 -68.000000 0.000000 147.845768 1078.422527 207.817876 2179.312451 127.723177 611.100039 341.133201 898.830028
45.000000 -68.000000 0.000000 147.804655 1126.209523 204.722031 2252.624986 126.721671 605.453110 346.926514 877.006132
46.000000 -68.000000 0.000000 147.780637 1174.000017 201.627882 2327.452593 125.728146 599.806898 352.764112 855.320164
47.000000 -68.000000 0.000000 147.773720 1221.793596 198.535511 2403.653779 124.742792 594.161422 358.643833 833.782885
48.000000 -68.000000 0.000000 147.783909 1269.589914 195.445000 2481.101989 123.765805 588.516705 364.563640 812.406121
49.000000 -68.000000 0.000000 147.811199 1317.388672 192.356440 2559.684032 122.797384 582.872768 370.521610 791.202882
50.000000 -68.000000 0.000000 148.077883 1362.298314 189.686658 2609.038659 121.844633 580.788382 377.238410 792.162587
51.000000 -68.000000 0.000000 148.109951 1418.236528 186.944032 2712.391010 120.938940 576.063000 383.541745 772.072092
52.000000 -68.000000 0.000000 148.159613 1474.272714 184.206355 2817.383082 120.042500 571.341113 389.910723 752.111672
53.000000 -68.000000 0.000000 148.226851 1530.396108 181.473850 2923.838237 119.155520 566.622809 396.342182 732.291963
54.000000 -68.000000 0.000000 148.129610 1581.623463 178.353522 2966.051140 118.147523 560.455079 401.107932 712.894366
55.000000 -68.000000 0.000000 148.294647 1681.682576 176.216444 3059.586883 117.432948 557.648894 409.035739 698.017824
56.000000 -68.000000 0.000000 148.479513 1782.069151 174.085028 3156.415957 116.727923 554.855093 417.062395 683.188906
57.000000 -68.000000 0.000000 148.684135 1882.730808 171.959484 3256.244580 116.032622 552.073862 425.182300 668.410780
58.000000 -68.000000 0.000000 148.908430 1983.625670 169.840032 3358.805309 115.347220 549.305393 433.390214 653.686891
59.000000 -68.000000 0.000000 149.140408 2095.708085 167.688274 3386.839730 114.651018 546.515558 441.453125 639.918012
60.000000 -68.000000 0.000000 149.245289 2161.342389 165.404368 3506.295063 113.854060 543.210092 448.965755 625.267220
61.000000 -68.000000 0.000000 149.805924 2340.700160 164.034783 3644.249048 113.558010 542.305720 458.613508 612.889191
62.000000 -68.000000 0.000000 150.543062 2525.923775 162.473612 3760.793000 113.250163 541.554031 469.003984 602.011895
63.000000 -68.000000 0.000000 150.805164 2690.493165 160.865481 3809.537635 112.770259 539.453668 477.070543 587.636426
64.000000 -68.000000 0.000000 151.516265 2885.262862 159.388664 3928.558425 112.472392 538.785576 487.352247 576.785224
65.000000 -68.000000 0.000000 152.004974 3057.959757 157.768857 4004.605455 112.020954 537.646174 497.613268 565.832886
66.000000 -68.000000 0.000000 153.401053 3384.007807 157.137594 4079.758349 112.291108 539.422999 509.700123 556.624288
67.000000 -68.000000 0.000000 154.035110 3711.338432 155.826737 4064.047467 111.992655 539.228322 521.613959 546.855548
-68.000000 -67.000000 0.000000 156.002110 4095.620284 3735.089903 153.960980 543.231038 521.652893 112.021429 542.948462
-67.000000 -67.000000 0.000000 155.338616 3712.335867 3749.467779 155.251544 531.320664 531.312381 112.301052 543.077668
-66.000000 -67.000000 0.000000 154.681950 3339.138503 3777.632828 156.564850 519.498631 541.231426 112.588300 543.279393
-65.000000 -67.000000 0.000000 153.580329 3014.423104 3721.837148 157.299454 507.164119 550.292056 112.480159 541.876998
-64.000000 -67.000000 0.000000 153.146065 2862.105030 3646.393410 159.102503 497.313497 561.598073 113.012576 543.462911
-63.000000 -67.000000 0.000000 152.730649 2718.316963 3573.671334 160.946664 487.303701 572.640702 113.578816 545.011470
-62.000000 -67.000000 0.000000 152.325470 2560.658359 3506.635265 162.721376 477.179713 583.453532 114.125434 546.404590
-61.000000 -67.000000 0.000000 151.936913 2403.021169 3444.056425 164.500706 467.164701 594.301099 114.679252 547.814008
-60.000000 -67.000000 0.000000 151.293229 2208.247644 3286.024895 165.876702 459.380757 610.429530 114.860491 549.482921
-59.000000 -67.000000 0.000000 151.182107 2125.119333 3185.616614 167.763598 449.794954 621.556117 115.591739 551.330845
-58.000000 -67.000000 0.000000 150.841295 1949.754986 3134.083568 169.606896 441.730798 637.407655 116.074939 553.848925
-57.000000 -67.000000 0.000000 150.695728 1890.527550 3125.991499 172.441245 433.073471 646.592059 117.101235 557.117732
-56.000000 -67.000000 0.000000 150.541274 1812.530531 3030.552960 174.824936 425.807739 663.880249 117.865473 560.881629
-55.000000 -67.000000 0.000000 150.393000 1737.315003 2934.074690 177.162520 418.514114 680.395952 118.626864 564.430919
-54.000000 -67.000000 0.000000 150.262991 1651.827670 2844.963364 179.543025 411.111568 697.416950 119.404114 568.064763
-53.000000 -67.000000 0.000000 150.151256 1566.471378 2758.369021 181.927687 403.780155 714.502893 120.190188 571.703909
-52.000000 -67.000000 0.000000 150.057835 1481.268779 2674.536150 184.316344 396.523822 731.649232 120.984914 575.348257
-51.000000 -67.000000 0.000000 149.982764 1396.248011 2593.732530 186.708842 389.346765 748.851818 121.788123 578.997710
-50.000000 -67.000000 0.000000 149.858374 1350.138304 2500.723799 189.190504 380.524067 758.492463 122.782886 580.706848
-49.000000 -67.000000 0.000000 149.856934 1297.377503 2405.267170 192.376215 377.119084 772.613912 123.738474 587.001174
-48.000000 -67.000000 0.000000 149.798186 1261.251730 2340.428459 195.625941 371.273189 793.193387 124.752997 592.841664
-47.000000 -67.000000 0.000000 149.756378 1225.146773 2276.422586 198.879129 365.466931 813.991735 125.777426 598.682959
-46.000000 -67.000000 0.000000 149.731524 1189.064527 2213.321805 202.135614 359.702230 834.992601 126.811521 604.525034
-45.000000 -67.000000 0.000000 149.757009 1153.272310 2175.781716 205.405048 353.937254 856.001074 127.865059 610.465910
-44.000000 -67.000000 0.000000 149.731416 1113.984130 2106.153791 208.607847 348.102032 875.669582 128.887836 616.026213
-43.000000 -67.000000 0.000000 149.722937 1074.715791 2037.617413 211.813349 342.315874 895.511984 129.919371 621.587426
-42.000000 -67.000000 0.000000 149.731575 1035.469549 1970.286494 215.021434 336.581312 915.516973 130.959457 627.149524
-41.000000 -67.000000 0.000000 149.757327 996.248016 1904.288905 218.231988 330.901028 935.674121 132.007890 632.712485
-40.000000 -67.000000 0.000000 149.800184 957.054231 1839.768143 221.444904 325.277866 955.973802 133.064474 638.276285
-39.000000 -67.000000 0.000000 149.247399 946.698701 1751.308276 226.107107 320.351895 958.685710 134.297968 643.301152
-38.000000 -67.000000 0.000000 149.268097 922.508852 1664.265548 229.992154 316.404462 987.264797 135.366806 652.393080
-37.000000 -67.000000 0.000000 149.303260 898.329735 1577.706127 233.881545 312.499549 1016.070217 136.443740 661.486578
-36.000000 -67.000000 0.000000 150.122047 882.755481 1586.504385 238.001151 309.568850 1038.046079 137.894053 675.460744
-35.000000 -67.000000 0.000000 150.001830 867.225899 1525.385882 242.230472 305.566726 1051.846008 139.011744 683.142190
-34.000000 -67.000000 0.000000 149.386875 816.989552 1438.608798 243.609235 297.460545 1052.347143 138.968669 687.795367
-33.000000 -67.000000 0.000000 149.240038 805.910963 1399.022512 248.763472 293.404441 1066.691265 140.346177 696.482710
-32.000000 -67.000000 0.000000 149.109684 794.835842 1359.756012 253.923528 289.376278 1081.489714 141.736608 705.204246
-31.000000 -67.000000 0.000000 148.995857 783.764336 1320.837820 259.089055 285.377239 1096.724098 143.139586 713.958722
-30.000000 -67.000000 0.000000 148.774902 777.027291 1277.215879 265.265341 281.499986 1117.882988 144.747413 721.626383
-29.000000 -67.000000 0.000000 148.646877 764.222804 1231.749105 270.199993 277.624989 1130.814968 145.985939 731.161746
-28.000000 -67.000000 0.000000 148.535153 751.424209 1186.419243 275.139760 273.783599 1144.365172 147.236367 740.724770
-27.000000 -67.000000 0.000000 148.439768 738.631812 1141.242605 280.084373 269.977248 1158.511908 148.498397 750.314399
-26.000000 -67.000000 0.000000 148.360753 725.845940 1096.238136 285.033579 266.207441 1173.233598 149.771734 759.929625
-25.000000 -67.000000 0.000000 148.298134 713.066945 1051.427943 289.987143 262.475751 1188.508876 151.056094 769.569489
-24.000000 -67.000000 0.000000 148.251932 700.295202 1006.837966 294.944845 258.783829 1204.316678 152.351197 779.233076
-23.000000 -67.000000 0.000000 148.310912 688.156407 999.152033 299.912766 254.847891 1213.775374 153.808797 788.970171
-22.000000 -67.000000 0.000000 148.302758 675.848593 968.529216 304.834685 250.801148 1222.928696 155.217328 797.647598
-21.000000 -67.000000 0.000000 148.312653 663.546101 938.089255 309.758611 246.794137 1232.335950 156.637637 806.369225
-20.000000 -67.000000 0.000000 148.340592 651.249231 907.850545 314.684449 242.828824 1241.991367 158.069407 815.133632
-19.000000 -67.000000 0.000000 147.696676 652.944555 871.445214 326.015595 241.388898 1211.590755 159.295302 827.921325
-18.000000 -67.000000 0.000000 147.661834 644.599876 834.782532 332.486246 238.688573 1216.942201 160.518895 846.960656
-17.000000 -67.000000 0.000000 147.642926 636.258861 798.140533 338.962341 236.014489 1223.680828 161.754198 866.042781
-16.000000 -67.000000 0.000000 147.639958 627.921657 761.522204 345.443572 233.367548 1231.783870 163.000945 885.164930
-15.000000 -67.000000 0.000000 147.839400 616.630925 758.879348 348.838354 228.262003 1211.098536 164.980241 895.789655
-14.000000 -67.000000 0.000000 147.695976 613.788219 738.877128 358.012283 225.770834 1199.765431 166.633309 911.544172
-13.000000 -67.000000 0.000000 147.569480 610.946184 718.875341 367.197067 223.300697 1188.905049 168.303398 927.530347
-12.000000 -67.000000 0.000000 147.459955 608.104829 698.874025 376.391909 220.852299 1178.530460 169.990006 943.736409
-11.000000 -67.000000 0.000000 147.367439 605.264163 678.873221 385.596091 218.426370 1168.654601 171.692646 960.151224
-10.000000 -67.000000 0.000000 147.321483 601.109295 638.599904 394.107135 216.930179 1196.249174 173.132343 973.795058
-9.000000 -67.000000 0.000000 147.293808 598.452482 624.253957 403.313299 214.241372 1188.213481 175.032117 987.359945
-8.000000 -67.000000 0.000000 147.285847 595.795969 609.909591 412.519642 211.572929 1180.506667 176.952432 1001.109578
-7.000000 -67.000000 0.000000 147.297601 593.139762 595.566922 421.726154 208.925631 1173.135214 178.892625 1015.036447
-6.000000 -67.000000 0.000000 147.329067 590.483863 581.226075 430.932824 206.300291 1166.105483 180.852059 1029.133357
-5.000000 -67.000000 0.000000 147.380231 587.828276 566.887188 440.139641 203.697759 1159.423687 182.830113 1043.393417
-4.000000 -67.000000 0.000000 147.227428 589.579726 549.449156 462.757552 202.529915 1153.089997 184.061912 1030.592513
-3.000000 -67.000000 0.000000 147.237388 589.454402 538.723816 471.918396 199.940224 1145.329578 186.582405 1040.131721
-2.000000 -67.000000 0.000000 147.068219 585.695808 527.323361 467.736307 196.421364 1136.167660 189.416578 1067.810220
-1.000000 -67.000000 0.000000 147.088805 585.393144 514.396034 481.703329 194.393063 1120.088519 191.317667 1082.774340
0.000000 -67.000000 0.000000 147.127000 585.090507 501.481130 495.675513 192.379418 1104.544605 193.240657 1098.046800
1.000000 -67.000000 0.000000 147.182788 584.787897 488.579636 509.652434 190.380894 1089.558825 195.184900 1113.614912
2.000000 -67.000000 0.000000 147.256152 584.485314 475.692643 523.633713 188.397973 1075.154517 197.149766 1129.466452
3.000000 -67.000000 0.000000 147.347063 584.182758 462.821362 537.619009 186.431153 1061.355356 199.134646 1145.589655
4.000000 -67.000000 0.000000 147.455490 583.880229 449.967141 551.608018 184.480949 1048.185242 201.138948 1161.973211
5.000000 -67.000000 0.000000 147.581394 583.577727 437.131486 565.600463 182.547892 1035.668173 203.162095 1178.606264
6.000000 -67.000000 0.000000 147.701384 580.731235 426.140827 580.902968 180.329107 1018.142255 204.574970 1190.713804
7.000000 -67.000000 0.000000 147.610398 585.656705 418.146029 600.671567 178.580209 1003.388105 207.322734 1193.210853
8.000000 -67.000000 0.000000 147.514240 591.792466 408.580361 622.232680 176.838724 991.924571 210.410171 1204.766018
9.000000 -67.000000 0.000000 147.471426 596.306656 400.590305 640.595420 175.111325 976.494513 213.155047 1209.261350
10.000000 -67.000000 0.000000 147.447000 600.822020 392.602052 658.958207 173.400068 961.192294 215.926463 1214.318094
11.000000 -67.000000 0.000000 147.440969 605.338533 384.615714 677.321037 171.705435 946.024117 218.723410 1219.929269
12.000000 -67.000000 0.000000 147.453337 609.856167 376.631414 695.683907 170.027923 930.996534 221.544920 1226.087263
13.000000 -67.000000 0.000000 147.484099 614.374900 368.649283 714.046813 168.368045 916.116463 224.390067 1232.783882
14.000000 -67.000000 0.000000 147.533243 618.894706 360.669467 732.409753 166.726327 901.391209 227.257964 1240.010400
15.000000 -67.000000 0.000000 147.600751 623.415562 352.692121 750.772725 165.103310 886.828485 230.147760 1247.757609
16.000000 -67.000000 0.000000 147.493896 632.953494 344.783402 789.786430 164.093725 868.277881 231.910394 1192.764440
17.000000 -67.000000 0.000000 147.839912 638.425510 339.625938 808.193908 161.654999 877.877142 236.960404 1167.528025
18.000000 -67.000000 0.000000 148.040800 642.229093 331.801883 844.070635 160.138660 862.780476 239.440168 1147.285980
19.000000 -67.000000 0.000000 148.488789 651.159461 323.358718 862.070477 159.839490 836.336647 241.668040 1265.594907
20.000000 -67.000000 0.000000 148.433174 660.352637 317.689581 892.264717 158.317638 824.468635 244.965458 1252.083643
21.000000 -67.000000 0.000000 148.394246 669.546884 312.024248 922.787309 156.806407 812.635300 248.299473 1238.988479
22.000000 -67.000000 0.000000 147.921104 678.992918 307.924326 972.639449 154.795980 792.452899 251.944191 1161.561032
23.000000 -67.000000 0.000000 148.069064 687.280807 301.673721 1003.139496 153.342377 783.388707 255.325317 1155.585179
24.000000 -67.000000 0.000000 148.237280 695.569966 295.426065 1033.658247 151.901225 774.358736 258.735622 1150.159032
25.000000 -67.000000 0.000000 148.425683 703.860350 289.181550 1064.194095 150.472882 765.364200 262.173965 1145.290404
26.000000 -67.000000 0.000000 148.634196 712.151917 282.940384 1094.745608 149.057715 756.406360 265.639259 1140.986433
27.000000 -67.000000 0.000000 148.862736 720.444625 276.702794 1125.311510 147.656103 747.486538 269.130463 1137.253529
28.000000 -67.000000 0.000000 148.746649 739.349009 271.964762 1170.913405 147.284107 727.709623 271.340489 1141.561068
29.000000 -67.000000 0.000000 148.671236 755.753412 267.451373 1197.434319 145.901233 720.611518 275.743926 1128.427662
30.000000 -67.000000 0.000000 148.618476 772.158793 262.938765 1224.241844 144.529052 713.523783 280.186699 1115.431185
31.000000 -67.000000 0.000000 148.987545 784.045224 258.328105 1304.018312 143.159144 706.466619 285.016468 1119.593356
32.000000 -67.000000 0.000000 149.147912 800.768197 253.873428 1351.048075 142.014409 698.676321 289.381323 1113.318391
33.000000 -67.000000 0.000000 149.325943 817.491283 249.420053 1398.177220 140.880547 690.912664 293.775731 1107.743833
34.000000 -67.000000 0.000000 149.532263 843.737870 245.938182 1383.786272 139.884050 685.083772 300.075896 1100.428084
35.000000 -67.000000 0.000000 149.558929 863.857604 241.844462 1461.250677 138.772704 676.477155 304.081294 1076.849137
36.000000 -67.000000 0.000000 149.600298 883.985488 237.754870 1539.276283 137.669637 667.873738 308.129261 1053.775758
37.000000 -67.000000 0.000000 149.656357 904.120977 233.669623 1617.781891 136.575047 659.273645 312.218141 1031.241885
38.000000 -67.000000 0.000000 149.727091 924.263575 229.588953 1696.700875 135.489142 650.677009 316.346347 1009.283652
39.000000 -67.000000 0.000000 149.812478 944.412827 225.513108 1775.978128 134.412130 642.083969 320.512360 987.939443
40.000000 -67.000000 0.000000 149.601639 973.303155 222.185805 1835.236344 133.048992 636.799129 326.697549 955.248494
41.000000 -67.000000 0.000000 149.556390 1001.274100 218.572544 1891.589355 131.923398 629.681839 331.708660 931.268421
42.000000 -67.000000 0.000000 149.527437 1029.253996 214.962626 1949.060704 130.806816 622.565726 336.766457 907.472424
43.000000 -67.000000 0.000000 149.213517 1064.645500 211.586412 2014.142940 129.762226 614.021337 340.517859 876.113904
44.000000 -67.000000 0.000000 149.579557 1080.804958 208.055676 2114.558833 128.672624 609.774018 346.955750 863.778316
45.000000 -67.000000 0.000000 149.603622 1128.507091 205.027570 2173.106275 127.666181 605.140064 353.137462 848.322258
46.000000 -67.000000 0.000000 149.646917 1176.212000 202.001733 2232.632820 126.667533 600.507588 359.396849 832.954668
47.000000 -67.000000 0.000000 149.709426 1223.919362 198.978268 2293.062219 125.676865 595.876621 365.729922 817.680534
48.000000 -67.000000 0.000000 149.791124 1271.628899 195.957285 2354.324950 124.694366 591.247202 372.132919 802.505192
49.000000 -67.000000 0.000000 149.891980 1319.340377 192.938901 2416.357632 123.720232 586.619365 378.602294 787.434355
50.000000 -67.000000 0.000000 150.007668 1364.949057 189.693755 2474.417393 122.755986 580.783665 383.942791 771.319020
51.000000 -67.000000 0.000000 150.071692 1421.284162 186.817160 2541.209894 121.829147 576.020541 390.243802 754.630304
52.000000 -67.000000 0.000000 150.154225 1477.628682 183.944102 2608.968208 120.910787 571.260522 396.611374 738.013735
53.000000 -67.000000 0.000000 149.990056 1589.537461 181.777575 2696.596493 120.341574 565.040935 400.165171 708.538566
54.000000 -67.000000 0.000000 150.052284 1658.727734 179.314644 2743.040864 119.401787 562.482129 409.393337 696.640011
55.000000 -67.000000 0.000000 150.254919 1689.994222 176.913279 2951.283221 118.514454 559.666641 417.974513 681.237723
56.000000 -67.000000 0.000000 150.420649 1790.778210 174.618415 3004.120254 117.731443 556.830818 426.113908 668.140160
57.000000 -67.000000 0.000000 150.604283 1891.624489 172.326867 3059.354894 116.955551 554.004037 434.357265 655.070906
58.000000 -67.000000 0.000000 150.805757 1992.523600 170.038769 3116.859677 116.186921 551.186439 442.698776 642.031690
59.000000 -67.000000 0.000000 151.024999 2093.467905 167.754260 3176.511315 115.425699 548.378163 451.132997 629.024381
60.000000 -67.000000 0.000000 151.330002 2192.489116 165.433597 3258.587580 114.735212 545.061295 458.451818 613.817366
61.000000 -67.000000 0.000000 151.836733 2384.288502 164.121547 3423.342639 114.492544 543.707562 467.480548 598.489919
62.000000 -67.000000 0.000000 152.295431 2547.706666 162.314830 3492.146694 113.975766 542.184365 477.082064 587.138837
63.000000 -67.000000 0.000000 152.746049 2719.387128 160.682587 3558.663987 113.508229 540.992590 487.057804 576.051266
64.000000 -67.000000 0.000000 153.214003 2891.298783 159.056593 3631.346909 113.048725 539.822881 497.142929 565.003957
65.000000 -67.000000 0.000000 153.699133 3063.402710 157.437043 3709.833089 112.597352 538.675384 507.330915 553.999317
66.000000 -67.000000 0.000000 154.733404 3377.212477 156.531798 3746.051748 112.612509 539.640215 519.295639 544.613601
67.000000 -67.000000 0.000000 155.359482 3709.591352 155.212138 3733.829547 112.307771 539.441302 531.194376 534.825100
68.000000 -67.000000 0.000000 155.987357 4045.513897 153.904598 3733.746304 112.005285 539.278552 543.159173 525.253010
-69.000000 -66.000000 0.000000 157.973662 4482.047279 3441.258880 152.045434 565.003091 500.508936 112.038203 543.103249
-68.000000 -66.000000 0.000000 157.309414 4083.001311 3437.160857 153.323704 553.003281 509.936900 112.316515 543.163330
-67.000000 -66.000000 0.000000 156.652622 3693.206761 3448.921132 154.627098 541.088316 519.645524 112.603491 543.301599
-66.000000 -66.000000 0.000000 156.002655 3313.110577 3475.725944 155.953668 529.262689 529.617459 112.898236 543.513653
-65.000000 -66.000000 0.000000 155.771175 3135.820167 3488.990924 157.688588 518.786156 539.944924 113.510135 544.975987
-64.000000 -66.000000 0.000000 154.974617 2867.805505 3399.248991 158.824190 507.027912 549.891919 113.668025 544.682067
-63.000000 -66.000000 0.000000 154.557684 2715.811991 3325.810917 160.629742 497.337030 561.283599 114.206042 546.286976
-62.000000 -66.000000 0.000000 154.157376 2567.863572 3257.121861 162.455438 487.377685 572.258690 114.773434 547.774779
-61.000000 -66.000000 0.000000 153.769384 2410.636292 3192.915209 164.232437 477.427898 583.154351 115.325368 549.186153
-60.000000 -66.000000 0.000000 153.440126 2265.767602 3109.688025 166.047599 467.352466 594.351394 115.924858 550.697565
-59.000000 -66.000000 0.000000 153.191503 2132.465539 3047.385605 167.902534 457.915893 606.850280 116.546646 552.490780
-58.000000 -66.000000 0.000000 152.884948 1954.522285 2993.070578 169.635234 449.351283 622.331116 117.027196 554.612861
-57.000000 -66.000000 0.000000 152.674550 1899.407545 2878.095862 171.925160 441.667353 636.119238 117.790067 557.688764
-56.000000 -66.000000 0.000000 152.501534 1816.157618 2815.185789 174.450119 433.936647 650.389339 118.620712 561.208732
-55.000000 -66.000000 0.000000 152.346358 1732.956705 2753.857505 176.978271 426.280488 664.705934 119.459029 564.734050
-54.000000 -66.000000 0.000000 152.209079 1649.812221 2694.219033 179.509482 418.702964 679.066082 120.304856 568.264619
-53.000000 -66.000000 0.000000 152.089744 1566.733151 2636.385050 182.043623 411.208423 693.467078 121.158037 571.800342
-52.000000 -66.000000 0.000000 151.988396 1483.730482 2580.476888 184.580574 403.801487 707.906428 122.018417 575.341124
-51.000000 -66.000000 0.000000 151.905071 1400.817796 2526.622391 187.120221 396.487063 722.381833 122.885846 578.886871
-50.000000 -66.000000 0.000000 151.849105 1386.422157 2310.426167 189.661895 387.553667 742.382708 123.839848 582.265524
-49.000000 -66.000000 0.000000 151.859906 1289.320644 2278.548105 192.569091 385.653657 769.317781 124.353672 591.561900
-48.000000 -66.000000 0.000000 151.610581 1256.742956 2231.478893 196.030514 379.408143 779.112100 125.427878 595.986579
-47.000000 -66.000000 0.000000 151.381875 1224.191727 2184.705694 199.494705 373.208710 789.091555 126.511325 600.411986
-46.000000 -66.000000 0.000000 151.519264 1193.673611 2142.627311 202.199228 364.833328 804.173455 127.800104 602.543666
-45.000000 -66.000000 0.000000 151.546825 1157.852983 2096.938499 205.448334 359.135260 824.389633 128.842513 608.483881
-44.000000 -66.000000 0.000000 151.517738 1118.609881 2026.294110 208.642112 353.320677 844.230696 129.857937 614.046988
-43.000000 -66.000000 0.000000 151.505562 1079.389814 1956.713518 211.838865 347.555110 864.244055 130.882170 619.610957
-42.000000 -66.000000 0.000000 151.510302 1040.195386 1888.314322 215.038462 341.841040 884.418014 131.915004 625.175766
-41.000000 -66.000000 0.000000 151.531956 1001.029610 1821.229635 218.240776 336.181094 904.741830 132.956240 630.741392
-40.000000 -66.000000 0.000000 151.570517 961.895985 1755.610153 221.445691 330.578051 925.205627 134.005682 636.307814
-39.000000 -66.000000 0.000000 151.625971 922.798602 1691.626393 224.653095 325.034854 945.800318 135.063138 641.875012
-38.000000 -66.000000 0.000000 150.863726 924.771107 1593.488792 229.821392 320.410635 942.193934 136.341439 647.026956
-37.000000 -66.000000 0.000000 150.895677 900.610741 1506.133658 233.699471 316.529760 971.299579 137.410979 656.123681
-36.000000 -66.000000 0.000000 151.802048 884.234769 1544.471487 237.707485 313.195243 988.242578 138.921001 669.535828
-35.000000 -66.000000 0.000000 151.679486 868.719286 1483.030085 241.926461 309.210880 1002.220593 140.031337 677.241405
-34.000000 -66.000000 0.000000 151.112485 817.237957 1402.455101 243.009561 300.627463 1004.503016 140.036431 680.194034
-33.000000 -66.000000 0.000000 150.962963 806.162130 1362.627915 248.148132 296.587375 1019.049042 141.405467 688.920955
-32.000000 -66.000000 0.000000 150.829730 795.089846 1323.114912 253.293173 292.575366 1034.064597 142.787495 697.681451
-31.000000 -66.000000 0.000000 150.712831 784.021255 1283.945098 258.444298 288.592607 1049.529528 144.182141 706.474271
-30.000000 -66.000000 0.000000 150.612303 772.956517 1245.150861 263.601149 284.640325 1065.424268 145.589041 715.298223
-29.000000 -66.000000 0.000000 150.325656 766.409544 1207.726805 269.971610 280.907491 1081.478916 147.102499 723.996804
-28.000000 -66.000000 0.000000 150.211287 753.629844 1162.180080 274.896974 277.081015 1095.319892 148.345177 733.599102
-27.000000 -66.000000 0.000000 150.113071 740.856975 1116.772288 279.827696 273.289572 1109.776431 149.599500 743.227244
-26.000000 -66.000000 0.000000 150.031038 728.091298 1071.521092 284.763497 269.534642 1124.824798 150.865178 752.880241
-25.000000 -66.000000 0.000000 149.965217 715.333196 1026.447203 289.704118 265.817772 1140.441566 152.141927 762.557148
-24.000000 -66.000000 0.000000 150.034537 702.134480 1015.400113 294.651475 262.078331 1148.993097 153.553780 772.041067
-23.000000 -66.000000 0.000000 150.006166 689.835491 984.268053 299.562807 258.007876 1158.044056 154.942270 780.717952
-22.000000 -66.000000 0.000000 149.995637 677.542033 953.282941 304.476522 253.975271 1167.364680 156.342920 789.439996
-21.000000 -66.000000 0.000000 150.002952 665.254414 922.459583 309.392506 249.982349 1176.948563 157.755405 798.205719
-20.000000 -66.000000 0.000000 150.028110 652.972963 891.814751 314.310655 246.031040 1186.789328 159.179409 807.013697
-19.000000 -66.000000 0.000000 150.071101 640.698035 861.367502 319.230867 242.123383 1196.880638 160.614628 815.862561
-18.000000 -66.000000 0.000000 149.210151 645.683505 824.463716 332.195715 241.144143 1156.297383 161.793765 827.439236
-17.000000 -66.000000 0.000000 149.190634 637.347372 787.923857 338.654341 238.484151 1163.406622 163.020680 846.558708
-16.000000 -66.000000 0.000000 149.186891 629.015172 751.417934 345.118763 235.851337 1171.945640 164.259077 865.717456
-15.000000 -66.000000 0.000000 149.459597 617.181627 753.480401 347.611122 230.349931 1148.662563 166.426121 874.204983
-14.000000 -66.000000 0.000000 149.315137 614.341377 733.472113 356.755359 227.871228 1137.255255 168.069342 890.131193
-13.000000 -66.000000 0.000000 149.187420 611.501819 713.463922 365.911974 225.413635 1126.345439 169.729632 906.288490
-12.000000 -66.000000 0.000000 149.076487 608.662963 693.455835 375.080061 222.977851 1115.947706 171.406494 922.664734
-11.000000 -66.000000 0.000000 149.062947 603.895350 649.282322 383.331522 221.517682 1164.433335 172.880154 929.386814
-10.000000 -66.000000 0.000000 149.016844 601.238233 634.926257 392.539452 218.820619 1156.041416 174.748008 942.770097
-9.000000 -66.000000 0.000000 148.990219 598.581412 620.571279 401.747487 216.143284 1147.982597 176.637121 956.351890
-8.000000 -66.000000 0.000000 148.983083 595.924892 606.217465 410.955619 213.486419 1140.263942 178.546818 970.123856
-7.000000 -66.000000 0.000000 148.995437 593.268677 591.864899 420.163841 210.850798 1132.892403 180.476445 984.078012
-6.000000 -66.000000 0.000000 149.027279 590.612770 577.513675 429.372148 208.237228 1125.874797 182.425370 998.206715
-5.000000 -66.000000 0.000000 149.078594 587.957176 563.163895 438.580534 205.646549 1119.217784 184.392980 1012.502661
-4.000000 -66.000000 0.000000 149.149363 585.301899 548.815673 447.788994 203.079638 1112.927834 186.378685 1026.958863
-3.000000 -66.000000 0.000000 148.960624 588.430819 534.002515 469.256756 201.713682 1106.432205 188.119223 1014.855616
-2.000000 -66.000000 0.000000 148.990174 588.305436 523.231748 478.435454 199.157605 1098.891434 190.646125 1024.577637
-1.000000 -66.000000 0.000000 148.695521 585.514784 512.065674 478.188273 195.899505 1096.014576 193.200172 1034.121139
0.000000 -66.000000 0.000000 148.736316 585.211825 499.181042 492.160532 193.896087 1080.115604 195.110511 1049.379758
1.000000 -66.000000 0.000000 148.794514 584.908892 486.311488 506.137557 191.907884 1064.777271 197.042148 1064.947942
2.000000 -66.000000 0.000000 148.870094 584.605987 473.458242 520.118963 189.935374 1050.024148 198.994465 1080.812313
3.000000 -66.000000 0.000000 148.963029 584.303108 460.622668 534.104407 187.979051 1035.881238 200.966856 1096.960022
4.000000 -66.000000 0.000000 149.073287 584.000255 447.806287 548.093580 186.039426 1022.373866 202.958739 1113.378741
5.000000 -66.000000 0.000000 149.200830 583.697430 435.010796 562.086202 184.117027 1009.527542 204.969543 1130.056657
6.000000 -66.000000 0.000000 149.371204 580.653562 424.493567 573.200067 181.733978 994.005742 206.807988 1149.365845
7.000000 -66.000000 0.000000 149.281389 585.579899 416.503962 592.976485 179.995402 979.200614 209.538733 1151.778427
8.000000 -66.000000 0.000000 149.210263 590.507245 408.514853 612.761080 178.270837 964.493695 212.297390 1154.757611
9.000000 -66.000000 0.000000 149.157852 595.435575 400.526271 632.553085 176.560693 949.889546 215.082884 1158.299024
10.000000 -66.000000 0.000000 149.124176 600.364866 392.538248 652.351825 174.865393 935.392981 217.894185 1162.397527
11.000000 -66.000000 0.000000 149.109248 605.295093 384.550818 672.156706 173.185374 921.009080 220.730309 1167.047251
12.000000 -66.000000 0.000000 149.106917 610.559596 375.751581 692.087365 171.509910 908.730093 223.682576 1177.776344
13.000000 -66.000000 0.000000 149.137883 615.075784 367.781987 710.447096 169.859518 893.761674 226.515179 1184.482018
14.000000 -66.000000 0.000000 149.187028 619.593081 359.815268 728.807022 168.227310 878.949025 229.370632 1191.738962
15.000000 -66.000000 0.000000 149.254333 624.111464 351.851619 747.167127 166.613821 864.300157 232.248093 1199.537170
16.000000 -66.000000 0.000000 149.812871 631.451467 345.885101 795.460809 164.750854 870.223911 236.692666 1233.583635
17.000000 -66.000000 0.000000 149.454646 640.699546 339.622519 764.233485 163.363121 854.899494 239.628772 1216.193317
18.000000 -66.000000 0.000000 149.355999 644.973948 331.695174 832.346975 161.951033 818.782774 241.626620 1162.529641
19.000000 -66.000000 0.000000 149.426613 653.263553 325.444301 862.816567 160.461356 809.567992 244.854888 1154.265478
20.000000 -66.000000 0.000000 149.517422 661.554451 319.196147 893.309882 158.982908 800.382881 248.117655 1146.524330
21.000000 -66.000000 0.000000 149.628391 669.846594 312.950876 923.824570 157.516005 791.228473 251.413578 1139.316859
22.000000 -66.000000 0.000000 149.759474 678.139935 306.708664 954.358582 156.060971 782.105847 254.741371 1132.653251
23.000000 -66.000000 0.000000 149.910618 686.434431 300.469702 984.910119 154.618142 773.016127 258.099799 1126.543158
24.000000 -66.000000 0.000000 150.081763 694.730042 294.234195 1015.477601 153.187863 763.960489 261.487683 1120.995632
25.000000 -66.000000 0.000000 150.272840 703.026727 288.002369 1046.059629 151.770488 754.940158 264.903893 1116.019061
26.000000 -66.000000 0.000000 150.483774 711.324449 281.774468 1076.654963 150.366383 745.956417 268.347347 1111.621114
27.000000 -66.000000 0.000000 150.714481 719.623172 275.550758 1107.262502 148.975923 737.010602 271.817009 1107.808682
28.000000 -66.000000 0.000000 150.609167 738.557084 271.473555 1148.223479 148.404526 720.546206 274.886640 1107.569399
29.000000 -66.000000 0.000000 150.535740 754.967548 266.966235 1175.088092 147.031358 713.438409 279.266009 1094.311134
30.000000 -66.000000 0.000000 150.484687 771.378733 262.459906 1202.229299 145.668982 706.340892 283.684975 1081.191085
31.000000 -66.000000 0.000000 150.456031 787.790593 257.954621 1229.628785 144.317705 699.253969 288.141715 1068.214346
32.000000 -66.000000 0.000000 150.904850 801.027575 253.384964 1322.894534 143.092385 692.023983 292.658094 1059.451509
33.000000 -66.000000 0.000000 151.084841 817.748153 248.939361 1370.234151 141.965888 684.227625 297.036931 1053.804379
34.000000 -66.000000 0.000000 151.375504 848.109291 245.613398 1413.907287 140.948668 679.330694 304.597409 1044.572463
35.000000 -66.000000 0.000000 151.227665 866.028381 241.577697 1391.367926 139.749580 671.842202 308.046207 1039.918417
36.000000 -66.000000 0.000000 151.273150 886.129130 237.499471 1469.880987 138.653829 663.230348 312.074734 1016.416373
37.000000 -66.000000 0.000000 151.333161 906.238671 233.425991 1548.846139 137.566613 654.621622 316.144162 993.454257
38.000000 -66.000000 0.000000 151.407680 926.356432 229.357512 1628.197608 136.488135 646.016147 320.252933 971.070372
39.000000 -66.000000 0.000000 151.367236 948.638919 225.702399 1708.920719 135.117284 640.839081 326.487858 942.866764
40.000000 -66.000000 0.000000 151.309590 976.559129 222.095783 1764.996695 133.990261 633.715606 331.430784 918.497404
41.000000 -66.000000 0.000000 151.268044 1004.491333 218.492676 1822.285965 132.872085 626.593159 336.422463 894.293782
42.000000 -66.000000 0.000000 151.058923 1036.420201 214.676487 1885.004281 131.888099 616.377437 339.499837 869.235652
43.000000 -66.000000 0.000000 151.212027 1063.775625 211.351082 1939.571115 130.740556 612.514117 346.051530 855.803591
44.000000 -66.000000 0.000000 151.383560 1091.131993 208.028306 1994.531889 129.602825 608.653148 352.658672 842.642651
45.000000 -66.000000 0.000000 151.586287 1129.806949 204.849156 2084.772392 128.629028 604.034010 359.348905 828.140229
46.000000 -66.000000 0.000000 151.635090 1177.498968 201.830459 2144.904567 127.637799 599.403922 365.568715 812.663471
47.000000 -66.000000 0.000000 151.702851 1225.194441 198.814354 2205.942401 126.654606 594.775384 371.862324 797.278336
48.000000 -66.000000 0.000000 151.789545 1272.892978 195.800959 2267.812769 125.679635 590.148434 378.226048 781.990233
49.000000 -66.000000 0.000000 151.895138 1320.594248 192.790403 2330.449363 124.713081 585.523108 384.656408 766.804966
50.000000 -66.000000 0.000000 151.969417 1367.215129 189.629177 2383.246925 123.751159 579.880966 390.199487 750.472232
51.000000 -66.000000 0.000000 152.038066 1423.531564 186.761088 2450.941348 122.831771 575.122725 396.457368 733.689299
52.000000 -66.000000 0.000000 152.124979 1479.858822 183.896802 2519.587700 121.920905 570.367673 402.782136 716.976231
53.000000 -66.000000 0.000000 152.074205 1583.107117 181.720191 2589.073954 121.249405 565.890791 408.312579 694.007553
54.000000 -66.000000 0.000000 152.141334 1652.502315 179.262681 2636.014086 120.316605 563.336419 417.499383 682.033335
55.000000 -66.000000 0.000000 152.304753 1685.210901 176.768398 2795.235876 119.362262 560.719906 426.683041 668.190065
56.000000 -66.000000 0.000000 152.475092 1786.270176 174.479293 2848.812183 118.584589 557.889702 434.765098 655.043307
57.000000 -66.000000 0.000000 152.663084 1887.362441 172.193659 2904.886593 117.814054 555.068580 442.951201 641.923426
58.000000 -66.000000 0.000000 152.868663 1988.482664 169.911637 2963.317296 117.050798 552.256681 451.235685 628.832105
59.000000 -66.000000 0.000000 153.150605 2088.763082 167.618095 3038.431406 116.349043 549.133508 458.790056 614.342588
60.000000 -66.000000 0.000000 153.486039 2267.288750 165.845028 3104.176575 115.866007 546.885130 467.313584 599.223606
61.000000 -66.000000 0.000000 153.674330 2379.110489 163.768240 3146.475962 115.105777 544.946612 477.161495 588.297454
62.000000 -66.000000 0.000000 154.025468 2568.089704 162.004729 3174.619713 114.551834 543.507998 487.147416 576.914148
63.000000 -66.000000 0.000000 154.457277 2737.399082 160.364853 3260.917164 114.092335 542.074411 497.005718 564.426688
64.000000 -66.000000 0.000000 154.921867 2907.979961 158.739249 3336.024486 113.632967 540.896796 507.018033 553.328120
65.000000 -66.000000 0.000000 155.403465 3078.900189 157.120109 3417.327634 113.181690 539.741313 517.134088 542.271051
66.000000 -66.000000 0.000000 156.077476 3383.434057 155.928225 3415.150497 112.936274 539.891994 529.100926 532.670138
67.000000 -66.000000 0.000000 156.695312 3719.742611 154.599803 3406.602565 112.625174 539.688452 540.982071 522.860414
68.000000 -66.000000 0.000000 157.314886 4059.392818 153.283777 3411.322339 112.316401 539.521511 552.930589 513.269857
69.000000 -66.000000 0.000000 157.936295 4402.339183 151.980824 3429.502373 112.010268 539.392302 564.940990 503.907147
-70.000000 -65.000000 0.000000 158.549589 4717.802879 3015.271145 148.624638 583.833719 476.732036 110.950827 538.666433
-69.000000 -65.000000 0.000000 157.722433 4243.213027 3011.063848 150.043434 570.757530 485.976221 111.242806 538.526334
-68.000000 -65.000000 0.000000 158.625536 4079.967426 3140.660684 152.692645 562.937671 498.293211 112.614902 543.404789
-67.000000 -65.000000 0.000000 157.975617 3684.471090 3149.701458 154.008975 551.019148 508.053350 112.909328 543.552393
-66.000000 -65.000000 0.000000 157.332528 3298.451557 3175.294386 155.348934 539.190971 518.080576 113.211678 543.775107
-65.000000 -65.000000 0.000000 157.194388 3103.650989 3198.710171 157.115895 528.875283 528.609753 113.868876 545.430001
-64.000000 -65.000000 0.000000 156.808439 2881.204036 3153.500118 158.558059 516.802209 538.287459 114.328675 545.922323
-63.000000 -65.000000 0.000000 156.392439 2729.949614 3077.550260 160.360883 507.174166 549.727886 114.864827 547.529058
-62.000000 -65.000000 0.000000 155.994647 2583.803318 3008.407618 162.201376 497.632427 561.162105 115.426687 549.166281
-61.000000 -65.000000 0.000000 155.635321 2392.994195 2994.978487 164.066126 487.594551 572.212649 116.031445 550.712099
-60.000000 -65.000000 0.000000 155.392552 2267.326034 2925.570380 166.054263 477.486577 584.550173 116.697055 552.694933
-59.000000 -65.000000 0.000000 155.201822 2129.772576 2888.581646 168.062084 467.175592 595.708660 117.422757 554.463609
-58.000000 -65.000000 0.000000 154.962131 2005.736754 2833.658418 170.317932 460.857319 610.850188 118.097260 557.850582
-57.000000 -65.000000 0.000000 154.726583 1892.303212 2743.361165 171.804303 448.933046 620.293507 118.722384 557.940344
-56.000000 -65.000000 0.000000 154.549393 1808.885603 2679.501036 174.322014 441.253940 634.638840 119.546646 561.454662
-55.000000 -65.000000 0.000000 154.389800 1725.501022 2617.259258 176.843127 433.649948 649.028474 120.378609 564.974398
-54.000000 -65.000000 0.000000 154.247856 1642.154501 2556.754026 179.367499 426.125090 663.459525 121.218114 568.499453
-53.000000 -65.000000 0.000000 154.123612 1558.852146 2498.111521 181.894994 418.683633 677.929349 122.065005 572.029727
-52.000000 -65.000000 0.000000 154.017111 1475.601435 2441.465972 184.425483 411.330105 692.435514 122.919129 575.565125
-51.000000 -65.000000 0.000000 153.935004 1446.500282 2269.771827 186.970492 402.605281 710.939157 123.851824 578.909940
-50.000000 -65.000000 0.000000 153.901855 1382.759698 2237.026493 189.584152 394.650645 724.608906 124.801500 582.140549
-49.000000 -65.000000 0.000000 154.065239 1284.228495 2209.669539 192.069721 390.583769 751.940685 125.382630 589.929941
-48.000000 -65.000000 0.000000 153.810248 1251.564970 2162.439273 195.522422 384.379611 761.840678 126.448253 594.353617
-47.000000 -65.000000 0.000000 153.575563 1218.923425 2115.507526 198.978201 378.222286 771.927229 127.523189 598.778036
-46.000000 -65.000000 0.000000 153.270160 1184.311722 2084.079746 202.444578 372.346908 783.217613 128.577505 603.082453
-45.000000 -65.000000 0.000000 153.000614 1150.841904 2026.042426 205.906149 366.071507 793.017299 129.650561 607.218012
-44.000000 -65.000000 0.000000 153.492175 1123.056385 1963.778022 209.712913 360.365684 823.453950 131.075582 615.489579
-43.000000 -65.000000 0.000000 153.330496 1087.989257 1904.983904 213.063327 354.294862 834.842840 132.132103 619.959558
-42.000000 -65.000000 0.000000 153.290068 1045.112918 1807.316096 215.083750 347.108886 853.544132 132.876829 623.227151
-41.000000 -65.000000 0.000000 153.307719 1006.009824 1739.079330 218.277413 341.468784 874.041168 133.910921 628.795237
-40.000000 -65.000000 0.000000 153.342082 966.943787 1672.287529 221.473925 335.885353 894.675058 134.953272 634.364078
-39.000000 -65.000000 0.000000 153.393146 927.919488 1607.120861 224.673166 330.361468 915.436548 136.003690 639.933654
-38.000000 -65.000000 0.000000 152.460080 927.147492 1524.336240 229.681015 324.430652 897.617137 137.322847 641.685311
-37.000000 -65.000000 0.000000 152.488886 903.008834 1436.206215 233.547262 320.573379 927.036431 138.385046 650.784974
-36.000000 -65.000000 0.000000 153.482394 885.805378 1503.248292 237.451312 316.830648 938.517629 139.953331 663.645780
-35.000000 -65.000000 0.000000 153.143346 873.104272 1330.836963 241.363804 312.525409 999.206989 141.079514 673.947737
-34.000000 -65.000000 0.000000 153.755472 814.784875 1309.730964 239.975391 303.574378 1010.287743 141.070051 680.847495
-33.000000 -65.000000 0.000000 153.443864 804.214146 1279.591063 245.659331 299.698095 1011.493674 142.334467 689.331118
-32.000000 -65.000000 0.000000 152.550327 795.451750 1286.967004 252.702101 295.783510 986.771177 143.843956 690.208390
-31.000000 -65.000000 0.000000 152.430425 784.387595 1247.546321 257.837969 291.816795 1002.486354 145.230337 699.039749
-30.000000 -65.000000 0.000000 152.326706 773.327418 1208.496291 262.980174 287.880658 1018.643424 146.629042 707.901606
-29.000000 -65.000000 0.000000 152.239203 762.271391 1169.854032 268.128352 283.976369 1035.221696 148.039723 716.792831
-28.000000 -65.000000 0.000000 152.167943 751.219698 1131.661318 273.282166 280.105262 1052.201261 149.462040 725.712343
-27.000000 -65.000000 0.000000 151.786942 743.157258 1093.131128 279.610364 276.607893 1061.227843 150.705810 736.201595
-26.000000 -65.000000 0.000000 151.701959 730.412962 1047.657631 284.532055 272.867561 1076.629695 151.963896 745.892279
-25.000000 -65.000000 0.000000 151.780342 716.130897 1033.230015 289.456907 269.322489 1084.274263 153.332164 755.124827
-24.000000 -65.000000 0.000000 151.732218 703.840701 1001.654946 294.356161 265.229825 1093.210198 154.700251 763.801000
-23.000000 -65.000000 0.000000 151.701725 691.556238 970.195625 299.258237 261.173273 1102.433563 156.080877 772.523336
-22.000000 -65.000000 0.000000 151.688874 679.277819 938.863687 304.162997 257.154543 1111.937205 157.473713 781.290291
-21.000000 -65.000000 0.000000 151.693667 667.005777 907.672324 309.070314 253.175436 1121.714000 158.878437 790.100377
-20.000000 -65.000000 0.000000 151.716105 654.740470 876.636541 313.980067 249.237850 1131.756869 160.294738 798.952170
-19.000000 -65.000000 0.000000 151.756179 642.482285 845.773466 318.892146 245.343784 1142.058794 161.722311 807.844297
-18.000000 -65.000000 0.000000 151.813875 630.231636 815.102716 323.806443 241.495342 1152.612828 163.160860 816.775442
-17.000000 -65.000000 0.000000 150.738387 638.446107 778.128665 338.406332 240.961156 1103.263546 164.293224 827.141188
-16.000000 -65.000000 0.000000 150.733886 630.119029 741.758908 344.852792 238.342254 1112.284563 165.523353 846.336708
-15.000000 -65.000000 0.000000 151.079854 617.742945 748.340023 346.462336 232.445459 1086.245018 167.877505 852.754570
-14.000000 -65.000000 0.000000 150.934381 614.905193 728.332683 355.574662 229.979076 1074.755078 169.510993 868.858483
-13.000000 -65.000000 0.000000 150.904554 609.339927 674.506894 363.489986 228.831866 1142.124514 170.863879 872.213706
-12.000000 -65.000000 0.000000 150.821235 606.682224 660.144286 372.696209 226.108478 1133.030104 172.676524 885.170737
-11.000000 -65.000000 0.000000 150.757134 604.024810 645.782432 381.902623 223.403537 1124.264895 174.511850 898.351599
-10.000000 -65.000000 0.000000 150.712275 601.367688 631.421383 391.109216 220.717723 1115.836643 176.369151 911.746585
-9.000000 -65.000000 0.000000 150.686675 598.710862 617.061194 400.315974 218.051742 1107.753042 178.247738 925.346396
-8.000000 -65.000000 0.000000 150.680345 596.054337 602.701929 409.522887 215.406331 1100.021688 180.146947 939.142133
-7.000000 -65.000000 0.000000 150.693287 593.398116 588.343653 418.729944 212.782256 1092.650059 182.066130 953.125289
-6.000000 -65.000000 0.000000 150.725495 590.742204 573.986442 427.937136 210.180317 1085.645482 184.004665 967.287737
-5.000000 -65.000000 0.000000 150.776958 588.086604 559.630377 437.144455 207.601346 1079.015107 185.961945 981.621715
-4.000000 -65.000000 0.000000 150.847656 585.431321 545.275548 446.351893 205.046210 1072.765871 187.937384 996.119819
-3.000000 -65.000000 0.000000 150.683903 587.409486 529.471368 466.698900 203.496609 1067.543498 189.664032 989.598289
-2.000000 -65.000000 0.000000 150.712861 587.281935 518.624010 475.885969 200.954190 1060.044855 192.178912 999.350616
-1.000000 -65.000000 0.000000 150.761541 587.156493 507.806498 485.079577 198.432718 1052.745036 194.711923 1009.258843
0.000000 -65.000000 0.000000 150.829926 587.033164 497.020780 494.279359 195.933003 1045.648206 197.262367 1019.318423
1.000000 -65.000000 0.000000 150.406552 585.034100 484.128526 502.797410 193.441686 1040.215126 198.907010 1016.304943
2.000000 -65.000000 0.000000 150.484300 584.730874 471.311666 516.774219 191.479490 1025.099437 200.846933 1032.182987
3.000000 -65.000000 0.000000 150.579216 584.427674 458.514598 530.755333 189.533563 1010.598514 202.806988 1048.357094
4.000000 -65.000000 0.000000 150.691266 584.124501 445.739025 544.740421 187.604410 996.739188 204.786596 1064.813773
5.000000 -65.000000 0.000000 150.820413 583.821355 432.986851 558.729183 185.692555 983.548584 206.785196 1081.540125
6.000000 -65.000000 0.000000 151.041113 580.581113 422.918095 565.713234 183.146654 969.898617 209.051259 1108.034768
7.000000 -65.000000 0.000000 150.952444 585.508273 414.935105 585.490376 181.418315 955.040389 211.765212 1110.356551
8.000000 -65.000000 0.000000 150.882258 590.436428 406.952875 605.275748 179.704072 940.281224 214.507215 1113.266451
9.000000 -65.000000 0.000000 150.830580 595.365555 398.971448 625.068570 178.004332 925.625860 217.276206 1116.759868
10.000000 -65.000000 0.000000 150.797430 600.295629 390.990874 644.868156 176.319516 911.079307 220.071166 1120.831347
11.000000 -65.000000 0.000000 150.782821 605.226627 383.011206 664.673900 174.650055 896.646859 222.891118 1125.474615
12.000000 -65.000000 0.000000 150.786756 610.158526 375.032503 684.485269 172.996393 882.334116 225.735126 1130.682628
13.000000 -65.000000 0.000000 150.809236 615.091305 367.054827 704.301787 171.358988 868.146999 228.602291 1136.447620
14.000000 -65.000000 0.000000 150.850251 620.024944 359.078246 724.123032 169.738310 854.091769 231.491754 1142.761163
15.000000 -65.000000 0.000000 150.826707 626.392177 350.411272 736.998143 168.278831 833.544750 234.750713 1138.218904
16.000000 -65.000000 0.000000 150.970140 629.913431 343.612076 753.429161 166.357710 827.422615 237.927000 1139.020776
17.000000 -65.000000 0.000000 151.125251 635.842994 336.720659 783.537455 164.674039 817.828460 241.363879 1143.335600
18.000000 -65.000000 0.000000 151.179991 644.138166 330.477560 814.044840 163.183623 808.560007 244.532719 1134.362080
19.000000 -65.000000 0.000000 151.254708 652.434507 324.237438 844.574587 161.704232 799.320022 247.737647 1125.910290
20.000000 -65.000000 0.000000 151.349372 660.731974 318.000468 875.124357 160.236172 790.109504 250.977278 1117.992063
21.000000 -65.000000 0.000000 151.463946 669.030523 311.766839 905.692123 158.779757 780.929496 254.250288 1110.618811
22.000000 -65.000000 0.000000 151.598385 677.330116 305.536757 936.276122 157.335311 771.781086 257.555402 1103.801454
23.000000 -65.000000 0.000000 151.752636 685.630714 299.310442 966.874815 155.903166 762.665413 260.891402 1097.550353
24.000000 -65.000000 0.000000 151.926638 693.932281 293.088135 997.486848 154.483664 753.583663 264.257117 1091.875232
25.000000 -65.000000 0.000000 152.120325 702.234783 286.870096 1028.111031 153.077158 744.537078 267.651426 1086.785115
26.000000 -65.000000 0.000000 152.333620 710.538188 280.656609 1058.746308 151.684008 735.526955 271.073255 1082.288256
27.000000 -65.000000 0.000000 152.566441 718.842463 274.447983 1089.391745 150.304587 726.554652 274.521576 1078.392076
28.000000 -65.000000 0.000000 152.471891 737.811170 271.024997 1125.960042 149.533771 713.392348 278.446677 1073.703940
29.000000 -65.000000 0.000000 152.400401 754.226705 266.524488 1153.171714 148.170242 706.274758 282.802367 1060.314387
30.000000 -65.000000 0.000000 152.351014 770.642747 262.025207 1180.649137 146.817601 699.167355 287.197888 1047.064215
31.000000 -65.000000 0.000000 152.323749 787.059262 257.527217 1208.374183 145.476152 692.070453 291.631441 1033.958781
32.000000 -65.000000 0.000000 152.318621 803.476221 253.030589 1236.330192 144.146206 684.984377 296.101315 1021.003661
33.000000 -65.000000 0.000000 152.843946 818.084529 248.500771 1342.939161 143.056073 677.583429 300.306509 999.885843
34.000000 -65.000000 0.000000 153.051956 849.367565 245.322227 1380.675398 141.980246 673.139877 308.148703 989.692870
35.000000 -65.000000 0.000000 153.106298 867.919857 241.279304 1428.067021 140.820099 665.731319 312.868960 975.795678
36.000000 -65.000000 0.000000 152.947194 888.463428 237.274421 1401.336163 139.644431 658.622777 316.029510 979.444959
37.000000 -65.000000 0.000000 153.011069 908.542928 233.213263 1480.758173 138.564533 650.005767 320.079848 956.030432
38.000000 -65.000000 0.000000 153.089290 928.631928 229.157546 1560.536872 137.493425 641.391811 324.169530 933.195123
39.000000 -65.000000 0.000000 153.072348 952.112001 225.632895 1638.454218 136.057460 637.792525 331.247755 906.656784
40.000000 -65.000000 0.000000 153.018500 979.986484 222.036608 1695.532510 134.937743 630.664314 336.171803 882.059505
41.000000 -65.000000 0.000000 152.913398 1008.604552 217.778678 1755.912762 134.014287 618.769177 338.597288 863.190474
42.000000 -65.000000 0.000000 153.053645 1035.969468 214.458772 1810.359147 132.865087 614.896971 345.067010 849.291164
43.000000 -65.000000 0.000000 153.212125 1063.334864 211.141627 1865.233827 131.725510 611.026994 351.595384 835.649955
44.000000 -65.000000 0.000000 153.388782 1090.700704 207.827376 1920.500089 130.595810 607.159288 358.179205 822.279694
45.000000 -65.000000 0.000000 153.570623 1131.627406 204.693459 1996.849999 129.598864 602.940342 365.580140 808.101349
46.000000 -65.000000 0.000000 153.624792 1179.285515 201.682254 2057.627478 128.614997 598.312747 371.761361 792.512661
47.000000 -65.000000 0.000000 153.697668 1226.949708 198.673869 2119.310822 127.639217 593.686744 378.016447 777.013512
48.000000 -65.000000 0.000000 153.789226 1274.619302 195.668435 2181.823202 126.671711 589.062371 384.341790 761.609368
49.000000 -65.000000 0.000000 153.899433 1322.293713 192.666090 2245.095368 125.712669 584.439668 390.733979 746.306111
50.000000 -65.000000 0.000000 153.932449 1369.921124 189.586670 2292.919052 124.753099 578.988965 396.482662 729.772130
51.000000 -65.000000 0.000000 154.005603 1426.201584 186.727431 2361.560218 123.841092 574.235708 402.698340 712.892929
52.000000 -65.000000 0.000000 154.108001 1508.113579 184.136738 2435.430862 123.097191 569.302564 407.414835 691.683780
53.000000 -65.000000 0.000000 154.159602 1577.644877 181.683215 2481.791730 122.163438 566.750384 416.481052 679.572873
54.000000 -65.000000 0.000000 154.231499 1647.205670 179.231408 2529.265170 121.237569 564.200476 425.627621 667.521426
55.000000 -65.000000 0.000000 154.323663 1716.792372 176.781389 2577.789715 120.319766 561.652872 434.849471 655.532719
56.000000 -65.000000 0.000000 154.531265 1784.252128 174.353666 2693.806594 119.442520 558.956117 443.448722 642.055840
57.000000 -65.000000 0.000000 154.723496 1885.457697 172.074135 2750.809086 118.677296 556.140671 451.579172 628.885511
58.000000 -65.000000 0.000000 154.982679 1986.885828 169.807703 2818.997003 117.964336 553.211533 459.362369 615.108980
59.000000 -65.000000 0.000000 155.173811 2092.732596 167.593338 2884.927451 117.259573 550.006575 466.938849 599.767108
60.000000 -65.000000 0.000000 155.456144 2251.574500 165.769001 2942.374645 116.654681 548.429901 477.178067 587.270375
61.000000 -65.000000 0.000000 155.692245 2401.941879 163.838417 2981.606411 115.970806 546.858552 487.559624 576.438893
62.000000 -65.000000 0.000000 155.959883 2553.277150 161.954357 3015.941159 115.344325 545.032432 496.848607 564.835435
63.000000 -65.000000 0.000000 156.329304 2742.931501 160.197398 3052.311378 114.800211 543.613561 506.875711 553.446078
64.000000 -65.000000 0.000000 156.639526 2935.124899 158.436718 3043.141187 114.224999 542.007102 516.972720 541.764531
65.000000 -65.000000 0.000000 156.613969 3094.305940 156.674103 3083.258020 113.503310 540.184592 527.087217 531.211148
66.000000 -65.000000 0.000000 157.437642 3368.583983 155.138276 3139.676879 113.180293 540.104072 539.769502 521.095456
67.000000 -65.000000 0.000000 157.561578 3686.132004 153.593960 3082.621137 112.615918 538.564833 549.821900 510.385685
68.000000 -65.000000 0.000000 157.849300 3979.935434 151.867766 3068.546649 112.007036 537.449438 561.568480 500.650541
69.000000 -65.000000 0.000000 158.151966 4275.986487 150.152359 3064.606977 111.406341 536.372071 573.417459 491.007150
70.000000 -65.000000 0.000000 158.577790 4712.102273 148.570942 3027.892322 110.950062 535.196459 583.694827 479.897859
-71.000000 -64.000000 0.000000 159.125344 4776.507783 2747.585753 145.610174 604.443543 456.448121 109.966113 535.618961
-70.000000 -64.000000 0.000000 159.667144 4535.368418 2817.829032 147.798077 594.891552 466.994189 111.050400 538.916016
-69.000000 -64.000000 0.000000 159.237430 4130.709848 2837.967664 149.429217 582.940495 476.609810 111.566652 539.751530
-68.000000 -64.000000 0.000000 159.293616 3900.378575 2869.999340 151.404365 571.141646 486.253732 112.417499 541.615729
-67.000000 -64.000000 0.000000 159.307259 3686.199874 2851.833274 153.397314 561.110015 496.543037 113.218413 543.829589
-66.000000 -64.000000 0.000000 158.671222 3295.295318 2876.399173 154.750775 549.280143 506.627983 113.528469 544.063267
-65.000000 -64.000000 0.000000 158.626306 3081.983301 2908.610826 156.559306 539.041862 517.380358 114.235487 545.917214
-64.000000 -64.000000 0.000000 158.647350 2902.194006 2909.500432 158.304171 526.633053 526.791416 114.994438 547.183535
-63.000000 -64.000000 0.000000 158.232275 2752.086497 2830.648942 160.104121 517.066511 538.280372 115.528722 548.792026
-62.000000 -64.000000 0.000000 157.810711 2530.021925 2852.262611 161.964578 507.785145 550.274498 116.073731 550.586802
-61.000000 -64.000000 0.000000 157.583959 2391.850948 2808.942006 163.964614 497.358896 561.406129 116.782517 552.337756
-60.000000 -64.000000 0.000000 157.373463 2253.773001 2768.368474 165.966560 487.014476 572.583537 117.497350 554.095292
-59.000000 -64.000000 0.000000 157.179288 2115.806299 2730.664469 167.970347 476.757213 583.804093 118.218122 555.859347
-58.000000 -64.000000 0.000000 157.033105 1996.503265 2688.818513 170.192773 469.187433 597.900826 118.968708 558.822698
-57.000000 -64.000000 0.000000 156.838841 1909.475667 2628.419984 172.550138 460.299875 609.523948 119.801905 561.338818
-56.000000 -64.000000 0.000000 156.598426 1802.663683 2544.406903 174.211519 448.606718 619.019789 120.478078 561.708694
-55.000000 -64.000000 0.000000 156.434531 1719.144908 2481.166419 176.725332 441.053763 633.483084 121.303747 565.222803
-54.000000 -64.000000 0.000000 156.288047 1635.650650 2419.709074 179.242611 433.580366 647.985506 122.136986 568.742298
-53.000000 -64.000000 0.000000 156.159023 1552.184866 2360.174170 181.763212 426.190713 662.524484 122.977641 572.267078
-52.000000 -64.000000 0.000000 156.052207 1507.156444 2232.296303 184.314913 417.668405 679.504676 123.893640 575.570826
-51.000000 -64.000000 0.000000 155.994162 1443.364275 2197.339741 186.921376 409.684759 693.196952 124.828197 578.797073
-50.000000 -64.000000 0.000000 155.955996 1379.579696 2163.923199 189.529371 401.773674 706.942577 125.770475 582.024532
-49.000000 -64.000000 0.000000 155.937722 1315.803811 2132.119090 192.138837 393.939521 720.738497 126.720301 585.253184
-48.000000 -64.000000 0.000000 156.011574 1246.759629 2093.624756 195.039913 389.388039 744.651925 127.476436 592.730357
-47.000000 -64.000000 0.000000 155.731635 1212.715669 2063.181266 198.493015 383.581506 755.281804 128.526030 597.143962
-46.000000 -64.000000 0.000000 155.437015 1179.128791 2004.729885 201.943682 377.298608 764.983422 129.582032 601.280434
-45.000000 -64.000000 0.000000 155.161945 1145.562600 1946.491463 205.397182 371.061969 774.925274 130.647031 605.417059
-44.000000 -64.000000 0.000000 154.906529 1112.018970 1888.485703 208.853376 364.873959 785.098234 131.720806 609.553836
-43.000000 -64.000000 0.000000 155.394976 1084.336860 1827.401286 212.798165 359.529730 817.242723 133.153589 618.459865
-42.000000 -64.000000 0.000000 155.246821 1049.216554 1768.647491 216.142908 353.550536 828.942563 134.210543 622.929540
-41.000000 -64.000000 0.000000 155.117794 1014.124278 1710.241302 219.490464 347.630319 840.812623 135.275813 627.399725
-40.000000 -64.000000 0.000000 155.007943 979.063046 1652.219582 222.840704 341.772145 852.845795 136.349205 631.870408
-39.000000 -64.000000 0.000000 154.917309 944.036317 1594.624299 226.193511 335.979258 865.035274 137.430529 636.341579
-38.000000 -64.000000 0.000000 155.224882 894.361324 1458.878882 227.913827 330.251488 906.389500 138.001907 643.589489
-37.000000 -64.000000 0.000000 155.305504 902.972121 1525.107216 233.041120 324.460538 875.396981 139.905293 650.062668
-36.000000 -64.000000 0.000000 155.003630 889.641853 1338.417745 236.854033 320.278093 953.657108 141.096923 659.744668
-35.000000 -64.000000 0.000000 154.948309 872.425919 1311.275623 241.064054 315.804720 965.248087 142.272638 667.079066
-34.000000 -64.000000 0.000000 154.913239 855.225793 1284.350673 245.275917 311.361057 977.019051 143.460076 674.426743
-33.000000 -64.000000 0.000000 155.333381 802.947775 1261.650928 244.595016 302.373317 984.942534 143.732627 679.074067
-32.000000 -64.000000 0.000000 155.040932 792.385610 1231.483130 250.269931 298.540523 986.724704 145.000293 687.603359
-31.000000 -64.000000 0.000000 154.768271 781.833901 1201.322496 255.950733 294.730556 989.064240 146.282625 696.161573
-30.000000 -64.000000 0.000000 154.515501 771.293076 1171.169581 261.637041 290.944314 991.957198 147.579240 704.747654
-29.000000 -64.000000 0.000000 154.282722 760.763588 1141.024995 267.328502 287.182734 995.398754 148.889766 713.360598
-28.000000 -64.000000 0.000000 154.070023 750.245914 1110.889417 273.024794 283.446798 999.383238 150.213838 721.999442
-27.000000 -64.000000 0.000000 153.877489 739.740559 1080.763600 278.725620 279.737534 1003.904188 151.551102 730.663267
-26.000000 -64.000000 0.000000 153.732605 729.534558 1037.124057 284.633624 276.656258 1008.276763 152.937738 739.487486
-25.000000 -64.000000 0.000000 153.580113 717.505482 1009.118015 290.071215 272.558024 1011.726384 154.329891 746.677959
-24.000000 -64.000000 0.000000 153.449786 705.483424 981.141099 295.509441 268.488548 1015.500783 155.733735 753.901698
-23.000000 -64.000000 0.000000 153.397580 693.318340 956.970552 298.999195 264.343889 1046.963149 157.224505 764.388176
-22.000000 -64.000000 0.000000 153.382457 681.055627 925.310120 303.894249 260.338776 1056.667757 158.609595 773.200312
-21.000000 -64.000000 0.000000 153.384785 668.799850 893.769294 308.792170 256.373218 1066.656001 160.006624 782.055009
-20.000000 -64.000000 0.000000 153.404562 656.551398 862.361198 313.692823 252.449079 1076.919989 161.415283 790.950837
-19.000000 -64.000000 0.000000 153.441783 644.310688 831.100880 318.596083 248.568321 1087.451914 162.835269 799.886424
-18.000000 -64.000000 0.000000 153.496434 632.078171 800.005664 323.501832 244.733006 1098.244068 164.266289 808.860453
-17.000000 -64.000000 0.000000 153.568497 619.854331 769.095577 328.409957 240.945306 1109.288854 165.708057 817.871657
-16.000000 -64.000000 0.000000 152.280939 631.233174 732.562736 344.645797 240.840078 1052.830754 166.793634 827.027379
-15.000000 -64.000000 0.000000 152.816008 614.786169 699.906458 343.812973 236.180405 1121.374833 168.988149 816.008796
-14.000000 -64.000000 0.000000 152.696417 612.127898 685.541457 353.013006 233.432743 1111.563033 170.742816 828.465884
-13.000000 -64.000000 0.000000 152.595764 609.469907 671.177079 362.213555 230.702370 1102.074753 172.521625 841.177129
-12.000000 -64.000000 0.000000 152.514086 606.812201 656.813364 371.414583 227.989906 1092.918419 174.323838 854.131186
-11.000000 -64.000000 0.000000 152.451414 604.154784 642.450357 380.616054 225.295999 1084.102442 176.148736 867.317174
-10.000000 -64.000000 0.000000 152.407772 601.497660 628.088106 389.817937 222.621322 1075.635191 177.995621 880.724676
-9.000000 -64.000000 0.000000 152.383175 598.840831 613.726665 399.020204 219.966577 1067.524965 179.863817 894.343729
-8.000000 -64.000000 0.000000 152.377634 596.184303 599.366091 408.222829 217.332495 1059.779959 181.752665 908.164817
-7.000000 -64.000000 0.000000 152.391149 593.528079 585.006449 417.425787 214.719835 1052.408237 183.661530 922.178855
-6.000000 -64.000000 0.000000 152.423717 590.872163 570.647808 426.629058 212.129389 1045.417695 185.589792 936.377180
-5.000000 -64.000000 0.000000 152.475324 588.216560 556.290247 435.832621 209.561982 1038.816030 187.536854 950.751536
-4.000000 -64.000000 0.000000 152.545952 585.561274 541.933851 445.036459 207.018469 1032.610699 189.502137 965.294059
-3.000000 -64.000000 0.000000 152.635574 582.906309 527.578716 454.240555 204.499743 1026.808887 191.485078 979.997263
-2.000000 -64.000000 0.000000 152.435602 586.260688 514.214132 473.440025 202.759870 1021.211201 193.719586 974.145214
-1.000000 -64.000000 0.000000 152.483481 586.133073 503.319887 482.639833 200.252083 1013.965063 196.240829 984.088473
0.000000 -64.000000 0.000000 152.550842 586.007573 492.454347 491.845615 197.766198 1006.930496 198.779672 994.186213
1.000000 -64.000000 0.000000 152.637660 585.884188 481.619455 501.057041 195.303053 1000.111963 201.335448 1004.433774
2.000000 -64.000000 0.000000 152.098764 584.859973 469.254123 513.602801 193.030160 1000.395755 202.706959 983.582154
3.000000 -64.000000 0.000000 152.195617 584.556456 456.498406 527.574938 191.094526 985.521912 204.654828 999.784764
4.000000 -64.000000 0.000000 152.309421 584.252964 443.766663 541.551536 189.175738 971.295200 206.622306 1016.282536
5.000000 -64.000000 0.000000 152.440137 583.949498 431.061016 555.532257 187.274315 957.744457 208.608840 1033.061328
6.000000 -64.000000 0.000000 152.711110 580.513890 421.415216 558.451159 184.566958 945.823127 211.304457 1066.722536
7.000000 -64.000000 0.000000 152.623561 585.441829 413.440293 578.221355 182.848768 930.909554 214.001844 1068.946452
8.000000 -64.000000 0.000000 152.554294 590.370751 405.466450 598.000342 181.144755 916.095859 216.727406 1071.781676
9.000000 -64.000000 0.000000 152.503334 595.300632 397.493750 617.787275 179.455324 901.386968 219.480096 1075.223371
10.000000 -64.000000 0.000000 152.470699 600.231447 389.522263 637.581414 177.780889 886.788095 222.258903 1079.265735
11.000000 -64.000000 0.000000 152.456400 605.163174 381.552066 657.382109 176.121879 872.304764 225.062862 1083.902049
12.000000 -64.000000 0.000000 152.460443 610.095791 373.583242 677.188784 174.478734 857.942827 227.891043 1089.124727
13.000000 -64.000000 0.000000 152.387937 616.991139 362.771618 696.491219 173.478120 836.854637 230.295801 1099.885600
14.000000 -64.000000 0.000000 152.509312 621.274330 356.051098 714.532649 171.556334 830.755760 233.627403 1102.410300
15.000000 -64.000000 0.000000 152.651990 625.560178 349.331558 732.613831 169.650486 824.786759 236.988572 1105.113010
16.000000 -64.000000 0.000000 152.815912 629.848631 342.613057 750.731891 167.761120 818.950472 240.378070 1107.992430
17.000000 -64.000000 0.000000 153.001011 634.139635 335.895657 768.884224 165.888799 813.249758 243.794715 1111.047184
18.000000 -64.000000 0.000000 153.004863 643.347874 329.300528 795.975117 164.425651 798.361992 247.453848 1106.288568
19.000000 -64.000000 0.000000 153.083585 651.650389 323.072020 826.559078 162.956475 789.096440 250.635783 1097.640230
20.000000 -64.000000 0.000000 153.182011 659.953875 316.847133 857.159615 161.498727 779.860136 253.852608 1089.536311
21.000000 -64.000000 0.000000 153.300104 668.258295 310.626085 887.775015 160.052720 770.654132 257.103012 1081.989043
22.000000 -64.000000 0.000000 153.437818 676.563616 304.409110 918.403791 158.618775 761.479525 260.385739 1075.010150
23.000000 -64.000000 0.000000 153.595100 684.869805 298.196464 949.044647 157.197223 752.337466 263.699582 1068.610769
24.000000 -64.000000 0.000000 153.771891 693.176830 291.988423 979.696452 155.788402 743.229155 267.043382 1062.801367
25.000000 -64.000000 0.000000 153.968123 701.484662 285.785287 1010.358207 154.392662 734.155848 270.416027 1057.591668
26.000000 -64.000000 0.000000 154.183722 709.793272 279.587383 1041.029034 153.010359 725.118860 273.816452 1052.990572
27.000000 -64.000000 0.000000 154.418608 718.102633 273.395066 1071.708154 151.641862 716.119564 277.243635 1049.006087
28.000000 -64.000000 0.000000 154.334813 737.111406 270.619300 1104.148892 150.671644 706.248340 282.020074 1039.977020
29.000000 -64.000000 0.000000 154.265214 753.531018 266.126349 1131.710158 149.317686 699.120857 286.352469 1026.449324
30.000000 -64.000000 0.000000 154.217451 769.950962 261.634887 1159.525500 147.974707 692.003463 290.724908 1013.062018
31.000000 -64.000000 0.000000 154.191545 786.371217 257.144993 1187.577066 146.643008 684.896472 295.135613 999.820739
32.000000 -64.000000 0.000000 154.187507 802.791765 252.656749 1215.848504 145.322898 677.800211 299.582892 986.731367
33.000000 -64.000000 0.000000 154.205337 819.212586 248.170246 1244.324829 144.014697 670.715021 304.065142 973.800027
34.000000 -64.000000 0.000000 154.728688 850.704787 245.069889 1348.393294 143.017020 666.981723 311.708815 934.921598
35.000000 -64.000000 0.000000 154.784952 869.237900 241.035136 1396.306943 141.864240 659.549543 316.412258 920.943596
36.000000 -64.000000 0.000000 154.857475 887.785080 237.002715 1444.539336 140.722282 652.140768 321.148133 907.284745
37.000000 -64.000000 0.000000 154.946233 906.345465 232.972746 1493.059582 139.591413 644.756203 325.915026 893.959673
38.000000 -64.000000 0.000000 154.771888 931.088723 228.989138 1493.833155 138.504873 636.804797 328.095781 895.700786
39.000000 -64.000000 0.000000 154.667008 953.871177 224.209630 1573.091656 137.300789 625.079018 331.491491 872.587290
40.000000 -64.000000 0.000000 154.776615 981.233391 220.892477 1626.879603 136.140778 621.196144 337.811140 857.995980
41.000000 -64.000000 0.000000 154.904305 1008.596259 217.578087 1681.185147 134.989974 617.315343 344.196280 843.636951
42.000000 -64.000000 0.000000 155.050033 1035.959727 214.266590 1735.959714 133.848613 613.436653 350.643333 829.522266
43.000000 -64.000000 0.000000 155.213750 1063.323750 210.958122 1791.160276 132.716941 609.560113 357.148948 815.664609
44.000000 -64.000000 0.000000 155.395397 1090.688286 207.652827 1846.748633 131.595206 605.685767 363.709980 802.077303
45.000000 -64.000000 0.000000 155.556566 1133.965955 204.560529 1909.395939 130.575535 601.859128 371.830170 788.216533
46.000000 -64.000000 0.000000 155.615962 1181.569376 201.557166 1970.861491 129.598971 597.234131 377.973767 772.513225
47.000000 -64.000000 0.000000 155.693823 1229.183108 198.556863 2033.229890 128.630542 592.610771 384.191247 756.897096
48.000000 -64.000000 0.000000 155.790120 1276.805997 195.559761 2096.420558 127.670435 587.989085 390.479082 741.373656
49.000000 -64.000000 0.000000 155.904820 1324.437056 192.566009 2160.361342 126.718837 583.369114 396.833927 725.948849
50.000000 -64.000000 0.000000 155.896714 1373.064443 189.566249 2203.537398 125.761644 578.107709 402.791077 709.231556
51.000000 -64.000000 0.000000 155.974260 1429.291854 186.716201 2273.171187 124.856947 573.359543 408.965464 692.254229
52.000000 -64.000000 0.000000 156.189681 1503.492863 184.114357 2327.874331 124.010461 570.167391 415.642428 677.428887
53.000000 -64.000000 0.000000 156.246197 1573.160827 181.666660 2374.782390 123.083535 567.619668 424.669376 665.240794
54.000000 -64.000000 0.000000 156.322734 1642.846782 179.220837 2422.830843 122.164538 565.074255 433.776804 653.110602
55.000000 -64.000000 0.000000 156.419262 1712.548534 176.776968 2471.953194 121.253649 562.531182 442.959748 641.041598
56.000000 -64.000000 0.000000 156.535745 1782.264229 174.335134 2522.086694 120.351054 559.990483 452.213607 629.037304
57.000000 -64.000000 0.000000 156.825822 1887.156796 172.002225 2600.467094 119.581032 557.295241 460.167884 616.115644
58.000000 -64.000000 0.000000 157.003581 1992.791171 169.790333 2664.652814 118.874081 554.085831 467.597781 600.714286
59.000000 -64.000000 0.000000 157.198326 2098.460871 167.582805 2732.447799 118.174627 550.887852 475.121972 585.335437
60.000000 -64.000000 0.000000 157.427463 2238.235461 165.707087 2780.814508 117.448109 549.980709 487.080142 575.400778
61.000000 -64.000000 0.000000 157.666769 2389.011446 163.780540 2820.909608 116.768946 548.414037 497.403631 564.514424
62.000000 -64.000000 0.000000 157.895622 2540.644637 161.917719 2857.620513 116.141588 546.563458 506.589916 552.845581
63.000000 -64.000000 0.000000 158.268222 2730.641621 160.164178 2895.782013 115.601678 545.150044 516.558559 541.409029
64.000000 -64.000000 0.000000 158.655342 2920.682057 158.414182 2940.928675 115.067438 543.750992 526.623327 530.013851
65.000000 -64.000000 0.000000 158.725457 3121.721331 156.677208 2945.410366 114.376178 542.355111 537.745672 520.153018
66.000000 -64.000000 0.000000 158.890064 3302.769602 154.813807 2936.420817 113.652595 540.901672 549.432751 510.283486
67.000000 -64.000000 0.000000 159.163088 3597.294064 153.073196 2910.685457 113.035500 539.739451 561.019784 500.387106
68.000000 -64.000000 0.000000 159.450984 3894.177652 151.342956 2895.517979 112.426429 538.614902 572.715844 490.576107
69.000000 -64.000000 0.000000 159.574513 4166.803948 149.489576 2863.498651 111.686443 537.258386 585.035121 481.138977
70.000000 -64.000000 0.000000 159.710053 4537.529059 147.753213 2826.141314 111.063590 535.396733 594.704943 470.009010
71.000000 -64.000000 0.000000 159.134758 4762.017506 145.545511 2758.461612 109.957889 532.042997 604.291038 459.556260
-72.000000 -63.000000 0.000000 159.684381 4877.745019 2488.055888 142.577384 625.285888 436.251315 108.963923 532.550978
-71.000000 -63.000000 0.000000 160.234847 4619.279754 2552.454869 144.769450 615.666822 446.710662 110.055162 535.850002
-70.000000 -63.000000 0.000000 160.788290 4365.077040 2622.074463 146.972501 606.126962 457.312103 111.149424 539.172352
-69.000000 -63.000000 0.000000 160.761008 4026.277097 2665.011109 148.834942 595.165837 467.353812 111.900386 541.007018
-68.000000 -63.000000 0.000000 160.813546 3791.273452 2698.033572 150.810647 583.399986 477.065414 112.748831 542.869613
-67.000000 -63.000000 0.000000 160.877661 3558.843062 2736.301336 152.791342 571.735611 486.835026 113.602254 544.752446
-66.000000 -63.000000 0.000000 160.953339 3329.524878 2779.597769 154.776836 560.179049 496.659226 114.460543 546.655308
-65.000000 -63.000000 0.000000 160.066696 3071.039391 2618.753179 156.018993 549.281592 506.263778 114.609891 546.437535
-64.000000 -63.000000 0.000000 159.828948 2839.738011 2617.006225 157.696997 537.963343 516.376518 115.207592 547.593591
-63.000000 -63.000000 0.000000 160.073151 2717.090309 2717.399097 159.957067 526.524628 527.214924 116.251839 550.148440
-62.000000 -63.000000 0.000000 159.798770 2519.191277 2697.336819 161.900673 517.244750 538.279296 116.888589 552.003277
-61.000000 -63.000000 0.000000 159.569083 2380.807505 2652.942078 163.896281 506.869792 549.476868 117.592445 553.749587
-60.000000 -63.000000 0.000000 159.355440 2242.490988 2611.423566 165.893906 496.577237 560.718560 118.302367 555.502490
-59.000000 -63.000000 0.000000 159.157907 2104.254988 2572.920527 167.893476 486.372316 572.001770 119.018246 557.261925
-58.000000 -63.000000 0.000000 158.976544 1966.116489 2537.570227 169.894923 476.260662 583.324090 119.739975 559.027830
-57.000000 -63.000000 0.000000 158.907105 1901.856063 2483.336364 172.433856 468.712431 596.764787 120.672405 562.313187
-56.000000 -63.000000 0.000000 158.726162 1814.635358 2423.381781 174.787882 459.956981 608.522280 121.507413 564.829888
-55.000000 -63.000000 0.000000 158.562469 1727.457595 2364.783172 177.145257 451.289529 620.332029 122.349908 567.352143
-54.000000 -63.000000 0.000000 158.329596 1630.314476 2283.159821 179.134854 441.067111 632.653749 123.061346 568.993143
-53.000000 -63.000000 0.000000 158.199457 1568.323576 2198.162185 181.696730 432.741836 648.080584 123.965266 572.248468
-52.000000 -63.000000 0.000000 158.117195 1504.505663 2160.972908 184.295259 424.731431 661.797312 124.884493 575.470209
-51.000000 -63.000000 0.000000 158.054526 1440.692738 2125.275830 186.895564 416.789944 675.568873 125.811663 578.693219
-50.000000 -63.000000 0.000000 158.011473 1376.885494 2091.147370 189.497571 408.921392 689.391982 126.746604 581.917478
-49.000000 -63.000000 0.000000 157.988052 1313.084760 2058.665543 192.101210 401.130067 703.263598 127.689145 585.142964
-48.000000 -63.000000 0.000000 158.214488 1242.331257 2025.058287 194.583179 394.432016 727.551698 128.512241 591.116880
-47.000000 -63.000000 0.000000 157.905024 1208.019620 1984.298313 198.026394 388.527188 736.988658 129.545844 595.351037
-46.000000 -63.000000 0.000000 157.605323 1174.352139 1925.640763 201.468218 382.281912 746.836160 130.593793 599.488526
-45.000000 -63.000000 0.000000 157.324884 1140.700682 1867.192287 204.913180 376.083530 756.925842 131.650798 603.626155
-44.000000 -63.000000 0.000000 157.063809 1107.066708 1808.973149 208.361125 369.934400 767.248149 132.716641 607.763922
-43.000000 -63.000000 0.000000 156.822197 1073.451863 1751.006226 211.811907 363.837017 777.793820 133.791113 611.901823
-42.000000 -63.000000 0.000000 156.600136 1039.858001 1693.317419 215.265389 357.794028 788.553893 134.874006 616.039857
-41.000000 -63.000000 0.000000 157.172369 1010.685987 1632.437348 219.234232 352.960492 823.628166 136.289023 625.914028
-40.000000 -63.000000 0.000000 157.056332 975.542316 1574.116257 222.576230 347.138154 835.797461 137.354581 630.383811
-39.000000 -63.000000 0.000000 156.959254 940.427125 1516.220683 225.921041 341.381297 848.122294 138.428133 634.854095
-38.000000 -63.000000 0.000000 156.579642 927.870543 1380.625515 229.289700 336.040517 875.927636 139.546922 639.153558
-37.000000 -63.000000 0.000000 156.465798 907.780188 1355.991731 232.727323 329.432453 884.865296 140.822958 642.246918
-36.000000 -63.000000 0.000000 156.809076 889.012104 1319.547098 236.608716 323.554292 919.717050 142.306943 652.884651
-35.000000 -63.000000 0.000000 156.753369 871.788745 1292.139841 240.809952 319.101489 931.390066 143.473288 660.226062
-34.000000 -63.000000 0.000000 156.717679 854.580907 1264.941652 245.013332 314.678666 943.247486 144.651411 667.580734
-33.000000 -63.000000 0.000000 157.222972 801.712091 1243.921414 243.582288 305.072908 958.392446 145.140113 668.839829
-32.000000 -63.000000 0.000000 156.929780 791.148824 1213.721657 249.241291 301.261913 960.206781 146.396177 677.385011
-31.000000 -63.000000 0.000000 156.656134 780.595999 1183.527542 254.906915 297.474095 962.593697 147.666967 685.959150
-30.000000 -63.000000 0.000000 156.402136 770.054045 1153.339513 260.578726 293.710351 965.548948 148.952108 694.561173
-29.000000 -63.000000 0.000000 156.167884 759.523415 1123.158059 266.256330 289.971617 969.067336 150.251230 703.190057
-28.000000 -63.000000 0.000000 155.953465 749.004587 1092.983725 271.939364 286.258876 973.142751 151.563973 711.844824
-27.000000 -63.000000 0.000000 155.834855 739.189550 1046.695193 277.967633 283.585694 978.301842 152.886000 721.732163
-26.000000 -63.000000 0.000000 155.659023 727.141927 1018.593079 283.399713 279.485705 981.482143 154.254614 728.899835
-25.000000 -63.000000 0.000000 155.505015 715.100604 990.514373 288.832649 275.413699 984.999095 155.635346 736.102023
-24.000000 -63.000000 0.000000 155.372895 703.065905 962.461123 294.266394 271.370937 988.849108 157.027875 743.337724
-23.000000 -63.000000 0.000000 155.262719 691.038175 934.435622 299.700904 267.358744 993.028307 158.431891 750.605969
-22.000000 -63.000000 0.000000 155.174534 679.017785 906.440445 305.136138 263.378519 997.532555 159.847090 757.905821
-21.000000 -63.000000 0.000000 155.108377 667.005132 878.478489 310.572059 259.431731 1002.357471 161.273179 765.236376
-20.000000 -63.000000 0.000000 155.064277 655.000641 850.553033 316.008630 255.519931 1007.498446 162.709871 772.596759
-19.000000 -63.000000 0.000000 155.042252 643.004769 822.667791 321.445819 251.644751 1012.950669 164.156888 779.986127
-18.000000 -63.000000 0.000000 155.042312 631.018009 794.826998 326.883595 247.807907 1018.709142 165.613959 787.403663
-17.000000 -63.000000 0.000000 155.064456 619.040888 767.035493 332.321928 244.011210 1024.768702 167.080821 794.848580
-16.000000 -63.000000 0.000000 153.709475 633.175911 722.126572 342.426201 243.734646 1038.973680 168.968458 792.132331
-15.000000 -63.000000 0.000000 155.187001 609.673752 707.963874 338.676340 237.784849 1022.410623 168.934887 850.819965
-14.000000 -63.000000 0.000000 154.976311 607.701939 693.370289 349.041579 235.110214 1016.805471 170.820335 856.568721
-13.000000 -63.000000 0.000000 154.787426 605.736189 678.777625 359.407819 232.448908 1011.446840 172.727339 862.470589
-12.000000 -63.000000 0.000000 154.207059 606.942690 653.649147 370.280339 229.877881 1052.817227 175.976056 823.092140
-11.000000 -63.000000 0.000000 154.145786 604.285273 639.288720 379.473262 227.194902 1043.946669 177.790667 836.283626
-10.000000 -63.000000 0.000000 154.103333 601.628147 624.929172 388.667002 224.531251 1035.437446 179.627275 849.704544
-9.000000 -63.000000 0.000000 154.079718 598.971318 610.570565 397.861504 221.887624 1027.298539 181.485211 863.344195
-8.000000 -63.000000 0.000000 154.074947 596.314789 596.212967 407.056716 219.264746 1019.538816 183.363828 877.192374
-7.000000 -63.000000 0.000000 154.089024 593.658565 581.856452 416.252590 216.663371 1012.166998 185.262495 891.239363
-6.000000 -63.000000 0.000000 154.121943 591.002648 567.501103 425.449083 214.084282 1005.191619 187.180602 905.475908
-5.000000 -63.000000 0.000000 154.173691 588.347044 553.147011 434.646157 211.528294 998.620987 189.117559 919.893208
-4.000000 -63.000000 0.000000 154.244251 585.691757 538.794275 443.843775 208.996255 992.463141 191.072792 934.482898
-3.000000 -63.000000 0.000000 154.333595 583.036791 524.443007 453.041904 206.489047 986.725809 193.045746 949.237028
-2.000000 -63.000000 0.000000 154.158395 585.241707 510.007245 471.099234 204.574405 982.392005 195.267961 948.963154
-1.000000 -63.000000 0.000000 154.205491 585.111912 499.039362 480.303291 202.080166 975.203927 197.777521 958.943043
0.000000 -63.000000 0.000000 154.271853 584.984235 488.097141 489.513190 199.607967 968.236742 200.304840 969.080662
1.000000 -63.000000 0.000000 154.357454 584.858675 477.182350 498.728608 197.158638 961.495252 202.849254 979.371113
2.000000 -63.000000 0.000000 154.462263 584.735236 466.296912 507.949243 194.733040 954.984237 205.410128 989.809630
3.000000 -63.000000 0.000000 153.812226 584.689448 454.575317 524.566291 192.661785 960.667575 206.510168 951.247721
4.000000 -63.000000 0.000000 153.927747 584.385640 441.890470 538.529843 190.753255 946.057285 208.465662 967.790105
5.000000 -63.000000 0.000000 154.059999 584.081858 429.234609 552.498202 188.862152 932.129680 210.440267 984.625841
6.000000 -63.000000 0.000000 154.208939 583.778102 416.610375 566.471011 186.989003 918.915799 212.433453 1001.740136
7.000000 -63.000000 0.000000 154.294739 585.380570 412.020332 571.177712 184.286586 906.810453 216.248312 1027.549553
8.000000 -63.000000 0.000000 154.226371 590.310215 404.056412 590.942615 182.592711 891.939804 218.957648 1030.304057
9.000000 -63.000000 0.000000 154.176113 595.240807 396.094040 610.716468 180.913490 877.174923 221.694236 1033.689853
10.000000 -63.000000 0.000000 154.143980 600.172322 388.133310 630.498429 179.249334 862.521244 224.457081 1037.700759
11.000000 -63.000000 0.000000 154.129986 605.104737 380.174325 650.287758 177.600669 847.984530 227.245225 1042.329562
12.000000 -63.000000 0.000000 154.139760 611.468635 368.050592 668.342849 176.754843 830.022201 229.497740 1058.871604
13.000000 -63.000000 0.000000 154.242687 615.756348 361.334644 686.438640 174.828551 823.743356 232.780284 1061.171256
14.000000 -63.000000 0.000000 154.366708 620.046680 354.619834 704.572975 172.917797 817.592804 236.093883 1063.656879
15.000000 -63.000000 0.000000 154.511772 624.339577 347.906230 722.742955 171.023100 811.573462 239.437248 1066.327173
16.000000 -63.000000 0.000000 154.677820 628.634988 341.193902 740.945956 169.145001 805.688270 242.809149 1069.180754
17.000000 -63.000000 0.000000 154.864784 632.932860 334.482928 759.179604 167.284058 799.940190 246.208414 1072.216160
18.000000 -63.000000 0.000000 154.786390 642.178074 328.182331 775.772454 165.685470 791.289065 250.095850 1074.409863
19.000000 -63.000000 0.000000 154.890116 650.746548 321.954139 805.698729 164.217987 782.066140 253.440865 1069.039206
[truncated: 3,035,220 more chars]
