# Supplementary material for: A multiple modulation synthesis method with high spatial resolution for noninvasive neurostimulation
Source: PLoS One. 2019 Jun 20;14(6):e0218293. doi: 10.1371/journal.pone.0218293 (PMC6586313; doi:10.1371/journal.pone.0218293)
Supplement: S2 File — (ZIP) [file pone.0218293.s003.zip › current density_8channel_STN.txt]

28917.000000 11.000000
0.000000 -96.000000 0.000000 1793.305280 8540.986735 10356.178639 7150.576084 2876.731973 47073.686115 2163.447468 64155.850434
-13.000000 -95.000000 0.000000 104.606983 514.815131 923.234615 302.682433 189.364095 4348.981271 112.965463 1913.490357
-12.000000 -95.000000 0.000000 104.806018 512.739036 890.185109 310.115010 187.925883 4322.352149 114.103104 2002.220614
-11.000000 -95.000000 0.000000 105.166553 512.439304 868.178958 319.451890 186.691719 4290.838716 115.588827 2094.732617
-10.000000 -95.000000 0.000000 105.621273 511.869485 839.099619 327.636697 185.804395 4226.845933 116.960898 2221.619477
-9.000000 -95.000000 0.000000 106.190027 512.802404 817.355170 337.896155 185.113059 4172.225949 118.593457 2373.391157
-8.000000 -95.000000 0.000000 106.741443 513.675347 795.685628 348.161462 184.394915 4128.507262 120.209344 2527.592345
-7.000000 -95.000000 0.000000 107.275199 514.487777 774.099083 358.428599 183.650349 4096.197608 121.807693 2684.109381
-6.000000 -95.000000 0.000000 107.791012 515.239228 752.604107 368.693837 182.879797 4075.727797 123.387702 2842.850272
-5.000000 -95.000000 0.000000 108.319791 516.635917 734.174084 379.901335 182.011059 3954.531939 125.136799 2952.422463
-4.000000 -95.000000 0.000000 108.922595 518.813044 717.161046 393.070766 181.398182 3829.309572 126.954780 3220.763649
-3.000000 -95.000000 0.000000 109.524143 521.028233 700.319473 406.336214 180.787324 3720.214465 128.774871 3498.151714
-2.000000 -95.000000 0.000000 110.124638 523.283224 683.663357 419.693483 180.179737 3629.245040 130.596716 3783.807389
-1.000000 -95.000000 0.000000 110.724295 525.579791 667.207838 433.138714 179.576724 3558.383299 132.419985 4077.157779
0.000000 -95.000000 0.000000 109.987391 522.803614 646.231776 444.855639 176.791739 3197.579072 132.847909 4193.190458
1.000000 -95.000000 0.000000 110.700738 525.575294 629.150500 459.284772 176.176229 3084.678323 134.938860 4714.909988
2.000000 -95.000000 0.000000 110.087060 523.213516 609.840648 470.547028 173.723127 2850.463089 135.380813 4818.932633
3.000000 -95.000000 0.000000 109.476183 520.910020 590.671200 481.959424 171.277519 2623.117143 135.830501 4952.751236
4.000000 -95.000000 0.000000 108.867825 518.662706 571.648385 493.510242 168.839809 2403.304557 136.286811 5113.225295
5.000000 -95.000000 0.000000 108.381205 517.792206 555.397475 507.597231 166.635014 2285.706009 136.992123 5299.364712
6.000000 -95.000000 0.000000 107.782129 515.130390 535.708753 517.074595 164.176573 2141.274156 137.417964 5400.908842
7.000000 -95.000000 0.000000 107.268484 514.413617 520.835938 532.201281 162.075453 2019.767762 138.005997 5439.273450
8.000000 -95.000000 0.000000 106.738086 513.642634 505.963220 547.400180 159.951074 1900.216446 138.576548 5493.071061
9.000000 -95.000000 0.000000 106.191324 512.818404 491.096126 562.665684 157.804657 1782.698352 139.129442 5561.540741
10.000000 -95.000000 0.000000 105.628614 511.941934 476.240520 577.992555 155.637479 1667.311730 139.664536 5643.839798
11.000000 -95.000000 0.000000 105.249296 512.895234 464.366944 597.040198 153.823967 1593.749059 140.511496 5707.546776
12.000000 -95.000000 0.000000 104.775380 512.547807 450.420358 612.562755 151.784983 1509.221642 141.172274 5726.748801
13.000000 -95.000000 0.000000 104.586664 514.692710 439.694318 635.628000 150.284039 1442.119855 142.277485 5764.579314
-19.000000 -94.000000 0.000000 105.347567 539.580501 1172.861589 264.327264 202.312505 4354.120088 108.096439 1453.881519
-18.000000 -94.000000 0.000000 105.258800 534.438941 1121.744793 269.745016 200.104911 4319.633025 108.881201 1507.537867
-17.000000 -94.000000 0.000000 105.159300 529.257039 1070.842484 275.141706 197.885793 4289.613179 109.653143 1561.598470
-16.000000 -94.000000 0.000000 105.247433 525.952280 1031.020604 281.688265 196.095323 4253.821145 110.676998 1624.448258
-15.000000 -94.000000 0.000000 105.510731 524.145017 997.622909 289.187079 194.764215 4208.619103 111.877217 1711.322198
-14.000000 -94.000000 0.000000 105.749536 522.234755 964.314112 296.666245 193.390686 4170.154294 113.054402 1798.986736
-13.000000 -94.000000 0.000000 105.963843 520.223354 931.109419 304.122489 191.976065 4138.534082 114.207945 1887.397672
-12.000000 -94.000000 0.000000 106.264681 519.397954 905.280809 312.751363 190.735132 4113.157379 115.539338 1982.802112
-11.000000 -94.000000 0.000000 106.443719 517.070490 873.216687 320.682447 189.016049 4066.037488 116.789455 2059.292474
-10.000000 -94.000000 0.000000 106.714944 515.592610 843.007455 328.600932 187.707663 4013.910114 118.028029 2152.711604
-9.000000 -94.000000 0.000000 107.283783 516.527505 821.222394 338.880243 187.015185 3958.076026 119.661783 2305.503956
-8.000000 -94.000000 0.000000 107.835147 517.402080 799.515154 349.166735 186.295642 3913.693121 121.278910 2460.624749
-7.000000 -94.000000 0.000000 108.368715 518.215792 777.894042 359.456246 185.549421 3881.328591 122.878533 2617.974877
-6.000000 -94.000000 0.000000 108.661834 518.233824 756.373753 370.072904 184.258993 3792.914193 124.350339 2743.389354
-5.000000 -94.000000 0.000000 109.150156 519.911248 739.034952 382.307025 183.520889 3729.057969 126.000596 2924.278175
-4.000000 -94.000000 0.000000 109.474896 519.719767 716.198155 392.253681 182.216372 3625.150325 127.492007 3023.978150
-3.000000 -94.000000 0.000000 110.074552 521.918188 699.237971 405.545151 181.596854 3508.572750 129.312794 3303.181829
-2.000000 -94.000000 0.000000 110.673000 524.155861 682.459075 418.929601 180.980188 3410.432436 131.135363 3590.321397
-1.000000 -94.000000 0.000000 111.270456 526.434568 665.876423 432.403110 180.367669 3332.991043 132.959380 3884.852981
0.000000 -94.000000 0.000000 110.631803 523.940483 645.159118 444.008216 177.679498 3026.660779 133.520019 3990.006972
1.000000 -94.000000 0.000000 111.262325 526.799272 629.956418 458.875608 177.030960 2954.326793 135.508024 4403.077757
2.000000 -94.000000 0.000000 110.557092 523.836748 608.752624 469.634638 174.337726 2687.900687 135.892396 4492.183532
3.000000 -94.000000 0.000000 109.948644 521.551881 589.541727 481.135545 171.891407 2458.623593 136.349625 4636.780261
4.000000 -94.000000 0.000000 109.454252 520.097387 571.777126 493.863534 169.648305 2312.851916 136.977269 4803.625661
5.000000 -94.000000 0.000000 109.220738 520.021888 555.653672 507.918891 167.747832 2211.550747 137.992164 4952.535083
6.000000 -94.000000 0.000000 109.009357 519.877863 539.153779 521.685172 165.861773 2110.740161 139.024677 5107.942423
7.000000 -94.000000 0.000000 108.330895 517.915695 522.257066 534.222355 163.466785 1966.777380 139.371897 5145.378684
8.000000 -94.000000 0.000000 107.795385 517.125468 507.336560 549.442334 161.333337 1846.576095 139.937315 5201.234367
9.000000 -94.000000 0.000000 107.243403 516.281791 492.424034 564.730244 159.177961 1728.332743 140.484909 5272.563931
10.000000 -94.000000 0.000000 106.675366 515.385683 477.525525 580.080705 157.001948 1612.133886 141.014541 5358.417515
11.000000 -94.000000 0.000000 106.518517 517.456445 466.164244 600.423936 155.420819 1565.694280 142.234633 5403.613415
12.000000 -94.000000 0.000000 106.122624 517.744107 452.547010 617.003013 153.450620 1487.136171 143.080966 5448.693669
13.000000 -94.000000 0.000000 105.932868 519.884513 441.798949 640.078016 151.947772 1419.709022 144.184126 5486.561252
14.000000 -94.000000 0.000000 105.721291 521.938402 431.014805 663.242470 150.415103 1352.945526 145.262083 5532.727183
15.000000 -94.000000 0.000000 105.488056 523.905079 420.198962 686.487339 148.853560 1286.869690 146.314155 5586.960786
16.000000 -94.000000 0.000000 105.233379 525.783994 409.356170 709.804352 147.264189 1221.508881 147.339726 5648.999199
17.000000 -94.000000 0.000000 105.143603 529.018923 399.903736 733.160704 145.872712 1181.976472 148.708810 5696.084483
18.000000 -94.000000 0.000000 105.258694 534.244928 392.163152 768.623131 144.871321 1141.511688 150.380012 5722.050813
19.000000 -94.000000 0.000000 105.352677 539.388637 384.383286 804.256604 143.841707 1101.335423 152.026454 5755.475307
-23.000000 -93.000000 0.000000 107.405326 569.207852 1404.886660 245.880225 214.787791 4295.796862 106.507097 1262.059936
-22.000000 -93.000000 0.000000 107.181925 563.076858 1342.593742 250.113071 212.505383 4253.391639 107.029098 1307.496892
-21.000000 -93.000000 0.000000 106.880618 555.631953 1285.204474 255.124255 209.449110 4228.841450 107.743217 1336.231204
-20.000000 -93.000000 0.000000 106.839573 550.669455 1233.731343 260.618431 207.315825 4181.189217 108.576902 1389.251029
-19.000000 -93.000000 0.000000 106.787788 545.663342 1182.442074 266.098943 205.168299 4137.743633 109.399172 1442.681919
-18.000000 -93.000000 0.000000 106.725318 540.615494 1131.356967 271.563123 203.007989 4098.713430 110.209465 1496.522930
-17.000000 -93.000000 0.000000 106.652259 535.528100 1080.499530 277.008373 200.836555 4064.301193 111.007240 1550.773872
-16.000000 -93.000000 0.000000 106.789906 533.233027 1046.817366 284.151790 199.288445 4039.004081 112.078411 1628.873206
-15.000000 -93.000000 0.000000 106.894268 529.644363 1005.849653 290.728453 197.416868 3993.889144 113.152901 1685.444752
-14.000000 -93.000000 0.000000 107.124262 527.700387 972.492573 298.201647 196.027758 3956.761854 114.321776 1773.498582
-13.000000 -93.000000 0.000000 107.370356 526.201511 942.376577 306.264778 194.665043 3941.141036 115.557382 1866.606862
-12.000000 -93.000000 0.000000 107.552717 524.058948 910.421256 314.108056 193.066935 3888.521997 116.761630 1948.481776
-11.000000 -93.000000 0.000000 107.726265 521.721006 878.459231 322.003339 191.347666 3841.247587 118.001211 2025.787237
-10.000000 -93.000000 0.000000 107.815105 519.337415 847.091895 329.671850 189.620326 3800.187631 119.108315 2085.708305
-9.000000 -93.000000 0.000000 108.384054 520.274298 825.269873 339.968002 188.926666 3742.915762 120.743228 2239.431234
-8.000000 -93.000000 0.000000 108.935394 521.150519 803.528801 350.272861 188.205689 3697.706458 122.361561 2395.384834
-7.000000 -93.000000 0.000000 109.468803 521.965533 781.877215 360.582107 187.457782 3665.198115 123.962426 2553.485226
-6.000000 -93.000000 0.000000 109.910606 522.444164 759.501017 371.203450 186.540191 3594.307429 125.484086 2716.350951
-5.000000 -93.000000 0.000000 110.093390 522.347612 739.095544 382.432136 185.003657 3508.248331 126.933660 2831.227521
-4.000000 -93.000000 0.000000 110.227681 521.960070 718.302584 393.304453 183.399165 3420.084029 128.309417 2932.996400
-3.000000 -93.000000 0.000000 110.630981 522.836551 698.353750 404.858593 182.421371 3300.268740 129.859877 3111.580492
-2.000000 -93.000000 0.000000 111.227418 525.056896 681.457171 418.266605 181.795739 3194.117273 131.683130 3400.198534
-1.000000 -93.000000 0.000000 111.822708 527.317729 664.752653 431.764986 181.173829 3109.237830 133.507859 3695.867489
0.000000 -93.000000 0.000000 111.281141 525.102072 644.250524 443.280811 178.577121 2858.315356 134.201927 3791.818484
1.000000 -93.000000 0.000000 111.109850 524.626204 626.111557 455.961707 176.707971 2703.360256 135.250111 3937.514542
2.000000 -93.000000 0.000000 111.036545 524.498551 607.844594 468.869432 174.971026 2527.853497 136.419065 4166.161507
3.000000 -93.000000 0.000000 110.572786 522.741595 588.848056 480.706064 172.732537 2364.183108 137.043235 4314.265043
4.000000 -93.000000 0.000000 110.286722 522.453210 572.605140 494.624754 170.773389 2246.939144 137.980256 4455.604010
5.000000 -93.000000 0.000000 110.069383 522.290231 556.111496 508.343169 168.883637 2141.379071 139.000923 4605.963948
6.000000 -93.000000 0.000000 109.860932 522.148512 539.641108 522.083486 167.006121 2037.640954 140.032698 4762.662482
7.000000 -93.000000 0.000000 109.399052 521.439673 523.802746 536.386150 164.871043 1915.239192 140.746988 4848.987305
8.000000 -93.000000 0.000000 108.858345 520.629979 508.837714 551.623590 162.728461 1794.443365 141.307201 4907.150399
9.000000 -93.000000 0.000000 108.301059 519.766637 493.883249 566.930473 160.564068 1675.530456 141.849426 4981.680314
10.000000 -93.000000 0.000000 108.148280 521.933113 482.375489 587.354355 158.939893 1627.928645 143.130018 5039.897269
11.000000 -93.000000 0.000000 107.793204 522.037158 468.092997 603.950629 157.032704 1539.184423 143.963264 5099.700740
12.000000 -93.000000 0.000000 107.562260 523.659539 455.931480 624.293209 155.329418 1470.988880 145.087452 5161.368834
13.000000 -93.000000 0.000000 107.289354 525.116795 444.021552 644.762048 153.631372 1398.009216 146.105609 5204.548310
14.000000 -93.000000 0.000000 107.076326 527.164889 433.218457 667.934714 152.096514 1330.927996 147.181052 5251.251113
15.000000 -93.000000 0.000000 106.841293 529.124599 422.384990 691.192508 150.532556 1264.517223 148.230172 5306.494485
16.000000 -93.000000 0.000000 106.834966 533.850007 414.140294 723.192157 149.318762 1227.501253 149.803738 5358.210956
17.000000 -93.000000 0.000000 106.791529 537.683032 404.276014 750.541298 147.892026 1184.613978 151.369895 5407.403723
18.000000 -93.000000 0.000000 106.684954 540.257355 394.120221 774.646870 146.513944 1129.622842 152.581124 5445.177549
19.000000 -93.000000 0.000000 106.776097 545.393091 386.323995 810.305555 145.480682 1089.327392 154.222469 5479.508352
20.000000 -93.000000 0.000000 106.845594 550.442494 378.492014 846.132434 144.419407 1049.327709 155.837309 5521.608190
21.000000 -93.000000 0.000000 106.893389 555.402945 370.627580 882.115095 143.330774 1009.634740 157.424493 5571.324344
22.000000 -93.000000 0.000000 107.398679 565.162593 366.283108 941.036910 143.014720 987.849967 159.843521 5671.125603
23.000000 -93.000000 0.000000 107.431989 569.230647 357.792632 962.452038 141.780940 952.488242 161.451231 5743.397590
-27.000000 -92.000000 0.000000 110.655831 612.045509 1747.680589 232.198688 230.715114 4172.915657 106.140550 1126.288296
-26.000000 -92.000000 0.000000 110.210791 603.009906 1663.438704 235.873907 227.548547 4131.832100 106.525764 1157.278979
-25.000000 -92.000000 0.000000 109.745502 593.901262 1579.721294 239.533793 224.346277 4101.213418 106.893146 1188.539131
-24.000000 -92.000000 0.000000 109.260406 584.724804 1496.549822 243.177196 221.110647 4081.120883 107.242649 1220.058246
-23.000000 -92.000000 0.000000 108.755985 575.486000 1413.948344 246.803039 217.844139 4071.529041 107.574260 1251.826369
-22.000000 -92.000000 0.000000 108.577324 568.686665 1348.835090 251.113352 215.382078 4030.329440 108.198196 1291.143519
-21.000000 -92.000000 0.000000 108.451982 563.149523 1297.406917 256.751131 212.933306 3996.686521 109.025596 1339.146884
-20.000000 -92.000000 0.000000 108.347229 557.675999 1246.061389 262.418536 210.524478 3965.758755 109.871803 1387.227322
-19.000000 -92.000000 0.000000 108.250872 552.535755 1193.595788 268.029643 208.302514 3906.614784 110.654152 1446.065579
-18.000000 -92.000000 0.000000 108.185239 546.815856 1141.696240 273.336916 205.924431 3881.221328 111.522621 1485.757564
-17.000000 -92.000000 0.000000 108.138560 541.823691 1090.919826 278.829258 203.800864 3842.299499 112.346075 1540.170312
-16.000000 -92.000000 0.000000 108.081575 536.795250 1040.417100 284.302265 201.668397 3808.388313 113.156805 1595.000081
-15.000000 -92.000000 0.000000 108.286768 535.167458 1014.326835 292.365716 200.078979 3777.823630 114.445453 1660.701568
-14.000000 -92.000000 0.000000 108.502421 533.170954 980.029059 299.963437 198.667424 3762.823370 115.604188 1751.669700
-13.000000 -92.000000 0.000000 108.694112 531.132201 947.720973 307.720357 197.155238 3714.434241 116.781429 1838.475958
-12.000000 -92.000000 0.000000 108.845820 528.738492 915.757032 315.555894 195.405695 3663.918835 117.994607 1916.247877
-11.000000 -92.000000 0.000000 109.014001 526.390339 883.902947 323.413458 193.686304 3616.471127 119.223757 1994.314430
-10.000000 -92.000000 0.000000 109.198577 524.088354 852.171037 331.291482 191.997876 3572.213359 120.468390 2072.642325
-9.000000 -92.000000 0.000000 109.490824 524.042824 829.499089 341.160646 190.847483 3526.793572 121.837772 2175.372412
-8.000000 -92.000000 0.000000 110.042167 524.920705 807.728029 351.481028 190.125035 3480.563873 123.457278 2332.049123
-7.000000 -92.000000 0.000000 110.438020 524.842620 783.548517 361.441819 189.025028 3435.472834 124.949309 2474.180825
-6.000000 -92.000000 0.000000 110.862615 524.907327 759.675155 371.472115 188.028714 3374.197264 126.436836 2623.973898
-5.000000 -92.000000 0.000000 111.042427 524.807781 739.305160 382.678375 186.493839 3287.512502 127.879363 2741.979763
-4.000000 -92.000000 0.000000 111.231571 524.725790 718.956069 393.896868 184.974180 3204.913700 129.331336 2862.227606
-3.000000 -92.000000 0.000000 111.193378 523.783362 697.668813 404.278338 183.260830 3096.118410 130.416045 2924.049272
-2.000000 -92.000000 0.000000 111.787839 525.986372 680.659815 417.706195 182.626347 2980.991848 132.239944 3214.072060
-1.000000 -92.000000 0.000000 112.381000 528.229320 663.838885 431.225954 181.995162 2887.658932 134.065349 3510.771267
0.000000 -92.000000 0.000000 111.935322 526.288245 643.505911 442.673469 179.484397 2693.042926 134.893511 3599.417841
1.000000 -92.000000 0.000000 111.764770 525.820416 625.399443 455.352467 177.620965 2535.478596 135.939906 3752.853204
2.000000 -92.000000 0.000000 111.844703 526.381775 608.338827 468.585718 176.113532 2449.734254 137.295331 3903.754162
3.000000 -92.000000 0.000000 111.364467 524.939066 589.713781 481.518782 173.816277 2293.435565 137.989599 3964.413007
4.000000 -92.000000 0.000000 111.141308 524.757326 573.230537 495.181562 171.923153 2183.830807 138.998264 4108.295515
5.000000 -92.000000 0.000000 110.926928 524.596735 556.770449 508.869806 170.041971 2075.595051 140.018211 4259.714404
6.000000 -92.000000 0.000000 110.721380 524.457311 540.335633 522.581515 168.173131 1968.954077 141.049195 4417.894837
7.000000 -92.000000 0.000000 110.472916 524.985584 525.475294 538.694294 166.288158 1865.319203 142.131287 4550.094630
8.000000 -92.000000 0.000000 109.926928 524.156200 510.469054 553.945560 164.136376 1744.001928 142.686225 4610.863428
9.000000 -92.000000 0.000000 109.583509 524.642688 496.751269 571.402304 162.247988 1661.076192 143.585382 4673.878197
10.000000 -92.000000 0.000000 109.315886 525.054460 482.292069 587.425518 160.370525 1583.099289 144.596773 4738.756354
11.000000 -92.000000 0.000000 109.073165 526.636866 470.151586 607.617789 158.659161 1514.300626 145.697196 4795.812683
12.000000 -92.000000 0.000000 108.847363 528.267797 458.047786 627.888330 156.969531 1445.632538 146.821046 4857.700562
13.000000 -92.000000 0.000000 108.638586 529.946803 445.983655 648.229797 155.302345 1377.114557 147.967790 4924.237827
14.000000 -92.000000 0.000000 108.441612 532.431950 435.545053 672.859797 153.797885 1309.710107 149.114919 4965.742784
15.000000 -92.000000 0.000000 108.269479 535.207994 425.398022 699.170854 152.331431 1254.109015 150.309252 5017.747268
16.000000 -92.000000 0.000000 108.231261 539.274175 415.895192 727.654975 150.943750 1212.879002 151.879457 5065.541685
17.000000 -92.000000 0.000000 108.191186 543.078860 406.052558 754.925027 149.533103 1169.154553 153.432478 5115.339801
18.000000 -92.000000 0.000000 108.118232 546.318603 396.138001 781.183628 148.167787 1118.022008 154.798040 5166.233355
19.000000 -92.000000 0.000000 108.206505 551.446472 388.326245 816.848238 147.130779 1077.617046 156.434389 5201.567484
20.000000 -92.000000 0.000000 108.272711 556.486815 380.479338 852.692258 146.065410 1037.505330 158.043757 5245.127317
21.000000 -92.000000 0.000000 108.316798 561.437014 372.600651 888.702015 144.972331 997.697494 159.624998 5296.733694
22.000000 -92.000000 0.000000 108.765418 570.931669 367.437627 944.112732 144.449570 978.831313 162.091857 5360.431937
23.000000 -92.000000 0.000000 108.723006 575.308181 358.754636 967.588336 143.080300 944.840731 163.716826 5440.734241
24.000000 -92.000000 0.000000 109.237364 584.578798 353.452690 1025.509159 142.651049 920.923935 166.178739 5433.825449
25.000000 -92.000000 0.000000 109.729428 593.774566 348.125453 1083.892373 142.195707 897.176290 168.611724 5441.665812
26.000000 -92.000000 0.000000 110.198488 602.888718 342.774056 1142.725225 141.713995 873.606774 171.013538 5464.601655
27.000000 -92.000000 0.000000 110.643858 611.914575 337.399749 1201.996221 141.205672 850.224998 173.381999 5502.849243
-30.000000 -91.000000 0.000000 113.987586 656.795822 2128.400861 224.358330 245.884705 3842.016221 106.563114 1055.984771
-29.000000 -91.000000 0.000000 113.331511 643.725280 1990.753990 227.170428 241.881797 3878.199090 106.753046 1076.605099
-28.000000 -91.000000 0.000000 112.670177 630.683057 1854.321377 229.999927 237.875012 3935.307904 106.940082 1097.565256
-27.000000 -91.000000 0.000000 112.184074 621.324362 1787.124684 234.013718 234.397435 3953.911524 107.396602 1126.345734
-26.000000 -91.000000 0.000000 111.564403 609.391620 1674.352222 236.801706 230.623848 3910.528534 107.594927 1146.973095
-25.000000 -91.000000 0.000000 111.101584 600.277613 1590.464343 240.470217 227.426224 3877.374043 107.964817 1178.320267
-24.000000 -91.000000 0.000000 110.618626 591.095327 1507.145952 244.122387 224.194869 3855.449490 108.316602 1209.926377
-23.000000 -91.000000 0.000000 110.339108 584.198746 1443.517418 248.760232 221.497405 3826.725966 108.915708 1248.957864
-22.000000 -91.000000 0.000000 109.975747 574.332625 1355.956964 252.144604 218.272263 3807.555066 109.371361 1275.199641
-21.000000 -91.000000 0.000000 109.852484 568.832889 1304.771992 257.762647 215.841170 3773.117768 110.195744 1323.225109
-20.000000 -91.000000 0.000000 109.749551 563.396857 1253.689068 263.411049 213.449877 3741.543987 111.038783 1371.326997
-19.000000 -91.000000 0.000000 109.667006 558.026391 1202.721194 269.087897 211.099737 3712.906775 111.900056 1419.497534
-18.000000 -91.000000 0.000000 109.604894 552.723402 1151.883643 274.791430 208.792138 3687.274553 112.779146 1467.729963
-17.000000 -91.000000 0.000000 109.602042 548.434637 1102.715351 280.946664 206.813670 3639.367704 113.667042 1533.748800
-16.000000 -91.000000 0.000000 109.609394 543.782356 1054.218798 286.923293 204.730375 3609.819846 114.598889 1588.198387
-15.000000 -91.000000 0.000000 109.701424 540.601576 1018.378860 293.840952 202.898313 3579.800777 115.664673 1660.724992
-14.000000 -91.000000 0.000000 109.866896 538.286904 985.105032 301.531217 201.278679 3544.279347 116.848827 1729.428617
-13.000000 -91.000000 0.000000 109.997176 535.839267 953.142152 309.299537 199.500411 3490.257208 118.035126 1807.682163
-12.000000 -91.000000 0.000000 110.143814 533.436096 921.284744 317.093631 197.751164 3439.354205 119.237936 1886.207386
-11.000000 -91.000000 0.000000 110.306745 531.077993 889.544140 324.911644 196.031714 3391.710779 120.456763 1964.971715
-10.000000 -91.000000 0.000000 110.485897 528.765561 857.933304 332.751890 194.342852 3347.466110 121.691126 2043.947510
-9.000000 -91.000000 0.000000 110.604077 527.833132 833.911474 342.459330 192.777617 3309.775505 122.945401 2113.546237
-8.000000 -91.000000 0.000000 111.155450 528.712686 812.114242 352.792373 192.053663 3262.291043 124.566050 2270.809832
-7.000000 -91.000000 0.000000 111.502306 527.952868 785.084292 362.162088 190.786887 3227.702567 125.994882 2403.356044
-6.000000 -91.000000 0.000000 111.820238 527.393931 759.994224 371.865277 189.524443 3154.261805 127.401981 2535.758834
-5.000000 -91.000000 0.000000 111.997119 527.291423 739.663673 383.045507 187.991259 3066.866417 128.837429 2656.918155
-4.000000 -91.000000 0.000000 112.183263 527.206385 719.356247 394.239437 186.473197 2983.818662 130.282408 2780.114233
-3.000000 -91.000000 0.000000 112.272222 526.693487 698.709282 405.026835 184.849436 2894.289878 131.580629 2889.426090
-2.000000 -91.000000 0.000000 112.354214 526.944328 680.069030 417.250031 183.471969 2771.953515 132.805728 3032.716619
-1.000000 -91.000000 0.000000 112.771877 527.983505 661.027314 429.540350 182.270841 2694.703828 134.559261 3262.763753
0.000000 -91.000000 0.000000 112.594265 527.498861 642.925169 442.186203 180.401120 2531.464991 135.594653 3413.749850
1.000000 -91.000000 0.000000 112.595656 527.806041 625.794019 455.333284 178.832507 2402.794335 136.831417 3568.041748
2.000000 -91.000000 0.000000 112.530473 527.528349 606.778665 467.981615 176.999131 2309.920029 138.056471 3702.456546
3.000000 -91.000000 0.000000 112.363052 527.323197 589.598134 481.151956 175.128207 2204.187507 139.141445 3834.259374
4.000000 -91.000000 0.000000 112.112286 527.313598 573.458752 495.812594 173.211898 2099.443965 140.152597 3928.670880
5.000000 -91.000000 0.000000 111.871549 527.322145 557.333263 510.490421 171.308845 1995.656044 141.175549 4029.516020
6.000000 -91.000000 0.000000 111.640903 527.348840 541.222909 525.183996 169.419494 1892.980934 142.210044 4136.324257
7.000000 -91.000000 0.000000 111.396642 526.687712 524.873501 536.882697 167.515159 1797.282507 143.114866 4240.089340
8.000000 -91.000000 0.000000 111.028247 527.392533 511.174137 555.803814 165.562009 1697.099288 144.067781 4312.071932
9.000000 -91.000000 0.000000 110.801966 528.607604 498.122482 573.695233 163.769587 1628.695331 145.207700 4377.676108
10.000000 -91.000000 0.000000 110.595731 529.663850 484.421106 591.310899 161.997652 1560.295229 146.335913 4434.973567
11.000000 -91.000000 0.000000 110.358218 531.255075 472.338313 611.422887 160.299749 1491.124301 147.436240 4491.954241
12.000000 -91.000000 0.000000 110.137448 532.894350 460.295060 631.617806 158.623643 1422.049992 148.559721 4554.090823
13.000000 -91.000000 0.000000 109.933522 534.581233 448.294533 651.887949 156.970032 1353.087100 149.705837 4621.175337
14.000000 -91.000000 0.000000 109.721975 536.669311 436.678522 675.883915 155.356082 1281.646738 150.862777 4680.125071
15.000000 -91.000000 0.000000 109.666237 540.660697 427.180120 704.121926 153.954458 1240.227531 152.396468 4724.840474
16.000000 -91.000000 0.000000 109.630032 544.713375 417.717344 732.459244 152.575823 1198.870817 153.960274 4772.941599
17.000000 -91.000000 0.000000 109.593264 548.489817 407.897803 759.638853 151.181105 1154.349150 155.500267 4823.392461
18.000000 -91.000000 0.000000 109.535558 551.828725 397.939333 786.212658 149.799068 1105.275322 156.925244 4875.352950
19.000000 -91.000000 0.000000 109.643814 557.548438 390.390356 823.884433 148.791876 1066.220177 158.662038 4921.655065
20.000000 -91.000000 0.000000 109.706709 562.579845 382.529400 859.728275 147.722322 1026.007786 160.266040 4966.844524
21.000000 -91.000000 0.000000 109.947349 569.433632 375.765090 904.553841 146.908600 996.016251 162.223794 5026.229353
22.000000 -91.000000 0.000000 110.135150 576.740869 368.631507 947.914164 145.889212 970.064538 164.350769 5049.849293
23.000000 -91.000000 0.000000 110.371656 584.207653 361.781091 994.970231 144.998075 941.584760 166.462468 5074.517806
24.000000 -91.000000 0.000000 110.539386 590.749572 354.456768 1031.812750 143.964974 913.356177 168.466311 5128.358649
25.000000 -91.000000 0.000000 111.036041 599.980635 349.125560 1090.330151 143.513627 889.539829 170.907248 5135.817646
26.000000 -91.000000 0.000000 111.509466 609.130394 343.770211 1149.315872 143.035723 865.899279 173.316874 5159.404793
27.000000 -91.000000 0.000000 111.958966 618.192131 338.391975 1208.756824 142.531009 842.443965 175.692996 5199.338624
28.000000 -91.000000 0.000000 112.730543 630.863942 334.429674 1284.087739 142.388905 827.248493 178.826435 5220.885888
29.000000 -91.000000 0.000000 113.370351 643.842517 330.318670 1376.774922 142.117497 811.530159 181.811771 5189.130233
30.000000 -91.000000 0.000000 114.003981 656.837284 326.215364 1470.070127 141.838792 796.019214 184.794352 5177.367705
-33.000000 -90.000000 0.000000 116.452948 700.051138 2561.027162 214.651360 259.855483 3314.601646 106.072550 980.689462
-32.000000 -90.000000 0.000000 116.263760 688.533057 2414.624867 218.678107 256.541725 3578.701749 106.786666 1005.554356
-31.000000 -90.000000 0.000000 115.623829 675.400514 2273.948582 221.462263 252.558910 3565.495505 106.986857 1025.502566
-30.000000 -90.000000 0.000000 114.978255 662.287478 2134.454724 224.268772 248.568736 3577.720233 107.184804 1045.834394
-29.000000 -90.000000 0.000000 114.327207 649.198620 1996.166158 227.095372 244.572995 3614.135981 107.380190 1066.529607
-28.000000 -90.000000 0.000000 113.670881 636.138891 1859.109672 229.939878 240.573620 3673.087237 107.572715 1087.569107
-27.000000 -90.000000 0.000000 113.349245 626.901853 1789.834295 234.126274 237.313851 3679.123563 108.182506 1115.705062
-26.000000 -90.000000 0.000000 112.986025 616.621682 1696.295596 238.049214 233.889415 3690.293708 108.738292 1141.303060
-25.000000 -90.000000 0.000000 112.467007 606.739630 1602.504264 241.439083 230.537907 3651.316266 109.045297 1168.308261
-24.000000 -90.000000 0.000000 111.986196 597.551919 1519.103525 245.099740 227.310841 3627.342436 109.399395 1199.997431
-23.000000 -90.000000 0.000000 111.716460 589.997238 1448.836376 249.671452 224.493556 3603.244550 110.019176 1236.996629
-22.000000 -90.000000 0.000000 111.470801 581.997013 1379.296677 254.223817 221.543973 3584.720012 110.693111 1270.774753
-21.000000 -90.000000 0.000000 111.255845 574.550948 1313.034744 258.804250 218.761670 3549.794002 111.369864 1307.713300
-20.000000 -90.000000 0.000000 111.154689 569.151986 1262.247448 264.433152 216.387578 3517.494212 112.209770 1355.822589
-19.000000 -90.000000 0.000000 111.073666 563.818629 1211.599218 270.091208 214.054454 3488.306925 113.067769 1404.000779
-18.000000 -90.000000 0.000000 111.012819 558.552756 1161.108252 275.776626 211.763651 3462.310857 113.943452 1452.241013
-17.000000 -90.000000 0.000000 110.972183 553.356294 1110.795997 281.487747 209.516557 3439.578367 114.836413 1500.537306
-16.000000 -90.000000 0.000000 110.912023 547.331542 1055.674755 287.172547 206.997561 3398.133118 115.744315 1551.792892
-15.000000 -90.000000 0.000000 111.131346 546.917469 1030.866356 295.818623 205.851815 3380.211166 116.964201 1634.656484
-14.000000 -90.000000 0.000000 111.102936 542.586505 993.762638 302.365875 203.467393 3330.883653 118.043217 1679.795892
-13.000000 -90.000000 0.000000 111.237617 539.421079 956.725251 309.400996 201.646754 3271.310906 119.166427 1760.644075
-12.000000 -90.000000 0.000000 111.403008 537.373113 925.596986 317.650720 199.970658 3219.498768 120.398526 1848.014639
-11.000000 -90.000000 0.000000 111.582812 535.354788 894.523150 325.917290 198.318375 3171.009682 121.644898 1935.759505
-10.000000 -90.000000 0.000000 111.776960 533.366439 863.509618 334.199455 196.690505 3125.998290 122.905107 2023.829988
-9.000000 -90.000000 0.000000 111.967986 531.184027 832.563672 342.120647 195.036202 3082.304520 124.163426 2097.111196
-8.000000 -90.000000 0.000000 112.257641 531.572023 811.118563 353.388727 193.827391 3087.215716 125.635824 2210.312437
-7.000000 -90.000000 0.000000 112.570636 531.079403 786.761811 362.994814 192.554130 3020.126439 127.050635 2335.285534
-6.000000 -90.000000 0.000000 112.783332 529.903644 760.458042 372.382544 191.027209 2934.540334 128.379242 2452.154976
-5.000000 -90.000000 0.000000 112.957324 529.798206 740.170868 383.533185 189.495746 2846.330948 129.807582 2576.457347
-4.000000 -90.000000 0.000000 113.140509 529.710156 719.909248 394.699186 187.979313 2762.765801 131.245538 2702.569285
-3.000000 -90.000000 0.000000 113.332844 529.639501 699.675401 405.879278 186.478274 2684.278669 132.692799 2830.248906
-2.000000 -90.000000 0.000000 112.926492 527.930803 679.686684 416.899723 184.332559 2568.176711 133.380407 2857.082208
-1.000000 -90.000000 0.000000 113.434718 529.210248 660.570157 429.182280 183.191087 2540.149522 135.271680 3075.850073
0.000000 -90.000000 0.000000 113.357162 529.258197 643.369242 442.232445 181.559924 2367.124323 136.390415 3232.679434
1.000000 -90.000000 0.000000 113.458584 529.359996 624.008260 454.669071 180.023161 2310.245346 137.730693 3356.903657
2.000000 -90.000000 0.000000 113.401702 529.601820 607.014947 468.021054 178.222344 2213.023930 139.025944 3484.247920
3.000000 -90.000000 0.000000 113.353024 529.859197 590.042420 481.388364 176.433560 2119.078232 140.330791 3616.504661
4.000000 -90.000000 0.000000 113.077020 529.580122 573.476659 495.592787 174.482637 2008.567805 141.281449 3712.432043
5.000000 -90.000000 0.000000 112.837938 529.592387 557.387433 510.247115 172.588669 1903.765009 142.301053 3815.831889
6.000000 -90.000000 0.000000 112.608869 529.622722 541.315497 524.918512 170.708502 1800.014854 143.332159 3925.382639
7.000000 -90.000000 0.000000 112.482542 530.986593 527.914670 541.608111 168.939218 1739.273781 144.658089 4027.211735
8.000000 -90.000000 0.000000 112.241946 531.013214 512.359964 556.706670 167.071332 1664.597769 145.636092 4082.744410
9.000000 -90.000000 0.000000 112.021537 532.292402 499.168316 575.019736 165.292643 1595.229859 146.788331 4131.073009
10.000000 -90.000000 0.000000 111.842050 533.764611 485.915976 593.848305 163.553353 1525.838309 148.013357 4200.347693
11.000000 -90.000000 0.000000 111.600062 535.199969 473.352000 614.071608 161.835706 1452.651867 149.095830 4256.696427
12.000000 -90.000000 0.000000 111.373457 536.669124 460.814210 634.332130 160.137441 1379.615934 150.198313 4318.346877
13.000000 -90.000000 0.000000 111.195972 538.922088 449.602195 657.040313 158.571297 1314.916957 151.402564 4385.142795
14.000000 -90.000000 0.000000 111.132764 542.582117 439.347318 682.340133 157.061972 1271.832032 152.980269 4434.420463
15.000000 -90.000000 0.000000 111.038187 545.675020 428.835225 706.949255 155.553338 1225.157655 154.402070 4466.316343
16.000000 -90.000000 0.000000 111.011075 549.848475 419.372109 736.170324 154.188937 1182.711425 155.986790 4503.715800
17.000000 -90.000000 0.000000 111.001561 554.067028 409.935447 765.445985 152.845344 1140.350904 157.597008 4544.613209
18.000000 -90.000000 0.000000 110.941017 557.238026 399.898442 791.116117 151.461982 1091.121898 158.990629 4584.369841
19.000000 -90.000000 0.000000 111.087944 563.698668 392.516643 831.413327 150.463853 1055.153118 160.905253 4639.780973
20.000000 -90.000000 0.000000 111.154655 568.108373 384.114660 866.159846 149.385849 1013.566277 162.422604 4694.928260
21.000000 -90.000000 0.000000 111.321742 575.317521 376.974299 909.255297 148.349144 987.545311 164.505669 4715.227648
22.000000 -90.000000 0.000000 111.507766 582.588991 369.864366 952.432517 147.333508 961.556532 166.619828 4739.399495
23.000000 -90.000000 0.000000 111.731953 590.001696 362.943408 998.789475 146.419531 932.909251 168.720992 4764.612623
24.000000 -90.000000 0.000000 111.945375 597.494299 355.854655 1042.539959 145.425756 907.104843 170.905553 4793.150511
25.000000 -90.000000 0.000000 112.348921 606.244442 350.173802 1097.710190 144.842040 882.064206 173.216760 4828.459745
26.000000 -90.000000 0.000000 112.826842 615.430512 344.815544 1156.803261 144.368067 858.358333 175.634559 4852.852404
27.000000 -90.000000 0.000000 113.280612 624.528888 339.434469 1216.372808 143.867093 834.835509 178.018721 4894.761334
28.000000 -90.000000 0.000000 113.839152 636.655452 334.770053 1289.105507 143.392639 820.384504 180.965108 4843.329871
29.000000 -90.000000 0.000000 114.466574 649.622673 330.631338 1382.139954 143.106587 804.630876 183.932847 4817.413841
30.000000 -90.000000 0.000000 115.087906 662.606784 326.501406 1475.791292 142.813431 789.087182 186.898185 4812.850970
31.000000 -90.000000 0.000000 115.703090 675.603872 322.382293 1570.037662 142.513621 773.759730 189.859938 4829.894462
32.000000 -90.000000 0.000000 116.312079 688.610313 318.276076 1664.859953 142.207610 758.655163 192.817015 4868.518001
33.000000 -90.000000 0.000000 116.465008 699.665895 311.813908 1749.461177 141.134602 739.378260 195.310500 4341.000613
-35.000000 -89.000000 0.000000 117.582842 734.421406 3008.535672 207.032061 269.464874 2732.643301 105.094500 930.413866
-34.000000 -89.000000 0.000000 117.396944 719.713470 2779.845963 210.506785 265.884877 2889.609779 105.754471 950.342023
-33.000000 -89.000000 0.000000 117.206646 705.036086 2552.208576 213.988373 262.304834 3055.075283 106.410786 970.453506
-32.000000 -89.000000 0.000000 116.718099 692.868730 2418.670172 217.219363 258.587867 3104.551964 106.787240 991.784588
-31.000000 -89.000000 0.000000 116.617606 681.052302 2283.180246 221.372209 255.277398 3302.456176 107.607574 1015.385093
-30.000000 -89.000000 0.000000 115.977104 667.922096 2143.167644 224.192557 251.294554 3313.082265 107.810935 1035.786143
-29.000000 -89.000000 0.000000 115.331113 654.816819 2004.396409 227.033563 247.306357 3350.014441 108.011786 1056.555623
-28.000000 -89.000000 0.000000 114.894958 642.857351 1888.208627 230.358009 243.695058 3399.616837 108.429503 1079.653683
-27.000000 -89.000000 0.000000 114.521617 632.578138 1794.901397 234.260849 240.259083 3404.426603 108.974331 1105.247628
-26.000000 -89.000000 0.000000 114.162957 622.351463 1701.665757 238.178327 236.857818 3415.075958 109.530680 1130.878246
-25.000000 -89.000000 0.000000 113.841780 613.287787 1615.857928 242.441042 233.681359 3423.068208 110.134621 1158.514940
-24.000000 -89.000000 0.000000 113.359623 603.857952 1524.377299 246.100767 230.474946 3402.834394 110.472068 1191.628035
-23.000000 -89.000000 0.000000 113.096271 595.828384 1454.975868 250.613118 227.501903 3379.926398 111.126064 1225.409945
-22.000000 -89.000000 0.000000 112.851443 587.855972 1385.692040 255.146671 224.567184 3360.766944 111.796040 1259.243654
-21.000000 -89.000000 0.000000 112.661960 580.302674 1322.178344 259.875578 221.694306 3326.764562 112.547830 1292.626214
-20.000000 -89.000000 0.000000 112.562539 574.940357 1271.717739 265.484503 219.337087 3293.643101 113.384641 1340.727834
-19.000000 -89.000000 0.000000 112.483002 569.643665 1221.422165 271.123300 217.020642 3263.831936 114.239403 1388.899635
-18.000000 -89.000000 0.000000 112.399533 564.116684 1168.038451 276.768031 214.651646 3258.903608 115.099506 1437.020629
-17.000000 -89.000000 0.000000 112.329258 558.013753 1112.147858 282.329846 212.154947 3236.327275 115.986122 1482.219131
-16.000000 -89.000000 0.000000 112.276032 551.947508 1056.323971 287.902308 209.691526 3216.739083 116.886622 1527.526633
-15.000000 -89.000000 0.000000 112.467765 551.124411 1031.340317 296.413583 208.383014 3194.382741 118.096057 1610.780373
-14.000000 -89.000000 0.000000 112.483214 547.624450 997.638041 303.923838 206.110675 3164.980341 119.282694 1660.592401
-13.000000 -89.000000 0.000000 112.461126 543.196751 958.855748 310.356215 203.766425 3120.541915 120.338380 1705.534972
-12.000000 -89.000000 0.000000 112.624616 541.149520 927.809456 318.571965 202.096877 3067.518149 121.562498 1793.496324
-11.000000 -89.000000 0.000000 112.802369 539.131729 896.823135 326.806227 200.450999 3017.944028 122.800912 1881.787659
-10.000000 -89.000000 0.000000 112.994318 537.143707 865.903225 335.057635 198.829377 2971.992182 124.053196 1970.364618
-9.000000 -89.000000 0.000000 113.200390 535.185788 835.057101 343.324953 197.232610 2929.833054 125.318933 2059.190344
-8.000000 -89.000000 0.000000 113.404137 534.806773 812.571188 353.980109 195.735563 2887.519563 126.742138 2164.728086
-7.000000 -89.000000 0.000000 113.674635 534.248198 788.397785 363.698143 194.395107 2827.461222 128.128670 2275.561131
-6.000000 -89.000000 0.000000 113.770905 532.430082 761.054087 372.796426 192.580910 2761.344336 129.370043 2354.326610
-5.000000 -89.000000 0.000000 113.896785 532.257824 740.771146 384.093999 191.011381 2698.268359 130.735193 2454.183302
-4.000000 -89.000000 0.000000 114.033725 532.101574 720.506019 395.403075 189.458686 2637.738703 132.111519 2555.021575
-3.000000 -89.000000 0.000000 114.292519 532.163054 700.433627 406.426245 187.992879 2463.092147 133.660758 2760.296904
-2.000000 -89.000000 0.000000 114.335207 531.523826 679.903028 417.185903 186.341682 2373.633179 134.886386 2877.118499
-1.000000 -89.000000 0.000000 114.129010 530.738014 661.054922 429.297079 184.295409 2343.238944 135.972547 2897.788773
0.000000 -89.000000 0.000000 114.395759 531.221466 641.344644 441.538837 183.055340 2323.041825 137.425917 3013.798015
1.000000 -89.000000 0.000000 114.331554 531.446553 624.366527 454.838366 181.249451 2219.861847 138.707643 3137.571735
2.000000 -89.000000 0.000000 114.275481 531.687155 607.409453 468.156642 179.455291 2119.392885 139.999237 3267.059121
3.000000 -89.000000 0.000000 114.227552 531.943249 590.475234 481.492108 177.673215 2022.039085 141.300429 3401.607737
4.000000 -89.000000 0.000000 114.187777 532.214813 573.565894 494.843376 175.903590 1928.272337 142.610956 3540.640632
5.000000 -89.000000 0.000000 113.805538 531.868236 557.608792 510.093392 173.876572 1813.015394 143.429337 3603.422731
6.000000 -89.000000 0.000000 113.722104 532.616494 542.254167 525.530340 172.172531 1753.616882 144.675760 3690.912323
7.000000 -89.000000 0.000000 113.606163 533.902495 528.330898 541.875165 170.369353 1691.156782 146.037649 3774.320832
8.000000 -89.000000 0.000000 113.461178 534.493030 513.080781 557.765028 168.584113 1623.355150 147.208437 3854.569449
9.000000 -89.000000 0.000000 113.243455 535.773111 499.928313 576.026064 166.816166 1553.596433 148.356730 3903.050362
10.000000 -89.000000 0.000000 113.039971 537.080188 486.794893 594.317853 165.065988 1484.032460 149.523298 3955.972373
11.000000 -89.000000 0.000000 112.837484 538.990515 474.401628 615.705353 163.375844 1412.206477 150.734394 4009.523454
12.000000 -89.000000 0.000000 112.605258 539.941663 461.274773 634.984414 161.666319 1338.721059 151.753158 4069.312656
13.000000 -89.000000 0.000000 112.528723 543.556300 451.036450 660.113465 160.148048 1295.219112 153.302372 4115.587408
14.000000 -89.000000 0.000000 112.468483 547.211821 440.822982 685.309540 158.649139 1251.833304 154.875760 4165.063870
15.000000 -89.000000 0.000000 112.401692 550.591691 430.302477 710.110353 157.139447 1206.324296 156.402161 4211.549430
16.000000 -89.000000 0.000000 112.376609 554.754078 420.878921 739.215607 155.784780 1163.697217 157.980042 4249.250224
17.000000 -89.000000 0.000000 112.368911 558.961334 411.483535 768.384037 154.450876 1121.143592 159.583240 4290.650908
18.000000 -89.000000 0.000000 112.378602 563.212453 402.118295 797.608710 153.138278 1078.672112 161.210999 4335.645495
19.000000 -89.000000 0.000000 112.538819 569.896869 394.705414 839.433554 152.146601 1044.432730 163.163884 4355.965363
20.000000 -89.000000 0.000000 112.533301 574.065537 385.338466 871.834592 150.827091 1005.383940 164.726466 4383.649686
21.000000 -89.000000 0.000000 112.698875 581.238919 378.221529 914.694903 149.794247 979.333650 166.797054 4404.309754
22.000000 -89.000000 0.000000 112.901670 588.430972 371.240755 959.778328 148.856545 950.380371 168.845796 4429.440685
23.000000 -89.000000 0.000000 113.094842 595.832610 364.144744 1003.288329 147.845191 924.507454 170.989171 4454.932356
24.000000 -89.000000 0.000000 113.306016 603.289978 357.081045 1046.868944 146.854694 898.663493 173.160829 4484.538427
25.000000 -89.000000 0.000000 113.667907 612.564247 351.270270 1106.026677 146.180822 874.754052 175.539704 4519.589234
26.000000 -89.000000 0.000000 114.150451 621.787326 345.910144 1165.182466 145.710900 850.988891 177.966029 4544.974169
27.000000 -89.000000 0.000000 114.334728 629.687924 339.275579 1203.163734 144.689661 829.549412 180.192506 4512.049669
28.000000 -89.000000 0.000000 114.955619 642.618137 335.101959 1295.765336 144.396361 813.556472 183.142809 4469.748623
29.000000 -89.000000 0.000000 115.570579 655.570335 330.936222 1389.037852 144.095706 797.769962 186.092363 4449.860148
30.000000 -89.000000 0.000000 116.179538 668.540222 326.780362 1482.949684 143.788141 782.195958 189.039872 4452.907107
31.000000 -89.000000 0.000000 116.244776 680.772527 320.931387 1583.176782 142.704004 764.621808 191.465364 4131.135707
32.000000 -89.000000 0.000000 116.567621 693.353102 315.627629 1670.440734 141.910128 749.002515 194.249677 4060.405386
33.000000 -89.000000 0.000000 117.053815 706.588839 311.032176 1798.972041 141.441726 732.745063 197.061531 4000.265384
34.000000 -89.000000 0.000000 117.452376 719.358234 305.975132 1895.866026 140.771135 716.746607 199.886418 3855.896764
35.000000 -89.000000 0.000000 117.616553 734.149072 300.939555 2069.801114 139.871672 701.710500 202.541433 3649.599545
-38.000000 -88.000000 0.000000 118.893492 789.563937 3883.887535 196.564514 283.193995 2132.068901 103.495932 867.095609
-37.000000 -88.000000 0.000000 118.655815 769.210498 3472.316881 199.385417 279.041512 2198.583304 104.063876 880.894969
-36.000000 -88.000000 0.000000 118.490476 754.439792 3240.149095 202.857427 275.487407 2334.235324 104.740029 900.457817
-35.000000 -88.000000 0.000000 118.320900 739.693895 3008.947132 206.337360 271.931941 2480.113879 105.413018 920.204175
-34.000000 -88.000000 0.000000 118.147060 724.975466 2778.731077 209.824890 268.376004 2635.379527 106.082657 940.134332
-33.000000 -88.000000 0.000000 117.968940 710.287417 2549.523287 213.319713 264.820579 2799.322927 106.748766 960.248833
-32.000000 -88.000000 0.000000 117.611344 697.866687 2409.189598 216.748623 261.211803 2886.915860 107.264071 981.160164
-31.000000 -88.000000 0.000000 117.357682 685.703392 2283.078240 220.535572 257.671087 2981.367915 107.920678 1003.220127
-30.000000 -88.000000 0.000000 116.984158 673.700710 2154.576859 224.130058 254.062253 3048.071850 108.441527 1025.846736
-29.000000 -88.000000 0.000000 116.343251 660.580851 2015.482400 226.985355 250.081957 3085.865292 108.647850 1046.689649
-28.000000 -88.000000 0.000000 116.069702 648.576949 1895.226827 230.520570 246.645286 3126.163070 109.226506 1069.354792
-27.000000 -88.000000 0.000000 115.700970 638.350580 1802.306109 234.417405 243.232084 3129.844603 109.771949 1094.978682
-26.000000 -88.000000 0.000000 115.346798 628.177988 1709.498758 238.329067 239.853810 3139.881588 110.328824 1120.638211
-25.000000 -88.000000 0.000000 115.020744 617.488445 1615.573404 242.265702 236.390982 3114.457551 110.909660 1148.115430
-24.000000 -88.000000 0.000000 114.596882 609.924063 1527.764830 246.771449 233.534308 3102.939268 111.355421 1186.292766
-23.000000 -88.000000 0.000000 114.478452 601.691234 1461.925554 251.584888 230.521970 3156.806158 112.236273 1214.208534
-22.000000 -88.000000 0.000000 114.234439 593.746512 1392.935446 256.099236 227.601871 3136.922512 112.902346 1248.088397
-21.000000 -88.000000 0.000000 114.070726 586.087076 1332.184654 260.976265 224.638603 3104.092889 113.729524 1277.978895
-20.000000 -88.000000 0.000000 113.961716 581.012140 1280.546792 266.548572 222.398812 3133.001045 114.543745 1322.361213
-19.000000 -88.000000 0.000000 113.856414 574.850181 1224.666954 272.063435 219.849615 3103.992040 115.394774 1367.533418
-18.000000 -88.000000 0.000000 113.767884 568.722553 1168.848429 277.591215 217.331307 3077.998087 116.260295 1412.825154
-17.000000 -88.000000 0.000000 113.696164 562.630377 1113.100440 283.131155 214.844974 3055.096145 117.139985 1458.225285
-16.000000 -88.000000 0.000000 113.791409 558.666483 1065.766588 289.539098 213.125261 3040.578101 118.078029 1530.087056
-15.000000 -88.000000 0.000000 113.789500 555.145263 1032.114762 297.007712 210.832935 3009.545557 119.243376 1580.101709
-14.000000 -88.000000 0.000000 113.802854 551.652260 998.484954 304.491184 208.568131 2980.083802 120.422766 1630.432585
-13.000000 -88.000000 0.000000 113.831466 548.188014 964.879466 311.988443 206.331756 2952.239863 121.615790 1681.051280
-12.000000 -88.000000 0.000000 113.853478 544.882286 929.975729 319.420652 204.225107 2916.870407 122.743107 1734.990526
-11.000000 -88.000000 0.000000 114.003199 542.870124 899.654737 327.809208 202.516756 2873.215818 123.981275 1817.601306
-10.000000 -88.000000 0.000000 114.212951 540.925274 868.475859 335.993276 200.971745 2818.207597 125.207182 1918.018933
-9.000000 -88.000000 0.000000 114.416726 538.967484 837.736086 344.229573 199.380954 2775.187692 126.465115 2007.290150
-8.000000 -88.000000 0.000000 114.634407 537.039914 807.086421 352.482074 197.815446 2736.324580 127.736135 2096.746783
-7.000000 -88.000000 0.000000 114.788805 537.312450 790.003981 364.080608 196.269311 2679.170920 129.201314 2200.826742
-6.000000 -88.000000 0.000000 114.868005 535.072014 761.790261 372.766707 194.269821 2617.930182 130.476855 2272.587215
-5.000000 -88.000000 0.000000 114.991983 534.900881 741.555972 384.035864 192.706423 2554.004700 131.834722 2373.756311
-4.000000 -88.000000 0.000000 115.126918 534.745679 721.342211 395.318147 191.159811 2492.730493 133.203823 2475.831795
-3.000000 -88.000000 0.000000 115.317546 534.207901 698.825271 406.141549 189.671768 2464.836651 134.568602 2574.180338
-2.000000 -88.000000 0.000000 115.296538 535.227137 684.682363 419.581393 188.136810 2318.307839 135.889256 2669.626095
-1.000000 -88.000000 0.000000 115.172145 532.922274 659.171693 429.626229 186.110014 2242.199227 136.850644 2730.441448
0.000000 -88.000000 0.000000 115.453786 533.753732 641.722099 440.759336 184.351058 2121.615724 138.831931 2977.678578
1.000000 -88.000000 0.000000 115.347387 533.881742 624.811870 454.224059 182.539426 2047.693865 140.010111 3060.691155
2.000000 -88.000000 0.000000 115.251199 534.024253 607.917027 467.702094 180.739700 1974.547092 141.202288 3147.154709
3.000000 -88.000000 0.000000 115.165246 534.181252 591.038888 481.192322 178.952239 1902.264818 142.408111 3236.792695
4.000000 -88.000000 0.000000 115.089551 534.352727 574.178928 494.693745 177.177415 1830.949433 143.627235 3329.348723
5.000000 -88.000000 0.000000 114.961971 534.310144 557.455187 509.051429 175.387086 1762.205233 144.717154 3408.078643
6.000000 -88.000000 0.000000 114.846954 535.564007 543.247890 525.489407 173.596673 1704.242954 146.063960 3466.574892
7.000000 -88.000000 0.000000 114.744399 536.832653 529.048327 541.938646 171.821426 1646.854259 147.425730 3527.952574
8.000000 -88.000000 0.000000 114.654340 538.115978 514.857138 558.398152 170.061817 1590.101253 148.802053 3592.063988
9.000000 -88.000000 0.000000 114.460661 539.225381 500.753191 577.248484 168.346818 1518.583189 149.907969 3646.125587
10.000000 -88.000000 0.000000 114.266019 540.567275 487.727426 595.405314 166.608831 1442.876070 151.090358 3728.409093
11.000000 -88.000000 0.000000 114.076253 542.785698 475.552851 617.502449 164.923968 1372.545994 152.375779 3762.520337
12.000000 -88.000000 0.000000 113.936774 544.587781 462.748547 638.424114 163.240133 1320.100246 153.660025 3799.772841
13.000000 -88.000000 0.000000 113.866812 548.191796 452.723998 663.148348 161.737568 1279.060484 155.204507 3836.219757
14.000000 -88.000000 0.000000 113.802661 551.653654 442.159721 688.305310 160.234018 1232.795115 156.746919 3881.913021
15.000000 -88.000000 0.000000 113.753665 555.142720 431.614455 713.493110 158.749106 1186.682789 158.309075 3930.763569
16.000000 -88.000000 0.000000 113.735322 559.572869 422.357651 741.068166 157.355314 1145.157087 159.983942 4019.876771
17.000000 -88.000000 0.000000 113.724942 563.708094 412.777584 770.722943 155.996884 1104.629906 161.581801 4047.536718
18.000000 -88.000000 0.000000 113.731013 567.879112 403.221377 800.396419 154.656962 1064.134629 163.203988 4078.801720
19.000000 -88.000000 0.000000 113.817800 574.825563 395.899096 840.828278 153.542780 1032.526066 165.176458 4089.370317
20.000000 -88.000000 0.000000 113.913495 579.831732 387.005770 873.425490 152.280944 1000.884379 167.013776 4070.098293
21.000000 -88.000000 0.000000 114.066375 586.909027 379.581460 918.067175 151.216083 973.027205 169.066185 4071.907315
22.000000 -88.000000 0.000000 114.274451 594.034613 372.288039 967.068400 150.286116 941.641360 171.080901 4079.893556
23.000000 -88.000000 0.000000 114.460232 601.699323 365.384714 1008.457697 149.274934 916.386897 173.266625 4145.527409
24.000000 -88.000000 0.000000 114.669206 609.121693 358.346658 1051.842196 148.287679 890.510811 175.425599 4176.357785
25.000000 -88.000000 0.000000 114.895878 616.598091 351.343772 1095.304143 147.321543 864.664629 177.611768 4211.498104
26.000000 -88.000000 0.000000 115.480139 628.199147 347.054084 1174.446879 147.064098 843.795978 180.310746 4235.812600
27.000000 -88.000000 0.000000 115.471390 635.836706 339.626351 1211.321673 145.707944 822.793550 182.427123 4137.993973
28.000000 -88.000000 0.000000 116.079661 648.747461 335.425315 1304.013804 145.399889 806.767711 185.358332 4100.111141
29.000000 -88.000000 0.000000 116.682089 661.681170 331.233257 1397.420716 145.084676 790.950819 188.289158 4086.509358
30.000000 -88.000000 0.000000 116.948585 673.660157 325.878405 1491.083506 144.291385 773.142613 190.848115 3967.822550
31.000000 -88.000000 0.000000 117.260417 686.163453 320.571947 1578.459373 143.490695 757.466227 193.600894 3884.742675
32.000000 -88.000000 0.000000 117.503942 697.659070 314.548757 1644.091019 142.511780 740.464716 196.304326 3808.436936
33.000000 -88.000000 0.000000 117.946897 711.639695 310.356562 1786.225682 142.067378 725.200293 199.051108 3730.779203
34.000000 -88.000000 0.000000 118.261409 724.487219 305.166072 1875.332659 141.288261 709.300420 201.816201 3587.176752
35.000000 -88.000000 0.000000 118.420713 739.315429 300.107103 2050.541780 140.381012 694.213835 204.467698 3380.282582
36.000000 -88.000000 0.000000 118.567750 754.172231 295.051504 2228.099346 139.461523 679.268687 207.106712 3181.352869
37.000000 -88.000000 0.000000 118.702557 769.054991 290.000507 2407.988783 138.530090 664.470606 209.732579 2991.372094
38.000000 -88.000000 0.000000 118.814887 788.816732 285.617513 2603.503375 137.605944 654.433837 212.740667 2873.725948
-40.000000 -87.000000 0.000000 120.235053 831.045687 4516.456635 189.707401 294.156870 1870.589290 102.642013 827.893935
-39.000000 -87.000000 0.000000 120.093497 811.564929 4121.077665 192.744302 290.254265 1961.962033 103.301373 842.839408
-38.000000 -87.000000 0.000000 119.759437 795.181304 3778.921557 196.028209 286.076637 2037.805348 103.887349 859.737825
-37.000000 -87.000000 0.000000 119.755355 775.374161 3429.487618 199.180191 282.323530 2208.711911 104.660613 875.128120
-36.000000 -87.000000 0.000000 119.489606 760.435354 3209.405779 202.542993 278.556056 2289.084312 105.260837 893.805688
-35.000000 -87.000000 0.000000 119.233109 745.538009 2989.378805 205.912592 274.814931 2373.497535 105.867135 912.525245
-34.000000 -87.000000 0.000000 118.985923 730.684662 2769.419774 209.288661 271.101247 2461.535900 106.479402 931.284259
-33.000000 -87.000000 0.000000 118.748105 715.878052 2549.546271 212.670892 267.416147 2552.824378 107.097537 950.080391
-32.000000 -87.000000 0.000000 118.509128 702.960171 2404.147860 216.302070 263.857330 2670.483182 107.745863 970.698290
-31.000000 -87.000000 0.000000 118.256113 690.833284 2277.955054 220.083460 260.330695 2768.486045 108.400500 992.792870
-30.000000 -87.000000 0.000000 118.012190 678.748466 2151.786410 223.872470 256.829920 2874.282607 109.061482 1014.928248
-29.000000 -87.000000 0.000000 117.363653 666.491755 2029.452534 226.951126 252.899904 2821.744540 109.288400 1036.938590
-28.000000 -87.000000 0.000000 117.251287 654.389593 1904.444721 230.705429 249.622454 2853.074288 110.029213 1059.253854
-27.000000 -87.000000 0.000000 116.888997 643.939605 1814.934516 234.607583 246.135002 2915.081604 110.593139 1085.019367
-26.000000 -87.000000 0.000000 116.572827 633.136262 1710.946163 238.518273 242.716384 2928.536413 111.185357 1110.122837
-25.000000 -87.000000 0.000000 116.270486 622.369009 1606.995529 242.437269 239.330006 2946.978698 111.787396 1135.268501
-24.000000 -87.000000 0.000000 115.923269 614.289794 1522.789798 246.906881 236.385208 2945.477462 112.332608 1170.292342
-23.000000 -87.000000 0.000000 115.744964 607.196086 1460.528763 252.130801 233.524749 2941.657757 113.158358 1203.746577
-22.000000 -87.000000 0.000000 115.534210 600.646772 1396.068118 257.448145 230.730246 2973.068317 113.970108 1237.168805
-21.000000 -87.000000 0.000000 115.487243 592.788570 1336.604218 262.533211 227.893054 2968.492813 114.883795 1273.841034
-20.000000 -87.000000 0.000000 115.333408 585.607625 1281.489211 267.471779 225.064037 2953.444243 115.722311 1298.251132
-19.000000 -87.000000 0.000000 115.227100 579.456468 1225.744903 272.962073 222.525316 2923.710428 116.566605 1343.638817
-18.000000 -87.000000 0.000000 115.137362 573.339596 1170.074772 278.466215 220.017348 2897.165345 117.425344 1389.134025
-17.000000 -87.000000 0.000000 115.064233 567.258119 1114.489935 283.983400 217.541199 2873.897355 118.298214 1434.726525
-16.000000 -87.000000 0.000000 115.115870 562.685581 1066.860790 290.219857 215.571218 2855.922914 119.236798 1499.798530
-15.000000 -87.000000 0.000000 115.112089 559.171368 1033.289367 297.658982 213.286447 2824.723085 120.394989 1550.350261
-14.000000 -87.000000 0.000000 115.123395 555.685255 999.745340 305.114375 211.029042 2795.194279 121.567227 1601.190252
-13.000000 -87.000000 0.000000 115.149785 552.227776 966.231564 312.584872 208.799889 2767.389989 122.753110 1652.291895
-12.000000 -87.000000 0.000000 115.191248 548.799472 932.751298 320.069415 206.599904 2741.362687 123.952246 1703.631643
-11.000000 -87.000000 0.000000 115.247277 546.471003 901.288516 328.427370 204.697568 2712.393135 125.138441 1765.068297
-10.000000 -87.000000 0.000000 115.409558 544.491632 871.105339 336.803146 203.022406 2671.245443 126.382724 1848.365477
-9.000000 -87.000000 0.000000 115.586082 542.539666 840.975047 345.194789 201.372779 2633.598878 127.640277 1931.881514
-8.000000 -87.000000 0.000000 115.849635 540.825764 810.068967 353.430644 199.972772 2581.102475 128.880450 2046.410495
-7.000000 -87.000000 0.000000 115.903628 540.378686 791.800510 364.534446 198.146845 2531.576577 130.279237 2127.275239
-6.000000 -87.000000 0.000000 115.965946 537.716807 762.728629 372.813582 195.962154 2474.879203 131.589045 2192.664296
-5.000000 -87.000000 0.000000 116.116810 537.503654 742.635413 383.833786 194.474477 2427.968753 132.934316 2290.137510
-4.000000 -87.000000 0.000000 116.270446 537.067275 720.645094 394.711494 192.947120 2370.914793 134.282211 2390.619057
-3.000000 -87.000000 0.000000 116.413313 537.623036 702.044005 407.226537 191.641728 2276.821283 135.628727 2489.959698
-2.000000 -87.000000 0.000000 116.331220 535.123080 676.092604 416.658820 189.616856 2206.189885 136.618232 2554.279379
-1.000000 -87.000000 0.000000 116.281944 535.415264 659.116406 429.555521 187.673326 2141.548905 138.046516 2621.298992
0.000000 -87.000000 0.000000 116.243430 535.720096 642.149321 442.464570 185.745120 2078.076624 139.487048 2691.012995
1.000000 -87.000000 0.000000 116.215689 536.037556 625.192092 455.384916 183.832721 2015.883439 140.939454 2763.217463
2.000000 -87.000000 0.000000 116.322564 536.633522 608.025037 468.555354 182.126846 1928.064559 142.489106 2929.717084
3.000000 -87.000000 0.000000 116.239375 536.790064 591.187520 482.002888 180.348470 1854.428247 143.691851 3019.610038
4.000000 -87.000000 0.000000 116.166353 536.961011 574.370559 495.463921 178.582813 1781.674626 144.907831 3112.609700
5.000000 -87.000000 0.000000 116.103517 537.146350 557.576015 508.937383 176.830255 1709.916369 146.136716 3208.445931
6.000000 -87.000000 0.000000 116.033608 538.279792 542.924425 525.776886 175.088271 1652.754472 147.488524 3287.750919
7.000000 -87.000000 0.000000 115.932750 539.546096 528.754028 542.184574 173.322530 1594.740988 148.844899 3349.649794
8.000000 -87.000000 0.000000 115.844263 540.827015 514.593617 558.604970 171.572489 1537.338100 150.215788 3414.405925
9.000000 -87.000000 0.000000 115.656828 542.511503 501.068217 578.656058 169.840849 1469.357419 151.454429 3462.129827
10.000000 -87.000000 0.000000 115.463421 543.865733 488.027893 597.115486 168.115405 1398.001778 152.624715 3516.225372
11.000000 -87.000000 0.000000 115.339774 545.295957 474.829709 614.370020 166.339882 1344.784326 153.970935 3564.837352
12.000000 -87.000000 0.000000 115.247490 548.695792 464.266458 639.362530 164.810529 1298.027108 155.465866 3604.323476
13.000000 -87.000000 0.000000 115.170137 552.123754 453.721340 664.400569 163.298814 1251.378454 156.981626 3647.357528
14.000000 -87.000000 0.000000 115.107743 555.579323 443.195648 689.479177 161.805231 1204.850974 158.517619 3693.815507
15.000000 -87.000000 0.000000 115.084612 560.263751 433.725787 718.634326 160.400247 1159.886755 160.235665 3748.274301
16.000000 -87.000000 0.000000 115.076770 564.494130 423.803393 744.214477 158.930147 1122.307385 161.986406 3789.263368
17.000000 -87.000000 0.000000 115.068475 568.146789 413.779203 770.435812 157.508678 1083.926600 163.575961 3838.417803
18.000000 -87.000000 0.000000 115.105789 572.887051 404.745828 803.153847 156.247005 1045.427794 165.259308 3846.195303
19.000000 -87.000000 0.000000 115.184902 579.188893 396.383388 839.527438 154.969174 1017.384880 167.276411 3873.302414
20.000000 -87.000000 0.000000 115.255377 584.523047 387.597942 871.887663 153.667171 986.726331 169.161054 3874.623973
21.000000 -87.000000 0.000000 115.408705 591.573395 380.196428 916.456525 152.609376 958.821217 171.201526 3876.389339
22.000000 -87.000000 0.000000 115.600671 598.832954 372.880938 963.532004 151.623183 929.615444 173.268666 3881.017031
23.000000 -87.000000 0.000000 115.812816 607.153799 366.148898 1015.999654 150.668609 905.127271 175.491506 3874.334869
24.000000 -87.000000 0.000000 116.040162 615.510039 359.431211 1068.484948 149.729176 880.662858 177.739397 3872.929910
25.000000 -87.000000 0.000000 116.259175 622.430387 352.675314 1100.708385 148.761503 856.783180 179.873157 3905.583991
26.000000 -87.000000 0.000000 116.815755 634.664332 348.247423 1184.588325 148.427543 836.784683 182.668193 3925.428323
27.000000 -87.000000 0.000000 116.615419 642.151027 339.967810 1221.122831 146.725814 816.077839 184.698897 3767.872004
28.000000 -87.000000 0.000000 117.376790 654.378785 336.169585 1314.582852 146.704404 797.610409 187.589990 3926.821018
29.000000 -87.000000 0.000000 117.667432 666.752737 330.850145 1401.870314 145.887916 781.856290 190.287782 3821.689432
30.000000 -87.000000 0.000000 117.968345 679.173377 325.541473 1489.202736 145.080612 766.128037 193.008019 3725.576487
31.000000 -87.000000 0.000000 118.208188 690.929835 319.758393 1563.237100 144.150292 749.142847 195.659674 3628.052817
32.000000 -87.000000 0.000000 118.570704 702.341568 314.123873 1638.796702 143.359800 732.290794 198.414712 3579.451469
33.000000 -87.000000 0.000000 118.844392 716.861437 309.691553 1776.652062 142.694139 717.710940 201.070183 3463.832272
34.000000 -87.000000 0.000000 119.072947 729.767714 304.372886 1857.676219 141.806505 701.919027 203.768943 3321.979637
35.000000 -87.000000 0.000000 119.227298 744.630508 299.291052 2033.911850 140.891420 686.783265 206.416709 3114.178162
36.000000 -87.000000 0.000000 119.369253 759.521710 294.212588 2212.438517 139.964050 671.787465 209.051841 2914.221501
37.000000 -87.000000 0.000000 119.608083 777.932448 289.635206 2384.665358 139.117807 661.267538 212.197334 2850.488258
38.000000 -87.000000 0.000000 119.744420 794.312273 284.859075 2549.641177 138.191512 648.601036 214.980700 2741.859293
39.000000 -87.000000 0.000000 120.099393 811.510944 280.245380 2853.063932 137.477290 635.469518 218.102917 2605.607466
40.000000 -87.000000 0.000000 120.227220 831.094007 275.768870 3109.287534 136.578921 624.167274 221.042419 2484.708315
-42.000000 -86.000000 0.000000 121.228566 876.495570 5198.969974 183.008625 304.677731 1603.502077 101.588809 791.246067
-41.000000 -86.000000 0.000000 121.111411 856.762747 4774.729354 186.055139 300.794610 1690.444555 102.268278 806.004646
-40.000000 -86.000000 0.000000 120.985090 837.117398 4359.364198 189.108215 296.902706 1779.948622 102.941722 820.903909
-39.000000 -86.000000 0.000000 120.849586 817.564948 3953.867263 192.166957 293.003246 1871.835800 103.608909 835.938341
-38.000000 -86.000000 0.000000 120.629624 800.926592 3686.555006 195.517016 288.979825 1944.763059 104.284353 852.504615
-37.000000 -86.000000 0.000000 120.620233 783.050471 3476.108565 198.888913 285.252569 2020.470930 105.102607 868.093342
-36.000000 -86.000000 0.000000 120.464619 766.059285 3179.866629 202.224766 281.446392 2143.867065 105.796557 884.991880
-35.000000 -86.000000 0.000000 120.208037 751.204401 2959.577425 205.590629 277.719698 2230.409305 106.400433 903.746152
-34.000000 -86.000000 0.000000 119.960690 736.394890 2739.314759 208.963091 274.020546 2320.640046 107.010278 922.538845
-33.000000 -86.000000 0.000000 119.722634 721.633544 2519.085592 212.341840 270.350065 2414.145741 107.625988 941.367657
-32.000000 -86.000000 0.000000 119.522574 708.108013 2394.836773 215.967579 266.704197 2485.000541 108.322358 960.599104
-31.000000 -86.000000 0.000000 119.222196 696.021711 2268.946579 219.704074 263.112631 2545.342218 108.938628 982.037739
-30.000000 -86.000000 0.000000 118.931964 683.977897 2143.079674 223.448489 259.549951 2613.203984 109.561772 1003.512811
-29.000000 -86.000000 0.000000 118.650075 672.316110 2040.942645 227.298164 255.906926 2690.544976 110.234766 1024.411431
-28.000000 -86.000000 0.000000 118.465030 659.366476 1909.076233 230.810668 252.471083 2742.805132 110.884385 1046.346789
-27.000000 -86.000000 0.000000 118.138940 648.805823 1807.325400 234.824558 249.053041 2746.960342 111.481117 1072.232840
-26.000000 -86.000000 0.000000 117.823244 638.031790 1703.454605 238.724755 245.651019 2760.628729 112.069583 1097.384105
-25.000000 -86.000000 0.000000 117.521231 627.294572 1599.636981 242.633590 242.281312 2779.583422 112.667832 1122.575902
-24.000000 -86.000000 0.000000 117.250806 618.700828 1518.999100 247.067346 239.248319 2788.080080 113.312592 1154.474923
-23.000000 -86.000000 0.000000 117.042121 611.948878 1454.571713 252.326764 236.434432 2801.936550 114.113125 1187.999212
-22.000000 -86.000000 0.000000 116.874095 605.172445 1394.095889 257.634487 233.624349 2789.127009 114.964737 1220.329872
-21.000000 -86.000000 0.000000 116.811630 597.582800 1336.084892 262.890905 230.793060 2784.126569 115.882867 1258.258485
-20.000000 -86.000000 0.000000 116.701993 591.085293 1280.508745 268.306883 228.094554 2781.889797 116.782383 1293.030795
-19.000000 -86.000000 0.000000 116.607805 584.627169 1224.949555 273.737417 225.431538 2782.151795 117.694003 1327.822872
-18.000000 -86.000000 0.000000 116.529103 578.209748 1169.409739 279.181658 222.805284 2784.911857 118.617448 1362.633203
-17.000000 -86.000000 0.000000 116.486386 571.410538 1131.532125 284.589372 219.904988 2650.954098 119.606485 1406.826082
-16.000000 -86.000000 0.000000 116.460301 566.519756 1067.629603 290.645785 218.082312 2649.456719 120.351511 1479.158130
-15.000000 -86.000000 0.000000 116.435501 563.202614 1034.862769 298.367017 215.743428 2639.918414 121.550774 1521.580419
-14.000000 -86.000000 0.000000 116.444807 559.723325 1001.417640 305.793070 213.493287 2610.313264 122.715955 1572.916576
-13.000000 -86.000000 0.000000 116.469025 556.272546 968.009550 313.235590 211.271224 2582.554390 123.894788 1624.487650
-12.000000 -86.000000 0.000000 116.508147 552.850812 934.642470 320.693430 209.078133 2556.701930 125.086887 1676.271961
-11.000000 -86.000000 0.000000 116.562157 549.458666 901.320954 328.165545 206.914936 2532.814260 126.291877 1728.250340
-10.000000 -86.000000 0.000000 116.652548 548.101811 873.122666 337.456967 205.214964 2509.944094 127.537497 1797.149347
-9.000000 -86.000000 0.000000 116.827070 546.155189 843.105241 345.820075 203.573194 2471.747276 128.787632 1881.021288
-8.000000 -86.000000 0.000000 117.015626 544.236123 813.154781 354.199245 201.957434 2437.429992 130.050677 1965.059488
-7.000000 -86.000000 0.000000 117.137928 541.554653 784.919704 362.340971 199.894488 2420.051693 131.353449 2044.476579
-6.000000 -86.000000 0.000000 117.098479 540.387891 764.574753 372.554008 197.767627 2342.206831 132.696531 2106.471765
-5.000000 -86.000000 0.000000 117.239023 539.939156 742.614908 383.399652 196.229844 2281.410688 134.026252 2207.214773
-4.000000 -86.000000 0.000000 117.541851 540.031304 719.498309 395.033021 195.151217 2238.455458 135.396257 2310.906127
-3.000000 -86.000000 0.000000 117.507121 539.972701 701.678997 406.951071 193.250289 2165.980558 136.763158 2381.673382
-2.000000 -86.000000 0.000000 117.441588 537.616860 676.156699 416.721997 191.176755 2106.590601 137.823091 2444.464370
-1.000000 -86.000000 0.000000 117.391996 537.909433 659.217684 429.582969 189.239972 2041.285847 139.245565 2513.018662
0.000000 -86.000000 0.000000 117.353063 538.214595 642.289744 442.458368 187.318525 1977.165824 140.680302 2584.298127
1.000000 -86.000000 0.000000 117.324802 538.532327 625.373778 455.346972 185.412889 1914.349583 142.126930 2658.083538
2.000000 -86.000000 0.000000 117.307219 538.862605 608.470785 468.247689 183.523559 1852.969723 143.585090 2734.172023
3.000000 -86.000000 0.000000 117.300320 539.205406 591.581877 481.159545 181.651042 1793.173751 145.054434 2812.376660
4.000000 -86.000000 0.000000 117.244896 539.574166 574.676494 496.406932 179.996725 1734.862736 146.190537 2896.102021
5.000000 -86.000000 0.000000 117.184594 539.758912 557.930935 509.837687 178.253350 1661.593871 147.416255 2992.616156
6.000000 -86.000000 0.000000 117.220851 540.997855 542.714070 526.242895 176.586305 1601.978346 148.915574 3109.022825
7.000000 -86.000000 0.000000 117.121657 542.261834 528.575900 542.603688 174.829975 1543.325199 150.266634 3171.499694
8.000000 -86.000000 0.000000 117.034709 543.540368 514.449492 558.979929 173.089396 1485.253802 151.632167 3236.968357
9.000000 -86.000000 0.000000 116.960036 544.833352 500.335842 575.370298 171.365050 1427.835139 153.011786 3305.251037
10.000000 -86.000000 0.000000 116.661546 547.148082 488.463490 598.649525 169.625482 1349.085204 154.167519 3333.724868
11.000000 -86.000000 0.000000 116.639959 549.244390 475.837977 616.022074 167.887799 1318.114649 155.763322 3374.962704
12.000000 -86.000000 0.000000 116.549723 552.638242 465.311724 640.915025 166.368258 1271.135507 157.252172 3414.944364
13.000000 -86.000000 0.000000 116.474252 556.060096 454.805276 665.860866 164.866370 1224.250341 158.761734 3458.656330
14.000000 -86.000000 0.000000 116.413576 559.509438 444.320037 690.853865 163.382620 1177.470377 160.291420 3505.959078
15.000000 -86.000000 0.000000 116.407405 564.287878 434.913818 719.726405 161.965458 1136.548748 162.063698 3551.485709
16.000000 -86.000000 0.000000 116.390929 568.351084 424.868970 745.105828 160.527898 1091.548759 163.758720 3584.067918
17.000000 -86.000000 0.000000 116.425455 572.686695 414.820399 770.270755 159.022503 1062.719788 165.625422 3603.041460
18.000000 -86.000000 0.000000 116.473271 577.298266 405.254277 802.481366 157.670647 1030.575775 167.376575 3629.761334
19.000000 -86.000000 0.000000 116.552676 583.575233 396.916244 838.775747 156.399698 1002.452550 169.382463 3657.324576
20.000000 -86.000000 0.000000 116.598028 589.242363 388.234119 870.908384 155.057786 972.732423 171.315327 3679.221922
21.000000 -86.000000 0.000000 116.751792 596.265857 380.856181 915.377021 154.006959 944.782788 173.344075 3680.938961
22.000000 -86.000000 0.000000 116.927548 603.659032 373.519338 960.541951 152.964394 917.732064 175.463683 3682.165510
23.000000 -86.000000 0.000000 117.140015 611.954915 366.809530 1012.931224 152.016680 893.210569 177.674830 3675.293834
24.000000 -86.000000 0.000000 117.367510 620.286591 360.114877 1065.345906 151.084057 868.711280 179.911013 3673.984841
25.000000 -86.000000 0.000000 117.609945 628.652635 353.436240 1117.782424 150.166806 844.236132 182.171311 3678.244471
26.000000 -86.000000 0.000000 117.845780 640.236556 348.089732 1177.935091 149.241303 829.916952 184.860572 3673.087232
27.000000 -86.000000 0.000000 118.096528 647.462085 341.099281 1222.029571 148.236343 808.352292 187.105754 3610.255373
28.000000 -86.000000 0.000000 118.401045 660.056702 335.845510 1316.123013 147.493300 790.756463 189.784870 3694.775393
29.000000 -86.000000 0.000000 118.691133 672.389100 330.535070 1403.190879 146.679575 774.981303 192.471567 3585.104662
30.000000 -86.000000 0.000000 118.991406 684.769303 325.235703 1490.329363 145.875017 759.231371 195.180765 3484.796822
31.000000 -86.000000 0.000000 119.278426 695.732029 319.354147 1560.736241 145.000037 741.107288 197.793570 3401.980142
32.000000 -86.000000 0.000000 119.640263 707.107575 313.729930 1636.290496 144.212535 724.228992 200.537556 3350.867394
33.000000 -86.000000 0.000000 119.746171 722.252318 309.037390 1770.279830 143.321854 710.280623 203.118340 3199.789159
34.000000 -86.000000 0.000000 119.929155 736.826166 303.864137 1899.905154 142.412504 694.977818 205.847147 3047.279038
35.000000 -86.000000 0.000000 120.130434 751.213855 298.701108 2015.146506 141.482306 681.325776 208.649995 2927.190450
36.000000 -86.000000 0.000000 120.337146 767.765987 293.858152 2185.609824 140.608799 668.401999 211.559293 2807.385232
37.000000 -86.000000 0.000000 120.535552 783.662939 289.101113 2354.688384 139.756942 655.339328 214.356740 2704.086140
38.000000 -86.000000 0.000000 120.677137 799.924510 284.135773 2502.525491 138.783797 642.857748 217.232783 2611.876380
39.000000 -86.000000 0.000000 120.865197 817.198121 279.415147 2749.541726 137.906698 630.159744 220.137018 2481.315956
40.000000 -86.000000 0.000000 120.986314 836.851984 274.909081 3011.533759 136.997787 618.795527 223.072944 2359.754173
41.000000 -86.000000 0.000000 121.098966 856.599213 270.410906 3279.421465 136.080899 607.535638 226.004739 2241.731747
42.000000 -86.000000 0.000000 121.203192 876.435201 265.921839 3552.696821 135.156343 596.384063 228.931611 2127.538432
-44.000000 -85.000000 0.000000 121.138359 919.155544 5647.812632 175.243724 312.973402 1405.900520 99.660261 753.586724
-43.000000 -85.000000 0.000000 121.701765 899.214606 5466.505987 178.714647 310.541823 1466.162354 100.827201 768.264274
-42.000000 -85.000000 0.000000 121.481610 882.742218 4992.450403 181.935984 306.677021 1552.140269 101.462800 784.555083
-41.000000 -85.000000 0.000000 121.862696 863.117888 4636.062869 185.457168 303.576262 1600.023556 102.566974 799.010782
-40.000000 -85.000000 0.000000 121.742796 843.406066 4212.273804 188.532303 299.688586 1690.131004 103.248471 814.000453
-39.000000 -85.000000 0.000000 121.523478 824.687075 3825.128525 191.669013 295.646241 1777.707947 103.877335 829.813968
-38.000000 -85.000000 0.000000 121.503961 806.797069 3607.755731 195.031131 291.902945 1853.125996 104.686881 845.399176
-37.000000 -85.000000 0.000000 121.492953 788.946493 3391.963622 198.398206 288.184900 1930.525738 105.501749 861.015152
-36.000000 -85.000000 0.000000 121.490455 771.138084 3178.074204 201.769990 284.493098 2009.678220 106.321814 876.660252
-35.000000 -85.000000 0.000000 121.185083 756.954674 2933.557826 205.293477 280.637746 2088.755449 106.938063 895.089565
-34.000000 -85.000000 0.000000 120.937582 742.189995 2713.292261 208.661921 276.952995 2181.403218 107.545484 913.914059
-33.000000 -85.000000 0.000000 120.699297 727.474918 2493.060034 212.036788 273.296998 2277.328599 108.158770 932.773723
-32.000000 -85.000000 0.000000 120.574584 713.488945 2390.269693 215.742139 269.651218 2341.178762 108.931979 951.724020
-31.000000 -85.000000 0.000000 120.274268 701.440766 2264.387169 219.472103 266.072874 2404.976225 109.545796 973.188746
-30.000000 -85.000000 0.000000 119.975010 690.049035 2130.914945 223.292398 262.558429 2482.344203 110.183293 994.201977
-29.000000 -85.000000 0.000000 119.817052 677.033808 2020.389991 227.137505 258.901339 2520.780562 110.960480 1013.506420
-28.000000 -85.000000 0.000000 119.670735 664.041410 1909.909093 230.986540 255.272219 2560.970823 111.745363 1032.840900
-27.000000 -85.000000 0.000000 119.391418 653.393643 1796.920844 234.961764 251.944390 2587.910787 112.372105 1057.465996
-26.000000 -85.000000 0.000000 119.084157 642.794294 1694.891839 238.905884 248.573615 2603.308823 112.971542 1082.955233
-25.000000 -85.000000 0.000000 118.790263 632.229681 1592.894778 242.858580 245.234535 2624.238176 113.580565 1108.485318
-24.000000 -85.000000 0.000000 118.564175 623.258001 1514.250813 247.274295 242.147362 2634.923231 114.277919 1138.940267
-23.000000 -85.000000 0.000000 118.382108 616.481755 1453.865615 252.553331 239.322585 2618.562082 115.113718 1171.316553
-22.000000 -85.000000 0.000000 118.215334 609.738969 1393.504125 257.846432 236.529924 2605.353658 115.961997 1203.734158
-21.000000 -85.000000 0.000000 118.137417 602.418562 1336.984461 263.272813 233.704389 2599.852311 116.884686 1242.897880
-20.000000 -85.000000 0.000000 118.030650 596.157870 1286.583703 268.548547 231.005309 2561.319863 117.797627 1278.433571
-19.000000 -85.000000 0.000000 117.950728 589.145226 1233.425212 273.981240 228.159501 2549.774369 118.748175 1312.868934
-18.000000 -85.000000 0.000000 117.886049 582.152496 1180.296352 279.419414 225.341475 2540.066521 119.710833 1347.419845
-17.000000 -85.000000 0.000000 117.836639 575.180405 1127.201314 284.862757 222.552287 2532.217455 120.685313 1382.077638
-16.000000 -85.000000 0.000000 117.804467 569.738220 1065.998599 290.705893 220.469766 2526.434779 121.493800 1444.912872
-15.000000 -85.000000 0.000000 117.777325 566.607870 1033.517935 298.574545 218.199648 2499.862244 122.665282 1491.197074
-14.000000 -85.000000 0.000000 117.765263 563.496010 1001.043952 306.456452 215.955288 2474.723105 123.850114 1537.691030
-13.000000 -85.000000 0.000000 117.768285 560.402950 968.577322 314.350617 213.737498 2451.061465 125.047917 1584.376273
-12.000000 -85.000000 0.000000 117.786392 557.329002 936.118809 322.256141 211.547114 2428.920507 126.258322 1631.236380
-11.000000 -85.000000 0.000000 117.877545 553.521207 903.787329 328.815756 209.402678 2348.559490 127.423908 1702.283160
-10.000000 -85.000000 0.000000 117.943806 550.165423 870.664012 336.275737 207.276638 2327.220721 128.634508 1754.821582
-9.000000 -85.000000 0.000000 118.068882 549.774338 845.530282 346.507655 205.776957 2310.056597 129.940070 1831.128389
-8.000000 -85.000000 0.000000 118.227990 547.288465 816.332089 354.665409 203.858163 2310.712745 131.239007 1911.775931
-7.000000 -85.000000 0.000000 118.360376 544.655021 785.078502 362.689301 201.985832 2276.971317 132.475508 1986.736197
-6.000000 -85.000000 0.000000 118.222891 542.823346 764.721787 372.216801 199.519574 2196.864365 133.800898 2024.010164
-5.000000 -85.000000 0.000000 118.361773 542.376445 742.819005 383.036838 197.988914 2135.105747 135.123407 2125.639745
-4.000000 -85.000000 0.000000 118.636402 542.381832 719.242055 394.891947 196.756373 2128.965403 136.540968 2201.811022
-3.000000 -85.000000 0.000000 118.612644 539.831402 693.283580 404.082349 194.684981 2074.593650 137.626896 2268.315346
-2.000000 -85.000000 0.000000 118.552195 540.111807 676.373385 416.886320 192.739981 2007.489966 139.030977 2335.513959
-1.000000 -85.000000 0.000000 118.502292 540.404765 659.475455 429.708552 190.809869 1941.470051 140.447710 2405.716873
0.000000 -85.000000 0.000000 118.462950 540.710254 642.590758 442.547456 188.895101 1876.648287 141.876718 2478.668829
1.000000 -85.000000 0.000000 118.434178 541.028254 625.720366 455.401624 186.996148 1813.153184 143.317633 2554.134281
2.000000 -85.000000 0.000000 118.415984 541.358742 608.865467 468.269798 185.113497 1751.129059 144.770099 2631.897027
3.000000 -85.000000 0.000000 118.408374 541.701695 592.027384 481.150854 183.247650 1690.737807 146.233772 2711.759442
4.000000 -85.000000 0.000000 118.411349 542.057090 575.207595 494.043785 181.399126 1632.160692 147.708319 2793.541453
5.000000 -85.000000 0.000000 118.424908 542.424903 558.407753 506.947684 179.568460 1575.600063 149.193418 2877.079370
6.000000 -85.000000 0.000000 118.219528 542.574673 541.740837 524.305215 177.964072 1542.141561 149.932947 2877.336247
7.000000 -85.000000 0.000000 118.311101 544.979836 528.514059 543.195586 176.343595 1492.678967 151.690862 2993.529535
8.000000 -85.000000 0.000000 118.225663 546.256001 514.424861 559.522692 174.612378 1433.922333 153.051117 3059.789643
9.000000 -85.000000 0.000000 118.152378 547.546556 500.350519 575.866704 172.897436 1375.784924 154.425421 3128.989083
10.000000 -85.000000 0.000000 118.043799 549.837457 487.436486 593.179556 170.969144 1339.272669 156.096668 3148.691575
11.000000 -85.000000 0.000000 117.940994 553.196995 476.928776 617.896482 169.442099 1292.012430 157.558374 3185.142529
12.000000 -85.000000 0.000000 117.855530 556.683789 467.087970 641.495867 168.015591 1242.437045 159.019581 3264.387902
13.000000 -85.000000 0.000000 117.784026 559.888415 456.120041 666.105940 166.475794 1197.089844 160.527340 3299.299948
14.000000 -85.000000 0.000000 117.684914 563.396726 445.443279 694.839946 165.042198 1133.982319 161.934845 3345.991725
15.000000 -85.000000 0.000000 117.732316 568.099469 435.568511 719.711554 163.496992 1105.419856 163.936787 3376.189647
16.000000 -85.000000 0.000000 117.752364 572.395718 425.535237 744.828421 161.982269 1076.325248 165.772610 3393.347543
17.000000 -85.000000 0.000000 117.787913 576.718893 415.522750 769.953978 160.484784 1047.315454 167.631857 3412.317780
18.000000 -85.000000 0.000000 117.838949 581.068395 405.532590 795.087400 159.005022 1018.397721 169.513759 3433.070316
19.000000 -85.000000 0.000000 117.921098 587.984068 397.497468 838.574681 157.834239 987.738550 171.494390 3441.453761
20.000000 -85.000000 0.000000 118.016608 594.267658 389.203724 874.791420 156.587168 959.576307 173.513838 3473.345762
21.000000 -85.000000 0.000000 118.095612 600.985756 381.560486 914.830545 155.408716 930.919497 175.493567 3485.567554
22.000000 -85.000000 0.000000 118.255061 608.512185 374.203007 958.103356 154.309640 905.996829 177.665686 3483.343277
23.000000 -85.000000 0.000000 118.467841 616.783134 367.516175 1010.385231 153.368691 881.445238 179.865338 3476.260454
24.000000 -85.000000 0.000000 118.695481 625.090260 360.845321 1062.703157 152.442781 856.914436 182.090006 3475.058420
25.000000 -85.000000 0.000000 118.937893 633.432141 354.191347 1115.052060 151.532187 832.406261 184.338783 3479.743272
26.000000 -85.000000 0.000000 119.106522 644.614084 348.091229 1169.891526 150.379982 820.424511 187.074801 3463.573821
27.000000 -85.000000 0.000000 119.272236 652.362718 341.075859 1208.312971 149.249392 799.982148 189.357796 3416.794052
28.000000 -85.000000 0.000000 119.521848 664.950299 335.736048 1300.815761 148.401012 784.171208 192.005675 3358.183450
29.000000 -85.000000 0.000000 119.775657 677.236312 330.261106 1393.222081 147.571099 766.276772 194.609887 3301.714020
30.000000 -85.000000 0.000000 120.022706 689.469288 324.624953 1483.535380 146.674133 749.917017 197.269432 3246.926627
31.000000 -85.000000 0.000000 120.351382 700.616885 318.980387 1561.171868 145.854424 733.185537 199.939462 3176.748193
32.000000 -85.000000 0.000000 120.712544 711.955413 313.367046 1636.585210 145.069903 716.283094 202.672466 3122.772858
33.000000 -85.000000 0.000000 120.652103 727.810570 308.394323 1767.121390 143.950376 702.913139 205.195177 2939.137769
34.000000 -85.000000 0.000000 120.992849 742.041696 303.307854 1878.049861 143.157784 688.999575 208.184852 2895.590908
35.000000 -85.000000 0.000000 121.063650 757.693773 298.158041 1991.209370 142.105166 675.867887 210.928370 2779.873906
36.000000 -85.000000 0.000000 121.336634 773.250553 293.376323 2163.217149 141.329085 662.243453 213.782164 2679.232803
37.000000 -85.000000 0.000000 121.470503 789.429318 288.407933 2312.621509 140.352303 649.712344 216.629290 2579.566779
38.000000 -85.000000 0.000000 121.612964 805.651005 283.447877 2462.543588 139.382714 637.206393 219.496543 2484.072935
39.000000 -85.000000 0.000000 121.635672 823.112287 278.604314 2653.502393 138.340044 624.897599 222.199871 2358.568634
40.000000 -85.000000 0.000000 121.749931 842.831751 274.068799 2920.764067 137.420483 613.471162 225.131712 2236.254800
41.000000 -85.000000 0.000000 121.855560 862.643658 269.541272 3193.281014 136.492880 602.149080 228.059128 2117.420194
42.000000 -85.000000 0.000000 121.952606 882.543440 265.022956 3470.674627 135.557550 590.935354 230.981337 2002.367682
43.000000 -85.000000 0.000000 121.372960 901.990309 259.518072 3600.888554 133.810958 580.241827 233.187920 1972.281200
44.000000 -85.000000 0.000000 121.170735 919.126320 254.656344 3907.575127 132.635641 568.168156 235.293231 1866.249362
-46.000000 -84.000000 0.000000 120.800412 967.952134 5819.966083 167.829704 321.058739 1236.567626 97.629123 719.577185
-45.000000 -84.000000 0.000000 121.385512 947.680217 5593.226274 171.316785 318.636793 1294.631446 98.814958 734.193913
-44.000000 -84.000000 0.000000 121.964556 927.530739 5381.273297 174.806329 316.215329 1353.946867 99.996285 748.879539
-43.000000 -84.000000 0.000000 122.537413 907.513788 5186.393446 178.297468 313.795890 1414.445785 101.172760 763.630492
-42.000000 -84.000000 0.000000 122.378924 889.157710 4769.801142 181.447466 309.788186 1485.725334 101.861331 778.410528
-41.000000 -84.000000 0.000000 122.422157 869.763061 4423.237870 184.688141 306.174202 1552.322442 102.684416 793.130567
-40.000000 -84.000000 0.000000 122.508200 849.916433 4076.523828 187.981084 302.515070 1601.329639 103.562414 807.191093
-39.000000 -84.000000 0.000000 122.403410 830.653030 3764.933319 191.214104 298.579409 1685.848090 104.288759 822.813547
-38.000000 -84.000000 0.000000 122.382361 812.790022 3543.428980 194.570745 294.845403 1763.113280 105.094871 838.424757
-37.000000 -84.000000 0.000000 122.369758 794.967359 3322.992266 197.932541 291.136632 1842.301916 105.906335 854.066035
-36.000000 -84.000000 0.000000 122.365605 777.187816 3103.850654 201.299233 287.454071 1923.176414 106.723031 869.735759
-35.000000 -84.000000 0.000000 122.222841 763.660512 2899.560720 205.117302 283.887775 1987.397523 107.494207 889.333063
-34.000000 -84.000000 0.000000 121.916549 748.068006 2691.470700 208.385256 279.898183 2044.164452 108.084957 905.413348
-33.000000 -84.000000 0.000000 121.938749 730.990096 2516.012637 211.824897 276.203395 2139.931741 108.940532 921.549998
-32.000000 -84.000000 0.000000 121.600773 719.959759 2368.438822 215.569375 272.741544 2217.695646 109.528852 942.766143
-31.000000 -84.000000 0.000000 121.369640 707.448990 2246.939720 219.346295 269.144105 2263.628802 110.215653 963.295118
-30.000000 -84.000000 0.000000 121.142711 694.796376 2112.860147 223.163325 265.550244 2312.371333 110.914889 983.374582
-29.000000 -84.000000 0.000000 120.985560 681.810483 2002.106948 227.000603 261.909535 2351.069077 111.688990 1002.734273
-28.000000 -84.000000 0.000000 120.839940 668.848394 1891.371532 230.842071 258.296932 2391.636561 112.470779 1022.122227
-27.000000 -84.000000 0.000000 120.639616 658.125995 1787.978872 235.192260 254.848272 2423.229596 113.268775 1043.313483
-26.000000 -84.000000 0.000000 120.332683 647.556306 1686.100775 239.125143 251.494230 2438.964357 113.864238 1068.843885
-25.000000 -84.000000 0.000000 120.038980 637.022077 1584.274220 243.066957 248.171961 2460.594883 114.469254 1094.413742
-24.000000 -84.000000 0.000000 119.904102 627.797773 1514.711552 247.542671 245.029738 2452.501594 115.284271 1122.429181
-23.000000 -84.000000 0.000000 119.723429 621.054634 1454.484386 252.805946 242.222082 2435.452787 116.116835 1154.891938
-22.000000 -84.000000 0.000000 119.544533 615.041839 1387.315009 258.371037 239.677949 2446.077006 116.940533 1188.844361
-21.000000 -84.000000 0.000000 119.454341 607.584353 1334.945869 263.710633 236.647021 2443.782844 117.921112 1218.645481
-20.000000 -84.000000 0.000000 119.383465 599.901584 1282.427937 268.919885 233.620698 2443.153311 118.900323 1253.458696
-19.000000 -84.000000 0.000000 119.302956 592.900818 1229.346729 274.335784 230.787678 2431.350034 119.844258 1288.050458
-18.000000 -84.000000 0.000000 119.237518 585.920121 1176.302234 279.757810 227.982437 2421.471987 120.800298 1322.751761
-17.000000 -84.000000 0.000000 119.187174 578.960219 1123.299652 285.185612 225.206013 2413.542807 121.768159 1357.554205
-16.000000 -84.000000 0.000000 119.148863 572.966011 1064.793141 290.817001 222.863152 2403.512821 122.639886 1411.118426
-15.000000 -84.000000 0.000000 119.120668 569.847941 1032.358384 298.659595 220.604740 2376.589455 123.804493 1457.713610
-14.000000 -84.000000 0.000000 119.107383 566.748391 999.933295 306.516778 218.372044 2351.166871 124.982458 1504.503973
-13.000000 -84.000000 0.000000 119.109013 563.667668 967.518848 314.387455 216.165861 2327.294250 126.173408 1551.471857
-12.000000 -84.000000 0.000000 119.125557 560.606080 935.116147 322.270638 213.987011 2305.019752 127.376976 1598.601615
-11.000000 -84.000000 0.000000 119.157009 557.563945 902.726459 330.165432 211.836337 2284.390125 128.592811 1645.879342
-10.000000 -84.000000 0.000000 119.203357 554.541581 870.351235 338.071023 209.714706 2265.450306 129.820566 1693.292642
-9.000000 -84.000000 0.000000 119.282366 553.108450 847.803437 347.345346 207.691737 2253.848340 131.241906 1738.892023
-8.000000 -84.000000 0.000000 119.452932 550.389286 816.609081 355.109345 205.945572 2167.883185 132.373242 1854.404924
-7.000000 -84.000000 0.000000 119.583500 547.757539 785.464935 363.109966 204.080279 2133.905641 133.602594 1929.848792
-6.000000 -84.000000 0.000000 119.347793 545.260580 765.086855 371.953240 201.275224 2051.958235 134.910291 1943.062278
-5.000000 -84.000000 0.000000 119.776993 544.803106 736.886042 383.018083 200.266869 2095.452065 136.346777 2022.614019
-4.000000 -84.000000 0.000000 119.831497 542.017581 713.061068 388.709225 198.201125 1928.952650 137.593872 2220.234190
-3.000000 -84.000000 0.000000 119.752430 542.296565 695.891617 401.923955 196.248036 1883.427049 138.948376 2267.294981
-2.000000 -84.000000 0.000000 119.686063 542.585958 678.730605 415.147677 194.308958 1838.497042 140.319558 2316.252221
-1.000000 -84.000000 0.000000 119.632415 542.885743 661.578691 428.379561 192.384314 1794.207376 141.706934 2366.988237
0.000000 -84.000000 0.000000 119.591504 543.195902 644.436599 441.618871 190.474541 1750.606650 143.110034 2419.391127
1.000000 -84.000000 0.000000 119.563343 543.516419 627.305136 454.864960 188.580091 1707.747635 144.528399 2473.354944
2.000000 -84.000000 0.000000 119.547942 543.847274 610.185196 468.117252 186.701431 1665.687585 145.961584 2528.779760
3.000000 -84.000000 0.000000 119.545305 544.188449 593.077778 481.375235 184.839042 1624.488560 147.409158 2585.571624
4.000000 -84.000000 0.000000 119.555432 544.539924 575.983996 494.638450 182.993420 1584.217737 148.870700 2643.642433
5.000000 -84.000000 0.000000 119.578322 544.901679 558.905103 507.906490 181.165080 1544.947701 150.345802 2702.909756
6.000000 -84.000000 0.000000 119.613966 545.273695 541.842507 521.178984 179.354548 1506.756703 151.834071 2763.296605
7.000000 -84.000000 0.000000 119.548746 547.633211 527.985659 543.679161 177.911903 1460.657575 153.144525 2797.126431
8.000000 -84.000000 0.000000 119.483323 548.801816 513.565924 559.932319 176.194568 1408.214230 154.509062 2850.572059
9.000000 -84.000000 0.000000 119.430609 549.981965 499.158388 576.195625 174.493762 1356.170524 155.887568 2906.260774
10.000000 -84.000000 0.000000 119.279821 553.783333 489.579310 601.900461 172.808832 1301.287508 157.493646 2931.964116
11.000000 -84.000000 0.000000 119.244772 556.841764 478.220547 616.118811 171.058574 1259.519615 159.323593 3038.954474
12.000000 -84.000000 0.000000 119.160226 560.013167 467.267144 640.655196 169.511640 1213.955926 160.802146 3070.665482
13.000000 -84.000000 0.000000 119.013709 562.543203 455.521117 666.725226 167.983436 1143.889503 162.056177 3115.086712
14.000000 -84.000000 0.000000 119.028706 567.287680 445.808507 693.931302 166.464261 1116.493993 163.940672 3138.567642
15.000000 -84.000000 0.000000 119.058673 572.058297 436.112033 721.151329 164.960816 1089.209231 165.849529 3163.886951
16.000000 -84.000000 0.000000 119.114128 576.447404 426.268441 744.980110 163.440701 1061.512266 167.789182 3202.655953
17.000000 -84.000000 0.000000 119.150677 580.758265 416.293525 770.052286 161.951019 1032.327892 169.641122 3221.622325
18.000000 -84.000000 0.000000 119.202535 585.095452 406.342738 795.135698 160.479044 1003.226844 171.515609 3242.475864
19.000000 -84.000000 0.000000 119.269682 589.458384 396.417899 820.229314 159.025267 974.216589 173.411913 3265.180411
20.000000 -84.000000 0.000000 119.385751 598.674167 389.860436 875.023013 158.032267 945.014385 175.620577 3258.426554
21.000000 -84.000000 0.000000 119.440139 605.732450 382.309098 914.818052 156.814536 917.239287 177.649751 3290.289186
22.000000 -84.000000 0.000000 119.583189 613.391771 374.931696 956.220439 155.658818 894.415570 179.874416 3284.555648
23.000000 -84.000000 0.000000 119.796274 621.637823 368.268569 1008.365634 154.724538 869.837421 182.062770 3277.236122
24.000000 -84.000000 0.000000 120.024053 629.920428 361.622260 1060.560411 153.805247 845.278805 184.276112 3276.154045
25.000000 -84.000000 0.000000 120.247533 639.247836 354.597136 1111.145418 152.664826 829.410386 186.845240 3281.289859
26.000000 -84.000000 0.000000 120.368214 649.036458 348.129482 1162.878687 151.521917 811.072839 189.297391 3254.131870
27.000000 -84.000000 0.000000 120.510108 658.363443 341.435158 1215.070700 150.411461 790.613697 191.692397 3220.184828
28.000000 -84.000000 0.000000 120.696297 669.214103 335.539591 1280.130206 149.413841 774.061111 194.195600 3171.834620
29.000000 -84.000000 0.000000 120.932629 681.391965 329.906314 1370.682294 148.512495 757.645876 196.821751 3110.246770
30.000000 -84.000000 0.000000 121.179880 693.595623 324.279801 1461.298935 147.620132 741.252858 199.469587 3053.936589
31.000000 -84.000000 0.000000 121.437983 705.823739 318.660410 1551.968821 146.736916 724.883563 202.138255 3003.200960
32.000000 -84.000000 0.000000 121.787475 716.883423 313.035329 1639.679335 145.931822 708.457000 204.819065 2895.283563
33.000000 -84.000000 0.000000 121.948159 732.811742 308.040663 1754.577512 144.960157 696.135448 207.750583 2848.176589
34.000000 -84.000000 0.000000 122.003803 748.108581 302.874609 1857.936031 143.872560 683.437965 210.513555 2743.754513
35.000000 -84.000000 0.000000 122.147467 763.084815 297.683276 1976.239680 142.907719 669.308277 213.257371 2667.660408
36.000000 -84.000000 0.000000 122.273712 779.173456 292.712464 2127.173347 141.927426 656.731756 216.074774 2560.927254
37.000000 -84.000000 0.000000 122.408509 795.309235 287.749777 2278.464943 140.954196 644.178350 218.913126 2457.816504
38.000000 -84.000000 0.000000 122.551830 811.489338 282.795644 2430.047615 139.988177 631.649439 221.771624 2358.803246
39.000000 -84.000000 0.000000 122.410722 829.252909 277.813691 2565.757702 138.777275 619.686424 224.291289 2237.635770
40.000000 -84.000000 0.000000 122.517976 849.032841 273.248854 2837.621571 137.846957 608.197573 227.218550 2114.480823
41.000000 -84.000000 0.000000 122.425726 867.825454 268.408150 3067.644685 136.692427 596.726913 229.830819 2033.847288
42.000000 -84.000000 0.000000 122.355962 888.460461 263.639939 3262.201293 135.511728 586.515572 232.761299 1964.778660
43.000000 -84.000000 0.000000 122.294987 909.151900 258.881652 3460.277363 134.338458 576.331743 235.713630 1897.387642
44.000000 -84.000000 0.000000 122.009231 927.621211 254.036775 3719.322111 133.081716 564.663742 237.794611 1797.585611
45.000000 -84.000000 0.000000 121.406931 947.616518 249.005727 3861.955174 131.497277 553.564327 239.527030 1718.846605
46.000000 -84.000000 0.000000 120.796006 967.739243 243.975525 4015.984924 129.904520 542.513368 241.255491 1641.675748
-48.000000 -83.000000 0.000000 120.328477 1014.172142 6019.359443 160.335289 328.648680 1082.435552 95.502658 685.819668
-47.000000 -83.000000 0.000000 121.006116 997.185177 5840.668292 163.856165 326.709615 1127.705713 96.745884 700.137721
-46.000000 -83.000000 0.000000 121.606559 976.734244 5589.029067 167.357603 324.302627 1184.757467 97.944715 714.747084
-45.000000 -83.000000 0.000000 122.201107 956.394864 5349.298188 170.863026 321.894205 1243.117683 99.139591 729.430967
-44.000000 -83.000000 0.000000 122.789619 936.176396 5123.596278 174.371511 319.485802 1302.705544 100.330153 744.185608
-43.000000 -83.000000 0.000000 123.371958 916.088876 4914.349233 177.882175 317.078936 1363.452565 101.516055 759.007409
-42.000000 -83.000000 0.000000 123.284272 895.709532 4551.421216 180.993727 312.916172 1420.438514 102.270981 772.399869
-41.000000 -83.000000 0.000000 123.326345 876.378316 4201.017745 184.234494 309.312956 1487.988935 103.092215 787.155946
-40.000000 -83.000000 0.000000 123.377241 857.114567 3854.098888 187.482506 305.739827 1556.229016 103.919063 801.950029
-39.000000 -83.000000 0.000000 123.432011 837.268612 3677.881480 190.870021 301.927078 1609.930472 104.797466 816.574592
-38.000000 -83.000000 0.000000 123.369409 819.145641 3462.009547 194.249192 297.961779 1660.953832 105.607965 831.181047
-37.000000 -83.000000 0.000000 123.315569 801.066357 3248.147204 197.632671 294.026395 1713.622199 106.423498 845.808305
-36.000000 -83.000000 0.000000 123.244777 783.361898 3046.702487 200.853249 290.433910 1838.730098 107.129614 862.941506
-35.000000 -83.000000 0.000000 123.247383 765.660764 2824.199500 204.219250 286.787828 1922.794071 107.948066 878.660182
-34.000000 -83.000000 0.000000 123.001859 754.669401 2666.000170 208.268306 283.194560 1952.879295 108.687813 899.590220
-33.000000 -83.000000 0.000000 122.969211 737.612537 2480.393338 211.696716 279.333566 2017.836567 109.549778 912.241522
-32.000000 -83.000000 0.000000 122.728086 725.106308 2358.996830 215.458862 275.724831 2060.598956 110.226305 932.780844
-31.000000 -83.000000 0.000000 122.479649 712.580119 2207.884451 219.234141 272.207174 2105.537008 110.886012 953.300582
-30.000000 -83.000000 0.000000 122.311913 699.600794 2097.018164 223.058470 268.555559 2142.423491 111.649206 972.685890
-29.000000 -83.000000 0.000000 122.155556 686.644904 1986.156192 226.887499 264.931045 2181.422875 112.420241 992.099317
-28.000000 -83.000000 0.000000 122.010621 673.713801 1875.299303 230.720997 261.334761 2222.423929 113.198957 1011.539244
-27.000000 -83.000000 0.000000 121.877151 660.808941 1764.448452 234.558742 257.767886 2265.317969 113.985196 1031.004171
-26.000000 -83.000000 0.000000 121.581994 652.361749 1678.476525 239.369632 254.426709 2274.692012 114.759554 1054.864754
-25.000000 -83.000000 0.000000 121.288479 641.858163 1576.897580 243.300176 251.121015 2297.123129 115.360612 1080.472285
-24.000000 -83.000000 0.000000 121.245348 632.376731 1516.443170 247.837535 247.923332 2270.517928 116.293044 1106.192652
-23.000000 -83.000000 0.000000 121.001914 626.317530 1434.476605 253.268363 245.457055 2321.612405 117.019900 1140.389651
-22.000000 -83.000000 0.000000 120.896544 618.858833 1382.138325 258.584710 242.412340 2317.817109 117.982634 1170.262085
-21.000000 -83.000000 0.000000 120.805786 611.419657 1329.806103 263.908325 239.394909 2315.478273 118.957402 1200.230339
-20.000000 -83.000000 0.000000 120.729671 604.000725 1277.480683 269.238778 236.405807 2314.600313 119.943912 1230.287409
-19.000000 -83.000000 0.000000 120.668228 596.602790 1225.162936 274.575671 233.446123 2315.184890 120.941875 1260.426943
-18.000000 -83.000000 0.000000 120.589237 589.697541 1172.721564 280.146424 230.629822 2302.957071 121.893587 1298.322013
-17.000000 -83.000000 0.000000 120.537980 582.749787 1119.831625 285.557771 227.865943 2294.939773 122.854916 1333.268197
-16.000000 -83.000000 0.000000 120.493480 576.202971 1064.014675 290.979050 225.262280 2280.707011 123.789663 1377.807965
-15.000000 -83.000000 0.000000 120.464256 573.097092 1031.639336 298.794271 223.015381 2253.395890 124.947487 1424.712880
-14.000000 -83.000000 0.000000 120.449776 570.009762 999.277525 306.625473 220.794150 2227.659368 126.118674 1471.797634
-13.000000 -83.000000 0.000000 120.450044 566.941282 966.930601 314.471463 218.599370 2203.552618 127.302855 1519.045504
-12.000000 -83.000000 0.000000 120.465060 563.891960 934.600111 322.331160 216.431846 2181.129680 128.499670 1566.441730
-11.000000 -83.000000 0.000000 120.494819 560.862109 902.287819 330.203585 214.292406 2160.442982 129.708770 1613.973241
-10.000000 -83.000000 0.000000 120.539310 557.852046 869.995754 338.087851 212.181898 2141.542840 130.929814 1661.628429
-9.000000 -83.000000 0.000000 120.617507 556.103179 846.752709 347.197672 210.095229 2126.648381 132.343945 1707.297796
-8.000000 -83.000000 0.000000 120.653501 553.260002 816.171269 355.164013 207.967357 2102.355590 133.588070 1749.428247
-7.000000 -83.000000 0.000000 120.520919 549.451788 793.817901 362.879853 204.723276 1921.346627 134.973671 1817.301592
-6.000000 -83.000000 0.000000 120.760636 546.878026 752.063633 373.758698 204.649202 1934.116674 135.129394 1899.842282
-5.000000 -83.000000 0.000000 120.793644 546.872174 735.868814 382.685588 201.876188 1907.105620 137.475596 1982.739218
-4.000000 -83.000000 0.000000 120.800241 546.751081 717.742142 394.441753 199.941729 1867.610700 138.887066 2046.803001
-3.000000 -83.000000 0.000000 120.980218 544.636257 694.914845 401.469270 197.830721 1832.705703 140.360590 2147.806928
-2.000000 -83.000000 0.000000 120.915294 544.924115 677.785089 414.660808 195.900998 1787.162458 141.724740 2196.927977
-1.000000 -83.000000 0.000000 120.862963 545.222322 660.666065 427.862502 193.985776 1742.246801 143.105061 2247.914948
0.000000 -83.000000 0.000000 120.823241 545.530861 643.558628 441.073443 192.085490 1698.008535 144.501089 2300.643788
1.000000 -83.000000 0.000000 120.796139 545.849715 626.463729 454.292822 190.200586 1654.501998 145.912373 2354.997497
2.000000 -83.000000 0.000000 120.781666 546.178865 609.382422 467.519924 188.331526 1611.786443 147.338474 2410.866178
3.000000 -83.000000 0.000000 120.779828 546.518292 592.315884 480.754112 186.478788 1569.926439 148.778968 2468.146955
4.000000 -83.000000 0.000000 120.790623 546.867979 575.265428 493.994815 184.642861 1528.992253 150.233439 2526.743794
5.000000 -83.000000 0.000000 120.814050 547.227905 558.232529 507.241525 182.824254 1489.060242 151.701486 2586.567252
6.000000 -83.000000 0.000000 120.850101 547.598049 541.218844 520.493782 181.023487 1450.213192 153.182718 2647.534183
7.000000 -83.000000 0.000000 120.898764 547.978391 524.226243 533.751173 179.241099 1412.540620 154.676757 2709.567399
8.000000 -83.000000 0.000000 120.706651 551.197681 512.862746 558.977004 177.769037 1355.991844 155.946290 2721.240608
9.000000 -83.000000 0.000000 120.654579 552.374400 498.490822 575.209885 176.078754 1303.583302 157.316865 2777.904919
10.000000 -83.000000 0.000000 120.604211 556.491735 489.548117 599.628898 174.316033 1266.196671 159.206863 2801.237483
11.000000 -83.000000 0.000000 120.533944 559.896837 478.654302 622.124069 172.693208 1227.397096 160.838021 2814.564332
12.000000 -83.000000 0.000000 120.354974 561.758526 465.615309 639.259868 170.928909 1154.611028 162.222762 2886.658091
13.000000 -83.000000 0.000000 120.356526 566.460557 455.915130 666.371953 169.402173 1126.937496 164.073787 2907.916504
14.000000 -83.000000 0.000000 120.372886 571.189471 446.231262 693.505908 167.890754 1099.359761 165.949912 2931.193277
15.000000 -83.000000 0.000000 120.404048 575.944604 436.564790 720.659263 166.395070 1071.885217 167.850296 2956.440739
16.000000 -83.000000 0.000000 120.450002 580.725314 426.916897 747.829904 164.915548 1044.522006 169.774123 2983.608861
17.000000 -83.000000 0.000000 120.510730 585.530973 417.288870 775.016013 163.452628 1017.279114 171.720607 3012.645682
18.000000 -83.000000 0.000000 120.566397 589.129650 407.222433 795.585877 161.956809 988.498451 173.520332 3051.927352
19.000000 -83.000000 0.000000 120.634173 593.480389 397.340454 820.620282 160.510684 959.302879 175.409270 3074.858389
20.000000 -83.000000 0.000000 120.755496 603.102312 390.565996 875.782407 159.481080 930.695919 177.732968 3043.778228
21.000000 -83.000000 0.000000 120.785350 610.505314 383.101757 915.339563 158.224311 903.750470 179.812386 3095.121466
22.000000 -83.000000 0.000000 120.911910 618.297164 375.705144 954.896486 157.011826 882.994345 182.089629 3085.809313
23.000000 -83.000000 0.000000 121.125294 626.518367 369.066431 1006.875599 156.084123 858.393509 184.266879 3078.222596
24.000000 -83.000000 0.000000 121.403621 634.010567 361.116733 1053.394731 154.955940 838.653012 186.670661 3101.956716
25.000000 -83.000000 0.000000 121.505467 642.572838 354.207626 1102.307995 153.790478 816.802233 188.961617 3067.831950
26.000000 -83.000000 0.000000 121.624409 653.014768 347.974903 1157.029521 152.661913 799.813047 191.455964 3029.554611
27.000000 -83.000000 0.000000 121.756260 663.488703 341.753666 1211.784206 151.546122 782.840011 193.973534 2993.487805
28.000000 -83.000000 0.000000 121.900980 673.993152 335.544553 1266.567749 150.443391 765.884198 196.513436 2959.712346
29.000000 -83.000000 0.000000 122.090477 685.610105 329.588066 1349.562611 149.457979 749.112025 199.041977 2919.364820
30.000000 -83.000000 0.000000 122.337924 697.783703 323.971847 1440.402386 148.570184 732.687133 201.678251 2861.339081
31.000000 -83.000000 0.000000 122.596120 709.982647 318.363120 1531.269684 147.691532 716.284790 204.335433 2809.203682
32.000000 -83.000000 0.000000 122.718518 723.980438 312.981593 1626.059682 146.674088 702.181483 207.014046 2692.262891
33.000000 -83.000000 0.000000 122.942411 738.592985 307.635225 1724.046836 145.681598 689.571392 210.026057 2633.011105
34.000000 -83.000000 0.000000 123.048311 753.579236 302.362745 1825.760884 144.620519 676.796265 212.849087 2563.429796
35.000000 -83.000000 0.000000 123.164072 768.596435 297.095559 1927.749837 143.567312 664.035389 215.693706 2496.551652
36.000000 -83.000000 0.000000 123.297082 784.909499 292.143007 2084.746826 142.616143 651.137548 218.468663 2414.601882
37.000000 -83.000000 0.000000 123.346727 801.243324 287.124454 2225.698806 141.566486 638.699734 221.179516 2328.647770
38.000000 -83.000000 0.000000 123.493666 817.437114 282.179322 2405.340992 140.600102 626.189399 224.057681 2236.493112
39.000000 -83.000000 0.000000 123.190251 835.619390 277.044112 2487.156083 139.218338 614.529710 226.411097 2118.845431
40.000000 -83.000000 0.000000 123.428559 854.674479 272.596434 2728.693560 138.412307 603.244790 229.478314 2035.887262
41.000000 -83.000000 0.000000 123.351722 875.196829 267.819970 2923.616293 137.227396 592.980224 232.380127 1963.751660
42.000000 -83.000000 0.000000 123.283595 895.781629 263.052973 3122.394065 136.049749 582.740998 235.304540 1893.068545
43.000000 -83.000000 0.000000 123.224192 916.424672 258.295967 3324.335415 134.879554 572.528471 238.250722 1824.006783
44.000000 -83.000000 0.000000 122.850130 936.365553 253.435217 3536.170874 133.530751 561.193120 240.318281 1729.774333
45.000000 -83.000000 0.000000 122.239452 956.437944 248.375687 3688.673801 131.934720 550.037884 242.042995 1650.682911
46.000000 -83.000000 0.000000 121.620126 976.636471 243.317771 3852.137388 130.330585 538.932461 243.763334 1573.136205
47.000000 -83.000000 0.000000 120.992294 996.951311 238.262893 4024.976578 128.718837 527.880061 245.478132 1497.234445
48.000000 -83.000000 0.000000 120.463406 1029.207410 233.960731 4174.646943 127.298767 519.921385 247.859929 1453.725413
-49.000000 -82.000000 0.000000 121.325554 1062.951887 5934.269053 157.709456 337.514723 1016.974667 95.230581 674.662281
-48.000000 -82.000000 0.000000 121.771292 1031.692147 5759.037001 160.612972 334.232192 1055.826806 96.253820 685.620839
-47.000000 -82.000000 0.000000 122.620290 1016.321587 5584.980385 164.267064 333.065697 1118.008334 97.576405 701.486105
-46.000000 -82.000000 0.000000 122.411418 985.771996 5369.325879 166.889986 327.573725 1133.731933 98.258329 709.938957
-45.000000 -82.000000 0.000000 123.015437 965.370118 5116.285611 170.412989 325.179241 1192.405137 99.462123 724.687215
-44.000000 -82.000000 0.000000 123.613441 945.087771 4876.305797 173.939677 322.784319 1252.277344 100.661804 739.508154
-43.000000 -82.000000 0.000000 124.205291 924.934950 4651.921224 177.469153 320.390455 1313.280325 101.857021 754.398146
-42.000000 -82.000000 0.000000 124.197471 902.394676 4337.955688 180.574997 316.060469 1356.441414 102.691607 766.526055
-41.000000 -82.000000 0.000000 124.238386 883.128900 3983.724927 183.815213 312.467982 1424.967245 103.510909 781.315938
-40.000000 -82.000000 0.000000 124.571361 862.042223 3794.230765 187.168728 309.415575 1494.602110 104.516123 796.222858
-39.000000 -82.000000 0.000000 124.498200 843.924732 3573.775221 190.538815 305.431671 1545.277717 105.318160 810.833461
-38.000000 -82.000000 0.000000 124.433710 825.849858 3354.668955 193.913608 301.476450 1597.739929 106.125375 825.465234
-37.000000 -82.000000 0.000000 124.377905 807.820459 3137.194686 197.292867 297.551058 1651.818525 106.937651 840.117070
-36.000000 -82.000000 0.000000 124.330797 789.839652 2921.716863 200.676366 293.656689 1707.359921 107.754873 854.787939
-35.000000 -82.000000 0.000000 124.292395 771.910832 2708.711979 204.063893 289.794595 1764.225966 108.576928 869.476876
-34.000000 -82.000000 0.000000 123.833453 761.513659 2557.468567 207.909340 286.403025 1801.491565 109.047659 892.407289
-33.000000 -82.000000 0.000000 124.176823 743.962999 2458.182911 211.333922 282.867440 1948.771416 110.190840 906.662589
-32.000000 -82.000000 0.000000 123.932567 729.942261 2309.130448 215.040893 279.215901 1966.133763 110.832712 927.204219
-31.000000 -82.000000 0.000000 123.726268 717.322849 2198.981444 219.029108 275.517667 1982.192154 111.585991 947.542432
-30.000000 -82.000000 0.000000 123.482574 704.461119 2083.439471 222.977865 271.573927 1972.507146 112.386189 962.140524
-29.000000 -82.000000 0.000000 123.326997 691.535859 1972.594304 226.798231 267.965420 2011.858471 113.154179 981.606013
-28.000000 -82.000000 0.000000 123.182737 678.636375 1861.756256 230.623354 264.385254 2053.362995 113.929843 1001.096256
-27.000000 -82.000000 0.000000 123.049833 665.764165 1750.926679 234.453000 260.834596 2096.892866 114.713025 1020.609834
-26.000000 -82.000000 0.000000 122.928321 652.920842 1640.107292 238.286952 257.314667 2142.324628 115.503570 1040.145435
-25.000000 -82.000000 0.000000 122.780579 643.704920 1579.265311 242.945620 253.633062 2111.713009 116.490525 1057.656044
-24.000000 -82.000000 0.000000 122.474704 637.596694 1482.187261 248.252545 251.243144 2198.957454 117.126057 1092.004404
-23.000000 -82.000000 0.000000 122.354531 630.136870 1429.897890 253.542891 248.185367 2193.494016 118.070752 1121.952454
-22.000000 -82.000000 0.000000 122.248768 622.696188 1377.618082 258.841714 245.153909 2189.563793 119.027763 1151.996410
-21.000000 -82.000000 0.000000 122.157455 615.275341 1325.348967 264.148503 242.149758 2187.175049 119.996796 1182.128957
-20.000000 -82.000000 0.000000 122.080623 607.875056 1273.091863 269.462788 239.173942 2186.332839 120.977562 1212.343490
-19.000000 -82.000000 0.000000 122.018299 600.496093 1220.848311 274.784134 236.227534 2187.038948 121.969778 1242.634029
-18.000000 -82.000000 0.000000 121.970506 593.139247 1168.620130 280.112138 233.311646 2189.291878 122.973166 1272.995148
-17.000000 -82.000000 0.000000 121.937260 585.805353 1116.409478 285.446427 230.427437 2193.086863 123.987457 1303.421915
-16.000000 -82.000000 0.000000 121.836808 579.085079 1067.014768 290.389228 227.629698 2171.481177 124.906602 1344.374425
-15.000000 -82.000000 0.000000 121.806326 576.127418 1033.748243 298.540246 225.407467 2147.128495 126.076231 1391.433063
-14.000000 -82.000000 0.000000 121.790429 573.181594 1000.489240 306.701772 223.209260 2124.336670 127.258325 1438.653273
-13.000000 -82.000000 0.000000 121.791368 570.223639 966.813441 314.602603 221.037855 2079.841137 128.436154 1487.128486
-12.000000 -82.000000 0.000000 121.804890 567.186487 934.571506 322.437678 218.881455 2057.252222 129.626298 1534.786575
-11.000000 -82.000000 0.000000 121.832993 564.168824 902.354106 330.286650 216.753040 2036.501636 130.828743 1582.566906
-10.000000 -82.000000 0.000000 121.875668 561.170963 870.163966 338.148549 214.653444 2017.646099 132.043153 1630.458730
-9.000000 -82.000000 0.000000 121.953047 559.105096 846.244295 347.094806 212.502573 1999.504662 133.450107 1676.195619
-8.000000 -82.000000 0.000000 121.844710 555.058612 818.140959 354.653618 209.411382 1869.860379 134.799513 1732.424327
-7.000000 -82.000000 0.000000 121.911051 551.461309 788.576286 362.278869 206.992416 1857.889432 136.126940 1769.954608
-6.000000 -82.000000 0.000000 122.165651 548.227881 748.637843 371.942477 206.481407 1868.587186 136.455465 1848.432032
-5.000000 -82.000000 0.000000 122.028553 548.810403 732.376323 384.073563 204.246026 1839.914140 138.045067 1870.170194
-4.000000 -82.000000 0.000000 122.013302 549.003598 716.772691 394.368561 201.570299 1816.513329 140.217256 1925.075994
-3.000000 -82.000000 0.000000 122.208235 546.976836 694.043831 401.168964 199.419642 1782.636670 141.775887 2028.328646
-2.000000 -82.000000 0.000000 122.144728 547.263172 676.948091 414.323339 197.499184 1736.461485 143.133114 2077.632102
-1.000000 -82.000000 0.000000 122.093687 547.559814 659.864859 427.490172 195.593291 1690.898662 144.506485 2128.897449
0.000000 -82.000000 0.000000 122.055128 547.866746 642.795134 440.668344 193.702393 1645.999055 145.895545 2181.986409
1.000000 -82.000000 0.000000 122.029064 548.183950 625.740020 453.856868 191.826932 1601.818434 147.299849 2236.769139
2.000000 -82.000000 0.000000 122.015502 548.511409 608.700746 467.054868 189.967366 1558.417950 148.718965 2293.124247
3.000000 -82.000000 0.000000 122.014446 548.849104 591.678680 480.261562 188.124167 1515.864612 150.152473 2350.938662
4.000000 -82.000000 0.000000 122.025896 549.197016 574.675351 493.476252 186.297820 1474.231781 151.599966 2410.107366
5.000000 -82.000000 0.000000 122.049849 549.555126 557.692474 506.698313 184.488825 1433.599654 153.061046 2470.533057
6.000000 -82.000000 0.000000 122.086299 549.923414 540.731975 519.927182 182.697699 1394.055737 154.535328 2532.125748
7.000000 -82.000000 0.000000 122.135232 550.301860 523.796028 533.162352 180.924971 1355.695259 156.022438 2594.802336
8.000000 -82.000000 0.000000 122.196636 550.690443 506.887093 546.403365 179.171189 1318.621505 157.522013 2658.486161
9.000000 -82.000000 0.000000 121.878620 554.768207 497.925652 574.348344 177.670317 1251.424393 158.750920 2650.059980
10.000000 -82.000000 0.000000 121.928775 559.201825 489.616441 597.520413 175.829540 1231.305892 160.923817 2670.538512
11.000000 -82.000000 0.000000 121.759380 560.058889 475.408230 616.718770 174.019057 1163.571463 162.141017 2701.944122
12.000000 -82.000000 0.000000 121.730891 565.060698 465.695863 642.068043 172.449980 1135.655518 164.055192 2720.203905
13.000000 -82.000000 0.000000 121.717875 570.080262 455.992135 667.457591 170.897113 1107.857401 165.991382 2740.321558
14.000000 -82.000000 0.000000 121.720336 575.117116 446.297609 692.882986 169.360903 1080.186210 167.948827 2762.256488
15.000000 -82.000000 0.000000 121.738274 580.170810 436.612899 718.340421 167.841807 1052.651954 169.926791 2785.965773
16.000000 -82.000000 0.000000 121.796731 584.607077 427.460816 747.724903 166.361690 1027.378035 171.769945 2776.274127
17.000000 -82.000000 0.000000 121.858299 589.397537 417.866856 774.837741 164.906425 999.932159 173.707957 2805.509618
18.000000 -82.000000 0.000000 121.934456 594.212426 408.295743 801.969441 163.468196 972.607468 175.667803 2836.688665
19.000000 -82.000000 0.000000 121.998918 597.509503 398.333619 821.400311 161.999633 944.860291 177.409538 2884.620947
20.000000 -82.000000 0.000000 122.082230 601.873355 388.528252 846.380372 160.579680 915.567256 179.312195 2909.849790
21.000000 -82.000000 0.000000 122.131223 615.303739 383.938189 916.394166 159.637935 890.461744 181.981242 2900.086733
22.000000 -82.000000 0.000000 122.241207 623.227755 376.523074 954.133824 158.368565 871.739444 184.311091 2887.112799
23.000000 -82.000000 0.000000 122.574360 628.905500 367.649291 996.812489 157.253051 848.143995 186.551217 2926.116984
24.000000 -82.000000 0.000000 122.648754 637.418190 360.753726 1045.730347 156.055756 826.321765 188.814402 2883.187854
25.000000 -82.000000 0.000000 122.754161 647.795089 354.527762 1100.245003 154.919185 809.276226 191.273118 2842.102743
26.000000 -82.000000 0.000000 122.872384 658.206308 348.313308 1154.814022 153.795084 792.244224 193.755996 2803.298705
27.000000 -82.000000 0.000000 123.003389 668.650243 342.110993 1209.430046 152.683729 775.226651 196.262117 2766.871716
28.000000 -82.000000 0.000000 123.147133 679.125387 335.921489 1264.086982 151.585400 758.224479 198.790603 2732.916828
29.000000 -82.000000 0.000000 123.303572 689.630315 329.745516 1318.779743 150.500382 741.238767 201.340611 2701.527257
30.000000 -82.000000 0.000000 123.472658 700.163689 323.583851 1373.504050 149.428964 724.270674 203.911334 2672.793385
31.000000 -82.000000 0.000000 123.745263 714.723806 318.005686 1513.672131 148.634778 708.260456 206.550678 2624.619430
32.000000 -82.000000 0.000000 123.892102 729.052575 312.594781 1600.518043 147.554625 695.897992 209.472627 2562.973435
33.000000 -82.000000 0.000000 124.049052 743.408623 307.189319 1687.543258 146.482764 683.550811 212.416378 2504.730126
34.000000 -82.000000 0.000000 124.190971 759.048406 301.965426 1791.751998 145.470685 670.651998 215.299894 2436.287693
35.000000 -82.000000 0.000000 124.308056 774.022146 296.708120 1894.415907 144.422639 657.867606 218.133904 2367.893623
36.000000 -82.000000 0.000000 124.388433 790.682602 291.717111 2029.096309 143.394766 645.418883 220.954606 2286.469762
37.000000 -82.000000 0.000000 124.439607 806.971438 286.707126 2170.835276 142.350314 632.967934 223.653857 2199.557659
38.000000 -82.000000 0.000000 124.500064 823.293289 281.702356 2312.818429 141.312887 620.527568 226.375108 2113.871747
39.000000 -82.000000 0.000000 124.440506 841.915413 276.786105 2444.002771 140.131293 609.862008 229.190520 2045.148593
40.000000 -82.000000 0.000000 124.359934 862.211698 272.055484 2585.173733 138.957413 599.629610 232.044628 1969.210333
41.000000 -82.000000 0.000000 124.284777 882.680181 267.281041 2784.813461 137.775619 589.339423 234.940466 1895.478969
42.000000 -82.000000 0.000000 124.218266 903.213046 262.516158 2987.858361 136.601114 579.073826 237.858808 1823.128082
43.000000 -82.000000 0.000000 124.160416 923.805999 257.761365 3193.659022 135.434085 568.834152 240.798835 1752.328672
44.000000 -82.000000 0.000000 123.693371 945.358348 252.852735 3359.136751 133.982769 557.759550 242.864165 1662.944396
45.000000 -82.000000 0.000000 123.299727 968.569722 248.076822 3511.386343 132.549855 548.126581 245.276248 1609.288036
46.000000 -82.000000 0.000000 122.674329 988.928888 243.201390 3670.969056 131.028821 536.874334 246.761531 1521.359655
47.000000 -82.000000 0.000000 122.343621 1014.423407 238.636191 3831.829056 129.667316 527.889072 249.434165 1468.312660
48.000000 -82.000000 0.000000 121.873429 1043.860650 234.140851 3996.867710 128.249005 519.031033 251.848864 1412.853798
49.000000 -82.000000 0.000000 121.336617 1061.129389 229.223336 4087.558502 126.710713 508.674281 253.641596 1352.538810
-51.000000 -81.000000 0.000000 121.799884 1143.760198 6061.559125 152.084100 349.578562 913.958223 93.868328 652.217010
-50.000000 -81.000000 0.000000 122.276296 1112.206642 5869.034162 155.023952 346.325854 951.956085 94.918345 663.283517
-49.000000 -81.000000 0.000000 122.745955 1080.803372 5681.733863 157.957929 343.077701 990.516197 95.962060 674.344175
-48.000000 -81.000000 0.000000 123.208530 1049.564791 5500.502794 160.885132 339.835759 1029.619836 96.998987 685.396036
-47.000000 -81.000000 0.000000 123.918521 1026.710083 5332.348818 164.162049 337.760117 1080.504908 98.207493 698.684040
-46.000000 -81.000000 0.000000 124.133466 1002.408572 5093.717029 167.328075 333.894803 1120.470453 99.176055 710.788590
-45.000000 -81.000000 0.000000 124.359596 978.181812 4858.595813 170.499396 330.071222 1160.871718 100.150855 722.907563
-44.000000 -81.000000 0.000000 124.435922 954.260127 4641.183881 173.511257 326.110387 1202.778091 100.991188 734.850532
-43.000000 -81.000000 0.000000 125.037309 934.047093 4400.965810 177.058808 323.729947 1264.040377 102.195603 749.805951
-42.000000 -81.000000 0.000000 125.632432 913.972993 4178.287778 180.608906 321.351632 1326.345025 103.395409 764.828882
-41.000000 -81.000000 0.000000 125.158103 890.011734 3772.212359 183.430509 315.638781 1363.438063 103.940360 775.613418
-40.000000 -81.000000 0.000000 125.642064 868.740599 3699.362411 186.868851 312.918372 1429.672934 105.045774 790.572099
-39.000000 -81.000000 0.000000 125.567124 850.670658 3476.233742 190.233904 308.944490 1481.894263 105.844494 805.207047
-38.000000 -81.000000 0.000000 125.500780 832.645052 3254.131534 193.603847 304.999222 1535.870572 106.648415 819.862441
-37.000000 -81.000000 0.000000 125.448709 814.815163 3059.126020 196.941081 301.032181 1599.879799 107.457796 834.940757
-36.000000 -81.000000 0.000000 125.468152 795.563952 2901.060665 200.332462 297.131457 1645.217534 108.320824 849.166541
-35.000000 -81.000000 0.000000 125.498619 776.331305 2743.892211 203.725670 293.263073 1691.152515 109.189437 863.403674
-34.000000 -81.000000 0.000000 125.124798 765.348595 2506.007667 207.570260 289.881026 1719.552863 109.758895 883.738463
-33.000000 -81.000000 0.000000 125.046933 750.844798 2404.062371 211.441679 285.883181 1753.452926 110.680460 899.433223
-32.000000 -81.000000 0.000000 125.213358 734.090748 2278.792565 214.992479 282.238391 1867.770230 111.700973 914.201018
-31.000000 -81.000000 0.000000 125.006598 721.496379 2168.552761 218.970767 278.557360 1884.013763 112.449231 934.590922
-30.000000 -81.000000 0.000000 124.811721 708.919421 2058.324397 222.953549 274.903186 1902.615149 113.205635 955.012758
-29.000000 -81.000000 0.000000 124.628784 696.360816 1948.109413 226.940589 271.276956 1923.505983 113.970023 975.464521
-28.000000 -81.000000 0.000000 124.457839 683.821575 1837.910217 230.931667 267.679804 1946.612557 114.742234 995.944366
-27.000000 -81.000000 0.000000 124.298936 671.302784 1727.729830 234.926577 264.112918 1971.856978 115.522113 1016.450597
-26.000000 -81.000000 0.000000 124.152120 658.805608 1617.572095 238.925126 260.577543 1999.158261 116.309505 1036.981648
-25.000000 -81.000000 0.000000 123.929396 649.010791 1530.433163 243.306146 257.447993 2024.385083 116.992455 1062.842206
-24.000000 -81.000000 0.000000 123.827743 641.418278 1478.169597 248.590295 253.965578 2071.109396 118.185405 1073.726546
-23.000000 -81.000000 0.000000 123.707344 633.976182 1425.957447 253.861484 250.920824 2065.400168 119.124474 1103.850539
-22.000000 -81.000000 0.000000 123.601198 626.553531 1373.760760 259.141921 247.902418 2061.318285 120.075840 1134.062632
-21.000000 -81.000000 0.000000 123.509342 619.151023 1321.581368 264.431051 244.911333 2058.873424 121.039213 1164.355968
-20.000000 -81.000000 0.000000 123.431808 611.769391 1269.421404 269.728363 241.948583 2058.071421 122.014309 1194.724367
-19.000000 -81.000000 0.000000 123.368622 604.409400 1217.283366 275.033385 239.015222 2058.914195 123.000849 1225.162246
-18.000000 -81.000000 0.000000 123.319808 597.071848 1165.170196 280.345678 236.112344 2061.399729 123.998561 1255.664553
-17.000000 -81.000000 0.000000 123.338364 589.402842 1118.237625 285.740849 233.111242 2057.333420 125.089489 1283.975578
-16.000000 -81.000000 0.000000 123.179876 581.597676 1063.213607 289.879983 229.956551 2051.165652 126.027180 1306.888858
-15.000000 -81.000000 0.000000 123.148638 578.651302 1029.966380 298.008804 227.747170 2026.459796 127.190012 1354.168780
-14.000000 -81.000000 0.000000 123.131826 575.716830 996.727991 306.149333 225.561815 2003.400439 128.365325 1401.599649
-13.000000 -81.000000 0.000000 123.129446 572.794441 963.499357 314.300661 223.401189 1982.045048 129.552778 1449.166646
-12.000000 -81.000000 0.000000 123.141499 569.884324 930.281521 322.461970 221.266019 1962.449253 130.752041 1496.856792
-11.000000 -81.000000 0.000000 123.167980 566.986665 897.075683 330.632519 219.157047 1944.666246 131.962791 1544.658682
-10.000000 -81.000000 0.000000 123.079654 564.626185 872.026355 338.956578 216.600718 1827.592276 133.300647 1601.444535
-9.000000 -81.000000 0.000000 123.185231 560.668756 842.621349 346.523211 214.105615 1819.895624 134.658782 1647.656735
-8.000000 -81.000000 0.000000 123.235343 557.066708 813.076026 354.137381 211.674069 1806.555276 135.966391 1685.049299
-7.000000 -81.000000 0.000000 123.301218 553.471770 783.539320 361.753747 209.268281 1794.457183 137.285833 1722.690563
-6.000000 -81.000000 0.000000 123.570707 549.578778 745.397610 370.212137 208.321014 1803.091643 137.787111 1797.140916
-5.000000 -81.000000 0.000000 123.432790 550.163093 729.113642 382.324080 206.096994 1774.375413 139.367473 1819.238052
-4.000000 -81.000000 0.000000 123.310625 550.751477 712.836885 394.441786 203.891281 1745.960413 140.963055 1842.389019
-3.000000 -81.000000 0.000000 123.177058 551.720578 698.108596 406.771070 201.639484 1722.055666 142.646993 1860.095136
-2.000000 -81.000000 0.000000 123.404301 549.204316 677.999109 411.523949 199.103994 1664.083059 144.547334 2010.602186
-1.000000 -81.000000 0.000000 123.346158 549.629800 660.359367 425.588333 197.208137 1624.005720 145.928497 2052.262843
0.000000 -81.000000 0.000000 123.301183 550.060181 642.723542 439.655549 195.326810 1584.384518 147.324422 2095.354291
1.000000 -81.000000 0.000000 123.269391 550.495449 625.091965 453.725333 193.460440 1545.254540 148.734693 2139.790091
2.000000 -81.000000 0.000000 123.250793 550.935592 607.465008 467.797454 191.609462 1506.654062 150.158907 2185.488244
3.000000 -81.000000 0.000000 123.249155 551.180870 591.166569 479.897982 189.775033 1462.358568 151.529574 2233.980802
4.000000 -81.000000 0.000000 123.261247 551.527022 574.214162 493.083155 187.958149 1419.990118 152.970180 2293.773151
5.000000 -81.000000 0.000000 123.285717 551.883332 557.285324 506.277244 186.158648 1378.617457 154.424382 2354.852746
6.000000 -81.000000 0.000000 123.322557 552.249779 540.382271 519.479570 184.377039 1338.332939 155.891799 2417.122005
7.000000 -81.000000 0.000000 123.371755 552.626343 523.507498 532.689520 182.613844 1299.237786 157.372063 2480.491335
8.000000 -81.000000 0.000000 123.433299 553.013004 506.663834 545.906540 180.869602 1261.442585 158.864813 2544.878560
9.000000 -81.000000 0.000000 123.336558 558.528463 500.631891 573.196214 178.968287 1235.828140 161.048159 2529.680724
10.000000 -81.000000 0.000000 123.181436 558.313201 485.437234 591.133868 177.109254 1169.893750 162.146401 2566.077820
11.000000 -81.000000 0.000000 123.139028 563.289063 475.741150 616.328964 175.533632 1141.718956 164.029950 2582.436085
12.000000 -81.000000 0.000000 123.111909 568.283193 466.054197 641.578107 173.973816 1113.648338 165.936223 2600.777306
13.000000 -81.000000 0.000000 123.100089 573.295112 456.376955 666.875157 172.430235 1085.689979 167.864446 2621.059856
14.000000 -81.000000 0.000000 123.103573 578.324358 446.710057 692.214861 170.903328 1057.852777 169.813872 2643.239047
15.000000 -81.000000 0.000000 123.122360 583.370483 437.054188 717.592703 169.393547 1030.146556 171.783778 2667.267564
16.000000 -81.000000 0.000000 123.156442 588.433053 427.410096 743.004772 167.901353 1002.582174 173.773467 2693.095907
17.000000 -81.000000 0.000000 123.205807 593.511647 417.778596 768.447675 166.427220 975.171660 175.782269 2720.672819
18.000000 -81.000000 0.000000 123.270436 598.605857 408.160580 793.918446 164.971631 947.928360 177.809535 2749.945694
19.000000 -81.000000 0.000000 123.374203 602.898553 399.463600 829.212749 163.520225 928.042244 179.622943 2663.605140
20.000000 -81.000000 0.000000 123.447655 605.897472 389.639557 847.469923 162.079463 901.441193 181.308097 2720.143885
21.000000 -81.000000 0.000000 123.607669 618.240226 383.968577 914.558958 161.185702 874.426453 183.974685 2656.344114
22.000000 -81.000000 0.000000 123.759335 623.935879 374.194131 941.609355 159.555900 857.875092 186.487015 2754.439789
23.000000 -81.000000 0.000000 123.806833 632.398903 367.312256 990.718045 158.327285 836.089492 188.721681 2702.718552
24.000000 -81.000000 0.000000 123.898941 642.707550 361.093019 1044.922037 157.182984 818.994088 191.144015 2658.501628
25.000000 -81.000000 0.000000 124.003771 653.052950 354.885315 1099.213871 156.050861 801.909936 193.591448 2616.626467
26.000000 -81.000000 0.000000 124.084449 664.625264 350.016376 1150.898434 155.072945 784.028991 196.086464 2602.481677
27.000000 -81.000000 0.000000 124.218331 674.103902 343.013980 1205.784908 153.837551 767.077774 198.596069 2573.341590
28.000000 -81.000000 0.000000 124.365146 683.592349 336.017497 1260.837977 152.612616 750.138378 201.128459 2546.717532
29.000000 -81.000000 0.000000 124.524849 693.090201 329.027305 1316.036736 151.398396 733.211621 203.682784 2522.689168
30.000000 -81.000000 0.000000 124.697390 702.597077 322.043814 1371.363590 150.195150 716.298400 206.258230 2501.331302
31.000000 -81.000000 0.000000 124.976260 718.851096 317.613932 1499.479233 149.567009 702.051955 208.952215 2478.518838
32.000000 -81.000000 0.000000 125.066706 734.199615 312.240618 1577.728554 148.439610 689.700018 211.938060 2434.576096
33.000000 -81.000000 0.000000 125.224772 748.518298 306.846296 1665.338563 147.372841 677.324858 214.871717 2374.588537
34.000000 -81.000000 0.000000 125.334836 764.604635 301.602338 1760.165969 146.325970 664.590029 217.757973 2310.138413
35.000000 -81.000000 0.000000 125.453219 779.533855 296.355546 1863.394864 145.283062 651.783294 220.581516 2240.086301
36.000000 -81.000000 0.000000 125.481347 796.549702 291.327918 1975.645995 144.179703 639.769154 223.449085 2159.269228
37.000000 -81.000000 0.000000 125.534023 812.792307 286.327168 2118.064961 143.140443 627.306201 226.136888 2071.319689
38.000000 -81.000000 0.000000 125.551026 829.691138 281.162711 2247.394902 141.975746 616.030449 229.031893 2019.519342
39.000000 -81.000000 0.000000 125.460431 849.892549 276.432375 2383.663454 140.800217 605.763616 231.852007 1944.145931
40.000000 -81.000000 0.000000 125.379189 870.148539 271.708147 2520.976702 139.631989 595.508321 234.695957 1869.897213
41.000000 -81.000000 0.000000 125.307319 890.455385 266.990352 2659.172817 138.471247 585.265173 237.562887 1796.912611
42.000000 -81.000000 0.000000 125.244835 910.809685 262.279338 2798.120988 137.318182 575.034819 240.451974 1725.352555
43.000000 -81.000000 0.000000 125.060227 935.336667 257.487177 2994.385124 136.004351 566.019817 243.419102 1689.746963
44.000000 -81.000000 0.000000 124.907858 957.924765 252.711049 3167.228859 134.734174 556.121187 246.392018 1627.043210
45.000000 -81.000000 0.000000 124.324386 976.700714 247.717666 3322.288350 133.240634 544.345221 247.853593 1532.393320
46.000000 -81.000000 0.000000 123.988191 1001.973201 243.153704 3481.695721 131.878295 535.347400 250.489478 1478.396842
47.000000 -81.000000 0.000000 123.664252 1027.371332 238.598554 3644.290341 130.524993 526.362615 253.162242 1424.766550
48.000000 -81.000000 0.000000 123.283483 1058.885223 234.329908 3818.571439 129.199223 518.148799 255.857993 1372.523442
49.000000 -81.000000 0.000000 122.790919 1079.422477 229.542887 3913.065020 127.696979 508.334701 257.956938 1315.404964
50.000000 -81.000000 0.000000 122.295550 1110.351396 225.291319 4035.957951 126.301809 500.007784 260.269571 1264.844469
51.000000 -81.000000 0.000000 121.784123 1141.430653 221.020850 4164.209428 124.889805 491.657051 262.567641 1214.922425
-53.000000 -80.000000 0.000000 122.239346 1222.221005 6169.362893 146.564062 361.468216 824.434723 92.490047 630.855767
-52.000000 -80.000000 0.000000 122.680797 1193.579927 6026.945272 149.317568 358.290028 849.729883 93.498190 640.546459
-51.000000 -80.000000 0.000000 123.180296 1161.905284 5824.018194 152.283172 355.076179 887.427901 94.566847 651.699290
-50.000000 -80.000000 0.000000 123.673511 1130.371127 5625.385047 155.244623 351.865204 925.696177 95.629994 662.851865
-49.000000 -80.000000 0.000000 124.160068 1098.990690 5431.820052 158.200951 348.658539 964.513512 96.687106 674.001087
-48.000000 -80.000000 0.000000 124.639614 1067.778607 5244.212965 161.151236 345.457756 1003.862020 97.737680 685.143968
-47.000000 -80.000000 0.000000 125.111824 1036.751110 5063.581503 164.094595 342.264570 1043.726613 98.781238 696.277620
-46.000000 -80.000000 0.000000 125.434084 1013.062022 4840.823818 167.249206 338.605840 1084.225582 99.812681 708.102105
-45.000000 -80.000000 0.000000 125.654915 988.926671 4603.250098 170.414139 334.786704 1125.152556 100.782155 720.225716
-44.000000 -80.000000 0.000000 125.886767 964.875536 4369.681884 173.584328 331.010182 1166.448220 101.757755 732.362987
-43.000000 -80.000000 0.000000 126.129580 940.915128 4140.803584 176.759499 327.277737 1208.076034 102.739311 744.513277
-42.000000 -80.000000 0.000000 126.472619 923.289809 3923.268793 180.219631 324.731959 1278.386437 103.740837 760.321678
-41.000000 -80.000000 0.000000 126.772946 894.369673 3847.503666 183.315119 320.391958 1313.041770 104.790384 770.956615
-40.000000 -80.000000 0.000000 126.715400 875.525587 3611.322742 186.595888 316.429240 1366.094513 105.580990 785.040315
-39.000000 -80.000000 0.000000 126.661304 858.344726 3295.102381 189.916667 312.439531 1426.469364 106.417920 798.923065
-38.000000 -80.000000 0.000000 126.656997 839.089048 3134.509514 193.297938 308.494559 1470.807897 107.264490 813.145483
-37.000000 -80.000000 0.000000 126.663615 819.850739 2974.473162 196.681449 304.579586 1515.871904 108.116961 827.379859
-36.000000 -80.000000 0.000000 126.681157 800.631050 2815.088240 200.067088 300.695784 1561.598579 108.975194 841.625587
-35.000000 -80.000000 0.000000 126.709620 781.431357 2656.472005 203.454749 296.844377 1607.931388 109.839054 855.882101
-34.000000 -80.000000 0.000000 126.416729 769.258799 2456.625916 207.257979 293.368356 1637.822088 110.474058 875.157504
-33.000000 -80.000000 0.000000 126.337246 754.783171 2353.596561 211.121812 289.386180 1672.238178 111.390764 890.885704
-32.000000 -80.000000 0.000000 126.315791 738.853040 2236.116634 214.794129 285.400848 1711.244819 112.322060 905.316043
-31.000000 -80.000000 0.000000 126.151320 726.236996 2133.701989 218.881626 281.470382 1736.257728 113.215891 921.295086
-30.000000 -80.000000 0.000000 126.091704 713.165697 2028.731939 222.914739 277.971731 1804.817634 114.067400 942.216888
-29.000000 -80.000000 0.000000 125.908070 700.634275 1918.456099 226.892029 274.362782 1826.153340 114.826830 962.715960
-28.000000 -80.000000 0.000000 125.736304 688.123087 1808.188886 230.873695 270.783039 1849.810711 115.594092 983.241507
-27.000000 -80.000000 0.000000 125.576455 675.633258 1697.931980 234.859513 267.233677 1875.701902 116.369030 1003.791905
-26.000000 -80.000000 0.000000 125.428568 663.165994 1587.687529 238.849275 263.715923 1903.735776 117.151493 1024.365659
-25.000000 -80.000000 0.000000 125.316570 652.066977 1518.444361 243.099996 260.385889 1923.822372 117.930380 1048.827028
-24.000000 -80.000000 0.000000 125.174341 644.926633 1469.234886 248.511440 257.116151 1930.308861 118.988590 1069.725310
-23.000000 -80.000000 0.000000 125.046358 637.799593 1420.087174 253.931241 253.875930 1937.872228 120.057433 1090.669418
-22.000000 -80.000000 0.000000 124.953826 630.430494 1370.571956 259.485180 250.657639 1933.082139 121.126789 1116.476747
-21.000000 -80.000000 0.000000 124.861440 623.046331 1318.509217 264.755833 247.679411 1930.573716 122.084577 1146.926640
-20.000000 -80.000000 0.000000 124.783219 615.683352 1266.475553 270.035381 244.729509 1929.817267 123.054075 1177.444620
-19.000000 -80.000000 0.000000 124.719191 608.342324 1214.474702 275.323313 241.808970 1930.814850 124.035011 1208.025527
-18.000000 -80.000000 0.000000 124.742079 600.462622 1164.553751 280.673915 238.837448 1924.097304 125.101177 1236.874138
-17.000000 -80.000000 0.000000 124.697295 593.030074 1115.154487 285.974621 235.858238 1918.894981 126.126874 1265.311307
-16.000000 -80.000000 0.000000 124.667073 585.617494 1065.800654 291.281489 232.909896 1915.075862 127.163647 1293.854382
-15.000000 -80.000000 0.000000 124.491111 581.186321 1026.649826 297.525558 230.093780 1905.896147 128.307722 1317.259613
-14.000000 -80.000000 0.000000 124.473404 578.263157 993.447768 305.643735 227.921077 1882.536224 129.476335 1364.900217
-13.000000 -80.000000 0.000000 124.469974 575.352139 960.258010 313.773888 225.773089 1860.983716 130.657106 1412.666349
-12.000000 -80.000000 0.000000 124.374136 572.827080 922.359449 322.009849 223.569641 1785.430556 131.849465 1463.478596
-11.000000 -80.000000 0.000000 124.409900 569.681647 894.684619 330.186026 221.172636 1773.770692 133.164458 1506.790900
-10.000000 -80.000000 0.000000 124.461172 566.542308 867.015790 338.365133 218.797934 1763.481610 134.492704 1550.328188
-9.000000 -80.000000 0.000000 124.527932 563.409163 839.353556 346.546964 216.446269 1754.587427 135.833814 1594.072025
-8.000000 -80.000000 0.000000 124.625999 559.075746 808.211747 353.699001 213.943470 1743.286911 137.138668 1637.759890
-7.000000 -80.000000 0.000000 124.691420 555.483162 778.710974 361.304816 211.550655 1731.052622 138.450208 1675.516476
-6.000000 -80.000000 0.000000 124.975804 550.930708 742.345363 368.568889 210.167828 1737.633886 139.124172 1745.979434
-5.000000 -80.000000 0.000000 124.837085 551.516806 726.042969 380.658746 207.955045 1708.871795 140.695407 1768.454647
-4.000000 -80.000000 0.000000 124.713940 552.106960 709.746971 392.755752 205.760644 1680.421117 142.281924 1792.003930
-3.000000 -80.000000 0.000000 124.571522 553.135764 695.008921 405.094343 203.536899 1651.094232 143.947482 1810.464852
-2.000000 -80.000000 0.000000 124.448110 553.057145 676.795738 416.520347 201.276097 1615.557395 145.479457 1830.616022
-1.000000 -80.000000 0.000000 124.619893 551.173087 657.033795 423.429694 198.827967 1565.089675 147.326876 1947.884905
0.000000 -80.000000 0.000000 124.575737 551.601252 639.409196 437.480373 196.957586 1525.138719 148.713651 1991.211989
1.000000 -80.000000 0.000000 124.544631 552.034294 621.789506 451.534664 195.102246 1485.681024 150.114810 2035.942035
2.000000 -80.000000 0.000000 124.526582 552.472201 604.175152 465.592238 193.262379 1446.756949 151.529955 2081.984620
3.000000 -80.000000 0.000000 124.521599 552.914961 586.566617 479.652807 191.438432 1408.410738 152.958696 2129.254598
4.000000 -80.000000 0.000000 124.529681 553.362563 568.964440 493.716115 189.630864 1370.690890 154.400658 2177.672043
5.000000 -80.000000 0.000000 124.550826 553.814994 551.369230 507.781935 187.840147 1333.650553 155.855473 2227.162121
6.000000 -80.000000 0.000000 124.585028 554.272244 533.781677 521.850064 186.066769 1297.347930 157.322783 2277.654912
7.000000 -80.000000 0.000000 124.632276 554.734300 516.202563 535.920319 184.311229 1261.846694 158.802244 2329.085204
8.000000 -80.000000 0.000000 124.692555 555.201149 498.632780 549.992538 182.574043 1227.216394 160.293518 2381.392255
9.000000 -80.000000 0.000000 124.612800 556.181161 498.707248 555.584423 180.252058 1186.935275 162.086407 2441.639084
10.000000 -80.000000 0.000000 124.556206 561.129731 488.525010 582.608440 178.654704 1157.015899 163.954519 2453.889883
11.000000 -80.000000 0.000000 124.514498 566.084775 478.345629 609.646483 177.071299 1127.204150 165.842847 2468.227749
12.000000 -80.000000 0.000000 124.487691 571.046125 468.169293 636.696765 175.502220 1097.508796 167.750709 2484.616552
13.000000 -80.000000 0.000000 124.475795 576.013618 457.996204 663.757789 173.947855 1067.939549 169.677445 2503.016004
14.000000 -80.000000 0.000000 124.478814 580.987096 447.826585 690.828293 172.408601 1038.507180 171.622420 2523.382124
15.000000 -80.000000 0.000000 124.496747 585.966407 437.660675 717.907205 170.884867 1009.223664 173.585021 2545.667711
16.000000 -80.000000 0.000000 124.529588 590.951403 427.498742 744.993608 169.377072 980.102344 175.564657 2569.822828
17.000000 -80.000000 0.000000 124.577325 595.941942 417.341073 772.086713 167.885645 951.158118 177.560758 2595.795284
18.000000 -80.000000 0.000000 124.639941 600.937886 407.187990 799.185840 166.411026 922.407657 179.572774 2623.531108
19.000000 -80.000000 0.000000 124.717413 605.939101 397.039844 826.290394 164.953666 893.869657 181.600178 2652.974992
20.000000 -80.000000 0.000000 124.809714 610.945457 386.897022 853.399860 163.514027 865.565134 183.642458 2684.070726
21.000000 -80.000000 0.000000 124.947120 618.731158 381.629258 880.900692 161.284763 892.000721 186.962167 2426.260786
22.000000 -80.000000 0.000000 125.022880 629.635309 377.263146 909.025984 161.181627 842.339457 188.676069 2638.563083
23.000000 -80.000000 0.000000 125.107289 639.042926 370.252129 963.459560 159.913541 825.323984 191.073388 2599.138010
24.000000 -80.000000 0.000000 125.204631 648.462951 363.246250 1018.148090 158.655001 808.316780 193.497238 2561.938492
25.000000 -80.000000 0.000000 125.314875 657.894852 356.245812 1073.052591 157.406236 791.318380 195.946636 2527.062817
26.000000 -80.000000 0.000000 125.437989 667.338125 349.251142 1128.141532 156.167479 774.329361 198.420634 2494.608451
27.000000 -80.000000 0.000000 125.573934 676.792293 342.262595 1183.389155 154.938972 757.350357 200.918325 2464.671044
28.000000 -80.000000 0.000000 125.722669 686.256907 335.280552 1238.774229 153.720960 740.382055 203.438835 2437.343347
29.000000 -80.000000 0.000000 125.884148 695.731540 328.305429 1294.279108 152.513694 723.425210 205.981326 2412.714036
30.000000 -80.000000 0.000000 126.184057 707.166109 322.537358 1384.539472 151.684937 706.948299 208.554994 2401.923327
31.000000 -80.000000 0.000000 126.249871 722.696060 317.187013 1467.638887 150.547852 694.890350 211.443910 2353.666364
32.000000 -80.000000 0.000000 126.327506 738.238798 311.839630 1550.881107 149.419650 682.850472 214.355805 2306.890659
33.000000 -80.000000 0.000000 126.416940 753.793532 306.495365 1634.244310 148.300532 670.829638 217.289756 2261.688118
34.000000 -80.000000 0.000000 126.479871 770.246039 301.273607 1731.135422 147.186285 658.612630 220.223079 2185.153912
35.000000 -80.000000 0.000000 126.599528 785.129752 296.037960 1834.804023 146.148490 645.784811 223.036297 2113.284038
36.000000 -80.000000 0.000000 126.575784 802.508736 290.975574 1924.579208 144.970851 634.190204 225.951820 2033.175135
37.000000 -80.000000 0.000000 126.668621 817.714476 285.561131 2052.922392 143.822647 622.300292 228.923065 1997.874243
38.000000 -80.000000 0.000000 126.571067 837.809791 280.835430 2190.812312 142.645649 612.015572 231.710494 1920.495762
39.000000 -80.000000 0.000000 126.446678 858.729304 276.291133 2329.112123 141.480543 601.845525 234.502644 1832.991610
40.000000 -80.000000 0.000000 126.413508 878.668849 271.470748 2472.890585 140.312153 591.901811 237.470210 1777.781193
41.000000 -80.000000 0.000000 126.427501 898.333023 266.521333 2598.557427 139.125085 582.156921 240.654155 1734.780640
42.000000 -80.000000 0.000000 126.470689 917.029000 261.513007 2727.480687 137.955922 572.194251 243.816647 1691.954290
43.000000 -80.000000 0.000000 126.319159 943.335192 257.222090 2880.066205 136.826496 562.976336 246.664019 1626.908999
44.000000 -80.000000 0.000000 125.870161 959.367208 252.095731 2982.397701 135.386198 551.156925 248.350283 1546.045422
45.000000 -80.000000 0.000000 125.642299 990.007713 247.711846 3132.186679 134.099976 542.909886 251.592782 1490.969236
46.000000 -80.000000 0.000000 125.312852 1015.178968 243.158531 3293.470129 132.745809 533.914043 254.229219 1436.423624
47.000000 -80.000000 0.000000 124.995566 1040.479193 238.614434 3457.938601 131.400788 524.931340 256.901986 1382.212343
48.000000 -80.000000 0.000000 124.693230 1074.277504 234.528308 3639.950907 130.149127 517.275915 259.886958 1332.810513
49.000000 -80.000000 0.000000 124.246176 1098.080241 229.877400 3738.960822 128.685530 508.012274 262.291007 1278.773877
50.000000 -80.000000 0.000000 123.738031 1128.995307 225.596325 3865.626700 127.275823 499.626451 264.580100 1227.984355
51.000000 -80.000000 0.000000 123.213680 1160.065334 221.297085 3997.644691 125.849437 491.217894 266.853861 1177.820733
52.000000 -80.000000 0.000000 122.673469 1191.274141 216.981232 4134.440526 124.407081 482.789312 269.110818 1128.317509
53.000000 -80.000000 0.000000 122.233936 1221.291661 213.043528 4249.936540 123.063156 475.607330 271.627670 1093.406583
-54.000000 -79.000000 0.000000 123.871429 1303.000128 6083.081213 144.795388 373.967791 781.856569 92.634513 625.267139
-53.000000 -79.000000 0.000000 124.057620 1248.755988 5919.350542 147.054141 369.078705 806.644823 93.421542 632.586171
-52.000000 -79.000000 0.000000 124.503370 1233.624072 5753.367997 150.310113 365.948138 838.605306 94.553622 644.412538
-51.000000 -79.000000 0.000000 125.009094 1183.016310 5560.764567 152.693050 362.559678 875.501437 95.473230 653.444044
-50.000000 -79.000000 0.000000 125.283639 1151.261645 5368.195559 155.588368 358.456259 907.992319 96.438987 663.714552
-49.000000 -79.000000 0.000000 125.567398 1117.503811 5185.108050 158.438148 354.255780 939.021285 97.405320 673.632250
-48.000000 -79.000000 0.000000 126.064020 1086.322967 4990.731290 161.410860 351.096679 978.605575 98.469474 684.863707
-47.000000 -79.000000 0.000000 126.553384 1055.330584 4803.217703 164.377390 347.944802 1018.693661 99.526868 696.088444
-46.000000 -79.000000 0.000000 126.742116 1023.887236 4590.153707 167.202452 343.327953 1048.774584 100.459945 705.525800
-45.000000 -79.000000 0.000000 126.957772 999.845191 4349.929880 170.360379 339.513261 1090.233513 101.424073 717.652207
-44.000000 -79.000000 0.000000 127.184346 975.891060 4113.636229 173.523827 335.740628 1132.034289 102.394390 729.792262
-43.000000 -79.000000 0.000000 127.421780 952.031533 3881.998771 176.692505 332.011479 1174.141775 103.370726 741.945322
-42.000000 -79.000000 0.000000 127.619980 927.341290 3847.688148 179.913436 328.376838 1212.754342 104.295696 754.807130
-41.000000 -79.000000 0.000000 127.879486 903.954249 3557.148502 183.116687 324.368479 1278.068409 105.338258 766.780621
-40.000000 -79.000000 0.000000 127.897356 882.648117 3377.061589 186.325548 319.922648 1297.999003 106.255825 777.161623
-39.000000 -79.000000 0.000000 127.880571 863.405474 3215.032643 189.697538 315.965245 1341.912380 107.091460 791.392324
-38.000000 -79.000000 0.000000 127.874606 844.180293 3053.394065 193.072136 312.036809 1386.645950 107.933177 805.635013
-37.000000 -79.000000 0.000000 127.879464 824.973795 2892.211308 196.449208 308.138449 1432.122858 108.780833 819.889067
-36.000000 -79.000000 0.000000 127.895142 805.787318 2731.565062 199.828627 304.271319 1478.274502 109.634291 834.153901
-35.000000 -79.000000 0.000000 127.921637 786.622324 2571.555878 203.210277 300.436627 1525.039627 110.493417 848.428974
-34.000000 -79.000000 0.000000 127.709229 773.243130 2409.451154 206.972617 296.864687 1556.331997 111.193073 866.667021
-33.000000 -79.000000 0.000000 127.628160 758.796790 2305.390458 210.828348 292.897927 1591.311670 112.104950 882.427695
-32.000000 -79.000000 0.000000 127.631683 742.560784 2194.143747 214.510095 288.832505 1632.320399 113.072753 896.499715
-31.000000 -79.000000 0.000000 127.465518 729.975000 2090.809176 218.588378 284.916958 1657.997058 113.961795 912.514708
-30.000000 -79.000000 0.000000 127.310963 717.405157 1987.852708 222.670740 281.033832 1685.765103 114.857857 928.546462
-29.000000 -79.000000 0.000000 127.168060 704.852108 1885.336286 226.756960 277.184488 1715.522981 115.760775 944.594124
-28.000000 -79.000000 0.000000 127.015032 692.471656 1779.562540 230.843830 273.896892 1753.214357 116.449510 970.646493
-27.000000 -79.000000 0.000000 126.854256 680.011283 1669.298763 234.820075 270.364789 1779.819375 117.219557 991.239948
-26.000000 -79.000000 0.000000 126.705320 667.574428 1559.046697 238.800585 266.864378 1808.659104 117.997138 1011.855296
-25.000000 -79.000000 0.000000 126.704037 655.159300 1507.592164 242.925102 263.332325 1823.319876 118.871331 1034.957900
-24.000000 -79.000000 0.000000 126.561161 648.039906 1458.170407 248.320557 260.077560 1829.869054 119.924181 1055.934380
-23.000000 -79.000000 0.000000 126.432374 640.934216 1408.796046 253.725057 256.852350 1837.553491 120.987675 1076.954229
-22.000000 -79.000000 0.000000 126.317720 633.842691 1359.474244 259.138035 253.657822 1846.359012 122.061534 1098.014958
-21.000000 -79.000000 0.000000 126.217236 626.765812 1310.210937 264.558972 250.495150 1856.269663 123.145489 1119.114257
-20.000000 -79.000000 0.000000 126.129366 619.756933 1282.276940 270.134077 247.205672 1747.942341 124.144218 1151.536502
-19.000000 -79.000000 0.000000 126.136761 611.484522 1217.655234 276.280916 244.747072 1723.984047 124.972482 1191.355198
-18.000000 -79.000000 0.000000 126.101881 604.087479 1162.005516 280.966558 241.577652 1785.595426 126.147065 1218.366202
-17.000000 -79.000000 0.000000 126.056406 596.668769 1112.769260 286.251240 238.610195 1780.555281 127.167228 1246.976847
-16.000000 -79.000000 0.000000 126.025336 589.270251 1063.593648 291.542659 235.673541 1777.006834 128.198464 1275.687147
-15.000000 -79.000000 0.000000 125.833741 583.732330 1023.803104 297.090744 232.447087 1785.458828 129.429259 1280.736265
-14.000000 -79.000000 0.000000 125.729348 581.044004 972.812117 305.226679 230.582034 1749.606352 130.490654 1326.041296
-13.000000 -79.000000 0.000000 125.734660 577.888911 945.146923 313.377913 228.154956 1734.983424 131.769728 1368.978841
-12.000000 -79.000000 0.000000 125.755330 574.739718 917.487982 321.533497 225.748852 1721.719287 133.062898 1412.186274
-11.000000 -79.000000 0.000000 125.791349 571.596524 889.835875 329.693109 223.364398 1709.845562 134.369755 1455.639563
-10.000000 -79.000000 0.000000 125.842706 568.459426 862.191262 337.856458 221.002296 1699.391396 135.689906 1499.317331
-9.000000 -79.000000 0.000000 125.909381 565.328528 834.554886 346.023277 218.663270 1690.383126 137.022965 1543.200518
-8.000000 -79.000000 0.000000 126.016678 561.085715 803.551766 353.338766 216.219375 1680.059434 138.316207 1590.563736
-7.000000 -79.000000 0.000000 126.081654 557.495475 774.095153 360.932360 213.839328 1667.678908 139.619928 1628.440165
-6.000000 -79.000000 0.000000 126.380940 552.283664 739.483429 367.013902 212.021662 1672.218351 140.466493 1694.959324
-5.000000 -79.000000 0.000000 126.241437 552.871536 723.166748 379.078671 209.819991 1643.407485 142.028715 1717.833171
-4.000000 -79.000000 0.000000 126.117333 553.463449 706.855830 391.152168 207.636771 1614.918927 143.606274 1741.801679
-3.000000 -79.000000 0.000000 125.966098 554.552112 692.114837 403.495215 205.441050 1580.202083 145.253578 1761.003968
-2.000000 -79.000000 0.000000 125.841364 554.475417 673.900405 414.904415 203.191816 1544.557303 146.776856 1781.623755
-1.000000 -79.000000 0.000000 125.731959 554.402732 655.687531 426.318199 200.963398 1509.213217 148.313566 1803.426736
0.000000 -79.000000 0.000000 125.637922 554.334059 637.476348 437.736210 198.756497 1474.191451 149.863293 1826.370536
1.000000 -79.000000 0.000000 125.819902 553.574392 618.591129 449.471530 196.751933 1426.348852 151.500787 1932.188040
2.000000 -79.000000 0.000000 125.802392 554.010074 600.992567 463.510555 194.923063 1387.080139 152.906972 1978.608946
3.000000 -79.000000 0.000000 125.797815 554.450600 583.400807 477.553680 193.110184 1348.395026 154.326796 2026.302372
4.000000 -79.000000 0.000000 125.806171 554.895957 565.816484 491.600553 191.313750 1310.345204 155.759889 2075.180581
5.000000 -79.000000 0.000000 125.827458 555.346135 548.240314 505.650862 189.534229 1272.987641 157.205886 2125.161826
6.000000 -79.000000 0.000000 125.861668 555.801121 530.673108 519.704328 187.772102 1236.385088 158.664435 2176.170106
7.000000 -79.000000 0.000000 125.908793 556.260903 513.115785 533.760702 186.027863 1200.606601 160.135192 2228.134886
8.000000 -79.000000 0.000000 126.079393 562.361917 515.802252 551.786915 184.277091 1192.789140 162.659828 2278.968151
9.000000 -79.000000 0.000000 125.975368 558.169536 498.129880 550.480946 181.695099 1156.892745 163.876936 2318.193289
10.000000 -79.000000 0.000000 125.919749 563.114145 487.964562 577.472192 180.107040 1126.859712 165.735732 2330.285169
11.000000 -79.000000 0.000000 125.878855 568.065275 477.802825 604.480512 178.532981 1096.931064 167.614737 2344.575939
12.000000 -79.000000 0.000000 125.852702 573.022756 467.644904 631.503715 176.973296 1067.115582 169.513280 2361.025672
13.000000 -79.000000 0.000000 125.841299 577.986426 457.491052 658.539970 175.428368 1037.423024 171.430711 2379.589593
14.000000 -79.000000 0.000000 125.844648 582.956126 447.341547 685.587731 173.898590 1007.864255 173.366404 2400.218649
15.000000 -79.000000 0.000000 125.862750 587.931703 437.196691 712.645690 172.384366 978.451399 175.319753 2422.860090
16.000000 -79.000000 0.000000 125.895598 592.913010 427.056817 739.712726 170.886109 949.198022 177.290176 2447.458067
17.000000 -79.000000 0.000000 125.943180 597.899902 416.922286 766.787879 169.404242 920.119334 179.277110 2473.954220
18.000000 -79.000000 0.000000 126.005480 602.892243 406.793499 793.870318 167.939200 891.232434 181.280010 2502.288252
19.000000 -79.000000 0.000000 126.099195 610.173904 400.301491 820.700562 165.898946 904.935904 184.258135 2316.025125
20.000000 -79.000000 0.000000 126.270606 615.096456 390.200663 846.530222 164.361042 889.387359 186.511199 2332.735264
21.000000 -79.000000 0.000000 126.393578 626.777582 384.180725 910.762716 164.005122 850.322696 188.260610 2404.903808
22.000000 -79.000000 0.000000 126.290226 637.562918 377.728640 946.009557 162.715229 829.012283 190.717129 2413.339589
23.000000 -79.000000 0.000000 126.482493 642.247006 369.476717 965.829594 161.018971 815.975481 193.382321 2438.596274
24.000000 -79.000000 0.000000 126.569766 651.554874 362.457447 1016.444140 159.742599 799.022515 195.809043 2406.494408
25.000000 -79.000000 0.000000 126.670575 660.874394 355.444285 1067.132666 158.476873 782.077043 198.261198 2376.589160
26.000000 -79.000000 0.000000 126.792058 670.121501 348.521707 1106.270284 157.266934 764.714075 200.761075 2387.080031
27.000000 -79.000000 0.000000 126.930022 679.550416 341.547801 1161.850702 156.045256 747.708480 203.247047 2356.276530
28.000000 -79.000000 0.000000 127.080635 688.990427 334.581025 1217.540672 154.834105 730.712493 205.755865 2328.182617
29.000000 -79.000000 0.000000 127.243851 698.441085 327.621834 1273.325821 153.633731 713.726799 208.286704 2302.897459
30.000000 -79.000000 0.000000 127.456839 711.103970 322.138738 1353.703369 152.664546 699.895391 211.065874 2278.123369
31.000000 -79.000000 0.000000 127.524062 726.607830 316.797764 1437.234161 151.533526 687.804369 213.942860 2229.130728
32.000000 -79.000000 0.000000 127.602986 742.125500 311.460078 1520.863310 150.411421 675.730426 216.842879 2181.671604
33.000000 -79.000000 0.000000 127.693589 757.656133 306.125852 1604.575436 149.298432 663.674495 219.765019 2135.848227
34.000000 -79.000000 0.000000 127.795846 773.198947 300.795269 1688.358198 148.194764 651.637575 222.708409 2091.768099
35.000000 -79.000000 0.000000 127.885871 789.503202 295.573758 1790.801428 147.169424 638.458329 225.493404 2036.592502
36.000000 -79.000000 0.000000 127.672122 804.553474 290.406945 1876.162426 145.848423 626.508623 227.843271 1957.693266
37.000000 -79.000000 0.000000 127.790544 826.058204 285.612057 1938.734043 144.657187 618.225406 231.775789 1883.917854
38.000000 -79.000000 0.000000 127.741657 845.851410 280.791279 2080.770914 143.481952 608.259994 234.678502 1826.227436
39.000000 -79.000000 0.000000 127.702565 865.689448 275.974977 2224.366620 142.313220 598.300627 237.610521 1769.336242
40.000000 -79.000000 0.000000 127.729022 885.013895 271.117362 2367.493126 141.186071 588.230159 240.648907 1718.120671
41.000000 -79.000000 0.000000 127.765862 903.638074 266.113407 2496.265687 140.016367 578.247922 243.777913 1672.980555
42.000000 -79.000000 0.000000 127.812889 922.287102 261.114380 2625.903837 138.853922 568.272015 246.932297 1629.178269
43.000000 -79.000000 0.000000 127.581598 951.452873 256.998882 2767.474423 137.658646 559.999694 249.914156 1564.756375
44.000000 -79.000000 0.000000 127.219226 969.439907 251.980991 2870.775989 136.248845 549.150246 252.058424 1494.766429
45.000000 -79.000000 0.000000 126.912178 1000.362584 247.613754 2971.989122 134.932411 540.915752 255.006201 1446.409733
46.000000 -79.000000 0.000000 126.647973 1028.539972 243.215867 3106.482736 133.631011 532.575020 257.980241 1395.529296
47.000000 -79.000000 0.000000 126.337226 1053.741023 238.683819 3272.976590 132.294341 523.596028 260.652897 1340.744487
48.000000 -79.000000 0.000000 126.102351 1090.033997 234.736495 3461.246154 131.098440 516.413691 263.935428 1293.800209
49.000000 -79.000000 0.000000 125.702084 1117.094588 230.227071 3565.508423 129.676067 507.707738 266.643354 1242.707499
50.000000 -79.000000 0.000000 125.180945 1147.991354 225.917105 3696.204294 128.251764 499.263870 268.908577 1191.694176
51.000000 -79.000000 0.000000 124.815589 1189.772505 222.220489 3826.273425 127.008851 492.645816 271.943147 1153.122696
52.000000 -79.000000 0.000000 124.580071 1226.207984 218.220367 3957.318518 125.772098 485.629116 275.319754 1116.309595
53.000000 -79.000000 0.000000 124.070884 1248.693931 213.761806 4079.245881 124.309675 477.012823 277.469345 1070.829283
54.000000 -79.000000 0.000000 123.870598 1301.978661 210.471873 4189.325876 123.256820 471.433920 281.040374 1037.734523
-55.000000 -78.000000 0.000000 125.460708 1384.959271 6010.347469 142.981504 386.413572 739.502715 92.745254 619.494401
-54.000000 -78.000000 0.000000 125.678413 1330.327284 5837.331066 145.274732 381.579188 764.151664 93.557174 626.940530
-53.000000 -78.000000 0.000000 125.875410 1276.069866 5670.575256 147.549307 376.720650 789.049021 94.353013 634.319255
-52.000000 -78.000000 0.000000 126.240876 1251.868133 5507.864506 150.529637 373.124880 819.003161 95.385893 644.886314
-51.000000 -78.000000 0.000000 126.581152 1196.933222 5317.285667 152.804218 368.477284 846.834712 96.253811 652.315120
-50.000000 -78.000000 0.000000 126.848795 1165.366872 5122.575565 155.688819 364.387586 879.535916 97.212060 662.567208
-49.000000 -78.000000 0.000000 127.133459 1133.935652 4930.936194 158.581423 360.364757 912.362326 98.179656 672.838095
-48.000000 -78.000000 0.000000 127.435030 1102.651118 4742.739804 161.481600 356.411061 945.300900 99.156324 683.126936
-47.000000 -78.000000 0.000000 127.753388 1071.526117 4558.412851 164.388949 352.528823 978.340309 100.141800 693.432929
-46.000000 -78.000000 0.000000 128.202005 1032.703358 4346.029211 167.102259 348.731582 1019.882125 101.140745 703.298888
-45.000000 -78.000000 0.000000 128.233136 1010.843774 4171.198139 170.311751 344.226953 1050.777762 102.047804 714.967733
-44.000000 -78.000000 0.000000 128.466062 985.988126 4000.544146 173.452498 340.456344 1090.636935 103.013469 726.942628
-43.000000 -78.000000 0.000000 128.712147 961.200167 3832.608694 176.597864 336.734594 1130.684394 103.986003 738.926679
-42.000000 -78.000000 0.000000 128.971315 936.485271 3667.765222 179.747607 333.063341 1170.900819 104.965213 750.919447
-41.000000 -78.000000 0.000000 128.872308 914.736904 3429.119253 182.904656 328.655827 1200.991647 105.758497 762.706169
-40.000000 -78.000000 0.000000 128.888144 891.187969 3294.113379 186.075472 323.614404 1228.881060 106.706530 772.800192
-39.000000 -78.000000 0.000000 129.122521 870.337054 3143.701435 189.707735 320.052015 1286.864173 107.725191 788.246520
-38.000000 -78.000000 0.000000 129.132587 851.157687 2982.325922 193.123669 316.133042 1327.688172 108.588490 802.336888
-37.000000 -78.000000 0.000000 129.096228 830.182713 2812.550262 196.244453 311.708376 1348.680883 109.449325 812.470319
-36.000000 -78.000000 0.000000 129.110077 811.031053 2650.722665 199.617173 307.857671 1395.298133 110.298031 826.753361
-35.000000 -78.000000 0.000000 129.134641 791.902419 2489.400093 202.992349 304.039436 1442.534010 111.152443 841.046113
-34.000000 -78.000000 0.000000 129.002279 777.300448 2364.615473 206.714287 300.369704 1475.122479 111.915864 858.269700
-33.000000 -78.000000 0.000000 128.919657 762.884469 2259.588692 210.561400 296.418111 1510.719726 112.822943 874.061794
-32.000000 -78.000000 0.000000 128.948096 746.342061 2154.474107 214.251790 292.272029 1553.598893 113.827042 887.780641
-31.000000 -78.000000 0.000000 128.780271 733.787489 2050.298653 218.320354 288.371153 1580.001952 114.711330 903.830555
-30.000000 -78.000000 0.000000 128.623934 721.249860 1946.419688 222.393358 284.502705 1608.573342 115.602666 919.896171
-29.000000 -78.000000 0.000000 128.479126 708.730074 1842.887349 226.470563 280.668024 1639.199685 116.500888 935.976681
-28.000000 -78.000000 0.000000 128.345887 696.229094 1739.763521 230.551745 276.868515 1671.768045 117.405837 952.071330
-27.000000 -78.000000 0.000000 128.224251 683.747952 1637.125402 234.636697 273.105646 1706.167215 118.317360 968.179413
-26.000000 -78.000000 0.000000 127.982367 672.029964 1531.719368 238.779073 270.022556 1713.985793 118.846361 999.454528
-25.000000 -78.000000 0.000000 128.122495 659.056258 1505.828757 241.857138 266.293689 1677.001323 119.770205 1024.057168
-24.000000 -78.000000 0.000000 127.987733 651.540857 1457.473786 247.386399 262.983853 1676.544738 120.829196 1045.601380
-23.000000 -78.000000 0.000000 127.869181 644.028851 1409.153731 252.918554 259.699480 1677.129095 121.899626 1067.210954
-22.000000 -78.000000 0.000000 127.766883 636.520361 1360.872310 258.453418 256.441549 1678.753307 122.981199 1088.881999
-21.000000 -78.000000 0.000000 127.680880 629.015512 1312.633786 263.990819 253.211081 1681.414361 124.073621 1110.610915
-20.000000 -78.000000 0.000000 127.611203 621.514436 1264.443070 269.530603 250.009141 1685.107345 125.176609 1132.394372
-19.000000 -78.000000 0.000000 127.580606 613.761945 1202.834416 275.869416 247.451321 1670.893353 126.072506 1169.377104
-18.000000 -78.000000 0.000000 127.492484 606.730904 1152.328449 281.579148 244.451195 1665.462488 127.107530 1193.780109
-17.000000 -78.000000 0.000000 127.419851 599.707771 1101.834105 287.292709 241.480548 1661.521069 128.153022 1218.243750
-16.000000 -78.000000 0.000000 127.362734 592.692826 1051.353059 293.009876 238.540480 1659.079712 129.208726 1242.764447
-15.000000 -78.000000 0.000000 127.321154 585.686363 1000.887322 298.730443 235.632137 1658.145042 130.274395 1267.338887
-14.000000 -78.000000 0.000000 127.109564 582.953203 968.065848 304.878366 232.743913 1686.552280 131.725064 1274.556226
-13.000000 -78.000000 0.000000 127.115460 579.800330 940.425888 313.008780 230.329108 1671.603432 132.996045 1317.641214
-12.000000 -78.000000 0.000000 127.136546 576.653362 912.793742 321.144605 227.935337 1658.059770 134.281146 1360.996923
-11.000000 -78.000000 0.000000 127.172816 573.512396 885.170141 329.285441 225.563268 1645.955981 135.579967 1404.598283
-10.000000 -78.000000 0.000000 127.224256 570.377531 857.555910 337.430925 223.213593 1635.324037 136.892117 1448.423111
-9.000000 -78.000000 0.000000 127.290849 567.248869 829.951987 345.580728 220.887026 1626.192808 138.217216 1492.451720
-8.000000 -78.000000 0.000000 127.407378 563.096606 799.099657 353.056917 218.501581 1616.877642 139.498875 1543.469392
-7.000000 -78.000000 0.000000 127.471920 559.508698 769.695680 360.636617 216.134102 1604.339695 140.794860 1581.470363
-6.000000 -78.000000 0.000000 127.786115 553.637639 736.814028 365.548302 213.882333 1606.850194 141.813924 1644.093747
-5.000000 -78.000000 0.000000 127.645845 554.227274 720.487310 377.584925 211.691648 1577.987375 143.367247 1667.388372
-4.000000 -78.000000 0.000000 127.520803 554.820937 704.165911 389.632051 209.519480 1549.458548 144.935957 1691.798542
-3.000000 -78.000000 0.000000 127.360780 555.969615 689.428934 401.974612 207.351753 1509.388981 146.565131 1711.727167
-2.000000 -78.000000 0.000000 127.234753 555.894834 671.218892 413.364713 205.113942 1473.627784 148.079810 1732.839956
-1.000000 -78.000000 0.000000 127.123885 555.824054 653.010660 424.760441 202.897003 1438.176353 149.607978 1755.156770
0.000000 -78.000000 0.000000 127.028214 555.757276 634.804392 436.161354 200.701625 1403.058171 151.149226 1778.632289
1.000000 -78.000000 0.000000 126.947777 555.694500 616.600262 447.567057 198.528526 1368.298895 152.703158 1803.221260
2.000000 -78.000000 0.000000 127.078222 555.549201 597.918964 461.554077 196.591316 1327.653337 154.289798 1875.382383
3.000000 -78.000000 0.000000 127.074043 555.987503 580.347463 475.575912 194.789386 1288.605416 155.700811 1923.540948
4.000000 -78.000000 0.000000 127.082668 556.430627 562.784706 489.602730 193.003962 1250.200793 157.125134 1972.923130
5.000000 -78.000000 0.000000 127.104093 556.878562 545.231537 503.634116 191.235507 1212.500599 158.562410 2023.439343
6.000000 -78.000000 0.000000 127.356267 560.811284 540.555743 519.940718 189.610073 1210.420648 160.720765 2071.968061
7.000000 -78.000000 0.000000 127.380053 562.568499 527.795205 534.936019 187.727684 1184.656754 162.470699 2109.383816
8.000000 -78.000000 0.000000 127.417662 564.333308 515.046582 549.935862 185.861967 1159.464201 164.237802 2147.669900
9.000000 -78.000000 0.000000 127.469084 566.105639 502.310781 564.939886 184.013430 1134.881036 166.021526 2186.780600
10.000000 -78.000000 0.000000 127.283390 565.102170 487.501412 572.583312 181.565572 1096.845135 167.521388 2206.703734
11.000000 -78.000000 0.000000 127.243294 570.049382 477.359427 599.550268 180.000762 1066.796954 169.391216 2220.942016
12.000000 -78.000000 0.000000 127.217781 575.002990 467.222120 626.535788 178.450370 1036.858327 171.280581 2237.459280
13.000000 -78.000000 0.000000 127.206859 579.962832 457.089801 653.537574 176.914773 1007.039026 173.188844 2256.205474
14.000000 -78.000000 0.000000 127.210532 584.928749 446.962810 680.553688 175.394362 977.349973 175.115386 2277.125551
15.000000 -78.000000 0.000000 127.228799 589.900587 436.841518 707.582491 173.889534 947.803406 177.059612 2300.160196
16.000000 -78.000000 0.000000 127.191047 596.765129 429.088191 734.740231 172.118668 934.677338 179.501950 2194.824833
17.000000 -78.000000 0.000000 127.313637 601.672884 418.990030 760.581620 170.542714 918.715845 181.686890 2208.731783
18.000000 -78.000000 0.000000 127.452927 606.583379 408.896894 786.428492 168.982798 902.858968 183.890868 2223.690090
19.000000 -78.000000 0.000000 127.608860 611.496549 398.809166 812.280322 167.439369 887.112315 186.113208 2239.678686
20.000000 -78.000000 0.000000 127.781375 616.412329 388.727265 838.136651 165.912887 871.481863 188.353259 2256.675674
21.000000 -78.000000 0.000000 127.878957 628.873693 383.642507 899.028543 165.362206 837.316659 190.477285 2311.086970
22.000000 -78.000000 0.000000 127.770017 639.406939 376.988214 932.773102 164.008673 816.647812 192.946062 2313.500552
23.000000 -78.000000 0.000000 127.740789 649.354733 369.974169 960.750800 162.446433 803.054869 195.761322 2299.665243
24.000000 -78.000000 0.000000 127.949053 654.515017 361.904791 997.371978 160.916621 789.041953 198.167406 2310.888189
25.000000 -78.000000 0.000000 128.051877 663.812066 354.907222 1048.249489 159.658642 772.075375 200.606473 2280.071875
26.000000 -78.000000 0.000000 128.168056 673.120854 347.916767 1099.174540 158.411606 755.115948 203.070074 2251.610188
27.000000 -78.000000 0.000000 128.297553 682.440901 340.933863 1150.140817 157.175775 738.164164 205.557327 2225.593466
28.000000 -78.000000 0.000000 128.440329 691.771752 333.958984 1201.143071 155.951414 721.220562 208.067383 2202.108369
29.000000 -78.000000 0.000000 128.603945 701.218044 326.976759 1253.217219 154.758403 704.120026 210.598694 2193.263255
30.000000 -78.000000 0.000000 128.730211 715.108702 321.777279 1324.472828 153.648937 692.919779 213.583573 2154.772662
31.000000 -78.000000 0.000000 128.798815 730.585333 316.446326 1408.358037 152.523938 680.796374 216.448814 2104.968164
32.000000 -78.000000 0.000000 128.879002 746.076833 311.119008 1492.303723 151.407886 668.689054 219.337135 2056.751367
33.000000 -78.000000 0.000000 128.970751 761.582294 305.795515 1576.300223 150.300979 656.598712 222.247633 2010.236522
34.000000 -78.000000 0.000000 129.074037 777.100880 300.476051 1660.339826 149.203420 644.526301 225.179451 1965.544463
35.000000 -78.000000 0.000000 129.039137 796.453652 294.888716 1754.649218 148.015328 630.341126 228.099891 1885.082697
36.000000 -78.000000 0.000000 128.992528 815.618133 289.974521 1815.081383 146.723202 621.543022 231.460284 1841.878049
37.000000 -78.000000 0.000000 128.988180 832.083662 285.307282 1915.916745 145.529976 613.674058 234.370063 1832.305437
38.000000 -78.000000 0.000000 128.997254 853.002845 280.505670 1976.922197 144.317911 604.791520 237.798168 1764.410937
39.000000 -78.000000 0.000000 128.962062 872.776783 275.698560 2121.668375 143.155442 594.824139 240.723196 1706.713309
40.000000 -78.000000 0.000000 129.066807 890.510139 270.740608 2265.414928 142.080245 584.400190 243.785172 1658.110674
41.000000 -78.000000 0.000000 129.107513 909.083190 265.746383 2394.953415 140.917188 574.406098 246.906334 1611.945642
42.000000 -78.000000 0.000000 129.158298 927.682997 260.757466 2525.313610 139.761454 564.417959 250.052752 1567.111705
43.000000 -78.000000 0.000000 128.847441 959.686685 256.817665 2656.829368 138.500622 557.090962 253.169311 1503.374091
44.000000 -78.000000 0.000000 128.571294 979.624639 251.907373 2761.194587 137.120942 547.204762 255.771096 1443.976611
45.000000 -78.000000 0.000000 128.269234 1010.493261 247.550933 2864.886689 135.812723 538.971298 258.711283 1395.278693
46.000000 -78.000000 0.000000 127.981314 1041.417035 243.200443 2971.180597 134.513986 530.744526 261.688348 1346.837390
47.000000 -78.000000 0.000000 127.707631 1072.391192 238.856229 3079.806935 133.225006 522.524762 264.701047 1298.681419
48.000000 -78.000000 0.000000 127.510540 1106.151348 234.954951 3282.757647 132.046900 515.563522 268.003102 1255.587746
49.000000 -78.000000 0.000000 127.327893 1139.791910 230.660789 3391.947204 130.729654 508.370427 271.811233 1221.367885
50.000000 -78.000000 0.000000 126.758935 1171.669765 226.516497 3522.151632 129.347053 499.776854 273.750504 1162.516694
51.000000 -78.000000 0.000000 126.512517 1207.673835 222.519767 3652.669761 128.107239 492.760886 277.060471 1125.328388
52.000000 -78.000000 0.000000 126.284965 1243.872981 218.535710 3784.751698 126.880873 485.762010 280.430609 1088.270944
53.000000 -78.000000 0.000000 125.910572 1276.910644 214.493062 3908.355801 125.559539 478.430352 283.340622 1048.520943
54.000000 -78.000000 0.000000 125.697693 1330.163994 211.177592 4021.171367 124.493284 472.801631 286.883189 1015.270382
55.000000 -78.000000 0.000000 125.465242 1383.769094 207.836490 4138.008746 123.406670 467.122998 290.410685 982.322045
-57.000000 -77.000000 0.000000 126.733897 1523.399515 6139.256119 138.781505 403.533780 673.170955 91.969960 605.908366
-56.000000 -77.000000 0.000000 127.004843 1468.051523 5951.772652 141.124460 398.794910 697.399958 92.821854 613.541040
-55.000000 -77.000000 0.000000 127.255024 1413.037858 5769.648808 143.450614 394.022767 721.903173 93.658466 621.111077
-54.000000 -77.000000 0.000000 127.484239 1358.385805 5593.325291 145.759142 389.220821 746.663557 94.479357 628.616197
-53.000000 -77.000000 0.000000 127.692339 1304.126104 5423.288931 148.049290 384.392760 771.665965 95.284136 636.054298
-52.000000 -77.000000 0.000000 127.984468 1270.487012 5263.632291 150.775356 380.311570 799.745892 96.227370 645.430160
-51.000000 -77.000000 0.000000 128.124406 1226.001516 5073.120996 153.355745 374.884475 823.122374 97.104755 653.346486
-50.000000 -77.000000 0.000000 128.419090 1179.837333 4878.612107 155.815241 370.327551 851.488426 97.993920 661.486616
-49.000000 -77.000000 0.000000 128.696831 1148.608407 4684.660072 158.697055 366.317315 884.511865 98.954113 671.738596
-48.000000 -77.000000 0.000000 128.991305 1117.535557 4494.143039 161.586823 362.375353 917.636709 99.923452 682.009128
-47.000000 -77.000000 0.000000 129.277139 1085.290825 4314.606654 164.484403 358.252352 952.189923 100.896224 692.254238
-46.000000 -77.000000 0.000000 129.559091 1052.665161 4176.077832 167.376150 354.101059 984.995698 101.866945 702.324319
-45.000000 -77.000000 0.000000 129.603622 1019.906751 4000.003332 170.195701 348.875586 1008.578930 102.743859 711.155621
-44.000000 -77.000000 0.000000 129.831401 995.143341 3827.073384 173.327698 345.120730 1048.715783 103.703093 723.124947
-43.000000 -77.000000 0.000000 130.072219 970.451691 3656.778788 176.464628 341.414411 1089.027723 104.669268 735.103657
-42.000000 -77.000000 0.000000 130.272962 954.089776 3557.560886 179.867454 338.157119 1127.946040 105.659042 748.418422
-41.000000 -77.000000 0.000000 130.286982 921.162785 3314.289328 182.720211 333.165434 1158.049391 106.472812 758.323547
-40.000000 -77.000000 0.000000 130.298915 897.666449 3177.819237 185.884724 328.137247 1186.445295 107.415164 768.439221
-39.000000 -77.000000 0.000000 130.322842 874.200016 3042.817651 189.051704 323.147458 1215.528129 108.363995 778.563792
-38.000000 -77.000000 0.000000 130.382230 856.142095 2892.673467 192.897914 319.793508 1259.052005 109.256987 795.801091
-37.000000 -77.000000 0.000000 130.400665 837.016855 2730.739061 196.309416 315.919283 1301.114252 110.121323 809.918794
-36.000000 -77.000000 0.000000 130.429746 817.914466 2569.562845 199.723706 312.076959 1343.821219 110.991412 824.045315
-35.000000 -77.000000 0.000000 130.348606 797.269871 2410.286931 202.801052 307.652433 1360.484793 111.816049 833.735385
-34.000000 -77.000000 0.000000 130.295864 781.429616 2322.254361 206.483090 303.883107 1394.242563 112.642359 849.968301
-33.000000 -77.000000 0.000000 130.211720 767.045022 2216.340330 210.321068 299.946436 1430.518893 113.544672 865.790670
-32.000000 -77.000000 0.000000 130.265012 750.195761 2117.237184 214.019304 295.719148 1475.112788 114.584857 879.161712
-31.000000 -77.000000 0.000000 130.095563 737.673307 2012.314300 218.077646 291.832696 1502.313775 115.464427 895.245428
-30.000000 -77.000000 0.000000 129.937481 725.168817 1907.611997 222.140807 287.978671 1531.764015 116.351070 911.343802
-29.000000 -77.000000 0.000000 129.790807 712.683235 1803.168703 226.208527 284.158392 1563.336399 117.244627 927.456070
-28.000000 -77.000000 0.000000 129.655580 700.217573 1699.032182 230.280565 280.373237 1596.905062 118.144940 943.581521
-27.000000 -77.000000 0.000000 129.540268 688.693034 1621.364738 234.156902 276.520617 1601.324235 119.125216 960.496298
-26.000000 -77.000000 0.000000 129.514065 675.772545 1563.143096 238.310915 272.535666 1614.741438 120.144070 975.984040
-25.000000 -77.000000 0.000000 129.608902 660.793117 1489.006824 241.349161 269.019200 1614.168089 120.846149 1004.659323
-24.000000 -77.000000 0.000000 129.473630 653.286060 1440.555156 246.866621 265.726930 1613.634370 121.897470 1026.273429
-23.000000 -77.000000 0.000000 129.354380 645.782584 1392.132106 252.387497 262.460299 1614.182165 122.960264 1047.951219
-22.000000 -77.000000 0.000000 129.251198 638.282813 1343.740767 257.911570 259.220274 1615.810374 124.034237 1069.688822
-21.000000 -77.000000 0.000000 129.164121 630.786882 1295.384695 263.438640 256.007867 1618.515738 125.119099 1091.482664
-20.000000 -77.000000 0.000000 129.093181 623.294927 1247.067991 268.968522 252.824129 1622.292866 126.214572 1113.329443
-19.000000 -77.000000 0.000000 129.038407 615.807095 1198.795415 274.501045 249.670159 1627.134296 127.320380 1135.226102
-18.000000 -77.000000 0.000000 128.935195 609.035061 1137.810518 281.197514 247.186052 1612.280698 128.205591 1171.941621
-17.000000 -77.000000 0.000000 128.861149 602.022519 1087.327558 286.898936 244.233942 1608.235895 129.243260 1196.465017
-16.000000 -77.000000 0.000000 128.802443 595.018383 1036.859190 292.604442 241.312516 1605.740514 130.291182 1221.044087
-15.000000 -77.000000 0.000000 128.406232 590.093492 979.557282 300.356209 239.130310 1606.231084 130.898495 1243.042709
-14.000000 -77.000000 0.000000 128.291182 587.144502 956.005788 307.784334 236.094504 1595.730364 132.414154 1259.076999
-13.000000 -77.000000 0.000000 128.496291 581.712753 935.879250 312.729750 232.510487 1608.302972 134.226945 1266.410579
-12.000000 -77.000000 0.000000 128.517785 578.568000 908.279477 320.843491 230.128889 1594.458203 135.504081 1309.922615
-11.000000 -77.000000 0.000000 128.554300 575.429253 880.690324 328.963338 227.769039 1582.106254 136.794963 1353.679511
-10.000000 -77.000000 0.000000 128.605822 572.296612 853.112819 337.088850 225.431619 1571.282330 138.099207 1397.658269
-9.000000 -77.000000 0.000000 128.672333 569.170177 825.548131 345.219627 223.117335 1562.018197 139.416437 1441.838589
-8.000000 -77.000000 0.000000 128.753810 566.050050 797.997588 353.355306 220.826913 1554.341745 140.746289 1486.202493
-7.000000 -77.000000 0.000000 128.862216 561.522823 765.516284 360.417776 218.434783 1541.039238 141.974874 1534.616847
-6.000000 -77.000000 0.000000 129.191325 554.992624 734.339257 364.173169 215.749663 1541.535443 143.166323 1593.397504
-5.000000 -77.000000 0.000000 129.050306 555.584014 718.006856 376.178537 213.569842 1512.617199 144.710858 1617.136784
-4.000000 -77.000000 0.000000 128.924347 556.179417 701.679529 388.196381 211.408596 1484.045514 146.270825 1642.012710
-3.000000 -77.000000 0.000000 128.755566 557.388264 686.953652 400.533428 209.268828 1438.666599 147.881997 1662.650818
-2.000000 -77.000000 0.000000 128.628275 557.315388 668.753771 411.902096 207.042298 1402.779541 149.388172 1684.282740
-1.000000 -77.000000 0.000000 128.515975 557.246502 650.556273 423.277563 204.836687 1367.211734 150.907891 1707.139570
0.000000 -77.000000 0.000000 128.418706 557.181609 632.361366 434.659295 202.652678 1331.988754 152.440748 1731.172791
1.000000 -77.000000 0.000000 128.336502 557.120709 614.169279 446.046812 200.490977 1297.138692 153.986351 1756.334112
2.000000 -77.000000 0.000000 128.269393 557.063804 595.980270 457.439684 198.352314 1262.692425 155.544321 1782.575763
3.000000 -77.000000 0.000000 128.217401 557.010896 577.794631 468.837518 196.237440 1228.683914 157.114288 1809.850753
4.000000 -77.000000 0.000000 128.359170 557.966563 559.870993 487.724094 194.701309 1190.288169 158.496239 1870.938060
5.000000 -77.000000 0.000000 128.680558 561.048717 552.572008 503.331747 193.070223 1204.923250 160.593365 1904.394514
6.000000 -77.000000 0.000000 128.692039 562.794115 539.830887 518.318934 191.181220 1178.216616 162.317861 1940.782922
7.000000 -77.000000 0.000000 128.717207 564.547177 527.102348 533.311261 189.308453 1152.042046 164.060082 1978.154623
8.000000 -77.000000 0.000000 128.756054 566.307831 514.387325 548.308307 187.452410 1126.436631 165.819470 2016.454948
9.000000 -77.000000 0.000000 128.808569 568.076008 501.686847 563.309694 185.613591 1101.440065 167.595484 2055.631990
10.000000 -77.000000 0.000000 128.647126 567.093769 487.135837 567.948188 183.030152 1066.984119 169.311345 2083.149722
11.000000 -77.000000 0.000000 128.607811 572.037058 477.015713 594.861611 181.474494 1036.813939 171.172141 2097.329144
12.000000 -77.000000 0.000000 128.582924 576.986790 466.901218 621.798378 179.933293 1006.749292 173.052469 2113.921670
13.000000 -77.000000 0.000000 128.572474 581.942800 456.792726 648.755583 178.406923 976.799923 174.951698 2132.870986
14.000000 -77.000000 0.000000 128.497556 588.335894 447.783716 674.706185 176.809467 949.538321 177.122879 2092.953034
15.000000 -77.000000 0.000000 128.588681 593.230515 437.692787 700.564770 175.213715 933.303128 179.254146 2104.830762
16.000000 -77.000000 0.000000 128.696396 598.128130 427.607006 726.428065 173.633211 917.161309 181.405988 2117.837140
17.000000 -77.000000 0.000000 128.820658 603.028666 417.526746 752.295586 172.068373 901.117883 183.577683 2131.951510
18.000000 -77.000000 0.000000 128.961420 607.932054 407.452415 778.166910 170.519635 885.178199 185.768534 2147.152024
19.000000 -77.000000 0.000000 129.118628 612.838224 397.384466 804.041671 168.987438 869.347963 187.977871 2163.415786
20.000000 -77.000000 0.000000 129.292222 617.747110 387.323395 829.919547 167.472236 853.633265 190.205050 2180.719008
21.000000 -77.000000 0.000000 129.295244 631.336714 383.320197 891.871563 166.875283 818.028174 192.403071 2228.234072
22.000000 -77.000000 0.000000 129.249874 641.272613 376.312869 919.949103 165.308293 804.337223 195.182407 2213.726318
23.000000 -77.000000 0.000000 129.221309 651.212151 369.306780 948.112941 163.755266 790.692943 197.984829 2199.717165
24.000000 -77.000000 0.000000 129.209562 661.155162 362.302002 976.355608 162.216602 777.097795 200.809372 2186.216200
25.000000 -77.000000 0.000000 129.433561 666.798019 354.410279 1030.045501 160.846105 762.150021 202.958896 2183.910263
26.000000 -77.000000 0.000000 129.551565 676.084436 347.436911 1081.117064 159.606786 745.169795 205.409655 2154.541146
27.000000 -77.000000 0.000000 129.682743 685.382670 340.471805 1132.217305 158.378708 728.196347 207.884105 2127.704917
28.000000 -77.000000 0.000000 129.827054 694.692247 333.515478 1183.342511 157.162133 711.230164 210.381410 2103.498523
29.000000 -77.000000 0.000000 129.984454 704.012717 326.568492 1234.489578 155.957332 694.271776 212.900765 2082.013691
30.000000 -77.000000 0.000000 130.060220 718.904293 321.522704 1291.044015 154.723074 685.177746 216.150243 2047.080662
31.000000 -77.000000 0.000000 130.151505 734.254187 316.167557 1374.429742 153.606917 673.454862 219.029076 2009.563854
32.000000 -77.000000 0.000000 130.255072 749.615779 310.816069 1457.842690 152.499748 661.743029 221.932906 1973.484756
33.000000 -77.000000 0.000000 130.370890 764.988366 305.468434 1541.278440 151.401763 650.042845 224.860763 1938.923627
34.000000 -77.000000 0.000000 130.459412 779.493289 299.868453 1626.837440 150.306632 636.468976 227.547026 1887.238388
35.000000 -77.000000 0.000000 130.411346 800.426677 294.951223 1691.893434 149.024653 627.695946 230.966212 1845.714865
36.000000 -77.000000 0.000000 130.376347 821.373980 290.036407 1757.791773 147.751840 618.934032 234.412140 1804.810643
37.000000 -77.000000 0.000000 130.354423 842.334161 285.124128 1824.441182 146.488434 610.183714 237.883647 1764.568791
38.000000 -77.000000 0.000000 130.320840 859.656487 280.266989 1962.064952 145.237655 600.875765 240.908649 1707.137861
39.000000 -77.000000 0.000000 130.373351 877.656997 275.393259 2035.052369 144.147409 590.647973 243.838420 1647.455775
40.000000 -77.000000 0.000000 130.407861 896.146167 270.404142 2164.440734 142.983784 580.637728 246.925782 1599.008481
41.000000 -77.000000 0.000000 130.452352 914.665872 265.420432 2294.750343 141.827366 570.632805 250.039241 1551.766192
42.000000 -77.000000 0.000000 130.293099 946.682879 261.345632 2412.135931 140.591848 563.854294 253.728052 1502.382360
43.000000 -77.000000 0.000000 130.116587 968.033666 256.678525 2548.384620 139.352245 554.251208 256.429292 1442.860468
44.000000 -77.000000 0.000000 129.926274 989.917949 251.874910 2653.906243 138.002309 545.321128 259.488106 1393.729449
45.000000 -77.000000 0.000000 129.629103 1020.730312 247.529997 2760.183721 136.702288 537.089649 262.420869 1344.684235
46.000000 -77.000000 0.000000 129.345946 1051.600594 243.191446 2868.966400 135.411844 528.864947 265.390159 1295.879529
47.000000 -77.000000 0.000000 129.076896 1082.523840 238.859605 2979.979940 134.131251 520.647345 268.394765 1247.343562
48.000000 -77.000000 0.000000 128.862502 1116.016946 234.734543 3116.679151 132.898944 513.397761 271.551087 1212.791433
49.000000 -77.000000 0.000000 128.711463 1154.703722 230.830057 3218.318797 131.690398 506.942865 275.637086 1173.009320
50.000000 -77.000000 0.000000 128.454492 1190.229131 226.836897 3348.202934 130.447681 499.928100 278.880339 1135.488239
51.000000 -77.000000 0.000000 128.216062 1225.980395 222.856295 3479.835436 129.218114 492.930212 282.184939 1098.074208
52.000000 -77.000000 0.000000 127.996277 1261.938321 218.888934 3613.025214 128.002076 485.949930 285.548757 1060.778554
53.000000 -77.000000 0.000000 127.752643 1305.916807 215.237207 3737.431497 126.812396 479.859650 289.240872 1026.508411
54.000000 -77.000000 0.000000 127.526830 1359.125674 211.896393 3853.176073 125.732532 474.181064 292.754671 993.105739
55.000000 -77.000000 0.000000 127.281033 1412.705773 208.530336 3972.972546 124.632242 468.452881 296.251971 960.000551
56.000000 -77.000000 0.000000 127.015468 1466.623219 205.140327 4096.452961 123.512140 462.677109 299.729992 927.207959
57.000000 -77.000000 0.000000 126.730406 1520.847933 201.727764 4223.283131 122.372899 456.855906 303.186144 894.744738
-58.000000 -76.000000 0.000000 128.875636 1630.946479 6086.092350 137.608429 419.302171 646.752967 92.406778 604.443678
-57.000000 -76.000000 0.000000 129.080868 1583.919323 5894.318731 139.831382 415.221522 670.113579 93.174941 611.905628
-56.000000 -76.000000 0.000000 129.065436 1510.412081 5714.774078 141.842525 408.336724 688.043863 93.863852 617.240965
-55.000000 -76.000000 0.000000 129.047568 1441.806779 5531.274988 143.924815 401.661108 704.546547 94.570780 622.729736
-54.000000 -76.000000 0.000000 129.288566 1387.143509 5351.389748 146.248368 396.891491 729.413487 95.400760 630.293477
-53.000000 -76.000000 0.000000 129.508055 1332.890320 5177.795542 148.553832 392.093836 754.515877 96.214603 637.790621
-52.000000 -76.000000 0.000000 129.772632 1295.285963 5030.392911 151.222469 387.843858 783.183405 97.130617 646.948229
-51.000000 -76.000000 0.000000 129.866453 1245.186873 4828.580104 153.617144 382.089388 804.455187 97.947684 653.941393
-50.000000 -76.000000 0.000000 129.994339 1194.659755 4636.566680 155.967570 376.275745 823.891610 98.784358 660.473103
-49.000000 -76.000000 0.000000 130.247060 1163.144172 4438.167447 158.819508 372.223858 853.949307 99.731909 670.370131
-48.000000 -76.000000 0.000000 130.492812 1130.455086 4289.886445 161.690544 367.971530 886.681946 100.679607 680.410040
-47.000000 -76.000000 0.000000 130.753958 1097.845571 4144.855594 164.567423 363.776036 919.559956 101.635558 690.460226
-46.000000 -76.000000 0.000000 131.030406 1065.322931 4003.428137 167.449841 359.639362 952.568287 102.599533 700.520246
-45.000000 -76.000000 0.000000 131.366942 1033.946417 3848.880745 170.357987 356.043310 989.472740 103.565535 711.343755
-44.000000 -76.000000 0.000000 131.199781 1004.494362 3655.814060 173.228324 349.793801 1007.292175 104.400008 719.369847
-43.000000 -76.000000 0.000000 131.435436 979.902126 3483.033353 176.356355 346.102589 1047.870427 105.359841 731.342137
-42.000000 -76.000000 0.000000 131.707393 951.190650 3340.315505 179.406550 342.733260 1087.289290 106.263010 743.885003
-41.000000 -76.000000 0.000000 131.703639 927.719344 3201.131593 182.561474 337.681464 1115.480261 107.192995 754.012880
-40.000000 -76.000000 0.000000 131.711754 904.278247 3063.162104 185.719235 332.666251 1144.411018 108.129689 764.149498
-39.000000 -76.000000 0.000000 131.731735 880.869768 2926.578802 188.879690 327.689301 1174.026871 109.072917 774.294513
-38.000000 -76.000000 0.000000 131.763576 857.496579 2791.585157 192.042706 322.752384 1204.277277 110.022513 784.447601
-37.000000 -76.000000 0.000000 131.649068 842.134295 2642.822293 196.103913 319.601753 1233.512183 110.789735 803.488957
-36.000000 -76.000000 0.000000 131.675712 823.069382 2480.292834 199.510854 315.773151 1276.788358 111.655070 817.631183
-35.000000 -76.000000 0.000000 131.890356 803.456309 2381.555332 202.976175 312.691339 1319.452456 112.547116 833.553324
-34.000000 -76.000000 0.000000 131.840740 788.480623 2286.052382 206.652810 308.512994 1352.683749 113.496871 846.733904
-33.000000 -76.000000 0.000000 131.504332 771.277271 2175.797639 210.107444 303.482618 1350.778837 114.270065 857.617067
-32.000000 -76.000000 0.000000 131.582418 754.120772 2082.563476 213.812724 299.173597 1396.901763 115.346128 870.645905
-31.000000 -76.000000 0.000000 131.411377 741.631303 1977.001728 217.860339 295.301330 1424.982725 116.221015 886.762204
-30.000000 -76.000000 0.000000 131.251585 729.160831 1871.592953 221.913171 291.461478 1455.397670 117.103000 902.892136
-29.000000 -76.000000 0.000000 131.092118 717.528899 1719.010256 225.780291 287.798303 1500.590972 118.073109 917.551381
-28.000000 -76.000000 0.000000 131.034084 704.606210 1660.464542 229.923554 283.768454 1513.151209 119.065582 933.012383
-27.000000 -76.000000 0.000000 130.991828 691.690971 1601.961726 234.068486 279.768647 1526.211742 120.068315 948.515882
-26.000000 -76.000000 0.000000 130.965363 678.783605 1543.506685 238.214999 275.800191 1539.759840 121.081054 964.059827
-25.000000 -76.000000 0.000000 130.954700 665.884571 1485.105061 242.363013 271.864458 1553.782749 122.103549 979.642292
-24.000000 -76.000000 0.000000 130.959573 655.053202 1424.060618 246.392410 268.482104 1550.739354 122.970851 1007.023729
-23.000000 -76.000000 0.000000 130.839642 647.558462 1375.546993 251.900964 265.232993 1551.247615 124.026096 1028.770640
-22.000000 -76.000000 0.000000 130.735594 640.067623 1327.058862 257.413249 262.010642 1552.880133 125.092553 1050.575596
-21.000000 -76.000000 0.000000 130.647468 632.580824 1278.599126 262.929031 258.816050 1555.633368 126.169936 1072.435054
-20.000000 -76.000000 0.000000 130.575295 625.098209 1230.171141 268.448094 255.650257 1559.501384 127.257970 1094.345750
-19.000000 -76.000000 0.000000 130.519102 617.619930 1181.778808 273.970241 252.514348 1564.475912 128.356382 1116.304665
-18.000000 -76.000000 0.000000 130.378035 611.355497 1123.609965 280.857669 249.932442 1559.155626 129.309486 1150.186721
-17.000000 -76.000000 0.000000 130.302606 604.353654 1073.153623 286.546088 246.998596 1555.000511 130.339417 1174.770343
-16.000000 -76.000000 0.000000 130.242347 597.360435 1022.714702 292.239104 244.095523 1552.447480 131.379638 1199.408175
-15.000000 -76.000000 0.000000 129.960655 590.981967 972.431518 299.304267 241.528105 1551.441837 132.076700 1220.420093
-14.000000 -76.000000 0.000000 129.844291 588.036324 948.807155 306.720284 238.506904 1540.875904 133.583594 1236.624347
-13.000000 -76.000000 0.000000 129.745695 585.092379 925.202115 314.139160 235.510753 1530.617508 135.104710 1253.090728
-12.000000 -76.000000 0.000000 129.899046 580.483623 903.947885 320.630403 232.329308 1530.921809 136.731575 1258.977351
-11.000000 -76.000000 0.000000 129.935801 577.347087 876.399275 328.727052 229.981514 1518.301409 138.014617 1302.897609
-10.000000 -76.000000 0.000000 129.987402 574.216659 848.865007 336.830488 227.656180 1507.269544 139.311049 1347.037434
-9.000000 -76.000000 0.000000 130.053834 571.092441 821.346522 344.940232 225.354001 1497.861313 140.620501 1391.375929
-8.000000 -76.000000 0.000000 130.135073 567.974534 793.845462 353.055849 223.075696 1490.107469 141.942612 1435.894689
-7.000000 -76.000000 0.000000 130.252542 563.537838 761.560590 360.275976 220.741187 1477.782518 143.159845 1487.890605
-6.000000 -76.000000 0.000000 130.596572 556.348614 732.061092 362.889532 217.623483 1476.281187 144.523548 1542.887285
-5.000000 -76.000000 0.000000 130.454818 556.941747 715.727456 374.860489 215.454401 1447.303725 146.059407 1567.096993
-4.000000 -76.000000 0.000000 130.293766 558.883010 702.878152 387.836473 213.427800 1404.376284 147.720272 1592.911888
-3.000000 -76.000000 0.000000 130.150452 558.808049 684.691278 399.172523 211.192101 1368.049006 149.204034 1613.793208
-2.000000 -76.000000 0.000000 130.021923 558.737068 666.507441 410.517388 208.976710 1332.025543 150.701803 1635.972283
-1.000000 -76.000000 0.000000 129.908223 558.670068 648.326898 421.870355 206.782281 1296.331224 152.213165 1659.397078
0.000000 -76.000000 0.000000 129.809390 558.607051 630.149932 433.230789 204.609487 1260.993999 153.737720 1684.015609
1.000000 -76.000000 0.000000 129.725458 558.548017 611.976864 444.598117 202.459025 1226.044746 155.275078 1709.776313
2.000000 -76.000000 0.000000 129.656457 558.492968 593.808050 455.971822 200.331616 1191.517604 156.824863 1736.628361
3.000000 -76.000000 0.000000 129.602410 558.441906 575.643893 467.351441 198.228000 1157.450349 158.386711 1764.521932
4.000000 -76.000000 0.000000 129.535877 560.084403 570.307416 477.303999 195.098346 1148.673129 160.901243 1769.545038
5.000000 -76.000000 0.000000 130.092721 562.517431 553.357015 504.225667 194.672132 1149.810480 162.019531 1788.087672
6.000000 -76.000000 0.000000 130.053631 564.592819 540.432205 519.272897 192.758657 1130.285264 163.777033 1800.581085
7.000000 -76.000000 0.000000 130.054505 566.528936 526.503859 531.918371 190.894756 1119.768314 165.652943 1847.026187
8.000000 -76.000000 0.000000 130.094566 568.285456 513.824855 546.906245 189.048278 1093.733370 167.404726 1885.340686
9.000000 -76.000000 0.000000 130.148151 570.049497 501.162235 561.898961 187.219066 1068.305396 169.173138 1924.591061
10.000000 -76.000000 0.000000 130.010954 569.088903 486.868056 563.573082 184.500636 1037.289925 171.105470 1959.628320
11.000000 -76.000000 0.000000 129.818509 575.091510 476.580938 588.935923 183.152568 981.714077 172.839787 1986.837372
12.000000 -76.000000 0.000000 129.862285 579.968747 466.492021 614.805067 181.524134 965.147880 174.891211 1995.229683
13.000000 -76.000000 0.000000 129.922543 584.849336 456.408015 640.678700 179.909829 948.660510 176.965614 2004.849549
14.000000 -76.000000 0.000000 129.999259 589.733195 446.329254 666.556300 178.310037 932.256150 179.062198 2015.679394
15.000000 -76.000000 0.000000 130.092406 594.620244 436.256101 692.437420 176.725152 915.939260 181.180193 2027.699831
16.000000 -76.000000 0.000000 130.201947 599.510403 426.188953 718.321682 175.155580 899.714599 183.318857 2040.889822
17.000000 -76.000000 0.000000 130.327842 604.403598 416.128246 744.208757 173.601735 883.587247 185.477474 2055.226850
18.000000 -76.000000 0.000000 130.470042 609.299756 406.074460 770.098361 172.064043 867.562632 187.655357 2070.687090
19.000000 -76.000000 0.000000 130.628496 614.198805 396.028120 795.990248 170.542942 851.646553 189.851842 2087.245582
20.000000 -76.000000 0.000000 130.804090 624.250220 389.946468 845.453541 169.574875 824.903149 192.281443 2128.240895
21.000000 -76.000000 0.000000 130.774324 633.232645 382.701395 879.289111 168.171872 805.824895 194.659324 2128.744488
22.000000 -76.000000 0.000000 130.729793 643.159752 375.702955 907.555047 166.613945 792.083028 197.425912 2114.026063
23.000000 -76.000000 0.000000 130.701877 653.090754 368.706094 935.897064 165.070040 778.386777 200.215683 2099.827032
24.000000 -76.000000 0.000000 130.690589 663.025476 361.710903 964.308454 163.540556 764.738593 203.027681 2086.158000
25.000000 -76.000000 0.000000 130.695932 672.963752 354.717480 992.783261 162.025901 751.141095 205.860995 2073.029452
26.000000 -76.000000 0.000000 130.935406 679.095200 346.998199 1063.745936 160.807463 735.304247 207.756348 2057.797664
27.000000 -76.000000 0.000000 131.068228 688.371172 340.051780 1114.952927 159.587064 718.310443 210.218196 2030.067664
28.000000 -76.000000 0.000000 131.214041 697.659032 333.114932 1166.175885 158.378198 701.323020 212.702942 2005.072410
29.000000 -76.000000 0.000000 131.372802 706.958311 326.188265 1217.412793 157.181133 684.342452 215.209792 1982.915321
30.000000 -76.000000 0.000000 131.387221 722.619585 321.331605 1259.285211 155.800585 677.542721 218.745840 1945.113974
31.000000 -76.000000 0.000000 131.479758 737.947122 315.987886 1342.796254 154.691531 665.800786 221.610135 1906.913374
32.000000 -76.000000 0.000000 131.584450 753.287211 310.648221 1426.320457 153.591503 654.069348 224.499512 1870.202238
33.000000 -76.000000 0.000000 131.701268 768.639100 305.312825 1509.855635 152.500697 642.348983 227.413016 1835.069959
34.000000 -76.000000 0.000000 131.802383 784.168257 299.553690 1583.441975 151.259959 631.314727 230.496655 1797.352990
35.000000 -76.000000 0.000000 131.756218 805.072606 294.645807 1649.786160 149.985005 622.521670 233.903056 1755.429534
36.000000 -76.000000 0.000000 131.722988 825.992263 289.740656 1716.894128 148.719278 613.739251 237.336236 1714.138674
37.000000 -76.000000 0.000000 131.702700 846.926094 284.838379 1784.679721 147.463016 604.967932 240.795050 1673.527235
38.000000 -76.000000 0.000000 131.695362 867.873074 279.939126 1853.068577 146.216464 596.208203 244.278410 1633.645886
39.000000 -76.000000 0.000000 131.597641 886.771005 274.935879 1912.700536 144.977147 586.050170 247.207248 1590.650001
40.000000 -76.000000 0.000000 131.683133 901.995181 269.964674 2122.289613 143.830667 576.336419 249.961618 1534.462432
41.000000 -76.000000 0.000000 131.734215 920.506699 264.994143 2249.810086 142.685910 566.201129 253.090431 1482.297703
42.000000 -76.000000 0.000000 131.561253 955.204612 261.235979 2304.245928 141.445668 561.083921 256.999334 1443.447712
43.000000 -76.000000 0.000000 131.590248 969.628915 256.222739 2442.942886 140.194012 551.735092 260.321175 1393.681149
44.000000 -76.000000 0.000000 131.284075 1000.316484 251.883621 2549.200499 138.892769 543.499987 263.209271 1344.085804
45.000000 -76.000000 0.000000 131.112742 1032.052838 247.671135 2664.616020 137.653466 536.262930 266.638860 1310.493189
46.000000 -76.000000 0.000000 130.954747 1064.488907 243.459677 2768.693541 136.424545 528.938903 270.178257 1271.436304
47.000000 -76.000000 0.000000 130.690010 1091.765329 238.867794 2868.026116 135.167089 519.402478 272.751110 1213.921865
48.000000 -76.000000 0.000000 130.550552 1130.977040 234.974765 2969.102950 133.967057 513.221853 276.800554 1180.185054
49.000000 -76.000000 0.000000 130.324928 1171.939599 231.091048 3081.372751 132.763081 506.655223 280.222045 1146.691612
50.000000 -76.000000 0.000000 130.156605 1209.179509 227.193778 3175.059666 131.560538 500.132802 284.016823 1109.032450
51.000000 -76.000000 0.000000 129.925965 1244.674305 223.229904 3307.891045 130.341159 493.153738 287.316172 1071.401375
52.000000 -76.000000 0.000000 129.723297 1294.161272 219.554080 3435.058931 129.163667 487.154897 291.325076 1037.769707
53.000000 -76.000000 0.000000 129.596759 1335.688763 215.994166 3566.675250 128.067907 481.300463 295.169522 1004.820811
54.000000 -76.000000 0.000000 129.357681 1388.842058 212.628213 3685.561039 126.974230 475.571985 298.654255 971.271050
55.000000 -76.000000 0.000000 129.098220 1442.386030 209.237441 3808.512013 125.860073 469.794261 302.121084 938.013861
56.000000 -76.000000 0.000000 128.818605 1496.285094 205.823188 3935.131256 124.726066 463.969356 305.567301 905.063991
57.000000 -76.000000 0.000000 129.067070 1576.557924 203.158187 4058.521612 123.958321 461.130729 311.813490 888.932885
58.000000 -76.000000 0.000000 128.872783 1633.392188 199.957146 4183.379516 122.953837 455.642070 315.129737 857.995039
-59.000000 -75.000000 0.000000 131.127155 1768.722739 5996.810080 136.577294 436.360520 619.736914 92.918752 603.709303
-58.000000 -75.000000 0.000000 130.968670 1673.419236 5820.449516 138.290213 429.079118 636.234259 93.454882 608.002125
-57.000000 -75.000000 0.000000 130.973496 1614.960055 5628.850764 140.260494 423.796802 657.265053 94.088650 614.068983
-56.000000 -75.000000 0.000000 131.056447 1545.967722 5445.369966 142.383873 417.470188 675.727170 94.842932 619.976725
-55.000000 -75.000000 0.000000 131.058678 1473.434303 5268.929365 144.392750 410.716592 693.749461 95.536994 625.313454
-54.000000 -75.000000 0.000000 131.091073 1416.570098 5111.914781 146.742176 404.590080 712.424550 96.321096 631.971743
-53.000000 -75.000000 0.000000 131.322225 1362.330256 4934.463118 149.062694 399.822765 737.620679 97.144121 639.527579
-52.000000 -75.000000 0.000000 131.553495 1318.628961 4788.575009 151.613931 395.252573 765.094710 98.022227 648.053154
-51.000000 -75.000000 0.000000 131.614298 1264.720891 4585.601419 153.904075 389.302980 786.184362 98.799397 654.605190
-50.000000 -75.000000 0.000000 131.813249 1217.903919 4404.881916 156.465822 384.382090 810.462030 99.674820 662.784587
-49.000000 -75.000000 0.000000 131.902856 1176.438799 4262.717012 159.030113 378.617154 832.536305 100.544575 670.204111
-48.000000 -75.000000 0.000000 131.977902 1143.070275 4125.615751 161.809872 373.487616 854.222715 101.432939 678.691929
-47.000000 -75.000000 0.000000 132.233810 1110.561180 3977.589846 164.676638 369.306932 887.314511 102.382106 688.730723
-46.000000 -75.000000 0.000000 132.504871 1078.143994 3833.098408 167.549288 365.184517 920.525840 103.339364 698.779702
-45.000000 -75.000000 0.000000 132.821057 1047.478933 3677.084947 170.452206 361.611132 958.025372 104.287601 709.724122
-44.000000 -75.000000 0.000000 132.571108 1014.035771 3487.092017 173.154419 354.475215 966.430094 105.104069 715.678314
-43.000000 -75.000000 0.000000 132.801701 989.545773 3311.700487 176.273090 350.798794 1007.273720 106.057579 727.643071
-42.000000 -75.000000 0.000000 133.129581 957.820028 3230.451202 179.281046 347.242634 1044.571618 106.994628 739.626824
-41.000000 -75.000000 0.000000 133.122217 934.403833 3089.829772 182.428513 342.203663 1073.328654 107.918929 749.775408
-40.000000 -75.000000 0.000000 133.126594 911.020458 2950.332841 185.579072 337.201167 1102.824140 108.849990 759.932229
-39.000000 -75.000000 0.000000 133.142712 887.672497 2812.127758 188.732568 332.236794 1133.000406 109.787639 770.096960
-38.000000 -75.000000 0.000000 133.170566 864.362819 2675.414731 191.888856 327.312278 1163.804496 110.731709 780.269294
-37.000000 -75.000000 0.000000 133.210149 841.094609 2540.434656 195.047801 322.429447 1195.187870 111.682037 790.448936
-36.000000 -75.000000 0.000000 132.922834 828.323148 2394.516311 199.324968 319.476867 1210.388558 112.323394 811.306329
-35.000000 -75.000000 0.000000 133.204339 807.881430 2337.865457 202.818251 316.418643 1249.854577 113.265235 826.926004
-34.000000 -75.000000 0.000000 133.152898 792.937605 2240.988463 206.485081 312.253633 1283.684419 114.210103 840.134982
-33.000000 -75.000000 0.000000 132.797477 775.580043 2138.114538 209.920608 307.026384 1271.586245 114.999054 849.543799
-32.000000 -75.000000 0.000000 132.900298 758.115987 2050.583011 213.632123 302.635127 1319.014753 116.110788 862.236273
-31.000000 -75.000000 0.000000 132.706351 746.366652 1818.445232 217.489830 299.136067 1401.611378 117.091284 874.627962
-30.000000 -75.000000 0.000000 132.617266 733.441971 1759.671222 221.619924 295.065574 1413.177440 118.056325 890.059271
-29.000000 -75.000000 0.000000 132.543739 720.524369 1700.921867 225.752229 291.022831 1425.296069 119.032167 905.536107
-28.000000 -75.000000 0.000000 132.485796 707.614233 1642.199812 229.886629 287.009010 1437.953294 120.018545 921.056174
-27.000000 -75.000000 0.000000 132.443456 694.711980 1583.508096 234.023011 283.025342 1451.135022 121.015204 936.617324
-26.000000 -75.000000 0.000000 132.416736 681.818058 1524.850222 238.161272 279.073119 1464.827093 122.021890 952.217542
-25.000000 -75.000000 0.000000 132.405643 668.932948 1466.230250 242.301316 275.153695 1479.015333 123.038359 967.854939
-24.000000 -75.000000 0.000000 132.445561 656.842106 1408.005076 245.964032 271.249004 1487.861636 124.049204 987.856855
-23.000000 -75.000000 0.000000 132.324964 649.356306 1359.414369 251.459213 268.017195 1488.327017 125.096988 1009.673729
-22.000000 -75.000000 0.000000 132.220071 641.874605 1310.843760 256.958706 264.812285 1489.964192 126.156013 1031.546763
-21.000000 -75.000000 0.000000 132.130919 634.397147 1262.295572 262.462238 261.635264 1492.769306 127.225999 1053.472458
-20.000000 -75.000000 0.000000 132.057539 626.924084 1213.772493 267.969562 258.487159 1496.735792 128.306671 1075.447594
-19.000000 -75.000000 0.000000 131.999959 619.455576 1165.277660 273.480447 255.369041 1501.854448 129.397761 1097.469200
-18.000000 -75.000000 0.000000 131.958199 611.991789 1116.814753 278.994684 252.282020 1508.113543 130.499009 1119.534535
-17.000000 -75.000000 0.000000 131.744219 606.700989 1059.325651 286.234316 249.774135 1501.820215 131.441345 1153.164471
-16.000000 -75.000000 0.000000 131.682441 599.718790 1008.934290 291.914012 246.889131 1499.205531 132.473947 1177.861367
-15.000000 -75.000000 0.000000 131.515163 591.880700 965.621237 298.312883 243.934630 1496.701496 133.260127 1197.912894
-14.000000 -75.000000 0.000000 131.397517 588.938445 941.930834 305.715242 240.927850 1486.065888 134.758351 1214.291863
-13.000000 -75.000000 0.000000 131.297425 585.997920 918.256496 313.121115 237.946230 1475.748253 136.270866 1230.933053
-12.000000 -75.000000 0.000000 131.214929 583.059150 894.599501 320.530259 234.990727 1465.755306 137.797203 1247.825974
-11.000000 -75.000000 0.000000 131.317317 579.265886 872.299781 328.576768 232.200500 1454.547354 139.238806 1252.269229
-10.000000 -75.000000 0.000000 131.368997 576.137662 844.815420 336.656031 229.887084 1443.289527 140.527520 1296.577471
-9.000000 -75.000000 0.000000 131.435351 573.015651 817.350278 344.742740 227.596838 1433.724534 141.829283 1341.080726
-8.000000 -75.000000 0.000000 131.516356 569.899955 789.906361 352.836384 225.330469 1425.886442 143.143740 1385.760205
-7.000000 -75.000000 0.000000 131.642897 565.553736 757.832100 360.211309 223.053137 1414.575401 144.349651 1441.304015
-6.000000 -75.000000 0.000000 132.001852 557.705599 729.981372 361.698363 219.503624 1411.095817 145.885466 1492.581978
-5.000000 -75.000000 0.000000 131.859381 558.300468 713.651036 373.631716 217.345159 1382.054989 147.412759 1517.289956
-4.000000 -75.000000 0.000000 131.689802 560.302028 700.809919 386.584444 215.346151 1334.036788 149.055696 1543.740845
-3.000000 -75.000000 0.000000 131.545436 560.228963 682.643927 397.892722 213.121405 1297.553312 150.531107 1565.174821
-2.000000 -75.000000 0.000000 131.415695 560.159868 664.482123 409.211379 210.917012 1261.381651 152.020566 1587.931107
-1.000000 -75.000000 0.000000 131.300624 560.094744 646.324862 420.539578 208.733617 1225.549417 153.523664 1611.953703
0.000000 -75.000000 0.000000 131.200260 560.033592 628.172538 431.876567 206.571887 1190.087268 155.040004 1637.186867
1.000000 -75.000000 0.000000 131.114637 559.976415 610.025590 443.221671 204.432508 1155.029292 156.569201 1663.575515
2.000000 -75.000000 0.000000 131.043785 559.923213 591.884513 454.574284 202.316190 1120.413430 158.110883 1691.065554
3.000000 -75.000000 0.000000 131.010004 561.201044 582.853169 464.426188 199.425920 1130.513294 160.483839 1699.907502
4.000000 -75.000000 0.000000 131.112998 560.693790 566.945893 474.764130 197.042197 1121.246605 162.333938 1721.275392
5.000000 -75.000000 0.000000 131.586158 563.574375 551.273860 500.672899 196.417962 1120.961215 163.636028 1739.800579
6.000000 -75.000000 0.000000 131.547414 565.648608 538.364721 515.710452 194.517447 1101.362848 165.381788 1752.467859
7.000000 -75.000000 0.000000 131.525671 567.725556 525.460183 530.754621 192.635406 1081.942051 167.144492 1766.030683
8.000000 -75.000000 0.000000 131.520937 569.805187 512.560592 545.804860 190.772383 1062.708559 168.923610 1780.468587
9.000000 -75.000000 0.000000 131.533213 571.887473 499.666333 560.860679 188.928943 1043.672727 170.718629 1795.760463
10.000000 -75.000000 0.000000 131.283416 571.666413 485.211629 555.079914 186.260855 981.470299 172.812656 1902.294223
11.000000 -75.000000 0.000000 131.313428 576.532017 475.134240 580.963858 184.629138 964.751215 174.826959 1909.403999
12.000000 -75.000000 0.000000 131.359750 581.401189 465.062172 606.851278 183.011252 948.105638 176.865107 1917.807453
13.000000 -75.000000 0.000000 131.422363 586.273839 454.995777 632.741748 181.407567 931.537507 178.926287 1927.487665
14.000000 -75.000000 0.000000 131.501246 591.149882 444.935440 658.634909 179.818464 915.051029 181.009711 1938.425508
15.000000 -75.000000 0.000000 131.596368 596.029235 434.881582 684.530456 178.244333 898.650698 183.114620 1950.599826
16.000000 -75.000000 0.000000 131.707694 600.911817 424.834663 710.428126 176.685574 882.341318 185.240282 1963.987625
17.000000 -75.000000 0.000000 131.835184 605.797549 414.795187 736.327697 175.142596 866.128027 187.385990 1978.564272
18.000000 -75.000000 0.000000 131.978790 610.686357 404.763707 762.228975 173.615822 850.016323 189.551064 1994.303699
19.000000 -75.000000 0.000000 132.138459 615.578167 394.740834 788.131790 172.105682 834.012094 191.734848 2011.178607
20.000000 -75.000000 0.000000 132.288750 626.413303 389.588496 834.761951 170.941629 812.129208 194.531683 2034.928534
21.000000 -75.000000 0.000000 132.253484 635.150132 382.147112 867.163718 169.474438 793.681211 196.922302 2029.359919
22.000000 -75.000000 0.000000 132.209772 645.068166 375.158791 895.608783 167.925488 779.887886 199.676337 2014.410771
23.000000 -75.000000 0.000000 132.182492 654.990359 368.172436 924.119905 166.390617 766.139057 202.453640 2000.003524
24.000000 -75.000000 0.000000 132.171652 664.916525 361.188160 952.691153 164.870219 752.437163 205.253268 1986.149971
25.000000 -75.000000 0.000000 132.177257 674.846487 354.206086 981.317276 163.364698 738.784815 208.074320 1972.861775
26.000000 -75.000000 0.000000 132.199305 684.780081 347.226347 1009.993608 161.874469 725.184811 210.915935 1960.150436
27.000000 -75.000000 0.000000 132.454000 691.405802 339.673945 1098.378764 160.800720 708.509880 212.559358 1932.719791
28.000000 -75.000000 0.000000 132.601283 700.671519 332.757501 1149.671591 159.599486 691.502708 215.031736 1906.858481
29.000000 -75.000000 0.000000 132.761375 709.949186 325.852116 1200.972595 158.410077 674.501496 217.526264 1883.961225
30.000000 -75.000000 0.000000 132.714547 726.382172 321.182209 1228.541827 156.884152 669.952785 221.349845 1843.580496
31.000000 -75.000000 0.000000 132.808311 741.686598 315.850634 1312.119519 155.782145 658.192163 224.199831 1804.627907
32.000000 -75.000000 0.000000 132.914106 757.004450 310.523534 1395.702680 154.689201 646.441482 227.074975 1767.218796
33.000000 -75.000000 0.000000 133.202999 768.065172 304.178422 1475.241567 153.495947 635.031240 230.087135 1750.733152
34.000000 -75.000000 0.000000 133.145907 788.920686 299.277624 1542.083309 152.218918 626.208777 233.452977 1707.775931
35.000000 -75.000000 0.000000 133.101605 809.794333 294.379751 1609.698533 150.950946 617.396049 236.846814 1665.417113
36.000000 -75.000000 0.000000 133.070108 830.684746 289.484952 1677.993739 149.692260 608.593478 240.267459 1623.703530
37.000000 -75.000000 0.000000 133.051424 851.590691 284.593385 1746.889176 148.443098 599.801513 243.713783 1582.686202
38.000000 -75.000000 0.000000 133.045557 872.511052 279.705220 1816.316544 147.203700 591.020625 247.184714 1542.420675
39.000000 -75.000000 0.000000 132.951100 891.524565 274.724926 1881.474080 145.970948 580.933512 250.100437 1500.046057
40.000000 -75.000000 0.000000 132.935121 910.965711 269.712982 1945.136162 144.741099 571.332951 253.359042 1456.763748
41.000000 -75.000000 0.000000 133.012204 926.182648 264.743037 2173.102791 143.582602 562.002919 256.025098 1410.502769
42.000000 -75.000000 0.000000 132.943833 967.485433 261.208155 2286.889894 142.360578 558.468330 260.966496 1370.393645
43.000000 -75.000000 0.000000 132.995067 977.209880 256.003754 2345.412302 141.126311 548.960289 263.756896 1349.974668
44.000000 -75.000000 0.000000 132.813676 1009.428718 251.793068 2448.079075 139.887321 541.631423 267.201178 1310.133221
45.000000 -75.000000 0.000000 132.646676 1041.710836 247.587642 2552.055153 138.657592 534.305975 270.687466 1270.500231
46.000000 -75.000000 0.000000 132.452555 1067.943531 242.992889 2641.598346 137.426877 525.054309 273.458289 1216.511542
47.000000 -75.000000 0.000000 132.304302 1106.899067 239.106627 2742.148853 136.226012 518.875209 277.454641 1182.119278
48.000000 -75.000000 0.000000 132.170930 1145.988808 235.226141 2844.528911 135.035044 512.698663 281.496264 1147.991690
49.000000 -75.000000 0.000000 131.986330 1187.254661 231.350006 2955.136462 133.848110 506.279733 285.125242 1114.962362
50.000000 -75.000000 0.000000 131.820245 1227.935147 227.516408 3051.295499 132.666979 499.979562 288.927157 1080.694621
51.000000 -75.000000 0.000000 131.641978 1263.738376 223.640409 3136.982928 131.476060 493.431391 292.453811 1045.354390
52.000000 -75.000000 0.000000 131.508327 1317.949390 220.129807 3266.090222 130.349225 488.087429 296.950965 1015.134841
53.000000 -75.000000 0.000000 131.442600 1366.204198 216.763873 3396.335816 129.325747 482.752556 301.126054 983.489698
54.000000 -75.000000 0.000000 131.189935 1419.292658 213.373003 3518.594880 128.218062 476.974177 304.581429 949.799420
55.000000 -75.000000 0.000000 131.020744 1474.863695 209.943014 3638.168197 127.129835 471.424745 308.470942 919.963243
56.000000 -75.000000 0.000000 131.013845 1538.542917 206.850530 3755.920767 126.160126 467.100547 313.421535 895.517620
57.000000 -75.000000 0.000000 130.814020 1583.375445 203.427604 3883.219409 125.062157 461.528932 317.054462 865.891290
58.000000 -75.000000 0.000000 130.967616 1676.683410 200.956029 4002.251403 124.347635 458.313809 322.478986 843.812268
59.000000 -75.000000 0.000000 131.119960 1770.587607 198.476459 4123.982628 123.628069 455.079276 327.937543 821.922038
-61.000000 -74.000000 0.000000 133.465616 2005.313609 6119.410613 133.758698 460.662582 576.565935 92.837315 598.376269
-60.000000 -74.000000 0.000000 133.331419 1908.870356 5929.516326 135.497705 453.383564 592.839752 93.393745 602.782113
-59.000000 -74.000000 0.000000 133.195560 1812.952137 5742.398787 137.232687 446.137890 609.256287 93.946926 607.165713
-58.000000 -74.000000 0.000000 133.058399 1717.612094 5558.554767 138.963196 438.932775 625.813171 94.496711 611.526280
-57.000000 -74.000000 0.000000 133.015651 1653.435226 5364.388200 140.904492 433.067310 645.717250 95.116976 617.215443
-56.000000 -74.000000 0.000000 133.046053 1582.281259 5181.537364 142.933701 426.608554 663.630681 95.823090 622.728126
-55.000000 -74.000000 0.000000 133.075813 1512.330985 5050.221869 145.048947 420.163862 684.059951 96.541944 628.707386
-54.000000 -74.000000 0.000000 133.100427 1441.295561 4890.075248 147.128711 413.567549 702.865924 97.259565 634.327568
-53.000000 -74.000000 0.000000 133.146908 1370.574070 4733.102250 149.216385 407.076532 721.717289 97.987913 639.971098
-52.000000 -74.000000 0.000000 133.331754 1342.571107 4548.447147 152.009037 402.686901 747.345190 98.911834 649.156329
-51.000000 -74.000000 0.000000 133.367712 1284.587664 4344.447065 154.216393 396.524775 768.338176 99.659670 655.337668
-50.000000 -74.000000 0.000000 133.565676 1236.634836 4215.957587 156.766006 391.613890 792.122951 100.532336 663.406384
-49.000000 -74.000000 0.000000 133.648361 1195.363313 4072.217775 159.319896 385.856917 814.423094 101.394851 670.810362
-48.000000 -74.000000 0.000000 133.747177 1154.281833 3930.707251 161.879339 380.174312 836.855487 102.265638 678.220999
-47.000000 -74.000000 0.000000 133.862086 1113.411432 3791.675624 164.444077 374.569460 859.409773 103.144487 685.638078
-46.000000 -74.000000 0.000000 133.982382 1091.122592 3665.412083 167.674444 370.736215 888.909990 104.086285 697.103161
-45.000000 -74.000000 0.000000 134.263083 1058.918783 3521.560506 170.542817 366.687369 922.419044 105.044793 707.150227
-44.000000 -74.000000 0.000000 133.945291 1023.762245 3321.293959 173.106018 359.164644 926.203860 105.815133 712.051336
-43.000000 -74.000000 0.000000 134.344784 1004.394787 3313.866105 176.442501 356.384786 967.902512 106.881465 725.243788
-42.000000 -74.000000 0.000000 134.553553 964.572338 3122.658657 179.181839 351.758180 1002.288429 107.731853 735.443879
-41.000000 -74.000000 0.000000 134.542654 941.213524 2980.591785 182.321384 346.731789 1031.645748 108.650498 745.612380
-40.000000 -74.000000 0.000000 134.543372 917.890209 2839.549347 185.464292 341.741760 1061.737234 109.575953 755.788626
-39.000000 -74.000000 0.000000 134.555708 894.605170 2699.691908 188.610395 336.789709 1092.502224 110.508048 765.972311
-38.000000 -74.000000 0.000000 134.579658 871.361474 2561.213600 191.759535 331.877334 1123.885411 111.446615 776.163141
-37.000000 -74.000000 0.000000 134.615084 847.320808 2492.833360 194.930624 327.010484 1136.333542 112.320593 788.127814
-36.000000 -74.000000 0.000000 134.684288 822.843396 2398.726185 198.091311 322.259760 1159.390425 113.281545 798.000113
-35.000000 -74.000000 0.000000 134.653807 810.714116 2283.705507 202.112743 320.116828 1177.998312 114.002547 817.861688
-34.000000 -74.000000 0.000000 134.550552 795.875454 2197.370820 205.936245 315.953569 1193.734718 114.925711 830.803530
-33.000000 -74.000000 0.000000 133.971882 777.061773 1925.163495 209.982308 312.406065 1234.580102 115.393717 845.227882
-32.000000 -74.000000 0.000000 133.813935 764.565496 1871.717439 214.142655 307.705288 1243.154331 116.483984 855.596494
-31.000000 -74.000000 0.000000 134.157358 749.359838 1801.544665 217.526741 302.338206 1326.206137 118.066001 862.574658
-30.000000 -74.000000 0.000000 134.068698 736.447186 1742.642166 221.646429 298.283270 1337.821444 119.024991 878.068187
-29.000000 -74.000000 0.000000 133.995428 723.542013 1683.755593 225.768710 294.256209 1350.019296 119.994792 893.605696
-28.000000 -74.000000 0.000000 133.937572 710.644726 1624.886678 229.893443 290.258182 1362.784050 120.975145 909.184931
-27.000000 -74.000000 0.000000 133.895151 697.755764 1566.037412 234.020501 286.290406 1376.099930 121.965794 924.803784
-26.000000 -74.000000 0.000000 133.868180 684.875594 1507.210096 238.149761 282.354157 1389.951098 122.966491 940.460280
-25.000000 -74.000000 0.000000 133.856668 672.004725 1448.407406 242.281112 278.450771 1404.321713 123.976993 956.152571
-24.000000 -74.000000 0.000000 133.860618 659.143699 1389.632466 246.414447 274.581650 1419.195997 124.997061 971.878922
-23.000000 -74.000000 0.000000 133.810344 651.175933 1343.750531 251.062482 270.812549 1425.422217 126.172812 990.665324
-22.000000 -74.000000 0.000000 133.704624 643.703571 1295.112996 256.548174 267.624850 1427.064442 127.224489 1012.607082
-21.000000 -74.000000 0.000000 133.614469 636.235660 1246.492945 262.038492 264.465156 1429.925966 128.287157 1034.599551
-20.000000 -74.000000 0.000000 133.539911 628.772358 1197.892507 267.533150 261.334485 1433.999490 129.360545 1056.639565
-19.000000 -74.000000 0.000000 133.480975 621.313831 1149.314171 273.031886 258.233890 1439.274723 130.444389 1078.724210
-18.000000 -74.000000 0.000000 133.437682 613.860255 1100.760863 278.534459 255.164470 1445.738511 131.538429 1100.850800
-17.000000 -74.000000 0.000000 133.185983 609.064335 1045.857364 285.963755 252.560201 1448.701070 132.548899 1131.652488
-16.000000 -74.000000 0.000000 133.122718 602.093256 995.533071 291.629301 249.692983 1446.020311 133.573965 1156.408641
-15.000000 -74.000000 0.000000 133.069752 592.789645 959.133159 297.382662 246.349628 1442.015630 134.448638 1175.527741
-14.000000 -74.000000 0.000000 132.950853 589.850819 935.383932 304.769791 243.357088 1431.305422 135.938287 1192.086302
-13.000000 -74.000000 0.000000 132.849302 586.913754 911.647827 312.161166 240.389807 1420.924337 137.442292 1208.906969
-12.000000 -74.000000 0.000000 132.765138 583.978477 887.925895 319.556493 237.448733 1410.879641 138.960187 1225.978954
-11.000000 -74.000000 0.000000 132.698394 581.045014 864.219304 326.955505 234.534851 1401.178567 140.491523 1243.291905
-10.000000 -74.000000 0.000000 132.750605 578.059613 840.966921 336.565610 232.124149 1379.346840 141.748501 1246.297922
-9.000000 -74.000000 0.000000 132.816883 574.939800 813.562425 344.627293 229.845665 1369.610686 143.042665 1290.972553
-8.000000 -74.000000 0.000000 132.897660 571.826304 786.183488 352.697059 227.591056 1361.680536 144.349553 1335.818556
-7.000000 -74.000000 0.000000 133.033280 567.570505 754.334184 360.223816 225.370461 1351.424848 145.544172 1394.871069
-6.000000 -74.000000 0.000000 133.110763 563.999094 725.275011 367.737832 223.077866 1339.780445 146.821839 1433.657816
-5.000000 -74.000000 0.000000 133.263992 559.660168 711.779373 372.493103 219.241956 1316.880617 148.770783 1467.739367
-4.000000 -74.000000 0.000000 133.085909 561.722176 698.952894 385.416883 217.270504 1263.853461 150.395923 1494.799732
-3.000000 -74.000000 0.000000 132.940513 561.650996 680.813539 396.694809 215.056577 1227.200523 151.863083 1516.818661
-2.000000 -74.000000 0.000000 132.809587 561.583777 662.679843 407.984827 212.863043 1190.867460 153.344328 1540.184411
-1.000000 -74.000000 0.000000 132.693174 561.520520 644.552285 419.285958 210.690539 1154.884460 154.839253 1564.836652
0.000000 -74.000000 0.000000 132.591311 561.461225 626.431398 430.597329 208.539721 1119.285288 156.347467 1590.715572
1.000000 -74.000000 0.000000 132.435850 562.831680 611.402908 441.297889 206.173706 1123.254139 158.300583 1609.431599
2.000000 -74.000000 0.000000 132.501927 562.320607 595.506982 451.637521 203.757558 1113.031084 160.109724 1630.371032
3.000000 -74.000000 0.000000 132.586702 561.811576 579.613742 461.979907 201.364113 1103.224732 161.934433 1651.589505
4.000000 -74.000000 0.000000 132.690139 561.304592 563.723415 472.324866 198.994190 1093.846290 163.774189 1673.076403
5.000000 -74.000000 0.000000 133.079606 564.632563 549.293068 497.223689 198.173012 1092.171197 165.260445 1691.588344
6.000000 -74.000000 0.000000 133.041202 566.705642 536.402183 512.248392 196.285315 1072.496826 166.994607 1704.438759
7.000000 -74.000000 0.000000 133.019607 568.781438 523.516816 527.280488 194.416172 1053.002071 168.745791 1718.206938
8.000000 -74.000000 0.000000 133.014831 570.859921 510.637383 542.319362 192.566122 1033.697094 170.513473 1732.871004
9.000000 -74.000000 0.000000 132.469833 572.670256 494.294814 559.214177 190.334206 973.621315 171.613614 1752.574989
10.000000 -74.000000 0.000000 132.439947 577.058650 484.612914 574.312006 188.282327 960.938725 174.096292 1758.656314
11.000000 -74.000000 0.000000 132.808781 577.992139 473.744549 573.259335 186.113683 947.874272 176.821455 1831.978037
12.000000 -74.000000 0.000000 132.857591 582.853121 463.690670 599.153949 184.506246 931.147959 178.846540 1840.393537
13.000000 -74.000000 0.000000 132.922507 587.717710 453.643288 625.051055 182.913077 914.497589 180.894698 1850.139101
14.000000 -74.000000 0.000000 133.003506 592.585815 443.602845 650.950356 181.334554 897.927387 182.965156 1861.193835
15.000000 -74.000000 0.000000 133.100559 597.457352 433.569823 676.851599 179.771062 881.441874 185.057164 1873.534566
16.000000 -74.000000 0.000000 133.213629 602.332236 423.544748 702.754570 178.222995 865.045891 187.170000 1887.136065
17.000000 -74.000000 0.000000 133.342678 607.210388 413.528200 728.659084 176.690761 848.744629 189.302967 1901.971283
18.000000 -74.000000 0.000000 133.487657 612.091729 403.520813 754.564983 175.174775 832.543649 191.455392 1918.011594
19.000000 -74.000000 0.000000 133.741761 619.747715 396.455637 793.094604 173.789374 813.039602 194.187394 1947.232772
20.000000 -74.000000 0.000000 133.791863 627.184930 388.636863 826.963361 172.336654 795.486237 196.474424 1945.852530
21.000000 -74.000000 0.000000 133.732720 637.088980 381.657628 855.514818 170.782843 781.599900 199.191775 1930.096590
22.000000 -74.000000 0.000000 133.689811 646.997668 374.680663 884.128462 169.242785 767.754611 201.933449 1914.893702
23.000000 -74.000000 0.000000 133.663151 656.910785 367.706098 912.798443 167.716858 753.952632 204.698468 1900.257142
24.000000 -74.000000 0.000000 133.652750 666.828133 360.734070 941.519617 166.205453 740.196386 207.485900 1886.200092
25.000000 -74.000000 0.000000 133.658611 676.749526 353.764731 970.287435 164.708969 726.488470 210.294854 1872.735602
26.000000 -74.000000 0.000000 133.680733 686.674788 346.798242 999.097870 163.227815 712.831672 213.124477 1859.876543
27.000000 -74.000000 0.000000 133.719108 696.603754 339.834778 1027.947338 161.762415 699.228987 215.973958 1847.635555
28.000000 -74.000000 0.000000 133.988771 703.729121 332.443324 1133.858551 160.825878 681.772981 217.367558 1808.891299
29.000000 -74.000000 0.000000 134.150168 712.984772 325.560180 1185.195475 159.644046 664.752833 219.849946 1785.175395
30.000000 -74.000000 0.000000 134.042190 730.191320 321.074573 1198.891984 157.973651 662.409490 223.961967 1742.555954
31.000000 -74.000000 0.000000 134.137156 745.471915 315.755858 1282.468195 156.878634 650.630587 226.797869 1702.773233
32.000000 -74.000000 0.000000 134.612896 752.127399 308.824420 1367.351811 155.732585 638.843781 229.737973 1705.998169
33.000000 -74.000000 0.000000 134.545107 772.927590 303.930833 1434.751402 154.453549 629.993606 233.062245 1661.998435
34.000000 -74.000000 0.000000 134.489967 793.749184 299.040362 1502.929600 153.183403 621.152318 236.415740 1618.558405
35.000000 -74.000000 0.000000 134.447492 814.590540 294.153162 1571.785089 151.922370 612.320303 239.797231 1575.724370
36.000000 -74.000000 0.000000 134.417693 835.450178 289.269399 1641.232627 150.670681 603.497967 243.205550 1533.547108
37.000000 -74.000000 0.000000 134.400580 856.326764 284.389251 1711.200132 149.428569 594.685742 246.639586 1492.082318
38.000000 -74.000000 0.000000 134.396156 877.219086 279.512906 1781.626345 148.196276 585.884083 250.098279 1451.391063
39.000000 -74.000000 0.000000 134.404423 898.126047 274.640567 1852.458950 146.974047 577.093475 253.580620 1411.540244
40.000000 -74.000000 0.000000 134.290193 915.758044 269.558592 1916.734787 145.747478 566.254673 256.247358 1366.106070
41.000000 -74.000000 0.000000 134.505254 943.958222 265.747303 1981.624859 144.565945 564.465243 261.325047 1380.331427
42.000000 -74.000000 0.000000 134.618982 973.860685 261.197426 2165.402002 143.484041 557.134132 264.893682 1350.794457
43.000000 -74.000000 0.000000 134.520762 987.331026 255.932099 2231.663199 142.122562 547.040527 267.835327 1311.210504
44.000000 -74.000000 0.000000 134.393176 1006.249645 251.021237 2317.790561 140.899993 536.931317 270.337762 1255.873617
45.000000 -74.000000 0.000000 134.221752 1044.740393 247.136181 2415.410047 139.688871 530.751758 274.231622 1220.666258
46.000000 -74.000000 0.000000 134.064944 1083.406329 243.256747 2515.329838 138.487221 524.574685 278.174203 1185.667306
47.000000 -74.000000 0.000000 133.922802 1122.229347 239.383210 2617.286490 137.295290 518.400188 282.163461 1150.895773
48.000000 -74.000000 0.000000 133.795372 1161.193690 235.515860 2721.051052 136.113334 512.228359 286.197446 1116.372911
49.000000 -74.000000 0.000000 133.682697 1200.285595 231.655007 2826.424413 134.941615 506.059296 290.274292 1082.122520
50.000000 -74.000000 0.000000 133.490730 1243.340353 227.824450 2927.415108 133.771007 499.654499 293.823598 1049.174967
51.000000 -74.000000 0.000000 133.347347 1283.994053 224.013919 3026.603295 132.610727 493.373491 297.663428 1014.820522
52.000000 -74.000000 0.000000 133.299421 1342.077899 220.741790 3098.349831 131.546493 489.071318 302.584438 993.042392
53.000000 -74.000000 0.000000 133.289860 1397.442129 217.546276 3226.720623 130.585605 484.215711 307.110000 962.549235
54.000000 -74.000000 0.000000 132.999903 1439.793675 213.645377 3336.248064 129.344676 477.417356 310.305199 927.368155
55.000000 -74.000000 0.000000 132.976340 1502.647977 210.553858 3453.447027 128.368476 473.089086 315.157145 902.744425
56.000000 -74.000000 0.000000 132.975624 1565.840586 207.476772 3572.536693 127.408041 468.783483 320.090220 878.182384
57.000000 -74.000000 0.000000 132.926748 1628.497326 204.439994 3699.492113 126.466086 464.227501 324.517309 851.928004
58.000000 -74.000000 0.000000 133.059336 1721.722139 201.942325 3823.703214 125.733363 460.960717 329.885267 829.761461
59.000000 -74.000000 0.000000 133.190445 1815.597906 199.437109 3950.547819 124.995609 457.674891 335.287087 807.784969
60.000000 -74.000000 0.000000 133.319730 1910.055649 196.925007 4079.637123 124.253031 454.370696 340.717207 786.000890
61.000000 -74.000000 0.000000 133.446875 2005.038190 194.406710 4210.627385 123.505855 451.048830 346.170492 764.411910
-62.000000 -73.000000 0.000000 136.035298 2170.505493 5994.323670 132.939185 479.650649 555.646314 93.497863 599.511593
-61.000000 -73.000000 0.000000 135.736245 2053.729313 5838.718300 134.398621 472.927100 571.253415 93.875514 603.152743
-60.000000 -73.000000 0.000000 135.527270 1959.684731 5667.511723 136.155110 464.948008 586.091173 94.425556 607.194603
-59.000000 -73.000000 0.000000 135.344915 1865.909697 5499.188290 137.923854 457.101595 600.963886 94.989135 611.284538
-58.000000 -73.000000 0.000000 135.176054 1756.552671 5319.156956 139.387437 449.162459 614.527845 95.472383 614.408414
-57.000000 -73.000000 0.000000 135.033599 1662.452877 5144.509072 141.134238 441.837636 630.423418 96.031479 618.638136
-56.000000 -73.000000 0.000000 135.005247 1612.645096 4973.990304 143.410763 435.470121 651.244126 96.773955 625.074850
-55.000000 -73.000000 0.000000 135.002374 1541.726169 4808.643996 145.472251 428.800608 670.092858 97.473855 630.649435
-54.000000 -73.000000 0.000000 135.021070 1471.110960 4646.166225 147.542252 422.230311 688.986802 98.184716 636.248306
-53.000000 -73.000000 0.000000 135.053098 1406.379772 4490.393060 149.666443 415.770774 708.303810 98.914848 642.069226
-52.000000 -73.000000 0.000000 135.118193 1357.562668 4317.251040 152.027103 409.852484 729.105865 99.717164 648.858967
-51.000000 -73.000000 0.000000 135.302369 1294.486598 4156.356175 154.480492 405.077481 754.777710 100.517759 657.105997
-50.000000 -73.000000 0.000000 135.322871 1255.621149 4028.368422 157.090630 398.853042 774.177345 101.397673 664.092557
-49.000000 -73.000000 0.000000 135.398810 1214.545859 3882.949777 159.633767 393.103848 796.702564 102.253004 671.480310
-48.000000 -73.000000 0.000000 135.490680 1173.671241 3739.744437 162.182785 387.427860 819.350544 103.116659 678.875069
-47.000000 -73.000000 0.000000 135.598449 1133.019015 3599.016616 164.737411 381.828343 842.111379 103.988429 686.276607
-46.000000 -73.000000 0.000000 135.722077 1092.614004 3461.068536 167.297390 376.308710 864.976161 104.868112 693.684707
-45.000000 -73.000000 0.000000 135.861523 1052.484680 3326.246064 169.862477 370.872528 887.936860 105.755511 701.099161
-44.000000 -73.000000 0.000000 136.034141 1041.811289 3176.414325 173.535457 368.823600 929.495250 106.701384 716.549331
-43.000000 -73.000000 0.000000 136.005103 994.779857 3161.456829 175.981650 361.328445 931.299987 107.568585 721.157450
-42.000000 -73.000000 0.000000 135.979251 971.445015 3017.159928 179.108970 356.279663 960.497105 108.474570 731.337459
-41.000000 -73.000000 0.000000 136.067873 949.400612 2802.072138 182.203168 351.302116 1009.222920 109.388683 743.571533
-40.000000 -73.000000 0.000000 136.072220 924.889823 2704.319744 185.346526 346.368866 1031.613874 110.314599 753.442310
-39.000000 -73.000000 0.000000 136.091792 900.393715 2607.133178 188.492654 341.484962 1054.244009 111.247897 763.314760
-38.000000 -73.000000 0.000000 136.126581 875.913517 2510.578154 191.641417 336.652553 1077.098248 112.188392 773.188821
-37.000000 -73.000000 0.000000 136.176577 851.450603 2414.730431 194.792687 331.873888 1100.162625 113.135905 783.064431
-36.000000 -73.000000 0.000000 136.241763 827.006507 2319.677685 197.946344 327.151321 1123.424198 114.090260 792.941533
-35.000000 -73.000000 0.000000 136.240521 813.232277 2223.917351 201.670634 323.911686 1143.448011 114.898039 810.186315
-34.000000 -73.000000 0.000000 136.133188 798.421295 2137.337339 205.486391 319.768986 1159.505048 115.814437 823.147669
-33.000000 -73.000000 0.000000 135.614678 778.632022 1892.170889 209.591802 316.052871 1191.184490 116.356412 836.493018
-32.000000 -73.000000 0.000000 135.454545 766.144538 1838.429521 213.743336 311.370966 1199.853116 117.439317 846.908394
-31.000000 -73.000000 0.000000 135.311337 753.659564 1784.891449 217.897284 306.722529 1208.994487 118.533133 857.364025
-30.000000 -73.000000 0.000000 135.185109 741.177226 1731.575532 222.053509 302.109106 1218.597965 119.637562 867.858456
-29.000000 -73.000000 0.000000 135.447181 726.581555 1667.539913 225.829722 297.498150 1274.763864 120.960902 881.763592
-28.000000 -73.000000 0.000000 135.389411 713.697404 1608.555866 229.943994 293.515684 1287.648498 121.935295 897.402026
-27.000000 -73.000000 0.000000 135.346911 700.822023 1549.582919 234.060958 289.563557 1301.113669 122.919999 913.078562
-26.000000 -73.000000 0.000000 135.319694 687.955906 1490.622391 238.180474 285.643027 1315.141548 123.914770 928.791271
-25.000000 -73.000000 0.000000 135.307771 675.099581 1431.675816 242.302411 281.755413 1329.714325 124.919365 944.538347
-24.000000 -73.000000 0.000000 135.311144 662.253619 1372.744992 246.426649 277.902097 1344.814287 125.933551 960.318101
-23.000000 -73.000000 0.000000 135.295781 653.017160 1328.572060 250.710983 273.618713 1362.535404 127.253443 971.750619
-22.000000 -73.000000 0.000000 135.189252 645.554334 1279.884427 256.181866 270.447994 1364.183122 128.297856 993.761650
-21.000000 -73.000000 0.000000 135.098116 638.096170 1231.210535 261.658001 267.305388 1367.106205 129.353287 1015.821331
-20.000000 -73.000000 0.000000 135.022404 630.642832 1182.552080 267.139065 264.191896 1371.296498 130.419469 1037.926563
-19.000000 -73.000000 0.000000 134.962142 623.194493 1133.911051 272.624760 261.108562 1376.742429 131.496139 1060.074495
-18.000000 -73.000000 0.000000 134.917351 615.751335 1085.289790 278.114813 258.056465 1383.429170 132.583043 1082.262505
-17.000000 -73.000000 0.000000 134.888045 608.313549 1036.691078 283.608971 255.036728 1391.338832 133.679931 1104.488179
-16.000000 -73.000000 0.000000 134.563172 604.483642 982.526562 291.385089 252.506738 1392.898317 134.679552 1135.055333
-15.000000 -73.000000 0.000000 134.624419 593.708755 952.973865 296.514181 248.772852 1387.390682 135.642100 1153.271740
-14.000000 -73.000000 0.000000 134.504297 590.773398 929.173414 303.884487 245.794371 1376.600420 137.123269 1170.014890
-13.000000 -73.000000 0.000000 134.401320 587.839834 905.383485 311.259850 242.841240 1366.151220 138.618853 1187.019801
-12.000000 -73.000000 0.000000 134.315527 584.908090 881.604929 318.639919 239.914396 1356.050966 140.128392 1204.275384
-11.000000 -73.000000 0.000000 134.246951 581.978192 857.838693 326.024374 237.014811 1346.307511 141.651440 1221.771018
-10.000000 -73.000000 0.000000 134.195619 579.050170 834.085830 333.412923 234.143499 1336.928658 143.187565 1239.496537
-9.000000 -73.000000 0.000000 134.198430 576.864876 809.985887 344.593973 232.100307 1305.523147 144.260530 1241.074064
-8.000000 -73.000000 0.000000 134.278984 573.753571 782.679928 352.637971 229.857285 1297.491998 145.559936 1286.092207
-7.000000 -73.000000 0.000000 134.373862 570.648690 755.407704 360.690662 227.638838 1291.388790 146.871754 1331.259160
-6.000000 -73.000000 0.000000 134.500632 566.019008 722.117255 367.806231 225.411976 1276.534240 148.013669 1387.544003
-5.000000 -73.000000 0.000000 134.668651 561.020840 710.114085 371.445477 221.144637 1251.792222 150.133352 1418.472101
-4.000000 -73.000000 0.000000 134.482086 563.143444 697.308764 384.334559 219.200701 1193.853845 151.740826 1446.111893
-3.000000 -73.000000 0.000000 134.335682 563.074141 679.201868 395.579529 216.997460 1157.016709 153.199834 1468.750628
-2.000000 -73.000000 0.000000 134.203595 563.008789 661.102425 406.838448 214.814647 1120.507454 154.672961 1492.760451
-1.000000 -73.000000 0.000000 134.085867 562.947388 643.011064 418.110190 212.652889 1084.359200 156.159806 1518.076309
0.000000 -73.000000 0.000000 133.962604 563.955907 624.142654 428.603653 210.517745 1107.028594 157.996684 1540.190841
1.000000 -73.000000 0.000000 134.011050 563.443073 608.262112 438.945788 208.093007 1096.258918 159.779202 1560.949133
2.000000 -73.000000 0.000000 134.078001 562.932274 592.385023 449.290639 205.690294 1085.902023 161.577914 1582.003516
3.000000 -73.000000 0.000000 134.163429 562.423516 576.511673 459.638024 203.310384 1075.969830 163.392286 1603.342326
4.000000 -73.000000 0.000000 134.267301 561.916803 560.642378 469.987775 200.954088 1066.474205 165.221800 1624.954359
5.000000 -73.000000 0.000000 134.573066 565.691990 547.415752 493.880207 199.937038 1063.445239 166.892551 1643.457553
6.000000 -73.000000 0.000000 134.534994 567.763914 534.545748 508.888767 198.062016 1043.691878 168.615259 1656.501104
7.000000 -73.000000 0.000000 134.513544 569.838557 521.682311 523.905693 196.205622 1024.120157 170.355060 1670.485655
8.000000 -73.000000 0.000000 134.508726 571.915892 508.825939 538.930285 194.368388 1004.740692 172.111437 1685.387783
9.000000 -73.000000 0.000000 134.079354 573.315185 492.494758 554.660547 191.962346 954.341143 173.456072 1697.899544
10.000000 -73.000000 0.000000 134.050403 577.701298 482.811900 569.796383 189.922119 941.597028 175.926571 1703.940358
11.000000 -73.000000 0.000000 134.040675 582.088311 473.129832 584.938084 187.900643 928.965373 178.418650 1710.486580
12.000000 -73.000000 0.000000 134.355796 584.324400 462.378035 591.723090 186.008926 914.279549 180.835260 1762.989033
13.000000 -73.000000 0.000000 134.422963 589.180806 452.351086 617.615821 184.426169 897.545489 182.870598 1772.805601
14.000000 -73.000000 0.000000 134.506032 594.040855 442.332023 643.511124 182.858115 880.889976 184.928281 1783.987260
15.000000 -73.000000 0.000000 134.604971 598.904458 432.321394 669.408700 181.305147 864.317550 187.007572 1796.508522
16.000000 -73.000000 0.000000 134.719747 603.771528 422.319799 695.308296 179.767655 847.833084 189.107758 1810.341590
17.000000 -73.000000 0.000000 134.850319 608.641983 412.327895 721.209694 178.246040 831.441809 191.228150 1825.456643
18.000000 -73.000000 0.000000 134.996641 613.515742 402.346405 747.112706 176.740711 815.149346 193.368085 1841.822118
19.000000 -73.000000 0.000000 135.225525 621.958761 396.209788 783.182664 175.159163 800.457586 196.462288 1854.462243
20.000000 -73.000000 0.000000 135.270212 629.154846 388.200289 815.643827 173.642012 783.521436 198.762399 1847.035419
21.000000 -73.000000 0.000000 135.212031 639.048995 381.233195 844.362133 172.096955 769.583900 201.467524 1830.974218
22.000000 -73.000000 0.000000 135.169906 648.948070 374.268826 873.132464 170.565702 755.686183 204.197027 1815.491009
23.000000 -73.000000 0.000000 135.143853 658.851850 367.307336 901.949841 169.048631 741.830523 206.949944 1800.600702
24.000000 -73.000000 0.000000 135.133881 668.760125 360.348893 930.809895 167.546125 728.019321 209.725352 1786.318125
25.000000 -73.000000 0.000000 135.139993 678.672698 353.393677 959.708776 166.058580 714.255155 212.522371 1772.657967
26.000000 -73.000000 0.000000 135.162187 688.589385 346.441882 988.643078 164.586402 700.540799 215.340158 1759.634723
27.000000 -73.000000 0.000000 135.200456 698.510009 339.493718 1017.609781 163.130007 686.879235 218.177908 1747.262635
28.000000 -73.000000 0.000000 135.254786 708.434405 332.549413 1046.606195 161.689821 673.273679 221.034854 1735.555630
29.000000 -73.000000 0.000000 135.539172 716.064501 325.312578 1170.108256 160.882923 655.100584 222.180611 1686.587398
30.000000 -73.000000 0.000000 135.370140 734.046307 321.008739 1170.418790 159.068960 654.914446 226.581924 1642.134280
31.000000 -73.000000 0.000000 136.031785 736.365672 313.490736 1259.852517 157.969848 642.750640 229.449444 1663.300131
32.000000 -73.000000 0.000000 135.953526 757.103383 308.604465 1327.880393 156.688865 633.874406 232.731159 1618.256270
33.000000 -73.000000 0.000000 135.887774 777.866271 303.721498 1396.685182 155.416613 625.006266 236.043334 1573.728964
34.000000 -73.000000 0.000000 135.834548 798.652372 298.841995 1466.157510 154.153309 616.146568 239.384704 1529.763319
35.000000 -73.000000 0.000000 135.793863 819.459919 293.966131 1536.206814 152.899173 607.295683 242.754064 1486.409177
36.000000 -73.000000 0.000000 135.765730 840.287320 289.094089 1606.757634 151.654434 598.454002 246.150264 1443.721626
37.000000 -73.000000 0.000000 135.800044 863.488950 285.400682 1671.836202 150.370365 594.201262 250.699520 1416.835856
38.000000 -73.000000 0.000000 135.943062 882.925919 280.199879 1737.251059 149.146586 586.496313 254.381758 1401.519644
39.000000 -73.000000 0.000000 136.102044 902.363183 275.001620 1802.783307 147.932977 578.796001 258.092091 1386.943534
40.000000 -73.000000 0.000000 136.182656 925.298958 269.873261 1854.776364 146.748026 570.759660 261.355335 1375.700941
41.000000 -73.000000 0.000000 136.289809 946.312165 264.804456 1906.190098 145.512946 563.204470 265.151961 1361.249935
42.000000 -73.000000 0.000000 136.414540 967.330145 259.737445 1958.001024 144.288701 555.653368 268.974624 1347.329587
43.000000 -73.000000 0.000000 135.982048 983.887714 255.423861 2165.171524 143.167592 541.354091 270.874114 1230.020176
44.000000 -73.000000 0.000000 135.829761 1022.585514 251.524433 2251.092633 141.958700 535.439083 274.746523 1200.124577
45.000000 -73.000000 0.000000 135.694194 1061.364607 247.630371 2338.817447 140.759275 529.528134 278.684324 1170.334118
46.000000 -73.000000 0.000000 135.681531 1099.060651 243.557656 2390.131432 139.557730 524.146828 282.894980 1155.451853
47.000000 -73.000000 0.000000 135.545358 1137.748224 239.697411 2493.591487 138.374682 517.977560 286.877311 1120.299768
48.000000 -73.000000 0.000000 135.423732 1176.584197 235.843780 2598.825624 137.201684 511.811088 290.903835 1085.378934
49.000000 -73.000000 0.000000 135.316694 1215.554347 231.997094 2705.626846 136.038995 505.647514 294.972741 1050.712409
50.000000 -73.000000 0.000000 135.224278 1254.646171 228.157703 2813.816716 134.886883 499.486947 299.082301 1016.326216
51.000000 -73.000000 0.000000 135.026318 1299.480872 224.372484 2905.350927 133.733441 493.100256 302.552997 983.542460
52.000000 -73.000000 0.000000 135.085529 1364.374050 221.325865 3003.051908 132.746873 489.658925 308.378716 963.188983
53.000000 -73.000000 0.000000 135.002937 1404.253330 217.597237 3098.795020 131.613281 483.872286 312.310576 936.067583
54.000000 -73.000000 0.000000 134.953870 1469.028520 214.267602 3151.136994 130.583040 479.095644 317.018224 910.598013
55.000000 -73.000000 0.000000 134.936641 1531.340694 211.191375 3269.779603 129.616015 474.785876 321.854393 885.867882
56.000000 -73.000000 0.000000 134.941928 1594.027772 208.129989 3390.314112 128.664739 470.499032 326.770498 861.194560
57.000000 -73.000000 0.000000 135.036305 1675.331808 205.439311 3518.555779 127.861750 466.900612 332.036289 838.110554
58.000000 -73.000000 0.000000 135.147469 1768.429160 202.915608 3648.251753 127.110579 463.581853 337.346683 815.858608
59.000000 -73.000000 0.000000 135.256953 1862.233276 200.384827 3780.474253 126.354407 460.244451 342.690792 793.797981
60.000000 -73.000000 0.000000 135.279343 1930.811869 197.047941 3831.217107 125.321476 455.840658 348.018523 772.999847
61.000000 -73.000000 0.000000 136.018937 2102.450064 196.128863 4033.140636 125.256711 456.431341 356.725037 761.111180
62.000000 -73.000000 0.000000 135.992863 2157.279096 193.232934 4138.262275 124.375717 451.888607 360.304626 737.000380
-63.000000 -72.000000 0.000000 139.015857 2415.017154 5840.341268 132.500063 502.888483 537.333500 94.383437 603.104821
-62.000000 -72.000000 0.000000 138.188911 2220.159700 5699.468564 133.424189 491.366681 547.047523 94.464742 603.252834
-61.000000 -72.000000 0.000000 137.745637 2082.502201 5560.145530 134.686613 482.736677 559.439113 94.767488 605.421325
-60.000000 -72.000000 0.000000 137.536595 1989.300162 5386.357530 136.437016 474.824406 574.306721 95.314166 609.457180
-59.000000 -72.000000 0.000000 137.353783 1896.446534 5215.438766 138.199804 467.044265 589.208475 95.874294 613.541012
-58.000000 -72.000000 0.000000 137.197305 1803.995116 5047.680713 139.974509 459.402967 604.141848 96.447639 617.671872
-57.000000 -72.000000 0.000000 137.067251 1712.011070 4883.409118 141.760684 451.907554 619.104553 97.033966 621.848821
-56.000000 -72.000000 0.000000 136.919332 1639.053207 4734.515751 143.743384 443.910139 634.196241 97.692055 626.361434
-55.000000 -72.000000 0.000000 136.842711 1568.602025 4577.400801 145.772296 436.447622 649.549182 98.385070 631.164409
-54.000000 -72.000000 0.000000 136.788892 1498.478545 4422.652097 147.810227 429.112606 664.937764 99.089145 635.997555
-53.000000 -72.000000 0.000000 136.903333 1431.947334 4202.319738 149.958765 423.708171 692.925475 99.794013 643.196098
-52.000000 -72.000000 0.000000 136.939658 1374.541451 4094.030596 152.273829 417.425103 712.461321 100.577303 649.542687
-51.000000 -72.000000 0.000000 137.094036 1302.270134 4000.980851 154.496104 411.675140 733.961531 101.352588 656.145133
-50.000000 -72.000000 0.000000 137.090474 1264.638816 3876.610616 157.183025 405.865899 753.892142 102.208375 663.788354
-49.000000 -72.000000 0.000000 137.104066 1227.054065 3753.259965 159.875083 400.125629 773.930486 103.072464 671.437758
-48.000000 -72.000000 0.000000 137.134807 1189.520297 3631.032806 162.572021 394.457342 794.068407 103.944649 679.093134
-47.000000 -72.000000 0.000000 137.182686 1152.042493 3510.046511 165.273601 388.864185 814.298516 104.824728 686.754284
-46.000000 -72.000000 0.000000 137.251227 1110.637905 3412.809020 168.056133 383.260909 835.077762 105.725420 694.672868
-45.000000 -72.000000 0.000000 137.334243 1071.010543 3290.285795 170.745295 377.742764 855.355302 106.614831 702.256271
-44.000000 -72.000000 0.000000 137.434451 1031.419655 3169.634634 173.438132 372.309047 875.705360 107.511431 709.844795
-43.000000 -72.000000 0.000000 137.687380 1002.520635 2927.003843 175.861737 366.022246 927.968893 108.422106 718.774977
-42.000000 -72.000000 0.000000 137.658387 978.010344 2827.592371 178.990009 361.023496 950.052903 109.325787 728.647347
-41.000000 -72.000000 0.000000 137.644441 953.513940 2728.601631 182.121668 356.070244 972.410268 110.237286 738.521406
-40.000000 -72.000000 0.000000 137.645546 929.032523 2630.079131 185.256543 351.164415 995.022563 111.156412 748.397085
-39.000000 -72.000000 0.000000 137.661702 904.567308 2532.079526 188.394474 346.308025 1017.872799 112.082975 758.274323
-38.000000 -72.000000 0.000000 137.692904 880.119647 2434.665962 191.535310 341.503182 1040.945305 113.016793 768.153058
-37.000000 -72.000000 0.000000 137.739142 855.691044 2337.911695 194.678910 336.752093 1064.225626 113.957689 778.033234
-36.000000 -72.000000 0.000000 137.800399 831.283181 2241.902086 197.825144 332.057066 1087.700417 114.905487 787.914797
-35.000000 -72.000000 0.000000 137.828424 815.866577 2164.630722 201.255948 327.718332 1109.094645 115.799494 802.565342
-34.000000 -72.000000 0.000000 137.436715 792.752410 1913.976011 205.097992 324.406074 1139.535974 116.259624 817.392667
-33.000000 -72.000000 0.000000 137.257789 780.272121 1859.772939 209.237039 319.710586 1147.805922 117.323981 827.814059
-32.000000 -72.000000 0.000000 137.095521 767.794529 1805.743214 213.379035 315.047277 1156.575891 118.399598 838.276472
-31.000000 -72.000000 0.000000 136.949972 755.319768 1751.902873 217.523812 310.417598 1165.834599 119.486172 848.778392
-30.000000 -72.000000 0.000000 136.821195 742.847981 1698.269929 221.671213 305.823075 1175.570496 120.583407 859.318367
-29.000000 -72.000000 0.000000 136.709238 730.379320 1644.864670 225.821095 301.265318 1185.771830 121.691013 869.895017
-28.000000 -72.000000 0.000000 136.614140 717.913948 1591.710014 229.973322 296.746020 1196.426694 122.808710 880.507018
-27.000000 -72.000000 0.000000 136.798733 703.910466 1534.177315 234.144360 292.844522 1226.185197 123.877736 901.445104
-26.000000 -72.000000 0.000000 136.771276 691.058688 1475.122610 238.253393 288.939459 1240.410467 124.866642 917.213882
-25.000000 -72.000000 0.000000 136.758950 678.217200 1416.074163 242.365204 285.067355 1255.208547 125.865392 933.015559
-24.000000 -72.000000 0.000000 136.761758 665.386601 1357.032792 246.479652 281.229571 1270.559425 126.873753 948.848493
-23.000000 -72.000000 0.000000 136.779700 652.567530 1297.999460 250.596609 277.427531 1286.443311 127.891499 964.711145
-22.000000 -72.000000 0.000000 136.673952 647.426709 1265.176188 255.859971 273.281391 1301.322904 129.375991 975.015931
-21.000000 -72.000000 0.000000 136.581857 639.978486 1216.467947 261.320954 270.155632 1304.313431 130.424266 997.143149
-20.000000 -72.000000 0.000000 136.505017 632.535309 1167.772474 266.787494 267.059070 1308.631604 131.483318 1019.313821
-19.000000 -72.000000 0.000000 136.443457 625.097359 1119.091437 272.259256 263.992734 1314.264336 132.552891 1041.525171
-18.000000 -72.000000 0.000000 136.397199 617.664824 1070.426805 277.735931 260.957690 1321.194815 133.632730 1063.774652
-17.000000 -72.000000 0.000000 136.366259 610.237902 1021.780922 283.217234 257.955041 1329.402744 134.722590 1086.059920
-16.000000 -72.000000 0.000000 136.003797 606.889762 969.930643 291.181478 255.330070 1339.847070 135.790572 1113.807161
-15.000000 -72.000000 0.000000 136.179162 594.637983 947.149769 295.707984 251.204066 1332.834142 136.840384 1131.152515
-14.000000 -72.000000 0.000000 136.057845 591.706134 923.306067 303.059859 248.239464 1321.957767 138.313166 1148.085365
-13.000000 -72.000000 0.000000 135.953474 588.776110 899.470664 310.417679 245.300294 1311.435266 139.800420 1165.279377
-12.000000 -72.000000 0.000000 135.866090 585.847939 875.644239 317.781030 242.387482 1301.275221 141.301688 1182.723160
-11.000000 -72.000000 0.000000 135.795724 582.921647 851.827546 325.149538 239.501989 1291.486187 142.816529 1200.405826
-10.000000 -72.000000 0.000000 135.742404 579.997264 828.021424 332.522859 236.644814 1282.076663 144.344516 1218.316974
-9.000000 -72.000000 0.000000 135.706149 577.074819 804.226811 339.900680 233.816996 1273.055064 145.885235 1236.446675
-8.000000 -72.000000 0.000000 135.660327 575.681747 779.398638 352.659158 232.128990 1233.323538 146.774774 1236.607129
-7.000000 -72.000000 0.000000 135.754840 572.579049 752.213561 360.685438 229.921936 1227.208547 148.079224 1281.944706
-6.000000 -72.000000 0.000000 135.890538 568.039765 719.206805 367.950183 227.750953 1213.346962 149.210067 1341.622605
-5.000000 -72.000000 0.000000 136.073354 562.382478 708.656628 370.489612 223.053051 1186.803951 151.500344 1369.518736
-4.000000 -72.000000 0.000000 135.878330 564.565824 695.879039 383.338194 221.136590 1124.072262 153.090282 1397.703797
-3.000000 -72.000000 0.000000 135.730938 564.498388 677.810475 394.547581 218.943903 1087.034599 154.541237 1420.999962
-2.000000 -72.000000 0.000000 135.492709 565.599618 652.843093 405.678325 217.318573 1103.275258 155.999336 1450.869860
-1.000000 -72.000000 0.000000 135.505593 565.083011 636.975721 416.017481 214.864973 1091.554988 157.737245 1471.099552
0.000000 -72.000000 0.000000 135.536798 564.568426 621.112316 426.359646 212.432035 1080.229870 159.492544 1491.657801
1.000000 -72.000000 0.000000 135.586314 564.055869 605.253189 436.704604 210.020475 1069.312459 161.264667 1512.531210
2.000000 -72.000000 0.000000 135.654119 563.545345 589.398686 447.052162 207.631041 1058.815366 163.053063 1533.706911
3.000000 -72.000000 0.000000 135.740186 563.036861 573.549190 457.402143 205.264503 1048.751213 164.857204 1555.172556
4.000000 -72.000000 0.000000 135.844481 562.530420 557.705128 467.754388 202.921663 1039.132579 166.676579 1576.916305
5.000000 -72.000000 0.000000 136.066537 566.752648 545.642979 490.644615 201.709806 1034.788677 168.532123 1595.415578
6.000000 -72.000000 0.000000 136.028789 568.823416 532.796523 505.633619 199.847316 1014.953204 170.243519 1608.663067
7.000000 -72.000000 0.000000 136.007482 570.896908 519.957820 520.632168 198.003521 995.301365 171.972076 1622.875873
8.000000 -72.000000 0.000000 135.735959 569.583587 500.473967 535.153350 195.644795 948.019831 172.869298 1637.761027
9.000000 -72.000000 0.000000 135.688939 573.966421 490.791303 550.317607 193.597849 935.103720 175.305161 1643.230445
10.000000 -72.000000 0.000000 135.660902 578.350211 481.109424 565.486408 191.569152 922.296097 177.763640 1649.228038
11.000000 -72.000000 0.000000 135.651859 582.734934 471.428378 580.659396 189.559290 909.601545 180.243810 1655.748067
12.000000 -72.000000 0.000000 135.854353 585.814877 461.124768 584.568861 187.519108 897.505440 182.831032 1685.595235
13.000000 -72.000000 0.000000 135.923722 590.662985 451.119687 610.445379 185.946656 880.686278 184.853746 1695.489225
14.000000 -72.000000 0.000000 136.008813 595.514862 441.123507 636.325817 184.388962 863.943897 186.898844 1706.809189
15.000000 -72.000000 0.000000 136.109598 600.370415 431.136846 662.209716 182.846404 847.282850 188.965600 1719.526964
16.000000 -72.000000 0.000000 136.226041 605.229558 421.160382 688.096684 181.319367 830.708030 191.053310 1733.611788
17.000000 -72.000000 0.000000 136.358103 610.092203 411.194857 713.986388 179.808247 814.224703 193.161294 1749.030634
18.000000 -72.000000 0.000000 136.505738 614.958268 401.241086 739.878541 178.313449 797.838541 195.288898 1765.748557
19.000000 -72.000000 0.000000 136.709393 624.188509 396.026955 773.746172 176.534862 787.946152 198.742889 1761.964589
20.000000 -72.000000 0.000000 136.748655 631.146001 387.827784 804.854287 174.953029 771.625404 201.056242 1748.416479
21.000000 -72.000000 0.000000 136.691414 641.029982 380.874028 833.725576 173.416643 757.636319 203.749338 1732.017005
22.000000 -72.000000 0.000000 136.650056 650.919184 373.923496 862.639310 171.894111 743.685759 206.466859 1716.222566
23.000000 -72.000000 0.000000 136.624597 660.813371 366.976372 891.591358 170.385805 729.775935 209.207852 1701.050015
24.000000 -72.000000 0.000000 136.615044 670.712324 360.032851 920.578107 168.892105 715.909219 211.971408 1686.516136
25.000000 -72.000000 0.000000 136.621402 680.615834 353.093148 949.596377 167.413404 702.088166 214.756654 1672.637579
26.000000 -72.000000 0.000000 136.643667 690.523706 346.157490 978.643365 165.950100 688.315528 217.562759 1659.430787
27.000000 -72.000000 0.000000 136.681832 700.435754 339.226128 1007.716588 164.502607 674.594269 220.388926 1646.911918
28.000000 -72.000000 0.000000 136.735885 710.351803 332.299329 1036.813839 163.071343 660.927590 223.234392 1635.096776
29.000000 -72.000000 0.000000 136.805805 720.271689 325.377384 1065.933150 161.656742 647.318947 226.098428 1624.000719
30.000000 -72.000000 0.000000 137.459389 720.791541 318.176479 1152.852920 160.207708 646.750109 229.221778 1622.799830
31.000000 -72.000000 0.000000 137.370880 741.458879 313.297608 1221.591254 158.924839 637.849426 232.459974 1576.718840
32.000000 -72.000000 0.000000 137.000488 766.971491 310.508193 1292.055378 157.761370 627.723791 235.931228 1466.483760
33.000000 -72.000000 0.000000 137.068328 786.405172 305.304145 1356.829211 156.499158 619.989671 239.427943 1447.481707
34.000000 -72.000000 0.000000 137.152125 805.839342 300.102315 1421.810594 155.246021 612.259196 242.959984 1429.109356
35.000000 -72.000000 0.000000 137.251850 825.273966 294.902820 1486.972318 154.002179 604.532508 246.525835 1411.391298
36.000000 -72.000000 0.000000 137.367468 844.709014 289.705787 1552.291672 152.767862 596.809754 250.124048 1394.352475
37.000000 -72.000000 0.000000 137.498940 864.144456 284.511350 1617.749561 151.543300 589.091087 253.753247 1378.018083
38.000000 -72.000000 0.000000 137.646220 883.580267 279.319653 1683.329826 150.328732 581.376671 257.412121 1362.413460
39.000000 -72.000000 0.000000 137.809256 903.016423 274.130853 1749.018700 149.124403 573.666678 261.099424 1347.563958
40.000000 -72.000000 0.000000 137.987994 922.452902 268.945117 1814.804390 147.930563 565.961287 264.813966 1333.494803
41.000000 -72.000000 0.000000 138.040876 945.547919 263.880404 1856.846212 146.731486 558.019473 268.152001 1324.255902
42.000000 -72.000000 0.000000 137.396432 983.489398 260.587354 1910.934264 145.401573 549.041259 271.513326 1242.570599
43.000000 -72.000000 0.000000 137.474846 990.092266 255.208394 2054.148991 144.195851 539.179073 273.257969 1214.985280
44.000000 -72.000000 0.000000 137.404280 1036.325005 251.440731 2109.523820 142.998907 534.332383 278.325925 1190.638973
45.000000 -72.000000 0.000000 137.412393 1071.436062 247.587961 2207.657168 141.811001 528.591940 283.660875 1141.605237
46.000000 -72.000000 0.000000 137.299741 1110.075516 243.710968 2297.743608 140.629807 522.692352 287.642358 1111.736375
47.000000 -72.000000 0.000000 137.203702 1148.794005 239.840243 2389.288577 139.458644 516.797276 291.683381 1081.982716
48.000000 -72.000000 0.000000 137.124309 1187.583798 235.976092 2482.130701 138.297767 510.906868 295.781505 1052.354031
49.000000 -72.000000 0.000000 137.061592 1226.438128 232.118846 2576.129736 137.147437 505.021293 299.934387 1022.861181
50.000000 -72.000000 0.000000 137.015573 1265.351052 228.268853 2671.163551 136.007922 499.140720 304.139786 993.516263
51.000000 -72.000000 0.000000 136.938644 1324.235343 224.881584 2757.703024 134.927232 494.414666 308.905964 966.069848
52.000000 -72.000000 0.000000 136.967114 1379.184981 221.528680 2840.920869 133.859738 490.328374 314.503861 944.319673
53.000000 -72.000000 0.000000 136.901064 1425.923819 217.941269 2952.412866 132.775455 484.725604 318.609944 915.753214
54.000000 -72.000000 0.000000 136.870799 1490.127453 214.809571 3041.693127 131.792591 480.353232 323.398736 891.045361
55.000000 -72.000000 0.000000 136.861618 1554.531592 211.688199 3132.887630 130.823070 475.996249 328.263988 866.382372
56.000000 -72.000000 0.000000 136.873525 1619.112309 208.577616 3225.834030 129.867189 471.655084 333.202351 841.768191
57.000000 -72.000000 0.000000 137.006478 1708.677998 205.903053 3336.890491 129.060678 468.419492 339.038571 821.201057
58.000000 -72.000000 0.000000 137.070391 1793.526083 203.170821 3453.550225 128.228731 464.782839 344.214974 799.064577
59.000000 -72.000000 0.000000 137.158394 1878.702329 200.453662 3572.348111 127.412980 461.173822 349.479034 776.968654
60.000000 -72.000000 0.000000 137.707347 2020.937604 198.871654 3725.720169 127.074289 460.506374 357.420380 763.071134
61.000000 -72.000000 0.000000 137.991683 2120.438271 196.390891 3830.124688 126.341851 458.174255 364.580154 747.042144
62.000000 -72.000000 0.000000 138.146109 2209.418136 193.930626 3932.220606 125.660806 454.728647 369.175453 725.704054
63.000000 -72.000000 0.000000 138.989157 2403.070874 192.593247 4032.065282 125.570404 454.635266 377.805903 712.899045
-64.000000 -71.000000 0.000000 141.978388 2667.528693 5729.514829 132.042280 526.251076 519.199365 95.251982 606.667901
-63.000000 -71.000000 0.000000 141.164399 2469.920876 5561.358012 132.974740 514.711373 528.772150 95.342920 606.834141
-62.000000 -71.000000 0.000000 140.347424 2274.018038 5409.548826 133.906756 503.228376 538.498149 95.430486 606.999728
-61.000000 -71.000000 0.000000 139.527953 2079.883524 5275.292989 134.838055 491.812277 548.372679 95.514654 607.164707
-60.000000 -71.000000 0.000000 139.549564 2021.553985 5107.811392 136.730482 484.742828 562.651752 96.207170 611.741592
-59.000000 -71.000000 0.000000 139.366313 1929.718737 4934.091879 138.487191 477.026884 577.580384 96.763886 615.819222
-58.000000 -71.000000 0.000000 139.209014 1838.380509 4763.518983 140.255946 469.448931 592.539902 97.333736 619.943788
-57.000000 -71.000000 0.000000 138.999490 1734.568203 4632.180013 141.999130 461.146718 607.310463 97.884643 623.705402
-56.000000 -71.000000 0.000000 138.896660 1664.494469 4471.159290 144.010379 453.601476 622.685099 98.561268 628.462407
-55.000000 -71.000000 0.000000 138.816265 1594.761915 4312.277114 146.031244 446.176072 638.095830 99.249160 633.250407
-54.000000 -71.000000 0.000000 138.736087 1524.247341 4137.524175 148.055529 438.304481 654.348854 99.949432 637.928596
-53.000000 -71.000000 0.000000 138.659394 1447.974518 4037.871751 150.080437 430.069257 669.010956 100.660836 642.273065
-52.000000 -71.000000 0.000000 138.744603 1387.957604 3938.977332 152.444503 424.835232 693.138133 101.429988 649.547592
-51.000000 -71.000000 0.000000 138.887426 1310.568729 3846.761243 154.532582 418.287584 713.376722 102.193210 655.218272
-50.000000 -71.000000 0.000000 138.878914 1273.043361 3721.365239 157.209585 412.507109 733.466193 103.042303 662.849843
-49.000000 -71.000000 0.000000 138.887335 1235.570685 3596.961886 159.892057 406.795295 753.657857 103.899743 670.487871
-48.000000 -71.000000 0.000000 138.917686 1196.265089 3479.470030 162.587722 401.087593 774.018594 104.768616 678.147565
-47.000000 -71.000000 0.000000 138.960629 1156.712981 3352.926473 165.261025 395.443769 794.268645 105.636803 685.711194
-46.000000 -71.000000 0.000000 139.020606 1117.199879 3227.910790 167.938630 389.876967 814.598023 106.512596 693.280498
-45.000000 -71.000000 0.000000 138.987274 1099.810870 2954.423040 170.629411 384.444299 843.280784 107.409907 700.779925
-44.000000 -71.000000 0.000000 139.011968 1064.781989 2885.048768 173.366226 377.808080 861.029934 108.348569 707.379357
-43.000000 -71.000000 0.000000 138.992631 1024.230140 2861.094403 176.037847 370.591872 879.102495 109.260427 713.431968
-42.000000 -71.000000 0.000000 139.233281 979.376758 2776.946246 178.772266 365.407549 914.030447 110.177017 722.559788
-41.000000 -71.000000 0.000000 139.221829 955.895086 2673.487589 182.024609 360.606653 936.953379 111.107746 732.835064
-40.000000 -71.000000 0.000000 139.225114 932.419979 2570.594379 185.279816 355.848813 960.135101 112.045793 743.112828
-39.000000 -71.000000 0.000000 139.243137 908.951945 2468.337327 188.537738 351.135779 983.557315 112.990975 753.392980
-38.000000 -71.000000 0.000000 139.260178 884.432106 2360.168887 191.453811 346.368559 1005.041352 113.851484 763.150474
-37.000000 -71.000000 0.000000 139.302741 860.040494 2262.507962 194.589336 341.644466 1028.547064 114.785806 773.034851
-36.000000 -71.000000 0.000000 139.360158 835.671673 2165.536541 197.727752 336.976375 1052.243777 115.727089 782.920518
-35.000000 -71.000000 0.000000 139.279210 806.923833 1937.087160 200.665056 332.764474 1088.254535 116.193697 798.295665
-34.000000 -71.000000 0.000000 139.082010 794.451284 1882.470893 204.789840 328.056169 1096.085452 117.239198 808.723314
-33.000000 -71.000000 0.000000 138.901202 781.981631 1828.001262 208.918200 323.378840 1104.446406 118.296305 819.192781
-32.000000 -71.000000 0.000000 138.736852 769.515013 1773.691778 213.049929 318.733853 1113.325456 119.364710 829.702484
-31.000000 -71.000000 0.000000 138.589018 757.051582 1719.557613 217.184834 314.122641 1122.710309 120.444113 840.250912
-30.000000 -71.000000 0.000000 138.457752 744.591497 1665.615862 221.322737 309.546715 1132.588393 121.534221 850.836626
-29.000000 -71.000000 0.000000 138.343103 732.134928 1611.885843 225.463473 305.007661 1142.946918 122.634748 861.458251
-28.000000 -71.000000 0.000000 138.245110 719.682060 1558.389456 229.606888 300.507152 1153.772944 123.745416 872.114475
-27.000000 -71.000000 0.000000 138.163810 707.233086 1505.151613 233.752841 296.046945 1165.053440 124.865954 882.804044
-26.000000 -71.000000 0.000000 138.099232 694.788217 1452.200748 237.901199 291.628889 1176.775336 125.996100 893.525763
-25.000000 -71.000000 0.000000 138.210203 681.357271 1401.640179 242.469457 288.386348 1180.823612 126.814991 921.587637
-24.000000 -71.000000 0.000000 138.212458 668.542320 1342.537130 246.573430 284.563828 1196.455028 127.817586 937.473448
-23.000000 -71.000000 0.000000 138.229689 655.739455 1283.436535 250.680255 280.777043 1212.644733 128.829586 953.387570
-22.000000 -71.000000 0.000000 138.158722 649.320507 1251.006633 255.582657 276.124726 1238.487002 130.458777 956.375791
-21.000000 -71.000000 0.000000 138.065688 641.882416 1202.285040 261.027520 273.015575 1241.551738 131.499975 978.570733
-20.000000 -71.000000 0.000000 137.987744 634.449593 1153.575246 266.478607 269.935695 1246.010556 132.551976 1000.806933
-19.000000 -71.000000 0.000000 137.924915 627.022227 1104.878810 271.935541 266.886100 1251.848560 133.614524 1023.081701
-18.000000 -71.000000 0.000000 137.877222 619.600513 1056.197581 277.397979 263.867838 1259.046564 134.687371 1045.392572
-17.000000 -71.000000 0.000000 137.871083 611.881592 1017.897810 282.984268 260.794119 1260.363720 135.783655 1070.091609
-16.000000 -71.000000 0.000000 137.871348 603.791655 973.386619 288.412333 257.674903 1266.133782 136.893296 1091.592826
-15.000000 -71.000000 0.000000 137.780073 594.964697 945.495391 294.380400 253.619333 1256.248811 137.951817 1113.972251
-14.000000 -71.000000 0.000000 137.644544 592.203432 921.447202 302.078873 250.688178 1246.705006 139.418907 1131.107683
-13.000000 -71.000000 0.000000 137.526281 589.442734 897.405243 309.782229 247.780830 1237.500100 140.900530 1148.504967
-12.000000 -71.000000 0.000000 137.416821 586.797975 870.051231 316.980297 244.867766 1246.559383 142.479949 1161.330709
-11.000000 -71.000000 0.000000 137.344705 583.875329 846.193737 324.331454 241.996161 1236.721207 143.986665 1179.204794
-10.000000 -71.000000 0.000000 137.289442 580.954625 822.344522 331.688206 239.152912 1227.278705 145.506590 1197.305685
-9.000000 -71.000000 0.000000 137.251049 578.035892 798.504327 339.050189 236.339042 1218.241078 147.039315 1215.623251
-8.000000 -71.000000 0.000000 137.229543 575.119160 774.673985 346.417070 233.555613 1209.617400 148.584443 1234.147844
-7.000000 -71.000000 0.000000 137.135844 574.510298 749.253401 360.758697 232.210179 1163.050512 149.291121 1232.905344
-6.000000 -71.000000 0.000000 137.280479 570.061356 716.546673 368.169598 230.094648 1150.228322 150.410924 1295.914076
-5.000000 -71.000000 0.000000 137.436976 566.058816 712.700465 371.277040 225.280173 1092.116140 153.015745 1327.106066
-4.000000 -71.000000 0.000000 137.274640 565.989308 694.665042 382.428460 223.078022 1054.551995 154.444171 1349.605545
-3.000000 -71.000000 0.000000 137.068035 566.731315 665.746128 393.213499 221.676063 1089.142249 155.813013 1382.194989
-2.000000 -71.000000 0.000000 137.064268 566.212974 649.896582 403.549485 219.215202 1076.865735 157.522484 1402.179826
-1.000000 -71.000000 0.000000 137.078618 565.696648 634.051813 413.888728 216.774424 1064.977495 159.249987 1422.516118
0.000000 -71.000000 0.000000 137.111080 565.182343 618.212189 424.230989 214.354416 1053.490675 160.994943 1443.189006
1.000000 -71.000000 0.000000 137.161641 564.670064 602.378116 434.576054 211.955887 1042.418544 162.756789 1464.184234
2.000000 -71.000000 0.000000 137.230280 564.159816 586.550042 444.923725 209.579576 1031.774453 164.534984 1485.488134
3.000000 -71.000000 0.000000 137.316972 563.651605 570.728467 455.273827 207.226248 1021.571781 166.329002 1507.087617
4.000000 -71.000000 0.000000 137.421681 563.145437 554.913947 465.626196 204.896693 1011.823883 168.138339 1528.970156
5.000000 -71.000000 0.000000 137.560018 567.814530 543.975772 487.519060 203.491086 1006.207439 170.178944 1547.470691
6.000000 -71.000000 0.000000 137.522588 569.884142 531.155568 502.484977 201.640985 986.286597 171.879173 1560.933809
7.000000 -71.000000 0.000000 137.409140 565.864090 508.545957 515.806782 199.329540 941.980350 172.336517 1578.311436
8.000000 -71.000000 0.000000 137.344493 570.243510 498.865283 530.996952 197.276148 928.893842 174.736762 1583.163710
9.000000 -71.000000 0.000000 137.298588 574.623943 489.185459 546.190385 195.240528 915.911740 177.160673 1588.568345
10.000000 -71.000000 0.000000 137.271442 579.005366 479.506537 561.386817 193.223241 903.038546 179.607291 1594.519726
11.000000 -71.000000 0.000000 137.263068 583.387758 469.828572 576.586010 191.224866 890.278986 182.075702 1601.011755
12.000000 -71.000000 0.000000 137.273468 587.771096 460.151625 591.787751 189.246003 877.638016 184.565031 1608.037884
13.000000 -71.000000 0.000000 137.424772 592.164103 449.949592 603.549169 187.474360 863.925394 186.843912 1618.192429
14.000000 -71.000000 0.000000 137.511842 597.007694 439.977810 629.403133 185.926916 847.094632 188.876614 1629.663671
15.000000 -71.000000 0.000000 137.614431 601.855086 430.016706 655.262685 184.394652 830.343290 190.931014 1642.596146
16.000000 -71.000000 0.000000 137.732505 606.706189 420.067039 681.127187 182.877952 813.676272 193.006421 1656.955641
17.000000 -71.000000 0.000000 137.866024 611.560914 410.129641 706.996097 181.377204 797.098868 195.102163 1672.705406
18.000000 -71.000000 0.000000 138.173941 617.628084 403.022761 733.205736 179.378240 789.375079 198.490098 1676.647285
19.000000 -71.000000 0.000000 138.299202 623.290426 394.462321 765.644937 177.810916 773.877443 200.699940 1667.422767
20.000000 -71.000000 0.000000 138.227187 633.158196 387.519533 794.616329 176.269578 759.801372 203.355756 1650.031244
21.000000 -71.000000 0.000000 138.170866 643.031749 380.580313 823.625144 174.741782 745.760445 206.037016 1633.254971
22.000000 -71.000000 0.000000 138.130260 652.910821 373.644860 852.667565 173.227885 731.756685 208.742739 1617.113095
23.000000 -71.000000 0.000000 138.105382 662.795167 366.713388 881.740269 171.728255 717.792268 211.471987 1601.624797
24.000000 -71.000000 0.000000 138.096239 672.684554 359.786125 910.840358 170.243269 703.869536 214.223859 1586.809216
25.000000 -71.000000 0.000000 138.102837 682.578762 352.863321 939.965287 168.773313 689.991012 216.997495 1572.685364
26.000000 -71.000000 0.000000 138.125172 692.477585 345.945244 969.112817 167.318785 676.159417 219.792071 1559.272039
27.000000 -71.000000 0.000000 138.163236 702.380829 339.032182 998.280969 165.880089 662.377693 222.606799 1546.587726
28.000000 -71.000000 0.000000 138.289189 709.311688 332.700859 1044.914134 163.703797 668.305415 226.314784 1563.331074
29.000000 -71.000000 0.000000 138.371340 718.230401 325.838463 1071.110941 162.030989 658.585148 229.473088 1553.226187
30.000000 -71.000000 0.000000 138.248914 742.681577 320.248287 1143.945009 161.532026 637.191081 231.747273 1519.746254
31.000000 -71.000000 0.000000 138.619662 748.435903 314.806124 1172.451759 160.160554 630.424515 235.688018 1449.498020
32.000000 -71.000000 0.000000 138.676878 767.861601 309.607850 1237.223014 158.898188 622.678684 239.123145 1429.529548
33.000000 -71.000000 0.000000 138.749877 787.288194 304.411959 1302.221140 157.644756 614.936188 242.595413 1410.172518
34.000000 -71.000000 0.000000 138.838634 806.715616 299.218577 1367.413785 156.400473 607.197156 246.103248 1391.452449
35.000000 -71.000000 0.000000 138.943119 826.143811 294.027835 1432.774396 155.165560 599.461721 249.645152 1373.395388
36.000000 -71.000000 0.000000 139.063297 845.572723 288.839877 1498.280993 153.940241 591.730025 253.219696 1356.027820
37.000000 -71.000000 0.000000 139.199126 865.002305 283.654855 1563.915229 152.724747 584.002216 256.825516 1339.376568
38.000000 -71.000000 0.000000 139.350562 884.432514 278.472933 1629.661685 151.519315 576.278450 260.461313 1323.468669
39.000000 -71.000000 0.000000 139.517553 903.863307 273.294288 1695.507305 150.324187 568.558892 264.125851 1308.331238
40.000000 -71.000000 0.000000 139.547246 927.642320 268.803200 1771.306288 149.125856 561.127766 267.979166 1275.265136
41.000000 -71.000000 0.000000 139.106616 958.573180 264.715341 1806.478815 147.788718 552.343887 271.084622 1225.306492
42.000000 -71.000000 0.000000 139.063813 985.760720 260.311754 1851.484954 146.466332 546.245667 275.537236 1199.257667
43.000000 -71.000000 0.000000 139.037659 1012.951029 255.910885 1897.369910 145.154294 540.148941 280.028470 1173.442303
44.000000 -71.000000 0.000000 139.077886 1038.014198 251.268625 2033.421204 144.048821 532.094535 282.601017 1147.376977
45.000000 -71.000000 0.000000 139.028131 1084.270402 247.508255 2091.157751 142.869075 527.246002 287.685635 1123.056850
46.000000 -71.000000 0.000000 139.026610 1120.595719 243.706878 2167.793861 141.697975 521.787119 292.606931 1083.196966
47.000000 -71.000000 0.000000 138.936370 1159.097021 239.848406 2260.184120 140.535335 515.899674 296.629034 1053.244141
48.000000 -71.000000 0.000000 138.862576 1197.683030 235.996911 2353.876161 139.383043 510.017083 300.707808 1023.408205
49.000000 -71.000000 0.000000 138.805254 1236.345814 232.152738 2448.720564 138.241358 504.139514 304.840980 993.699686
50.000000 -71.000000 0.000000 138.764424 1275.078390 228.316259 2544.588477 137.110545 498.267147 309.026365 964.130364
51.000000 -71.000000 0.000000 138.791119 1335.585573 225.058593 2630.289076 136.040821 494.612955 314.726704 942.789778
52.000000 -71.000000 0.000000 138.824753 1390.389916 221.716790 2714.394036 134.981956 490.532908 320.303520 920.829722
53.000000 -71.000000 0.000000 138.780369 1447.051400 218.256645 2791.082079 133.930494 485.433104 324.784739 895.212898
54.000000 -71.000000 0.000000 138.776459 1512.323873 215.188914 2897.527075 132.969781 481.238741 329.683654 870.911068
55.000000 -71.000000 0.000000 138.771945 1576.315227 212.080394 2990.099787 132.008318 476.894023 334.522432 846.156368
56.000000 -71.000000 0.000000 138.947077 1660.377149 209.323707 3077.651125 131.177092 473.802492 340.922713 825.703379
57.000000 -71.000000 0.000000 138.990770 1744.272255 206.589969 3194.449856 130.336995 470.152070 345.973906 803.484298
58.000000 -71.000000 0.000000 139.182317 1845.266792 204.124993 3316.433599 129.660493 466.986798 351.393562 781.566016
59.000000 -71.000000 0.000000 139.421126 1943.787550 201.626798 3418.474337 128.902964 464.610913 358.325358 765.367478
60.000000 -71.000000 0.000000 139.682893 2042.511951 199.141143 3522.490555 128.160060 462.258878 365.351518 749.217144
61.000000 -71.000000 0.000000 139.994294 2135.455048 196.711891 3624.559512 127.431868 460.227823 372.873962 734.217474
62.000000 -71.000000 0.000000 140.305581 2265.985693 194.626532 3729.506805 126.945661 457.576694 378.156839 714.477158
63.000000 -71.000000 0.000000 141.138794 2460.550799 193.277519 3837.232396 126.847025 457.469887 386.758011 701.657921
64.000000 -71.000000 0.000000 141.968830 2656.921032 191.927552 3956.825131 126.743800 457.362199 395.402286 689.039910
-65.000000 -70.000000 0.000000 144.920351 2927.376081 5666.005660 131.566927 549.721178 501.263845 96.102949 610.200165
-64.000000 -70.000000 0.000000 144.120746 2727.115967 5469.971975 132.506992 538.174555 510.685288 96.203702 610.384882
-63.000000 -70.000000 0.000000 143.317339 2528.587384 5289.319111 133.447072 526.674841 520.266915 96.301056 610.568864
-62.000000 -70.000000 0.000000 142.510580 2331.855275 5125.471388 134.386885 515.231275 530.003712 96.394976 610.752140
-61.000000 -70.000000 0.000000 141.700939 2137.005401 4979.872380 135.326154 503.853872 539.890876 96.485428 610.934749
-60.000000 -70.000000 0.000000 141.566020 2056.322052 4832.324334 137.035433 494.700745 551.134482 97.104449 614.047595
-59.000000 -70.000000 0.000000 141.382348 1965.587403 4655.583239 138.785944 487.046996 566.087460 97.657789 618.118926
-58.000000 -70.000000 0.000000 141.224256 1875.447120 4481.950144 140.548630 479.530329 581.070680 98.224184 622.237103
-57.000000 -70.000000 0.000000 140.982593 1760.907389 4372.362208 142.287474 470.817363 595.922453 98.763144 625.844258
-56.000000 -70.000000 0.000000 140.876416 1691.542683 4209.422148 144.290313 463.309255 611.354718 99.434735 630.586091
-55.000000 -70.000000 0.000000 140.770751 1619.287176 4064.475537 146.288325 455.605278 625.989614 100.119443 635.080662
-54.000000 -70.000000 0.000000 140.670068 1543.169729 3960.292664 148.301799 447.307669 640.683795 100.816508 639.403492
-53.000000 -70.000000 0.000000 140.588168 1467.209471 3858.926367 150.319249 439.104061 655.437552 101.521710 643.735082
-52.000000 -70.000000 0.000000 140.525083 1391.432144 3760.604414 152.340517 430.999820 670.246951 102.234880 648.075256
-51.000000 -70.000000 0.000000 140.479604 1307.900872 3684.103420 154.418807 422.619113 687.462753 102.960473 652.714754
-50.000000 -70.000000 0.000000 140.676019 1282.268404 3555.757773 157.188142 419.095544 712.987387 103.873676 661.708701
-49.000000 -70.000000 0.000000 140.679827 1242.793123 3425.712571 159.843356 413.339372 733.204600 104.719746 669.250604
-48.000000 -70.000000 0.000000 140.700477 1203.359100 3296.890624 162.503609 407.653721 753.509334 105.573850 676.798807
-47.000000 -70.000000 0.000000 140.737963 1163.970531 3169.441094 165.168658 402.041583 773.894700 106.435793 684.353099
-46.000000 -70.000000 0.000000 140.718885 1138.713221 2935.554960 167.843964 397.004852 798.543678 107.312569 691.802184
-45.000000 -70.000000 0.000000 140.722314 1103.694066 2863.824466 170.572701 390.339967 816.281747 108.236646 698.406102
-44.000000 -70.000000 0.000000 140.742890 1068.694405 2793.435899 173.303234 383.727865 834.175920 109.168542 705.011136
-43.000000 -70.000000 0.000000 140.726087 1028.015054 2759.673535 175.963730 376.587472 851.633887 110.071681 711.080880
-42.000000 -70.000000 0.000000 140.746428 989.907748 2681.853601 178.646734 369.901945 868.435194 110.991768 717.371625
-41.000000 -70.000000 0.000000 140.783260 957.618532 2584.755747 181.807102 365.066598 896.332145 111.947351 726.636407
-40.000000 -70.000000 0.000000 140.783617 934.148795 2481.078522 185.053809 360.338010 919.728461 112.878644 736.919323
-39.000000 -70.000000 0.000000 140.798548 910.686395 2377.993508 188.303529 355.654439 943.364919 113.817132 747.204504
-38.000000 -70.000000 0.000000 140.828050 887.231914 2275.581188 191.556107 351.017687 967.223914 114.762638 757.491858
-37.000000 -70.000000 0.000000 140.872111 863.785997 2173.936636 194.811402 346.429633 991.289378 115.714990 767.781297
-36.000000 -70.000000 0.000000 140.930720 840.349361 2073.172781 198.069278 341.892240 1015.546632 116.674021 778.072739
-35.000000 -70.000000 0.000000 140.713293 801.590256 1918.630282 199.672526 336.811152 1017.168658 116.429248 795.685290
-34.000000 -70.000000 0.000000 140.727552 796.218081 1851.614882 204.518538 331.716705 1052.648983 118.223331 800.113227
-33.000000 -70.000000 0.000000 140.544908 783.760097 1796.889079 208.635452 327.057279 1061.108277 119.273267 810.631026
-32.000000 -70.000000 0.000000 140.378525 771.305518 1742.310251 212.756183 322.430341 1070.105057 120.334535 821.188243
-31.000000 -70.000000 0.000000 140.228459 758.854514 1687.892654 216.880512 317.837311 1079.625884 121.406839 831.783376
-30.000000 -70.000000 0.000000 140.094763 746.407262 1633.652401 221.008240 313.279679 1089.657022 122.489889 842.414995
-29.000000 -70.000000 0.000000 139.977485 733.963954 1579.607761 225.139178 308.759015 1100.184514 123.583403 853.081736
-28.000000 -70.000000 0.000000 139.876665 721.524794 1525.779520 229.273153 304.276964 1111.194251 124.687104 863.782297
-27.000000 -70.000000 0.000000 139.792339 709.090000 1472.191415 233.410004 299.835259 1122.672047 125.800725 874.515437
-26.000000 -70.000000 0.000000 139.724538 696.659806 1418.870655 237.549581 295.435720 1134.603696 126.924005 885.279972
-25.000000 -70.000000 0.000000 139.673284 684.234462 1365.848552 241.691743 291.080258 1146.975034 128.056689 896.074769
-24.000000 -70.000000 0.000000 139.638597 671.814238 1313.161281 245.836360 286.770882 1159.771991 129.198531 906.898749
-23.000000 -70.000000 0.000000 139.679775 658.934076 1270.186931 250.803970 284.132829 1139.063519 129.771280 942.161621
-22.000000 -70.000000 0.000000 139.711123 646.161092 1211.077894 254.903063 280.398182 1156.156640 130.786799 958.152326
-21.000000 -70.000000 0.000000 139.549606 643.807768 1188.681848 260.777846 275.884916 1178.826091 132.580300 960.110221
-20.000000 -70.000000 0.000000 139.470582 636.385488 1139.982154 266.212550 272.821473 1183.440316 133.625326 982.411882
-19.000000 -70.000000 0.000000 139.428664 629.076350 1092.675393 271.703670 269.900776 1199.259258 134.683858 1004.826963
-18.000000 -70.000000 0.000000 139.396031 620.984220 1048.191778 277.115757 266.737700 1203.217365 135.766149 1026.269877
-17.000000 -70.000000 0.000000 139.379434 612.895307 1003.713480 282.530855 263.604661 1208.218638 136.858476 1047.763381
-16.000000 -70.000000 0.000000 139.378877 604.809743 959.241237 287.948796 260.502744 1214.250184 137.960600 1069.304423
-15.000000 -70.000000 0.000000 139.359021 595.456467 937.793441 293.107953 255.988879 1202.518567 139.183945 1089.009339
-14.000000 -70.000000 0.000000 139.222388 592.697402 913.707800 300.788901 253.072771 1192.931159 140.642103 1106.314186
-13.000000 -70.000000 0.000000 139.102823 589.938924 889.626416 308.475626 250.180593 1183.697354 142.114855 1123.881431
-12.000000 -70.000000 0.000000 139.000369 587.181041 865.549644 316.167707 247.313184 1174.825490 143.601752 1141.698960
-11.000000 -70.000000 0.000000 138.915064 584.423760 841.477881 323.864762 244.471416 1166.323828 145.102357 1159.755239
-10.000000 -70.000000 0.000000 138.846940 581.667092 817.411569 331.566445 241.656194 1158.200518 146.616251 1178.039290
-9.000000 -70.000000 0.000000 138.796021 578.911044 793.351204 339.272441 238.868456 1150.463576 148.143026 1196.540670
-8.000000 -70.000000 0.000000 138.762328 576.155625 769.297344 346.982463 236.109176 1143.120846 149.682288 1215.249454
-7.000000 -70.000000 0.000000 138.745872 573.400845 745.250619 354.696247 233.379363 1136.179973 151.233655 1234.156210
-6.000000 -70.000000 0.000000 138.670456 572.083772 714.139657 368.464341 232.442918 1087.190275 151.616134 1250.441760
-5.000000 -70.000000 0.000000 138.696082 568.387913 694.566275 370.556792 228.522778 1089.035930 154.010921 1294.430177
-4.000000 -70.000000 0.000000 138.658139 567.865846 678.730573 380.881867 226.036067 1075.831269 155.672111 1313.746906
-3.000000 -70.000000 0.000000 138.638100 567.345780 662.900103 391.210963 223.568256 1062.993352 157.352585 1333.458266
-2.000000 -70.000000 0.000000 138.635972 566.827723 647.075248 401.543770 221.119979 1050.535622 159.051732 1353.547015
-1.000000 -70.000000 0.000000 138.651756 566.311679 631.256430 411.880009 218.691891 1038.471763 160.768961 1373.996601
0.000000 -70.000000 0.000000 138.685446 565.797653 615.444115 422.219429 216.284672 1026.815658 162.503698 1394.791153
1.000000 -70.000000 0.000000 138.737028 565.285652 599.638817 432.561800 213.899027 1015.581346 164.255388 1415.915472
2.000000 -70.000000 0.000000 138.806483 564.775681 583.841106 442.906916 211.535686 1004.782975 166.023495 1437.355019
3.000000 -70.000000 0.000000 138.893784 564.267745 568.051616 453.254589 209.195404 994.434747 167.807499 1459.095897
4.000000 -70.000000 0.000000 138.998898 563.761850 552.271050 463.604649 206.878965 984.550856 169.606900 1481.124839
5.000000 -70.000000 0.000000 139.053510 568.877629 542.415104 484.505673 205.280658 977.708131 171.832806 1499.632204
6.000000 -70.000000 0.000000 139.016391 570.946086 529.623890 499.444857 203.442803 957.698529 173.522011 1513.323622
7.000000 -70.000000 0.000000 139.016457 566.532800 507.029321 511.852323 200.956876 922.973113 174.221892 1523.816215
8.000000 -70.000000 0.000000 138.953114 570.909739 497.353238 527.067111 198.914613 909.818298 176.610281 1528.578798
9.000000 -70.000000 0.000000 138.908296 575.287728 487.678189 542.283805 196.890205 896.768119 179.022408 1533.913994
10.000000 -70.000000 0.000000 138.882022 579.666744 478.004239 557.502250 194.884206 883.827211 181.457324 1539.815851
11.000000 -70.000000 0.000000 138.874301 584.046762 468.331455 572.722306 192.897191 871.000444 183.914126 1546.277880
12.000000 -70.000000 0.000000 138.885138 588.427761 458.659910 587.943848 190.929754 858.292937 186.391947 1553.293089
13.000000 -70.000000 0.000000 138.914527 592.809720 448.989685 603.166762 188.982505 845.710064 188.889961 1560.854020
14.000000 -70.000000 0.000000 139.015110 598.519212 438.895426 622.751829 187.471801 830.348075 190.861364 1552.555558
15.000000 -70.000000 0.000000 139.119465 603.358333 428.961480 648.575703 185.949718 813.504813 192.903588 1565.723548
16.000000 -70.000000 0.000000 139.239135 608.201288 419.040288 674.407312 184.443235 796.743792 194.966863 1580.383870
17.000000 -70.000000 0.000000 139.374079 613.047985 409.132779 700.245799 182.952736 780.070313 197.050528 1596.495411
18.000000 -70.000000 0.000000 139.656844 619.905821 402.947483 724.733685 180.756637 777.077933 200.793149 1585.063102
19.000000 -70.000000 0.000000 139.776754 625.334460 394.203303 755.850923 179.124413 762.179510 203.016597 1569.766929
20.000000 -70.000000 0.000000 139.705805 635.191230 387.275691 784.951536 177.591537 748.052753 205.660751 1551.924163
21.000000 -70.000000 0.000000 139.650386 645.054100 380.352202 814.080793 176.072248 733.959758 208.330366 1534.725797
22.000000 -70.000000 0.000000 139.610515 654.922796 373.433067 843.235726 174.566900 719.902507 211.024474 1518.193731
23.000000 -70.000000 0.000000 139.586205 664.797057 366.518530 872.413761 173.075857 705.883137 213.742150 1502.349961
24.000000 -70.000000 0.000000 139.577465 674.676639 359.608858 901.612656 171.599492 691.903949 216.482506 1487.216486
25.000000 -70.000000 0.000000 139.584297 684.561312 352.704337 930.830446 170.138188 677.967430 219.244691 1472.815200
26.000000 -70.000000 0.000000 139.804159 691.704185 345.425488 968.546655 168.374753 677.945508 222.526453 1522.829649
27.000000 -70.000000 0.000000 139.855306 700.620299 338.568680 994.589110 166.682786 668.098743 225.623960 1511.595550
28.000000 -70.000000 0.000000 139.923268 709.536966 331.716645 1020.787646 165.005542 658.294541 228.744998 1500.874444
29.000000 -70.000000 0.000000 139.841581 726.421859 324.853674 1080.066926 164.102748 638.055502 230.814961 1466.990285
30.000000 -70.000000 0.000000 139.955367 742.609296 319.450858 1118.239272 162.733301 631.393260 234.583944 1458.823848
31.000000 -70.000000 0.000000 140.292644 749.566480 313.927462 1117.638563 161.297366 625.408686 238.920260 1413.190450
32.000000 -70.000000 0.000000 140.355088 768.978856 308.737612 1182.655622 160.043650 617.654788 242.331152 1392.846221
33.000000 -70.000000 0.000000 140.433122 788.392781 303.550442 1247.883862 158.798940 609.904049 245.779379 1373.118904
34.000000 -70.000000 0.000000 140.526719 807.808145 298.366090 1313.291817 157.563450 602.156589 249.263391 1354.035465
35.000000 -70.000000 0.000000 140.635849 827.224845 293.184706 1378.853912 156.337399 594.412538 252.781707 1335.623503
36.000000 -70.000000 0.000000 140.760474 846.642790 288.006451 1444.549160 155.121009 586.672031 256.332916 1317.911161
37.000000 -70.000000 0.000000 140.900555 866.061896 282.831497 1510.360186 153.914511 578.935209 259.915670 1300.927015
38.000000 -70.000000 0.000000 141.056045 885.482087 277.660027 1576.272488 152.718138 571.202222 263.528681 1284.699947
39.000000 -70.000000 0.000000 141.101533 909.376437 273.357004 1647.836165 151.522378 564.342972 267.596933 1252.281543
40.000000 -70.000000 0.000000 141.188443 928.934722 268.398103 1712.970062 150.264749 556.982934 271.289168 1230.072915
41.000000 -70.000000 0.000000 140.771157 961.026670 264.467827 1746.830289 148.852458 549.580055 275.136182 1182.387478
42.000000 -70.000000 0.000000 140.732119 988.196180 260.074314 1792.467718 147.538942 543.476284 279.570384 1156.128110
43.000000 -70.000000 0.000000 140.709534 1015.369418 255.683869 1838.980751 146.235856 537.373889 284.043236 1130.101410
44.000000 -70.000000 0.000000 140.752253 1039.869963 251.131758 1958.021653 145.106951 529.871473 286.889469 1104.220260
45.000000 -70.000000 0.000000 140.705784 1086.136166 247.378089 2016.752395 143.935645 525.020448 291.951593 1079.773417
46.000000 -70.000000 0.000000 140.676369 1132.405672 243.626005 2076.777659 142.773407 520.170120 297.051696 1055.482933
47.000000 -70.000000 0.000000 140.671327 1170.025523 239.883873 2131.703122 141.619706 515.026295 301.581870 1024.918754
48.000000 -70.000000 0.000000 140.602994 1208.391322 236.045475 2226.316856 140.475929 509.151826 305.641825 994.876027
49.000000 -70.000000 0.000000 140.550935 1246.846841 232.214831 2322.071055 139.342816 503.282579 309.755809 964.951680
50.000000 -70.000000 0.000000 140.624541 1292.943614 228.598999 2419.832647 138.222804 498.910217 315.057578 942.117658
51.000000 -70.000000 0.000000 140.645598 1347.518153 225.263411 2503.520054 137.161898 494.833808 320.556315 919.782274
52.000000 -70.000000 0.000000 140.684261 1402.156837 221.933109 2588.577982 136.111577 490.760188 326.112652 897.608132
53.000000 -70.000000 0.000000 140.740514 1456.852448 218.608334 2674.875690 135.072090 486.689429 331.723693 875.607483
54.000000 -70.000000 0.000000 140.651603 1534.074107 215.498724 2744.057790 134.128611 481.812115 335.841847 848.542368
55.000000 -70.000000 0.000000 140.672944 1604.177972 212.417195 2829.557306 133.184503 477.620681 340.808966 824.596500
56.000000 -70.000000 0.000000 140.930552 1697.343699 210.019966 2935.381965 132.452785 475.541840 347.908155 808.250615
57.000000 -70.000000 0.000000 140.942399 1774.227755 206.896321 3010.117588 131.509590 471.139080 352.648578 784.304282
58.000000 -70.000000 0.000000 141.159350 1871.539473 204.393793 3111.454874 130.742270 468.744180 359.438389 767.997194
59.000000 -70.000000 0.000000 141.399050 1969.182672 201.903528 3215.001231 129.989257 466.372727 366.327631 751.733454
60.000000 -70.000000 0.000000 141.661382 2067.110378 199.425983 3320.550004 129.250799 464.025080 373.310800 735.515939
61.000000 -70.000000 0.000000 141.983218 2206.237392 197.328127 3419.831594 128.659659 462.292090 380.715642 720.363415
62.000000 -70.000000 0.000000 142.471016 2326.736804 195.320662 3530.784236 128.230123 460.432661 387.245433 703.327127
63.000000 -70.000000 0.000000 143.294142 2521.985760 193.960137 3647.200226 128.123123 460.312309 395.816807 690.495250
64.000000 -70.000000 0.000000 144.113711 2719.151671 192.598901 3775.814956 128.011436 460.191006 404.430825 677.867292
65.000000 -70.000000 0.000000 144.929225 2918.150049 191.237349 3915.563008 127.895082 460.068628 413.080212 665.450058
-66.000000 -69.000000 0.000000 148.214758 3315.197283 5295.594270 131.033941 576.965065 485.534521 97.000290 615.000669
-65.000000 -69.000000 0.000000 146.156092 2946.603461 5085.150015 131.167852 562.644838 493.647159 96.339397 611.341500
-64.000000 -69.000000 0.000000 146.267037 2790.113806 5219.683830 132.969467 550.233968 502.234666 97.153879 614.107036
-63.000000 -69.000000 0.000000 145.474441 2590.826758 5025.443972 133.917066 538.774834 511.823789 97.257736 614.308866
-62.000000 -69.000000 0.000000 144.678134 2393.450449 4848.349528 134.864580 527.371236 521.570082 97.358096 614.509942
-61.000000 -69.000000 0.000000 143.878572 2198.097597 4690.117251 135.811729 516.033008 531.468611 97.454925 614.710298
-60.000000 -69.000000 0.000000 143.649121 2083.366305 4543.920515 137.228347 506.698882 543.474932 97.921796 617.118087
-59.000000 -69.000000 0.000000 143.401740 2003.913113 4380.454246 139.095990 497.102334 554.738102 98.555888 620.439886
-58.000000 -69.000000 0.000000 143.099112 1857.759754 4281.524930 140.605016 488.088721 569.275551 98.990541 623.311018
-57.000000 -69.000000 0.000000 142.967929 1788.740116 4114.651176 142.588828 480.504696 584.728262 99.645727 628.005661
-56.000000 -69.000000 0.000000 142.835489 1714.622964 3998.961810 144.558199 472.945842 597.671965 100.315226 632.293179
-55.000000 -69.000000 0.000000 142.711522 1638.656573 3890.283635 146.559457 464.591201 612.400196 100.997824 636.593768
-54.000000 -69.000000 0.000000 142.606035 1562.852451 3784.224636 148.565068 456.324932 627.189088 101.688742 640.903454
-53.000000 -69.000000 0.000000 142.519070 1487.235412 3681.011214 150.574857 448.151923 642.034450 102.387812 645.222055
-52.000000 -69.000000 0.000000 142.443238 1404.560588 3592.937450 152.607759 439.690647 658.168718 103.093082 649.614146
-51.000000 -69.000000 0.000000 142.379884 1321.766488 3499.225860 154.608097 431.353162 672.788796 103.800671 653.769273
-50.000000 -69.000000 0.000000 142.470751 1289.821370 3375.918079 157.139759 425.613143 692.444228 104.696808 660.405905
-49.000000 -69.000000 0.000000 142.469657 1250.512362 3244.900764 159.785837 419.888403 712.808371 105.536607 667.937680
-48.000000 -69.000000 0.000000 142.485194 1211.255160 3115.096620 162.437254 414.233934 733.254320 106.384477 675.475992
-47.000000 -69.000000 0.000000 142.476084 1177.729628 2920.889259 165.099769 409.579666 753.809455 107.242805 682.847607
-46.000000 -69.000000 0.000000 142.458765 1142.723030 2846.878723 167.819491 402.888136 771.535093 108.152037 689.455907
-45.000000 -69.000000 0.000000 142.458384 1107.736034 2774.099633 170.541325 396.246825 789.426243 109.069345 696.065254
-44.000000 -69.000000 0.000000 142.461442 1070.081292 2739.441424 173.238124 389.314802 807.502645 109.982471 702.464046
-43.000000 -69.000000 0.000000 142.460610 1031.988336 2659.033499 175.913410 382.595010 824.289756 110.888824 708.757423
-42.000000 -69.000000 0.000000 142.476868 993.911203 2580.116145 178.590438 375.934865 841.218751 111.802487 715.051920
-41.000000 -69.000000 0.000000 142.345294 959.447257 2497.240389 181.615942 369.546595 855.920857 112.793216 720.463699
-40.000000 -69.000000 0.000000 142.342786 935.985509 2392.773853 184.853668 364.846800 879.545899 113.717804 730.751488
-39.000000 -69.000000 0.000000 142.354694 912.531495 2288.850801 188.094720 360.192208 903.409800 114.649643 741.041426
-38.000000 -69.000000 0.000000 142.381013 889.085825 2185.548764 191.338927 355.584595 927.494121 115.588557 751.333424
-37.000000 -69.000000 0.000000 142.421736 865.649179 2082.960139 194.586133 351.025810 951.782131 116.534377 761.627399
-36.000000 -69.000000 0.000000 142.476849 842.222309 1981.195753 197.836189 346.517782 976.258626 117.486933 771.923272
-35.000000 -69.000000 0.000000 142.396494 801.526881 1873.724520 199.084921 340.408198 975.718933 117.347036 786.872688
-34.000000 -69.000000 0.000000 142.242368 790.796742 1826.137072 203.384531 335.663859 987.365893 118.543746 796.584383
-33.000000 -69.000000 0.000000 142.188897 785.607050 1766.471237 208.388940 330.745561 1017.794269 120.254754 802.130699
-32.000000 -69.000000 0.000000 142.020527 773.165558 1711.635480 212.497942 326.136404 1026.918487 121.308961 812.735626
-31.000000 -69.000000 0.000000 141.868281 760.728059 1656.946999 216.610993 321.561273 1036.586293 122.374238 823.377631
-30.000000 -69.000000 0.000000 141.732212 748.294752 1602.420873 220.727868 317.021640 1046.782628 123.450299 834.055294
-29.000000 -69.000000 0.000000 141.612367 735.865850 1548.074256 224.848354 312.519053 1057.492202 124.536865 844.767262
-28.000000 -69.000000 0.000000 141.508785 723.441581 1493.926741 228.972259 308.055136 1068.699586 125.633662 855.512248
-27.000000 -69.000000 0.000000 141.421504 711.022186 1440.000787 233.099400 303.631595 1080.389289 126.740426 866.289022
-26.000000 -69.000000 0.000000 141.350553 698.607926 1386.322250 237.229609 299.250219 1092.545827 127.856896 877.096414
-25.000000 -69.000000 0.000000 141.295957 686.199080 1332.921021 241.362728 294.912889 1105.153797 128.982823 887.933304
-24.000000 -69.000000 0.000000 141.257734 673.795946 1279.831814 245.498609 290.621577 1118.197929 130.117959 898.798627
-23.000000 -69.000000 0.000000 141.235899 661.398846 1227.095127 249.637117 286.378351 1131.663139 131.262066 909.691363
-22.000000 -69.000000 0.000000 141.230459 649.008126 1174.758435 253.778121 282.185380 1145.534580 132.414911 920.610538
-21.000000 -69.000000 0.000000 141.033609 645.754351 1175.678494 260.572057 278.763365 1116.142567 133.665128 941.768192
-20.000000 -69.000000 0.000000 140.987104 638.182566 1123.260681 265.926460 275.862332 1143.689896 134.715015 961.042631
-19.000000 -69.000000 0.000000 140.938158 630.091511 1078.818907 271.322878 272.687058 1146.742361 135.779463 982.473902
-18.000000 -69.000000 0.000000 140.905065 622.003655 1034.385889 276.722982 269.540872 1150.895517 136.854227 1003.958467
-17.000000 -69.000000 0.000000 140.887835 613.919125 989.962805 282.126562 266.424806 1156.137503 137.939066 1025.492977
-16.000000 -69.000000 0.000000 140.886474 605.838053 945.551058 287.533422 263.339930 1162.453589 139.033744 1047.074349
-15.000000 -69.000000 0.000000 140.938035 595.958621 930.376714 291.897716 258.368207 1148.797094 140.421370 1064.160844
-14.000000 -69.000000 0.000000 140.800324 593.201801 906.260574 299.559397 255.466976 1139.162043 141.870699 1081.641051
-13.000000 -69.000000 0.000000 140.679486 590.445588 882.147060 307.227841 252.589790 1129.896627 143.334675 1099.383955
-12.000000 -69.000000 0.000000 140.575565 587.689990 858.036395 314.902554 249.737479 1121.010011 144.812856 1117.377040
-11.000000 -69.000000 0.000000 140.488599 584.935017 833.928826 322.583088 246.910906 1112.511273 146.304810 1135.608415
-10.000000 -69.000000 0.000000 140.418620 582.180676 809.824628 330.269037 244.110964 1104.409368 147.810120 1154.066787
-9.000000 -69.000000 0.000000 140.365652 579.426978 785.724112 337.960032 241.338581 1096.713090 149.328382 1172.741438
-8.000000 -69.000000 0.000000 140.329715 576.673931 761.627628 345.655737 238.594716 1089.431036 150.859206 1191.622199
-7.000000 -69.000000 0.000000 140.310822 573.921545 737.535571 353.355842 235.880366 1082.571565 152.402213 1210.699427
-6.000000 -69.000000 0.000000 140.288343 571.431355 711.512424 360.736564 233.392286 1071.887258 153.950851 1236.014815
-5.000000 -69.000000 0.000000 140.149601 572.907535 688.198771 381.380923 232.504973 1065.334425 154.589966 1214.372346
-4.000000 -69.000000 0.000000 140.243131 567.404749 674.151865 371.542650 227.794174 1046.137730 157.535841 1286.981429
-3.000000 -69.000000 0.000000 140.222476 567.112278 658.458345 383.116002 225.400415 1032.034985 159.165534 1303.316749
-2.000000 -69.000000 0.000000 140.219373 566.819833 642.774943 394.695264 223.022284 1018.353843 160.815323 1319.996930
-1.000000 -69.000000 0.000000 140.225003 566.928097 628.591285 409.993091 220.617164 1012.043431 162.293992 1325.548022
0.000000 -69.000000 0.000000 140.259893 566.414352 612.809882 420.326645 218.222595 1000.209955 164.018635 1346.471893
1.000000 -69.000000 0.000000 140.312474 565.902630 597.037162 430.663446 215.849687 988.805484 165.760288 1367.733205
2.000000 -69.000000 0.000000 140.382726 565.392936 581.273833 441.003266 213.499161 977.845028 167.518420 1389.316467
3.000000 -69.000000 0.000000 140.470623 564.885276 565.520679 451.345895 211.171765 967.343679 169.292519 1411.206906
4.000000 -69.000000 0.000000 140.576132 564.379654 549.778576 461.691147 208.868272 957.316547 171.082087 1433.390449
5.000000 -69.000000 0.000000 140.699213 563.876078 534.048501 472.038848 206.589482 947.778682 172.886643 1455.853699
6.000000 -69.000000 0.000000 140.704246 562.834534 515.279137 492.904232 204.639901 917.347133 173.761028 1465.275356
7.000000 -69.000000 0.000000 140.623887 567.207837 505.608314 508.136089 202.591261 904.021655 176.112959 1469.341480
8.000000 -69.000000 0.000000 140.561818 571.582253 495.938714 523.368930 200.560017 890.796440 178.489666 1474.007671
9.000000 -69.000000 0.000000 140.518064 575.957756 486.270411 538.602669 198.546704 877.676022 180.890173 1479.268251
10.000000 -69.000000 0.000000 140.492640 580.334322 476.603482 553.837233 196.551872 864.665170 183.313545 1485.116902
11.000000 -69.000000 0.000000 140.485558 584.711926 466.938014 569.072556 194.576091 851.768907 185.758886 1491.546708
12.000000 -69.000000 0.000000 140.496821 589.090546 457.274098 584.308578 192.619947 838.992515 188.225341 1498.550188
13.000000 -69.000000 0.000000 140.526422 593.470159 447.611836 599.545246 190.684043 826.341555 190.712090 1506.119338
14.000000 -69.000000 0.000000 140.518610 600.049274 437.876822 616.380691 189.023447 813.710566 192.852881 1475.490717
15.000000 -69.000000 0.000000 140.624693 604.880018 427.971647 642.156896 187.511432 796.773829 194.883106 1488.918188
16.000000 -69.000000 0.000000 140.745924 609.714718 418.080620 667.944592 186.015049 779.917057 196.934419 1503.909360
17.000000 -69.000000 0.000000 141.133269 613.423896 410.017859 685.181881 183.598754 778.906832 200.612165 1502.425327
18.000000 -69.000000 0.000000 141.139867 622.201838 402.934277 716.811827 182.140632 764.862766 203.101151 1493.947192
19.000000 -69.000000 0.000000 141.254413 627.399386 394.007663 746.671403 180.443278 750.560690 205.338358 1472.501380
20.000000 -69.000000 0.000000 141.184508 637.244903 387.096378 775.881328 178.918785 736.383157 207.971044 1454.151534
21.000000 -69.000000 0.000000 141.129971 647.096844 380.189813 805.112299 177.407921 722.237944 210.629200 1436.477399
22.000000 -69.000000 0.000000 141.090820 656.954920 373.288229 834.362104 175.911037 708.126987 213.311874 1419.504218
23.000000 -69.000000 0.000000 141.067067 666.818859 366.391908 863.628831 174.428493 694.052377 216.018152 1403.257424
24.000000 -69.000000 0.000000 141.374764 674.166343 358.158398 892.382833 173.068714 687.941355 218.905398 1485.052756
25.000000 -69.000000 0.000000 141.395555 683.078816 351.306935 918.239494 171.358860 677.976899 221.937725 1472.649341
26.000000 -69.000000 0.000000 141.432998 691.991950 344.460281 944.275098 169.662966 668.050893 224.995753 1460.754086
27.000000 -69.000000 0.000000 141.487079 700.905717 337.618728 970.475244 167.981454 658.165077 228.078448 1449.379502
28.000000 -69.000000 0.000000 141.723705 707.226033 329.549388 990.145720 165.589629 653.217440 231.609402 1351.779450
29.000000 -69.000000 0.000000 141.545722 726.429020 324.097196 1054.562658 165.301805 632.315999 233.673796 1406.252727
30.000000 -69.000000 0.000000 141.662223 742.619187 318.700364 1092.970611 163.940943 625.627231 237.428287 1397.936998
31.000000 -69.000000 0.000000 141.796471 758.809477 313.304446 1131.507435 162.591925 618.960666 241.210617 1390.324092
32.000000 -69.000000 0.000000 142.035055 770.322267 307.897736 1128.391642 161.197573 612.652627 245.554618 1356.455755
33.000000 -69.000000 0.000000 142.118003 789.718005 302.719855 1193.854352 159.961525 604.893785 248.979209 1336.342125
34.000000 -69.000000 0.000000 142.216324 809.116051 297.545124 1259.480123 158.734764 597.138040 252.439778 1316.878855
35.000000 -69.000000 0.000000 142.329987 828.516243 292.373710 1325.244731 157.517508 589.385515 255.934866 1298.095200
36.000000 -69.000000 0.000000 142.458953 847.918433 287.205793 1391.128486 156.309977 581.636339 259.463077 1280.021079
37.000000 -69.000000 0.000000 142.602866 871.773620 282.882841 1459.651205 155.188500 574.984685 263.681281 1254.982609
38.000000 -69.000000 0.000000 142.664171 891.311146 277.927626 1524.472970 153.919272 567.608744 267.291926 1230.988118
39.000000 -69.000000 0.000000 142.740092 910.853578 272.977234 1589.629246 152.660166 560.236274 270.935212 1207.674011
40.000000 -69.000000 0.000000 142.488289 936.505953 268.643979 1642.269997 151.238883 552.952894 274.820537 1166.380756
41.000000 -69.000000 0.000000 142.436679 963.647587 264.257924 1687.626625 149.923938 546.842594 279.196192 1139.684297
42.000000 -69.000000 0.000000 142.401319 990.794568 259.875139 1733.926678 148.619232 540.733513 283.612375 1113.203243
43.000000 -69.000000 0.000000 142.382220 1017.946470 255.495792 1781.096584 147.325035 534.625693 288.067222 1086.953336
44.000000 -69.000000 0.000000 142.427355 1041.891409 251.030188 1883.409608 146.173120 527.663385 291.190693 1061.181667
45.000000 -69.000000 0.000000 142.384094 1088.160532 247.283762 1943.186986 145.010193 522.809985 296.230754 1036.600341
46.000000 -69.000000 0.000000 142.357688 1134.432714 243.539145 2004.243840 143.856403 517.957241 301.308998 1012.175551
47.000000 -69.000000 0.000000 142.348147 1180.707595 239.796422 2066.466759 142.711972 513.105171 306.423526 987.918906
48.000000 -69.000000 0.000000 142.345485 1219.692632 236.121768 2099.579507 141.576251 508.311224 310.583188 966.794120
49.000000 -69.000000 0.000000 142.298560 1257.926348 232.305103 2196.312629 140.451635 502.450614 314.678489 936.655236
50.000000 -69.000000 0.000000 142.475819 1305.642745 228.820000 2292.786629 139.342768 499.147102 320.915125 919.614963
51.000000 -69.000000 0.000000 142.502005 1360.017754 225.495964 2377.499125 138.290280 495.077194 326.394323 897.068307
52.000000 -69.000000 0.000000 142.545563 1414.471718 222.177554 2463.581608 137.248419 491.010182 331.930757 874.676278
53.000000 -69.000000 0.000000 142.606480 1468.995857 218.865027 2550.895386 136.217430 486.946140 337.521612 852.451063
54.000000 -69.000000 0.000000 142.527194 1551.509369 215.866727 2616.185950 135.297388 482.421136 341.988766 826.006148
55.000000 -69.000000 0.000000 142.561189 1602.428189 212.399310 2691.486021 134.243411 477.847395 346.653409 805.176729
56.000000 -69.000000 0.000000 142.736845 1700.169806 209.815422 2770.287946 133.423358 475.435517 353.633291 788.469773
57.000000 -69.000000 0.000000 142.932033 1798.121517 207.238385 2851.541096 132.614526 473.034387 360.694619 771.823281
58.000000 -69.000000 0.000000 143.139255 1900.982493 204.677553 2907.702657 131.828983 470.515035 367.506862 754.587660
59.000000 -69.000000 0.000000 143.379815 1997.617262 202.195379 3012.915984 131.080438 468.148049 374.354942 738.259839
60.000000 -69.000000 0.000000 143.642693 2094.626348 199.726108 3120.148818 130.346380 465.804824 381.296465 721.976216
61.000000 -69.000000 0.000000 143.825956 2197.887734 197.384104 3224.607986 129.624734 463.429594 387.946904 705.304625
62.000000 -69.000000 0.000000 144.642166 2391.432083 196.013039 3336.871890 129.514041 463.296471 396.438135 692.261871
63.000000 -69.000000 0.000000 145.454958 2587.170678 194.641126 3462.866013 129.398553 463.162457 404.979261 679.419109
64.000000 -69.000000 0.000000 146.175063 2778.675228 192.897852 3549.854236 129.041447 462.988115 414.932653 669.282229
65.000000 -69.000000 0.000000 146.512466 2965.084512 190.942854 3571.706423 128.488454 461.459316 422.714982 654.549066
66.000000 -69.000000 0.000000 148.216091 3295.539180 190.509351 3667.312136 129.085224 463.700239 433.400859 644.272293
-67.000000 -68.000000 0.000000 150.133878 3622.548453 4894.288748 129.435585 601.464155 466.956682 97.019782 615.009378
-66.000000 -68.000000 0.000000 149.484795 3268.773518 4928.157369 130.516332 587.834367 475.434288 97.262268 615.215312
-65.000000 -68.000000 0.000000 147.918799 2920.298314 4792.570091 130.853478 573.639995 483.375405 96.869075 612.545111
-64.000000 -68.000000 0.000000 147.499363 2785.687183 4699.747540 132.400620 562.050741 492.925940 97.358479 614.373491
-63.000000 -68.000000 0.000000 147.087186 2633.159060 4615.708478 133.872370 550.185193 502.148727 97.827244 615.929109
-62.000000 -68.000000 0.000000 146.849853 2458.589878 4579.551134 135.339852 539.644402 513.203500 98.319738 618.273016
-61.000000 -68.000000 0.000000 146.060612 2262.909400 4407.244674 136.294784 528.345754 523.111990 98.423031 618.491231
-60.000000 -68.000000 0.000000 145.619032 2109.900440 4257.312730 137.403042 516.664860 532.485872 98.747871 619.095527
-59.000000 -68.000000 0.000000 145.424349 2044.557696 4109.383771 139.417253 507.190802 543.541305 99.458066 622.781865
-58.000000 -68.000000 0.000000 145.089448 1886.289805 4028.534765 140.928218 497.755944 558.232867 99.881975 625.510156
-57.000000 -68.000000 0.000000 144.929013 1810.207944 3941.358747 142.866499 490.321952 569.402114 100.536630 629.566952
-56.000000 -68.000000 0.000000 144.782452 1734.386883 3828.259996 144.854720 481.914999 584.166485 101.204647 633.844689
-55.000000 -68.000000 0.000000 144.654068 1658.732011 3717.563523 146.847699 473.591341 598.992593 101.881160 638.131870
-54.000000 -68.000000 0.000000 144.541571 1584.545348 3612.227465 148.842416 465.288767 614.310555 102.563337 642.428575
-53.000000 -68.000000 0.000000 144.436990 1501.697386 3509.809637 150.829956 456.804409 628.910282 103.250172 646.562011
-52.000000 -68.000000 0.000000 144.350502 1418.975319 3410.679122 152.820632 448.407074 643.564956 103.944486 650.701217
-51.000000 -68.000000 0.000000 144.282140 1336.402528 3315.130830 154.814322 440.101744 658.270910 104.646131 654.846085
-50.000000 -68.000000 0.000000 144.267088 1298.117503 3197.154278 157.109765 432.145713 672.176356 105.525101 659.129880
-49.000000 -68.000000 0.000000 144.261213 1258.995857 3065.096800 159.746397 426.451641 692.687962 106.358684 666.651185
-48.000000 -68.000000 0.000000 144.257936 1216.849120 2910.489464 162.398915 422.167467 709.078663 107.200669 673.917118
-47.000000 -68.000000 0.000000 144.220377 1181.857303 2834.288284 165.108610 415.451114 726.790255 108.094807 680.529681
-46.000000 -68.000000 0.000000 144.199545 1146.885320 2759.205889 167.820776 408.782625 744.677976 108.997275 687.143223
-45.000000 -68.000000 0.000000 144.195446 1111.935043 2685.336125 170.535296 402.164380 762.729435 109.907868 693.757716
-44.000000 -68.000000 0.000000 144.200775 1074.206307 2640.819055 173.218153 395.308874 780.161591 110.811799 700.164905
-43.000000 -68.000000 0.000000 144.196163 1036.147817 2559.266413 175.886907 388.613932 797.082911 111.711725 706.461871
-42.000000 -68.000000 0.000000 144.208435 998.107714 2479.190231 178.557600 381.978566 814.145277 112.619011 712.759897
-41.000000 -68.000000 0.000000 144.237588 960.088184 2400.738255 181.230145 375.405936 831.340005 113.533481 719.058954
-40.000000 -68.000000 0.000000 143.902602 937.929488 2305.819527 184.679478 369.374465 839.619588 114.563134 724.609979
-39.000000 -68.000000 0.000000 143.911551 914.486575 2201.055147 187.911395 364.748373 863.724886 115.488371 734.904385
-38.000000 -68.000000 0.000000 143.934757 891.052574 2096.854301 191.146782 360.169396 888.047356 116.420738 745.200745
-37.000000 -68.000000 0.000000 143.972212 867.628205 1993.305368 194.385463 355.639354 912.569633 117.360066 755.498978
-36.000000 -68.000000 0.000000 144.684422 853.300781 1967.444559 197.905311 352.720884 935.470180 118.563354 771.978898
-35.000000 -68.000000 0.000000 144.080091 801.563944 1829.292480 198.531434 344.017520 934.313052 118.269797 778.110240
-34.000000 -68.000000 0.000000 143.923420 790.833683 1781.420952 202.819053 339.291940 946.094203 119.458978 787.866790
-33.000000 -68.000000 0.000000 143.782959 780.106612 1733.911185 207.111274 334.597087 958.268367 120.659631 797.664234
-32.000000 -68.000000 0.000000 143.658758 769.382862 1686.793748 211.407818 329.934275 970.820760 121.871418 807.501084
-31.000000 -68.000000 0.000000 143.508473 762.671696 1626.761698 216.376407 325.294209 993.597365 123.346200 815.035590
-30.000000 -68.000000 0.000000 143.370085 750.253424 1571.964903 220.481750 320.772282 1003.972509 124.415341 825.759404
-29.000000 -68.000000 0.000000 143.247730 737.840053 1517.331752 224.591133 316.287467 1014.878827 125.495025 836.516681
-28.000000 -68.000000 0.000000 143.141451 725.431832 1462.880580 228.704336 311.841364 1026.299387 126.584981 847.306147
-27.000000 -68.000000 0.000000 143.051281 713.029031 1408.632490 232.821159 307.435654 1038.217217 127.684948 858.126588
-26.000000 -68.000000 0.000000 142.977253 700.631939 1354.611879 236.941412 303.072098 1050.615395 128.794667 868.976847
-25.000000 -68.000000 0.000000 142.919391 688.240863 1300.847090 241.064919 298.752543 1063.477121 129.913889 879.855820
-24.000000 -68.000000 0.000000 142.877714 675.856134 1247.371202 245.191516 294.478925 1076.785786 131.042372 890.762456
-23.000000 -68.000000 0.000000 142.852237 663.478108 1194.223024 249.321050 290.253273 1090.525025 132.179877 901.695751
-22.000000 -68.000000 0.000000 142.898346 652.727798 1188.953162 253.461887 285.486532 1099.438133 133.483986 913.015575
-21.000000 -68.000000 0.000000 142.910543 640.803365 1152.673940 257.556598 280.850425 1107.387446 134.721160 922.846728
-20.000000 -68.000000 0.000000 142.496906 639.203267 1109.751612 265.610579 278.641823 1091.042963 135.823588 938.707289
-19.000000 -68.000000 0.000000 142.447677 631.116494 1065.374000 270.993447 275.483120 1094.257463 136.880552 960.181444
-18.000000 -68.000000 0.000000 142.414133 623.033026 1021.010841 276.380535 272.353591 1098.624154 137.947866 981.708225
-17.000000 -68.000000 0.000000 142.396284 614.952994 976.664104 281.771601 269.254253 1104.129365 139.025291 1003.284247
-16.000000 -68.000000 0.000000 142.394136 606.876534 932.336132 287.166421 266.186162 1110.756168 140.112593 1024.906399
-15.000000 -68.000000 0.000000 142.517114 596.471133 923.252082 290.750467 260.757048 1095.085685 141.663955 1039.434973
-14.000000 -68.000000 0.000000 142.378347 593.716601 899.112783 298.391110 257.870526 1085.398362 143.104553 1057.096707
-13.000000 -68.000000 0.000000 142.256264 590.962698 874.974856 306.039594 255.008154 1076.098221 144.559850 1075.021157
-12.000000 -68.000000 0.000000 142.150910 588.209431 850.838417 313.695346 252.170755 1067.195384 146.029407 1093.195399
-11.000000 -68.000000 0.000000 142.062320 585.456810 826.703595 321.357846 249.359181 1058.699876 147.512796 1111.607183
-10.000000 -68.000000 0.000000 141.990526 582.704844 802.570538 329.026623 246.574315 1050.621576 149.009604 1130.244898
-9.000000 -68.000000 0.000000 141.935555 579.953541 778.439409 336.701247 243.817073 1042.970180 150.519433 1149.097552
-8.000000 -68.000000 0.000000 141.902421 576.698079 741.198341 343.952867 241.716502 1049.684946 151.906435 1169.274925
-7.000000 -68.000000 0.000000 141.913277 574.126451 723.895081 351.593985 238.650907 1043.346647 153.596389 1185.024706
-6.000000 -68.000000 0.000000 141.943570 571.555123 706.594830 359.235394 235.610513 1037.292376 155.302954 1200.962277
-5.000000 -68.000000 0.000000 141.993287 568.984097 689.297816 366.877074 232.596308 1031.527135 157.025588 1217.080261
-4.000000 -68.000000 0.000000 141.819819 571.795086 669.348683 386.568091 231.471976 1024.986023 158.106185 1196.253274
-3.000000 -68.000000 0.000000 141.781794 567.222509 655.396632 379.882104 227.096843 1011.526909 160.805715 1248.214333
-2.000000 -68.000000 0.000000 141.781728 566.929749 639.741223 391.470581 224.730452 997.557615 162.444167 1264.852282
-1.000000 -68.000000 0.000000 141.799022 566.637016 624.098149 403.063975 222.380318 984.028444 164.102138 1281.837575
0.000000 -68.000000 0.000000 141.833669 566.344309 608.468362 414.661875 220.046964 970.957795 165.779042 1299.156589
1.000000 -68.000000 0.000000 141.885657 566.051629 592.852912 426.263912 217.730930 958.364429 167.474312 1316.796156
2.000000 -68.000000 0.000000 141.954966 565.758975 577.252964 437.869758 215.432773 946.267402 169.187393 1334.743567
3.000000 -68.000000 0.000000 142.041572 565.466347 561.669808 449.479118 213.153071 934.685985 170.917752 1352.986571
4.000000 -68.000000 0.000000 142.153383 564.998846 547.438579 459.887040 210.864416 930.124356 172.563729 1385.778451
5.000000 -68.000000 0.000000 142.276655 564.495542 531.754159 470.227710 208.598448 920.446649 174.358629 1408.409396
6.000000 -68.000000 0.000000 142.310334 563.518479 513.946481 489.419631 206.270332 898.527555 175.669156 1410.951139
7.000000 -68.000000 0.000000 142.231426 567.889178 504.283744 504.663344 204.232524 885.129558 178.009536 1414.889599
8.000000 -68.000000 0.000000 142.170603 572.261029 494.622550 519.907352 202.212189 871.831783 180.374734 1419.451919
9.000000 -68.000000 0.000000 142.127887 576.634004 484.962990 535.151628 200.209856 858.638886 182.763786 1424.632105
10.000000 -68.000000 0.000000 142.103296 581.008079 475.305164 550.396151 198.226072 845.555777 185.175768 1430.423446
11.000000 -68.000000 0.000000 142.096838 585.383229 465.649180 565.640901 196.261398 832.587632 187.609797 1436.818550
12.000000 -68.000000 0.000000 142.108516 589.759429 455.995156 580.885860 194.316415 819.739905 190.065026 1443.809396
13.000000 -68.000000 0.000000 142.138326 594.136657 446.343218 596.131011 192.391719 807.018349 192.540643 1451.387374
14.000000 -68.000000 0.000000 142.186256 598.514891 436.693504 611.376340 190.487925 794.429025 195.035873 1459.543340
15.000000 -68.000000 0.000000 142.130109 606.420000 427.047661 636.014381 189.079629 780.157251 196.869356 1412.191036
16.000000 -68.000000 0.000000 142.252867 611.246342 417.188497 661.746563 187.593228 763.203061 198.908876 1427.547744
17.000000 -68.000000 0.000000 142.615134 615.749815 410.046521 677.836766 184.979715 766.839788 202.936135 1412.214819
18.000000 -68.000000 0.000000 142.816245 619.658054 400.774385 708.848497 183.296912 753.282103 205.070089 1395.312483
19.000000 -68.000000 0.000000 142.732175 629.484998 393.875495 738.129303 181.767395 739.024716 207.665051 1375.708906
20.000000 -68.000000 0.000000 142.663293 639.319017 386.981684 767.426787 180.251206 724.796401 210.286461 1356.785663
21.000000 -68.000000 0.000000 142.609620 649.159788 380.093229 796.739109 178.748685 710.598906 212.933343 1338.571606
22.000000 -68.000000 0.000000 142.999170 656.703744 370.898737 816.479662 177.783857 698.277677 215.460052 1450.213326
23.000000 -68.000000 0.000000 142.990270 665.611378 364.052384 842.108935 176.057275 688.203916 218.422632 1436.605900
24.000000 -68.000000 0.000000 142.997842 674.519816 357.210865 867.946384 174.343949 678.164803 221.413218 1423.497930
25.000000 -68.000000 0.000000 142.868317 682.291868 350.699298 898.889375 171.989332 667.098127 224.756833 1330.723054
26.000000 -68.000000 0.000000 143.069162 690.312944 343.147796 924.219679 170.344954 659.417485 227.777750 1325.947603
27.000000 -68.000000 0.000000 143.289777 698.335271 335.599933 949.563835 168.716095 651.769596 230.820838 1321.803588
28.000000 -68.000000 0.000000 143.530073 706.358806 328.055962 974.920763 167.103207 644.155628 233.885230 1318.296965
29.000000 -68.000000 0.000000 143.090723 732.489217 323.615896 1013.220151 166.911506 625.812032 235.822766 1317.188178
30.000000 -68.000000 0.000000 143.369466 742.711246 317.997138 1068.170045 165.154810 619.893881 240.280030 1337.090562
31.000000 -68.000000 0.000000 143.506147 758.902396 312.608256 1106.923401 163.814355 613.200279 244.048215 1329.345327
32.000000 -68.000000 0.000000 143.660310 775.093625 307.220586 1145.780760 162.486091 606.529227 247.843078 1322.345998
33.000000 -68.000000 0.000000 143.804462 791.262756 301.920453 1140.176363 161.132328 599.905945 252.194299 1299.865678
34.000000 -68.000000 0.000000 143.907395 810.638292 296.755939 1206.020235 159.914232 592.142069 255.631805 1280.005294
35.000000 -68.000000 0.000000 144.147970 834.434683 292.412868 1272.037855 158.867188 585.701771 259.981548 1262.225765
36.000000 -68.000000 0.000000 144.184188 853.943591 287.461169 1336.431926 157.587001 578.311476 263.505260 1236.545336
37.000000 -68.000000 0.000000 144.234888 873.458893 282.514251 1401.244942 156.316521 570.924214 267.064411 1211.473987
38.000000 -68.000000 0.000000 144.300054 892.980171 277.572370 1466.421355 155.055986 563.540107 270.657600 1187.050314
39.000000 -68.000000 0.000000 144.379666 912.507040 272.635801 1531.914782 153.805642 556.159278 274.283492 1163.315109
40.000000 -68.000000 0.000000 144.150980 939.321419 268.460771 1582.858770 152.309266 550.247155 278.906233 1124.149060
41.000000 -68.000000 0.000000 144.103148 966.434568 264.085723 1628.916328 151.002993 544.131901 283.264289 1097.222149
42.000000 -68.000000 0.000000 144.071380 993.554605 259.714317 1675.911735 149.707035 538.017760 287.662837 1070.507688
43.000000 -68.000000 0.000000 144.055687 1020.680983 255.346741 1723.768284 148.421663 531.904771 292.100047 1044.021987
44.000000 -68.000000 0.000000 144.103167 1044.077576 250.963957 1809.682477 147.247152 525.470460 295.504130 1018.276177
45.000000 -68.000000 0.000000 144.063039 1090.342616 247.225315 1870.560628 146.092545 520.614806 300.522554 993.552010
46.000000 -68.000000 0.000000 144.039572 1136.611043 243.488722 1932.696885 144.947138 515.759768 305.579340 968.984088
47.000000 -68.000000 0.000000 144.032773 1182.882458 239.754272 1995.973755 143.811153 510.905365 310.672614 944.584601
48.000000 -68.000000 0.000000 144.042644 1229.156523 236.022069 2060.286146 142.684813 506.051613 315.800610 920.366946
49.000000 -68.000000 0.000000 144.069183 1275.432951 232.292220 2125.540065 141.568349 501.198533 320.961665 896.345862
50.000000 -68.000000 0.000000 144.329082 1318.912256 229.068271 2166.529113 140.469942 499.406310 326.780059 897.431296
51.000000 -68.000000 0.000000 144.360263 1373.068891 225.756165 2252.351861 139.425790 495.343080 332.240285 874.670747
52.000000 -68.000000 0.000000 144.408592 1427.320376 222.450033 2339.536300 138.392304 491.282856 337.757374 852.057555
53.000000 -68.000000 0.000000 144.474051 1481.656293 219.150148 2427.935744 137.369725 487.225713 343.328585 829.603770
54.000000 -68.000000 0.000000 144.379427 1531.252159 215.381579 2463.002842 136.207700 481.921945 347.456878 807.626603
55.000000 -68.000000 0.000000 144.540026 1628.124455 212.800986 2540.673161 135.383827 479.509219 354.324306 790.772996
56.000000 -68.000000 0.000000 144.719952 1725.313784 210.227228 2621.078068 134.570963 477.107139 361.277360 773.973324
57.000000 -68.000000 0.000000 144.919132 1822.769435 207.660558 2703.973630 133.769310 474.715868 368.311190 757.231177
58.000000 -68.000000 0.000000 145.137488 1920.450865 205.101243 2789.137781 132.979071 472.335570 375.421256 740.550456
59.000000 -68.000000 0.000000 145.363307 2028.963536 202.502286 2812.517775 132.176388 469.936726 382.405714 724.955575
60.000000 -68.000000 0.000000 145.465895 2092.507472 199.742890 2911.668910 131.257686 467.093675 388.913482 708.358253
61.000000 -68.000000 0.000000 146.012782 2266.152769 198.086266 3026.327868 130.916481 466.314890 397.270829 694.344162
62.000000 -68.000000 0.000000 146.734451 2445.477089 196.194455 3123.380763 130.562185 465.663453 406.271551 682.008883
63.000000 -68.000000 0.000000 146.985867 2604.805062 194.259300 3163.501248 130.008146 463.863570 413.259187 665.740623
64.000000 -68.000000 0.000000 147.678218 2793.371439 192.478748 3262.264686 129.664440 463.290623 422.165686 653.437912
65.000000 -68.000000 0.000000 148.154334 2960.568065 190.522566 3325.399257 129.143931 462.311099 431.054255 641.031316
66.000000 -68.000000 0.000000 149.506373 3276.231517 189.769794 3387.840630 129.453580 463.850927 441.524486 630.600374
67.000000 -68.000000 0.000000 150.127454 3593.137007 188.185683 3374.319707 129.109982 463.679135 451.844826 619.507209
-68.000000 -67.000000 0.000000 152.056592 3965.190881 4515.307430 127.839381 626.274264 448.571022 97.036410 615.108791
-67.000000 -67.000000 0.000000 151.407251 3594.112633 4530.353482 128.912248 612.537152 456.868467 97.278685 615.244760
-66.000000 -67.000000 0.000000 150.764494 3232.800198 4562.379209 130.003909 598.901769 465.389463 97.527567 615.461965
-65.000000 -67.000000 0.000000 149.694598 2918.425931 4495.140987 130.614549 584.691779 473.184492 97.433874 613.900344
-64.000000 -67.000000 0.000000 149.271182 2770.958646 4403.827477 132.111914 573.335311 482.906111 97.895073 615.696257
-63.000000 -67.000000 0.000000 148.866440 2631.749717 4315.557970 133.643669 561.795966 492.400698 98.385568 617.453836
-62.000000 -67.000000 0.000000 148.471262 2479.111975 4234.316323 135.117464 550.124043 501.698207 98.859073 619.030433
-61.000000 -67.000000 0.000000 148.092281 2326.494964 4158.427946 136.595094 538.577751 511.025567 99.338815 620.625484
-60.000000 -67.000000 0.000000 147.464621 2137.924350 3966.949412 137.737667 529.603584 524.895525 99.495795 622.512834
-59.000000 -67.000000 0.000000 147.355791 2057.443371 3846.511511 139.304345 518.552467 534.463117 100.129245 624.600071
-58.000000 -67.000000 0.000000 147.023610 1887.663760 3784.341463 140.835369 509.255742 548.092849 100.547807 627.454647
-57.000000 -67.000000 0.000000 146.881614 1830.322457 3774.615410 143.188931 499.274869 555.990262 101.436819 631.157048
-56.000000 -67.000000 0.000000 146.731003 1754.809370 3659.382469 145.168449 490.898484 570.855769 102.098820 635.421116
-55.000000 -67.000000 0.000000 146.586416 1681.989202 3542.901043 147.109706 482.489941 585.056911 102.758357 639.442225
-54.000000 -67.000000 0.000000 146.459631 1599.224334 3435.303555 149.086588 473.955827 599.692656 103.431632 643.559039
-53.000000 -67.000000 0.000000 146.350657 1516.586332 3330.745439 151.066921 465.503719 614.384244 104.112550 647.681861
-52.000000 -67.000000 0.000000 146.259533 1434.097130 3229.521917 153.050573 457.138167 629.127765 104.800965 651.810579
-51.000000 -67.000000 0.000000 146.186292 1351.783968 3131.956320 155.037414 448.864010 643.919651 105.496727 655.945080
-50.000000 -67.000000 0.000000 146.064970 1307.142652 3019.657457 157.098171 438.692585 652.209437 106.358434 657.880783
-49.000000 -67.000000 0.000000 146.063538 1256.062065 2904.401401 159.743602 434.767126 664.351994 107.186193 665.011687
-48.000000 -67.000000 0.000000 146.006241 1221.086758 2826.111358 162.442179 428.027596 682.047590 108.064998 671.628380
-47.000000 -67.000000 0.000000 145.965455 1186.131604 2748.826881 165.143632 421.333764 699.931388 108.952386 678.245984
-46.000000 -67.000000 0.000000 145.941193 1151.198437 2672.635206 167.847821 414.687841 717.989324 109.848149 684.864473
-45.000000 -67.000000 0.000000 145.965991 1116.546077 2627.306062 170.562769 408.041594 736.053807 110.760749 691.594877
-44.000000 -67.000000 0.000000 145.941009 1078.509067 2543.233286 173.222378 401.314374 752.966092 111.646711 697.894171
-43.000000 -67.000000 0.000000 145.932707 1040.491266 2460.478468 175.884233 394.643718 770.027904 112.540260 704.194496
-42.000000 -67.000000 0.000000 145.941089 1002.494859 2379.179139 178.548232 388.032546 787.229519 113.441216 710.495824
-41.000000 -67.000000 0.000000 145.966152 964.522374 2299.489681 181.214281 381.483950 804.561972 114.349405 716.798129
-40.000000 -67.000000 0.000000 146.007887 926.576752 2221.583344 183.882290 375.001208 822.016986 115.264655 723.101385
-39.000000 -67.000000 0.000000 145.469097 916.550932 2114.774322 187.753631 369.322252 824.349204 116.333181 728.794039
-38.000000 -67.000000 0.000000 145.489255 893.131413 2009.674954 190.979747 364.771415 848.923074 117.259046 739.094460
-37.000000 -67.000000 0.000000 145.523512 869.722284 1905.158928 194.209469 360.269597 873.691572 118.191925 749.396659
-36.000000 -67.000000 0.000000 146.321542 854.644060 1915.785620 197.630388 356.890883 892.587370 119.448204 765.228126
-35.000000 -67.000000 0.000000 146.204347 839.609006 1841.987936 201.142332 352.276981 904.453233 120.416395 773.930373
-34.000000 -67.000000 0.000000 145.604914 790.972410 1737.213456 202.287186 342.931683 904.884060 120.379133 779.201420
-33.000000 -67.000000 0.000000 145.461775 780.246614 1689.412497 206.567165 338.255541 917.217846 121.572384 789.043398
-32.000000 -67.000000 0.000000 145.334702 769.524174 1641.997668 210.851975 333.611611 929.942285 122.776831 798.924110
-31.000000 -67.000000 0.000000 145.223738 758.805234 1595.003403 215.141328 329.001257 943.041564 123.992147 808.842136
-30.000000 -67.000000 0.000000 145.008366 752.282723 1542.330438 220.270003 324.531304 961.235252 125.384907 817.529267
-29.000000 -67.000000 0.000000 144.883560 739.885983 1487.429296 224.367628 320.063960 972.354768 126.457776 828.331901
-28.000000 -67.000000 0.000000 144.774644 727.494945 1432.693475 228.469500 315.635359 984.005864 127.540955 839.165870
-27.000000 -67.000000 0.000000 144.681652 715.109908 1378.142675 232.575396 311.247155 996.169889 128.634185 850.029978
-26.000000 -67.000000 0.000000 144.604616 702.731189 1323.799768 236.685105 306.901081 1008.828288 129.737210 860.923082
-25.000000 -67.000000 0.000000 144.543561 690.359127 1269.691448 240.798433 302.598951 1021.962692 130.849784 871.844096
-24.000000 -67.000000 0.000000 144.498507 677.994086 1215.849035 244.915196 298.342667 1035.554988 131.971665 882.791984
-23.000000 -67.000000 0.000000 144.555976 666.241850 1206.566253 249.040449 293.805058 1043.688057 133.234304 893.823101
-22.000000 -67.000000 0.000000 144.548010 654.325971 1169.588257 253.127503 289.139710 1051.558545 134.454441 903.653812
-21.000000 -67.000000 0.000000 144.557636 642.415244 1132.831083 257.216224 284.520168 1059.647381 135.684781 913.534595
-20.000000 -67.000000 0.000000 144.584850 630.509960 1096.316943 261.306532 279.948699 1067.949603 136.925049 923.463840
-19.000000 -67.000000 0.000000 143.957221 632.151252 1052.356450 270.715565 278.288667 1041.809402 137.986995 937.953908
-18.000000 -67.000000 0.000000 143.923236 624.072284 1008.083786 276.088602 275.175563 1046.410843 139.046935 959.523407
-17.000000 -67.000000 0.000000 143.904781 615.996865 963.836084 281.466158 272.092712 1052.205048 140.117019 981.141381
-16.000000 -67.000000 0.000000 143.901862 607.925134 919.616949 286.847979 269.041154 1059.172441 141.197017 1002.804695
-15.000000 -67.000000 0.000000 144.096254 596.993976 916.426358 289.666954 263.155143 1041.385896 142.911564 1014.840688
-14.000000 -67.000000 0.000000 143.956455 594.241778 892.271625 297.284762 260.283161 1031.640965 144.343533 1032.690337
-13.000000 -67.000000 0.000000 143.833156 591.490228 868.117416 304.911582 257.435427 1022.302503 145.790246 1050.802405
-12.000000 -67.000000 0.000000 143.726399 588.739337 843.963774 312.546756 254.612754 1013.381747 147.251269 1069.163557
-11.000000 -67.000000 0.000000 143.636221 585.989113 819.810751 320.189686 251.815986 1004.889822 148.726180 1087.761179
-10.000000 -67.000000 0.000000 143.591418 581.966531 771.176351 327.257057 250.091082 1028.617612 149.973320 1103.219539
-9.000000 -67.000000 0.000000 143.564441 579.394308 753.852316 334.901639 246.991247 1021.708093 151.618997 1118.588360
-8.000000 -67.000000 0.000000 143.556679 576.822376 736.530192 342.546370 243.914890 1015.081362 153.282468 1134.166487
-7.000000 -67.000000 0.000000 143.568134 574.250738 719.210116 350.191241 240.862909 1008.742992 154.963160 1149.945415
-6.000000 -67.000000 0.000000 143.598801 571.679400 701.892241 357.836243 237.836244 1002.698452 156.660518 1165.916990
-5.000000 -67.000000 0.000000 143.648669 569.108364 684.576734 365.481367 234.835873 996.953086 158.374007 1182.073403
-4.000000 -67.000000 0.000000 143.499770 570.804008 663.518384 384.262827 233.489506 991.506974 159.441084 1167.570132
-3.000000 -67.000000 0.000000 143.509482 570.682658 650.566466 391.869785 230.503937 984.834115 161.624457 1178.377761
-2.000000 -67.000000 0.000000 143.344583 567.043742 636.799275 388.397028 226.447154 976.956202 164.079541 1209.732953
-1.000000 -67.000000 0.000000 143.364658 566.750695 621.188245 399.994908 224.108793 963.130505 165.726366 1226.688639
0.000000 -67.000000 0.000000 143.401896 566.457674 605.592219 411.597074 221.787328 949.765023 167.392162 1243.993657
1.000000 -67.000000 0.000000 143.456283 566.164680 590.012386 423.203173 219.483297 936.879450 169.076369 1261.633630
2.000000 -67.000000 0.000000 143.527801 565.871711 574.450064 434.812891 217.197253 924.493855 170.778441 1279.594708
3.000000 -67.000000 0.000000 143.616422 565.578769 558.906716 446.425945 214.929772 912.628593 172.497850 1297.863558
4.000000 -67.000000 0.000000 143.722116 565.285853 543.383969 458.042082 212.681445 901.304214 174.234083 1316.427368
5.000000 -67.000000 0.000000 143.844846 564.992963 527.883642 469.661073 210.452888 890.541354 175.986641 1335.273834
6.000000 -67.000000 0.000000 143.961812 562.237111 514.611518 482.367696 207.894922 875.471646 177.210553 1348.992152
7.000000 -67.000000 0.000000 143.873159 567.005701 504.957000 498.783139 205.878670 862.785140 179.590814 1351.821288
8.000000 -67.000000 0.000000 143.779465 572.946045 493.405531 516.687133 203.870965 852.928142 182.265307 1364.913383
9.000000 -67.000000 0.000000 143.737765 577.316451 483.756740 531.935162 201.879498 839.660450 184.643066 1370.006705
10.000000 -67.000000 0.000000 143.713987 581.687994 474.110126 547.183230 199.906640 826.502683 187.043814 1375.736136
11.000000 -67.000000 0.000000 143.708140 586.060649 464.465825 562.431334 197.952948 813.460174 189.466679 1382.093763
12.000000 -67.000000 0.000000 143.720225 590.434390 454.823984 577.679470 196.018995 800.538557 191.910821 1389.070963
13.000000 -67.000000 0.000000 143.750238 594.809194 445.184762 592.927637 194.105370 787.743780 194.375439 1396.658448
14.000000 -67.000000 0.000000 143.798168 599.185037 435.548335 608.175832 192.212682 775.082125 196.859764 1404.846332
15.000000 -67.000000 0.000000 143.863998 603.561897 425.914890 623.424053 190.341554 762.560223 199.363058 1413.624181
16.000000 -67.000000 0.000000 143.759960 612.796026 416.364353 655.820728 189.177613 746.609374 200.890031 1351.318160
17.000000 -67.000000 0.000000 144.097137 618.093777 410.136176 671.105933 186.366110 754.863236 205.264531 1322.722111
18.000000 -67.000000 0.000000 144.292951 621.776232 400.687781 700.897023 184.617981 741.882103 207.412621 1299.783909
19.000000 -67.000000 0.000000 144.729747 630.422176 390.491824 715.844416 184.273038 719.144504 209.342577 1433.838180
20.000000 -67.000000 0.000000 144.675566 639.322554 383.645765 740.917254 182.518542 708.939582 212.198973 1418.527811
21.000000 -67.000000 0.000000 144.637649 648.223969 376.804298 766.262729 180.776291 698.764479 215.087072 1403.688855
22.000000 -67.000000 0.000000 144.176467 657.369151 371.853118 807.658723 178.458550 681.410027 218.244300 1315.957019
23.000000 -67.000000 0.000000 144.320711 665.393078 364.304871 832.985514 176.782735 673.616065 221.173207 1309.185950
24.000000 -67.000000 0.000000 144.484698 673.418235 356.760185 858.327837 175.121275 665.851530 224.127390 1303.037724
25.000000 -67.000000 0.000000 144.668361 681.444579 349.219292 883.684356 173.474581 658.117465 227.105861 1297.521195
26.000000 -67.000000 0.000000 144.871624 689.472067 341.682443 909.053882 171.843079 650.414955 230.107677 1292.644449
27.000000 -67.000000 0.000000 145.094406 697.500661 334.149911 934.435356 170.227204 642.745135 233.131936 1288.414753
28.000000 -67.000000 0.000000 144.981331 715.802978 328.428265 972.304144 169.798330 625.739569 235.046406 1293.292604
29.000000 -67.000000 0.000000 144.907828 731.684921 322.977851 994.326805 168.204061 619.636123 238.860870 1278.412542
30.000000 -67.000000 0.000000 144.856404 747.567811 317.528379 1016.587471 166.622119 613.541594 242.709408 1263.687600
31.000000 -67.000000 0.000000 145.216140 759.075700 311.960501 1082.832656 165.042798 607.473347 246.893170 1268.400334
32.000000 -67.000000 0.000000 145.372469 775.266074 306.581000 1121.886156 163.723066 600.774727 250.674222 1261.290586
33.000000 -67.000000 0.000000 145.546013 791.456557 301.203069 1161.022177 162.415869 594.099016 254.480874 1254.974338
34.000000 -67.000000 0.000000 145.747110 816.867192 296.998343 1149.070844 161.267034 589.086935 259.938374 1246.682493
35.000000 -67.000000 0.000000 145.773102 836.346156 292.054734 1213.397993 159.985799 581.686352 263.408043 1219.968105
36.000000 -67.000000 0.000000 145.813423 855.833010 287.116110 1278.191177 158.714108 574.288521 266.914585 1193.826406
37.000000 -67.000000 0.000000 145.868061 875.327228 282.182731 1343.382963 157.452192 566.893550 270.456567 1168.295839
38.000000 -67.000000 0.000000 145.937001 894.828327 277.254878 1408.918022 156.200286 559.501550 274.032614 1143.417343
39.000000 -67.000000 0.000000 146.020222 914.335868 272.332851 1474.750592 154.958635 552.112642 277.641410 1119.234400
40.000000 -67.000000 0.000000 145.814672 942.306080 268.314710 1523.958740 153.387122 547.568331 282.999283 1082.198757
41.000000 -67.000000 0.000000 145.770532 969.386181 263.951296 1570.754722 152.089462 541.448379 287.340129 1055.030136
42.000000 -67.000000 0.000000 145.742274 996.474949 259.591919 1618.479464 150.802190 535.329437 291.721416 1028.070016
43.000000 -67.000000 0.000000 145.436249 1030.739252 255.514585 1672.523120 149.597917 527.982259 294.971047 992.545667
44.000000 -67.000000 0.000000 145.793018 1046.384090 251.250848 1755.908077 148.341753 524.330124 300.547833 978.570313
45.000000 -67.000000 0.000000 145.816428 1092.566974 247.594024 1804.526049 147.181455 520.345515 305.902708 961.059950
46.000000 -67.000000 0.000000 145.858581 1138.752547 243.939940 1853.957084 146.030142 516.362176 311.324866 943.649803
47.000000 -67.000000 0.000000 145.919460 1184.940493 240.288719 1904.137863 144.888030 512.380135 316.810855 926.345520
48.000000 -67.000000 0.000000 145.999042 1231.130545 236.640495 1955.010654 143.755337 508.399424 322.357413 909.153149
49.000000 -67.000000 0.000000 146.097297 1277.322476 232.995408 2006.522821 142.632287 504.420074 327.961470 892.079158
50.000000 -67.000000 0.000000 146.210004 1321.478566 229.076464 2054.736946 141.520639 499.402088 332.587643 873.821963
51.000000 -67.000000 0.000000 146.272353 1376.019468 225.602559 2110.200915 140.452113 495.306390 338.045856 854.915208
52.000000 -67.000000 0.000000 146.352741 1430.569485 222.132923 2166.466960 139.393363 491.213362 343.561726 836.090183
53.000000 -67.000000 0.000000 146.192510 1538.913973 219.516582 2239.232755 138.737085 485.865431 346.640203 802.696327
54.000000 -67.000000 0.000000 146.253121 1605.900619 216.542177 2277.800118 137.653636 483.665151 354.634042 789.216473
55.000000 -67.000000 0.000000 146.450600 1636.171300 213.642098 2450.732016 136.630655 481.244157 362.067427 771.767027
56.000000 -67.000000 0.000000 146.612002 1733.745427 210.870682 2494.615015 135.727924 478.805741 369.118137 756.928974
57.000000 -67.000000 0.000000 146.790860 1831.379859 208.103264 2540.488945 134.833402 476.375099 376.258902 742.122981
58.000000 -67.000000 0.000000 146.987110 1929.065440 205.340005 2588.247947 133.947253 473.952348 383.484691 727.351006
59.000000 -67.000000 0.000000 147.200682 2026.794774 202.581076 2637.789631 133.069645 471.537611 390.790788 712.615166
60.000000 -67.000000 0.000000 147.497734 2122.662228 199.779087 2705.949578 132.273553 468.685816 397.130676 695.384223
61.000000 -67.000000 0.000000 147.991332 2308.352906 198.192887 2842.789217 131.993725 467.521519 404.951805 678.026656
62.000000 -67.000000 0.000000 148.438808 2466.566313 196.010949 2899.879772 131.398004 466.211368 413.269085 665.164994
63.000000 -67.000000 0.000000 148.877857 2632.778870 194.039709 2955.091072 130.858942 465.186770 421.910534 652.605282
64.000000 -67.000000 0.000000 149.333786 2799.215258 192.076027 3015.427811 130.329139 464.181157 430.646736 640.091180
65.000000 -67.000000 0.000000 149.806441 2965.837795 190.120136 3080.588841 129.808708 463.194652 439.472040 627.625419
66.000000 -67.000000 0.000000 150.808673 3269.652848 189.033062 3110.674919 129.824984 464.032171 449.836468 616.998370
67.000000 -67.000000 0.000000 151.421965 3591.445786 187.438345 3100.029959 129.474138 463.856741 460.143731 605.882208
68.000000 -67.000000 0.000000 152.036980 3916.669528 185.858413 3099.439321 129.125877 463.712506 470.508215 595.010860
-69.000000 -66.000000 0.000000 153.982564 4339.311710 4163.939338 126.247764 651.384809 430.401300 97.050883 615.306266
-68.000000 -66.000000 0.000000 153.332554 3952.973871 4156.195899 127.310535 637.544703 438.499174 97.292021 615.364932
-67.000000 -66.000000 0.000000 152.689734 3575.592823 4167.969859 128.394070 623.802286 446.838792 97.540666 615.511173
-66.000000 -66.000000 0.000000 152.053492 3207.601282 4198.283044 129.496757 610.162746 455.405208 97.796043 615.740059
-65.000000 -66.000000 0.000000 151.828696 3035.956947 4213.624507 130.937299 598.087138 464.287208 98.326090 617.400014
-64.000000 -66.000000 0.000000 151.053409 2776.477626 4105.208488 131.880977 584.534886 472.840135 98.462868 617.077795
-63.000000 -66.000000 0.000000 150.646877 2629.324568 4016.295552 133.380418 573.362571 482.635385 98.928918 618.895190
-62.000000 -66.000000 0.000000 150.256675 2486.087778 3932.936771 134.896714 561.880974 492.072060 99.420415 620.581814
-61.000000 -66.000000 0.000000 149.878242 2333.867627 3855.080036 136.372408 550.409873 501.440762 99.898525 622.179058
-60.000000 -66.000000 0.000000 149.557092 2193.612478 3754.578360 137.879758 538.794023 511.068961 100.417830 623.889717
-59.000000 -66.000000 0.000000 149.314318 2064.555608 3679.591200 139.419747 527.914889 521.817883 100.956441 625.914587
-58.000000 -66.000000 0.000000 149.015514 1892.279218 3614.056133 140.858941 518.041169 535.128805 101.372709 628.320441
-57.000000 -66.000000 0.000000 148.810378 1838.919707 3475.256102 142.760624 509.182621 546.984528 102.033531 631.805281
-56.000000 -66.000000 0.000000 148.641671 1758.320974 3399.306782 144.857403 500.270151 559.254914 102.753058 635.792872
-55.000000 -66.000000 0.000000 148.490352 1677.769693 3325.267470 146.956834 491.443625 571.565279 103.479231 639.786528
-54.000000 -66.000000 0.000000 148.356476 1597.273044 3253.268574 149.058805 482.707757 583.913096 104.211911 643.786137
-53.000000 -66.000000 0.000000 148.240090 1516.839726 3183.448540 151.163210 474.067558 596.296037 104.950962 647.791587
-52.000000 -66.000000 0.000000 148.141235 1436.480376 3115.953839 153.269949 465.528355 608.711959 105.696249 651.802772
-51.000000 -66.000000 0.000000 148.059946 1356.208143 3050.938801 155.378927 457.095809 621.158884 106.447643 655.819586
-50.000000 -66.000000 0.000000 148.005337 1342.270939 2789.881528 157.489590 446.796801 638.356928 107.274030 659.647052
-49.000000 -66.000000 0.000000 148.015793 1248.261789 2751.393179 159.903845 444.606397 661.517351 107.719104 670.179115
-48.000000 -66.000000 0.000000 147.772752 1216.721560 2694.558980 162.778179 437.406158 669.939135 108.649618 675.191835
-47.000000 -66.000000 0.000000 147.549807 1185.206947 2638.082188 165.654811 430.259046 678.520113 109.588138 680.205379
-46.000000 -66.000000 0.000000 147.683679 1155.660692 2587.277310 167.900612 420.603331 691.488643 110.704529 682.619995
-45.000000 -66.000000 0.000000 147.710502 1120.980823 2532.108261 170.598679 414.034222 708.871849 111.607488 689.349654
-44.000000 -66.000000 0.000000 147.682114 1082.987456 2446.808147 173.250798 407.330794 725.932508 112.487081 695.652124
-43.000000 -66.000000 0.000000 147.670209 1045.016389 2362.792480 175.905388 400.683878 743.141319 113.374304 701.955571
-42.000000 -66.000000 0.000000 147.674792 1007.070145 2280.203246 178.562339 394.096331 760.488227 114.268979 708.259969
-41.000000 -66.000000 0.000000 147.695861 969.151640 2199.201154 181.221546 387.571182 777.963992 115.170933 714.565293
-40.000000 -66.000000 0.000000 147.733408 931.264261 2119.968144 183.882912 381.111635 795.560123 116.079996 720.871519
-39.000000 -66.000000 0.000000 147.787421 893.411970 2042.710083 186.546344 374.721083 813.268808 116.996001 727.178622
-38.000000 -66.000000 0.000000 147.044485 895.321562 1924.216668 190.837888 369.390010 810.167997 118.103352 733.015231
-37.000000 -66.000000 0.000000 147.075611 871.930586 1818.740139 194.058218 364.915905 835.194654 119.029826 743.321085
-36.000000 -66.000000 0.000000 147.959010 856.076196 1865.028558 197.386483 361.071640 849.762825 120.337820 758.515826
-35.000000 -66.000000 0.000000 147.839528 841.054791 1790.841002 200.889838 356.478212 861.781812 121.299641 767.245413
-34.000000 -66.000000 0.000000 147.286836 791.212868 1693.554414 201.789196 346.582721 863.744274 121.304101 770.590035
-33.000000 -66.000000 0.000000 147.141080 780.489744 1645.462596 206.056166 341.925044 876.251663 122.490014 780.476850
-32.000000 -66.000000 0.000000 147.011202 769.770051 1597.750141 210.328509 337.299737 889.162778 123.687181 790.401697
-31.000000 -66.000000 0.000000 146.897243 759.053934 1550.452074 214.605903 332.708151 902.460290 124.895279 800.363161
-30.000000 -66.000000 0.000000 146.799242 748.341545 1503.607500 218.888052 328.151702 916.127375 126.113993 810.359892
-29.000000 -66.000000 0.000000 146.519841 742.003047 1458.418558 224.177941 323.848250 929.932277 127.425014 820.214892
-28.000000 -66.000000 0.000000 146.408346 729.630303 1403.420861 228.267854 319.436844 941.833390 128.501479 831.093352
-27.000000 -66.000000 0.000000 146.312595 717.264172 1348.590928 232.362215 315.065827 954.263795 129.588033 842.001090
-26.000000 -66.000000 0.000000 146.232618 704.905004 1293.950086 236.460793 310.736904 967.203085 130.684423 852.936982
-25.000000 -66.000000 0.000000 146.168442 692.553170 1239.523341 240.563373 306.451860 980.631115 131.790404 863.899959
-24.000000 -66.000000 0.000000 146.235987 679.774768 1226.183866 244.671551 302.140785 987.984242 133.013414 874.644283
-23.000000 -66.000000 0.000000 146.208317 667.867432 1188.590937 248.749814 297.448101 995.766711 134.216190 884.474382
-22.000000 -66.000000 0.000000 146.198036 655.965452 1151.175471 252.830056 292.799053 1003.781055 135.429500 894.355638
-21.000000 -66.000000 0.000000 146.205148 644.069124 1113.955348 256.912183 288.195753 1012.021766 136.653061 904.286376
-20.000000 -66.000000 0.000000 146.229651 632.178768 1076.950822 260.996106 283.640429 1020.483360 137.886602 914.264982
-19.000000 -66.000000 0.000000 146.271535 620.294726 1040.184904 265.081743 279.135429 1029.160389 139.129857 924.289907
-18.000000 -66.000000 0.000000 145.432371 625.121380 995.622172 275.847344 278.006506 994.264730 140.151306 937.408656
-17.000000 -66.000000 0.000000 145.413322 617.050686 951.497784 281.210394 274.939902 1000.377604 141.214123 959.068939
-16.000000 -66.000000 0.000000 145.409649 608.983799 907.414355 286.578258 271.904629 1007.719869 142.286888 980.773713
-15.000000 -66.000000 0.000000 145.675454 597.527123 909.906269 288.647894 265.562242 987.699623 144.164068 990.387792
-14.000000 -66.000000 0.000000 145.534645 594.777301 885.744204 296.241046 262.704632 977.890889 145.587506 1008.431957
-13.000000 -66.000000 0.000000 145.410156 592.028150 861.582255 303.844476 259.871359 968.509922 147.025730 1026.737893
-12.000000 -66.000000 0.000000 145.302027 589.279678 837.420432 311.457432 257.063229 959.569266 148.478311 1045.291845
-11.000000 -66.000000 0.000000 145.288816 584.663866 784.076191 318.309260 255.379854 1001.260276 149.754868 1052.907669
-10.000000 -66.000000 0.000000 145.243877 582.091348 766.739933 325.955309 252.270502 994.044456 151.372895 1068.070750
-9.000000 -66.000000 0.000000 145.217923 579.519118 749.404988 333.601444 249.183893 987.115054 153.009338 1083.458733
-8.000000 -66.000000 0.000000 145.210964 576.947178 732.071449 341.247659 246.120884 980.478142 154.663611 1099.062174
-7.000000 -66.000000 0.000000 145.223004 574.375533 714.739417 348.893950 243.082367 974.139699 156.335149 1114.872024
-6.000000 -66.000000 0.000000 145.254038 571.804187 697.409007 356.540311 240.069270 968.105588 158.023404 1130.879628
-5.000000 -66.000000 0.000000 145.304053 569.233144 680.080340 364.186738 237.082564 962.381532 159.727845 1147.076706
-4.000000 -66.000000 0.000000 145.373030 566.662407 662.753555 371.833226 234.123259 956.973095 161.447961 1163.455344
-3.000000 -66.000000 0.000000 145.189104 569.691658 644.864948 389.659638 232.548495 951.387741 162.955725 1149.742302
-2.000000 -66.000000 0.000000 145.217910 569.570252 631.858172 397.281422 229.601678 944.903749 165.144649 1160.757058
-1.000000 -66.000000 0.000000 144.930717 566.868450 618.374038 397.076133 225.845516 942.430022 167.357087 1171.565444
0.000000 -66.000000 0.000000 144.970490 566.575118 602.814567 408.678361 223.535842 928.759247 169.011924 1188.854792
1.000000 -66.000000 0.000000 145.027224 566.281811 587.273305 420.284546 221.243709 915.570539 170.685211 1206.494858
2.000000 -66.000000 0.000000 145.100902 565.988530 571.751735 431.894370 218.969667 902.885021 172.376411 1224.470484
3.000000 -66.000000 0.000000 145.191496 565.695276 556.251507 443.507546 216.714288 890.724194 174.085001 1242.767111
4.000000 -66.000000 0.000000 145.298974 565.402047 540.774456 455.123818 214.478158 879.109831 175.810476 1261.370769
5.000000 -66.000000 0.000000 145.423301 565.108844 525.322630 466.742956 212.261887 868.063867 177.552341 1280.268074
6.000000 -66.000000 0.000000 145.589362 562.161902 512.622203 475.971436 209.514549 854.717365 179.144891 1302.146344
7.000000 -66.000000 0.000000 145.501850 566.931330 502.973956 492.393370 207.510198 841.987025 181.510409 1304.879780
8.000000 -66.000000 0.000000 145.432555 571.701736 493.326309 508.822095 205.521999 829.341133 183.900105 1308.255201
9.000000 -66.000000 0.000000 145.381500 576.473095 483.679297 525.256972 203.550425 816.783609 186.313047 1312.267652
10.000000 -66.000000 0.000000 145.348707 581.245384 474.032959 541.697442 201.595965 804.318593 188.748346 1316.911312
11.000000 -66.000000 0.000000 145.334187 586.018579 464.387338 558.143011 199.659121 791.950453 191.205146 1322.179529
12.000000 -66.000000 0.000000 145.331945 591.115408 453.761417 574.693031 197.727529 781.392249 193.762552 1334.335178
13.000000 -66.000000 0.000000 145.362158 595.487748 444.137333 589.938560 195.824841 768.521507 196.216303 1341.932931
14.000000 -66.000000 0.000000 145.410088 599.861163 434.516720 605.184250 193.943117 755.784706 198.689848 1350.155299
15.000000 -66.000000 0.000000 145.475719 604.235628 424.899815 620.430090 192.082973 743.188734 201.182456 1358.990943
16.000000 -66.000000 0.000000 146.020131 611.341872 417.694739 660.532792 189.935216 748.282445 205.032548 1397.564850
17.000000 -66.000000 0.000000 145.671008 620.295377 410.131994 634.602754 188.335336 735.105537 207.575971 1377.864465
18.000000 -66.000000 0.000000 145.574890 624.433645 400.558784 691.162073 186.707392 704.049994 209.306629 1317.058273
19.000000 -66.000000 0.000000 145.643748 632.459234 393.010215 716.463578 184.989989 696.126543 212.103126 1307.694448
20.000000 -66.000000 0.000000 145.732291 640.486075 385.464930 741.784780 183.285532 688.228605 214.929508 1298.923217
21.000000 -66.000000 0.000000 145.840481 648.514121 377.923125 767.123729 181.594383 680.357068 217.784609 1290.756661
22.000000 -66.000000 0.000000 145.968276 656.543327 370.385014 792.478724 179.916919 672.512860 220.667317 1283.206326
23.000000 -66.000000 0.000000 146.115624 664.573652 362.850826 817.848271 178.253526 664.696949 223.576563 1276.283149
24.000000 -66.000000 0.000000 146.282466 672.605055 355.320811 843.231058 176.604601 656.910343 226.511324 1269.997384
25.000000 -66.000000 0.000000 146.468735 680.637499 347.795241 868.625923 174.970553 649.154098 229.470621 1264.358540
26.000000 -66.000000 0.000000 146.674357 688.670946 340.274409 894.031837 173.351803 641.429316 232.453518 1259.375307
27.000000 -66.000000 0.000000 146.899251 696.705363 332.758637 919.447885 171.748784 633.737146 235.459117 1255.055492
28.000000 -66.000000 0.000000 146.796659 715.036265 327.835007 953.462727 171.090032 619.579887 238.118205 1254.782193
29.000000 -66.000000 0.000000 146.725092 730.924076 322.391920 975.770799 169.506952 613.468107 241.911820 1239.760673
30.000000 -66.000000 0.000000 146.675331 746.812585 316.950031 998.308558 167.936314 607.365167 245.739735 1224.895732
31.000000 -66.000000 0.000000 146.647400 762.701748 311.509402 1021.060793 166.378471 601.271336 249.600370 1210.193141
32.000000 -66.000000 0.000000 147.084882 775.517177 305.991040 1098.508237 164.965839 595.054494 253.512675 1200.263069
33.000000 -66.000000 0.000000 147.260336 791.705232 300.622494 1137.819031 163.667134 588.350664 257.305839 1193.864598
34.000000 -66.000000 0.000000 147.543645 821.099411 296.606040 1174.085363 162.494409 584.139945 263.855068 1183.404347
35.000000 -66.000000 0.000000 147.399525 838.447773 291.732483 1155.367354 161.112019 577.700813 266.842579 1178.129256
36.000000 -66.000000 0.000000 147.443858 857.908357 286.807582 1220.565329 159.848764 570.295728 270.332282 1151.501924
37.000000 -66.000000 0.000000 147.502348 877.377453 281.888413 1286.138729 158.595348 562.893331 273.857414 1125.486200
38.000000 -66.000000 0.000000 147.574977 896.854507 276.975281 1352.032931 157.352006 555.493731 277.416625 1100.125476
39.000000 -66.000000 0.000000 147.535552 918.427351 272.561244 1419.065620 155.771603 551.042092 282.817590 1068.173477
40.000000 -66.000000 0.000000 147.479330 945.458333 268.205855 1465.631540 154.472295 544.916821 287.099373 1040.563879
41.000000 -66.000000 0.000000 147.438800 972.500928 263.854703 1513.205078 153.183186 538.792433 291.423386 1013.142008
42.000000 -66.000000 0.000000 147.234923 1003.412885 259.246133 1565.285747 152.048778 530.008163 294.089148 984.754097
43.000000 -66.000000 0.000000 147.384128 1029.897077 255.230308 1610.598323 150.725815 526.686209 299.764515 969.536575
44.000000 -66.000000 0.000000 147.551294 1056.382184 251.217656 1656.238032 149.414163 523.366275 305.487913 954.626194
45.000000 -66.000000 0.000000 147.748864 1093.825421 247.378464 1731.173177 148.291502 519.394413 311.283290 938.196165
46.000000 -66.000000 0.000000 147.796386 1139.998513 243.733000 1781.107135 147.148744 515.413127 316.671165 920.662345
47.000000 -66.000000 0.000000 147.862385 1186.174949 240.090666 1831.793167 146.015250 511.433175 322.122968 903.232315
48.000000 -66.000000 0.000000 147.946836 1232.354351 236.451604 1883.170547 144.891235 507.454587 327.635507 885.912201
49.000000 -66.000000 0.000000 148.049708 1278.536399 232.815968 1935.184212 143.776924 503.477396 333.205767 868.708578
50.000000 -66.000000 0.000000 148.122053 1323.672445 228.998356 1979.028600 142.667955 498.625845 338.007425 850.205094
51.000000 -66.000000 0.000000 148.188909 1378.195272 225.534722 2035.241561 141.608020 494.534346 343.428277 831.191602
52.000000 -66.000000 0.000000 148.273567 1432.728576 222.075679 2092.245067 140.557909 490.445589 348.907068 812.257256
53.000000 -66.000000 0.000000 148.223897 1532.688437 219.447156 2149.945899 139.783718 486.596148 353.697797 786.234738
54.000000 -66.000000 0.000000 148.289285 1599.873480 216.479297 2188.924974 138.708325 484.399680 361.655807 772.669166
55.000000 -66.000000 0.000000 148.448597 1631.540358 213.466989 2321.142028 137.608105 482.149733 369.611083 756.985797
56.000000 -66.000000 0.000000 148.614491 1729.381000 210.702525 2365.639045 136.711528 479.716150 376.612125 742.092028
57.000000 -66.000000 0.000000 148.797595 1827.253580 207.942246 2412.210442 135.823182 477.290374 383.703294 727.228698
58.000000 -66.000000 0.000000 148.997847 1925.153228 205.186323 2460.738444 134.943229 474.872524 390.879684 712.397713
59.000000 -66.000000 0.000000 149.272465 2022.239790 202.416855 2523.118596 134.134159 472.187180 397.423617 695.980723
60.000000 -66.000000 0.000000 149.599904 2195.079560 200.274438 2577.723608 133.577376 470.253038 404.807104 678.852768
61.000000 -66.000000 0.000000 149.783066 2303.339892 197.766149 2612.848895 132.700874 468.586289 413.337798 666.476462
62.000000 -66.000000 0.000000 150.125473 2486.300295 195.635718 2636.214430 132.062293 467.348871 421.988066 653.581160
63.000000 -66.000000 0.000000 150.546537 2650.217275 193.654325 2707.810518 131.532603 466.115617 430.527786 639.435857
64.000000 -66.000000 0.000000 150.999213 2815.365266 191.691093 2770.161156 131.002961 465.103185 439.200916 626.863769
65.000000 -66.000000 0.000000 151.468451 2980.841800 189.735677 2837.662586 130.482644 464.109793 447.963910 614.338699
66.000000 -66.000000 0.000000 152.122406 3275.676489 188.299077 2835.838641 130.199114 464.243140 458.330163 603.472539
67.000000 -66.000000 0.000000 152.727654 3601.273931 186.693801 2828.219316 129.840931 464.063734 468.622189 592.331732
68.000000 -66.000000 0.000000 153.334565 3930.106598 185.103648 2831.588975 129.485420 463.915902 478.972574 581.438819
69.000000 -66.000000 0.000000 153.943231 4262.130445 183.529445 2846.112312 129.132939 463.800623 489.376563 570.803623
-70.000000 -65.000000 0.000000 154.548376 4567.559631 3640.490383 123.417595 673.106774 409.918848 96.109022 610.383558
-69.000000 -65.000000 0.000000 153.735852 4108.083623 3635.646162 124.591116 658.015854 417.877136 96.361980 610.141623
-68.000000 -65.000000 0.000000 154.617118 3950.036690 3798.800152 126.786862 649.002144 428.489436 97.550492 615.651249
-67.000000 -65.000000 0.000000 153.980985 3567.135446 3807.149341 127.881154 635.255616 436.873271 97.805591 615.808081
-66.000000 -65.000000 0.000000 153.351435 3193.409202 3835.907100 128.994971 621.613123 445.487170 98.067555 616.049031
-65.000000 -65.000000 0.000000 153.216412 3004.812317 3863.095210 130.462230 609.720208 454.540175 98.636859 617.920058
-64.000000 -65.000000 0.000000 152.840769 2789.449496 3808.279844 131.660164 595.803489 462.861585 99.035168 618.483217
-63.000000 -65.000000 0.000000 152.435145 2643.011993 3716.335038 133.157339 584.703612 472.698738 99.499602 620.302655
-62.000000 -65.000000 0.000000 152.047313 2501.519939 3632.529074 134.685836 573.703352 482.530381 99.986306 622.157344
-61.000000 -65.000000 0.000000 151.696856 2316.787381 3616.176711 136.234364 562.130739 492.032504 100.510171 623.907094
-60.000000 -65.000000 0.000000 151.460069 2195.121294 3532.488706 137.885368 550.477497 502.641292 101.086751 626.152327
-59.000000 -65.000000 0.000000 151.274004 2061.948396 3487.806634 139.552706 538.590190 512.236148 101.715384 628.155035
-58.000000 -65.000000 0.000000 151.040257 1941.862676 3421.502582 141.425982 531.306249 525.256134 102.299648 631.990617
-57.000000 -65.000000 0.000000 150.810447 1832.041594 3312.564824 142.660320 517.559025 533.376288 102.841163 632.090608
-56.000000 -65.000000 0.000000 150.637673 1751.280518 3235.468646 144.751079 508.706044 545.711365 103.555160 636.071798
-55.000000 -65.000000 0.000000 150.482048 1670.551419 3160.326649 146.844664 499.939661 558.084535 104.275829 640.059130
-54.000000 -65.000000 0.000000 150.343627 1589.859168 3087.281527 148.940955 491.264510 570.493320 105.003032 644.052491
-53.000000 -65.000000 0.000000 150.222457 1509.209676 3016.485611 151.039841 482.685510 582.935444 105.736634 648.051768
-52.000000 -65.000000 0.000000 150.118579 1428.610184 2948.100946 153.141214 474.207880 595.408819 106.476503 652.056853
-51.000000 -65.000000 0.000000 150.038491 1400.435776 2740.793780 155.254637 464.149335 611.319463 107.284432 655.845973
-50.000000 -65.000000 0.000000 150.006112 1338.725091 2701.255463 157.425044 454.978691 623.073640 108.107073 659.505680
-49.000000 -65.000000 0.000000 150.165282 1243.331779 2668.225954 159.489181 450.290167 646.575229 108.610452 668.330363
-48.000000 -65.000000 0.000000 149.916718 1211.708446 2611.197286 162.356272 443.137608 655.087879 109.533531 673.341945
-47.000000 -65.000000 0.000000 149.687945 1180.106393 2554.529048 165.225919 436.039040 663.760944 110.464678 678.354370
-46.000000 -65.000000 0.000000 149.390244 1146.596929 2516.578634 168.104367 429.265514 673.469187 111.377964 683.230836
-45.000000 -65.000000 0.000000 149.127493 1114.192975 2446.501788 170.978822 422.030824 681.895583 112.307485 687.916010
-44.000000 -65.000000 0.000000 149.606581 1087.292304 2371.320148 174.139925 415.452784 708.067101 113.541879 697.286876
-43.000000 -65.000000 0.000000 149.448965 1053.341909 2300.329335 176.922081 408.453947 717.860000 114.457078 702.350923
-42.000000 -65.000000 0.000000 149.409507 1011.831020 2182.403401 178.599914 400.169475 733.940468 115.102180 706.052600
-41.000000 -65.000000 0.000000 149.426674 973.973199 2100.010222 181.251937 393.667203 751.565180 115.997945 712.360710
-40.000000 -65.000000 0.000000 149.460130 936.151256 2019.361682 183.906326 387.230267 769.307569 116.900865 718.669675
-39.000000 -65.000000 0.000000 149.509865 898.369720 1940.675297 186.562980 380.861980 787.159678 117.810774 724.979473
-38.000000 -65.000000 0.000000 148.600422 897.622207 1840.719168 190.721263 374.024565 771.837740 118.953527 726.963735
-37.000000 -65.000000 0.000000 148.628482 874.252247 1734.307283 193.931768 369.577670 797.134100 119.873641 737.272917
-36.000000 -65.000000 0.000000 149.596812 857.596745 1815.249027 197.173710 365.262784 807.005824 121.232100 751.843031
-35.000000 -65.000000 0.000000 149.266328 845.300044 1607.076105 200.422604 360.299437 859.190016 122.207645 763.514017
-34.000000 -65.000000 0.000000 149.862898 788.837884 1581.590689 199.269764 349.980122 868.717554 122.199462 771.330270
-33.000000 -65.000000 0.000000 149.559162 778.603768 1545.196068 203.989573 345.511291 869.754479 123.294754 780.941560
-32.000000 -65.000000 0.000000 148.688237 770.120392 1554.098023 209.837662 340.998303 848.496509 124.602359 781.935627
-31.000000 -65.000000 0.000000 148.571353 759.408569 1506.497060 214.102388 336.425215 862.009192 125.803297 791.940750
-30.000000 -65.000000 0.000000 148.470241 748.700597 1459.343645 218.372376 331.887379 875.901838 127.014912 801.980422
-29.000000 -65.000000 0.000000 148.384934 737.996642 1412.682597 222.647323 327.386260 890.156657 128.236902 812.053361
-28.000000 -65.000000 0.000000 148.315460 727.296883 1366.564350 226.926948 322.923395 904.756531 129.468972 822.158344
-27.000000 -65.000000 0.000000 147.944092 719.491164 1320.040254 232.181705 318.891413 912.518393 130.546392 834.041880
-26.000000 -65.000000 0.000000 147.861240 707.152696 1265.130959 236.268567 314.579319 925.761623 131.636205 845.020466
-25.000000 -65.000000 0.000000 147.937617 693.325445 1247.711453 240.358057 310.492328 932.334980 132.821460 855.480039
-24.000000 -65.000000 0.000000 147.890694 681.426623 1209.583561 244.426292 305.774040 940.018543 134.006560 865.309332
-23.000000 -65.000000 0.000000 147.860955 669.533352 1171.595457 248.496869 301.097384 947.949255 135.202523 875.190921
-22.000000 -65.000000 0.000000 147.848410 657.645930 1133.761193 252.569675 296.464333 956.120968 136.409063 885.123056
-21.000000 -65.000000 0.000000 147.853065 645.764683 1096.096700 256.644605 291.876961 964.527555 137.625902 895.104053
-20.000000 -65.000000 0.000000 147.874917 633.889957 1058.620099 260.721557 287.337456 973.162931 138.852769 905.132295
-19.000000 -65.000000 0.000000 147.913959 622.022125 1021.352072 264.800440 282.848124 982.021058 140.089401 915.206231
-18.000000 -65.000000 0.000000 147.970177 610.161589 984.316311 268.881165 278.411392 991.095966 141.335542 925.324367
-17.000000 -65.000000 0.000000 146.921908 618.114406 939.668493 281.004446 277.795556 948.662910 142.316479 937.071899
-16.000000 -65.000000 0.000000 146.917496 610.052479 895.749462 286.357394 274.776323 956.419619 143.382081 958.818330
-15.000000 -65.000000 0.000000 147.254712 598.070547 903.698431 287.693973 267.978103 934.029196 145.421340 966.087023
-14.000000 -65.000000 0.000000 147.112916 595.323145 879.537505 295.260626 265.134697 924.149412 146.836346 984.332511
-13.000000 -65.000000 0.000000 147.083825 589.935079 814.537025 301.833336 263.812124 982.077577 148.008283 988.133328
-12.000000 -65.000000 0.000000 147.002611 587.361994 797.192863 309.477966 260.672423 974.257719 149.578483 1002.813495
-11.000000 -65.000000 0.000000 146.940129 584.789188 779.849610 317.122755 257.553990 966.720926 151.168333 1017.747253
-10.000000 -65.000000 0.000000 146.896402 582.216666 762.507329 324.767692 254.457606 959.473867 152.777217 1032.923604
-9.000000 -65.000000 0.000000 146.871448 579.644430 745.166088 332.412767 251.384088 952.523157 154.404541 1048.332011
-8.000000 -65.000000 0.000000 146.865276 577.072486 727.825960 340.057970 248.334283 945.875328 156.049728 1063.962392
-7.000000 -65.000000 0.000000 146.877888 574.500836 710.487029 347.703293 245.309076 939.536809 157.712220 1079.805109
-6.000000 -65.000000 0.000000 146.909279 571.929484 693.149383 355.348728 242.309389 933.513901 159.391474 1095.850951
-5.000000 -65.000000 0.000000 146.959438 569.358435 675.813121 362.994268 239.336181 927.812751 161.086966 1112.091128
-4.000000 -65.000000 0.000000 147.028345 566.787693 658.478353 370.639907 236.390451 922.439325 162.798189 1128.517248
-3.000000 -65.000000 0.000000 146.868768 568.702837 639.393057 387.535671 234.603969 917.948819 164.293917 1121.128123
-2.000000 -65.000000 0.000000 146.896996 568.579331 626.293791 395.164405 231.672898 911.501050 166.472425 1132.177221
-1.000000 -65.000000 0.000000 146.944449 568.457868 613.230566 402.798569 228.765976 905.224243 168.666641 1143.402947
0.000000 -65.000000 0.000000 147.011106 568.338449 600.205736 410.437860 225.884137 899.121977 170.875958 1154.800150
1.000000 -65.000000 0.000000 146.598470 566.403021 584.637095 417.511012 223.011974 894.450279 172.300648 1151.383251
2.000000 -65.000000 0.000000 146.674261 566.109430 569.159465 429.117017 220.749824 881.453015 173.981112 1169.374380
3.000000 -65.000000 0.000000 146.766785 565.815865 553.705735 440.726597 218.506429 868.984357 175.679015 1187.700927
4.000000 -65.000000 0.000000 146.876010 565.522325 538.277963 452.339477 216.282372 857.067374 177.393857 1206.347605
5.000000 -65.000000 0.000000 147.001898 565.228811 522.878448 463.955409 214.078258 845.725389 179.125150 1225.299798
6.000000 -65.000000 0.000000 147.217000 562.091750 510.719579 469.754594 211.143177 833.988352 181.088112 1255.319663
7.000000 -65.000000 0.000000 147.130605 566.861975 501.079321 486.177128 209.150626 821.212355 183.439083 1257.950225
8.000000 -65.000000 0.000000 147.062225 571.633165 491.439978 502.606497 207.174327 808.521539 185.814352 1261.247148
9.000000 -65.000000 0.000000 147.011885 576.405295 481.801605 519.042051 205.214749 795.919978 188.212998 1265.205225
10.000000 -65.000000 0.000000 146.979604 581.178341 472.164263 535.483221 203.272375 783.411980 190.634141 1269.818273
11.000000 -65.000000 0.000000 146.965394 585.952283 462.528015 551.929506 201.347703 771.002097 193.076932 1275.079182
12.000000 -65.000000 0.000000 146.969259 590.727097 452.892930 568.380462 199.441246 758.695146 195.540562 1280.979972
13.000000 -65.000000 0.000000 146.991200 595.502763 443.259087 584.835693 197.553531 746.496216 198.024251 1287.511843
14.000000 -65.000000 0.000000 147.031206 600.279261 433.626565 601.294850 195.685100 734.410690 200.527255 1294.665244
15.000000 -65.000000 0.000000 147.008278 606.443691 423.160290 611.985885 194.002512 716.743133 203.350328 1289.517770
16.000000 -65.000000 0.000000 147.148097 609.852786 414.949593 625.629847 191.787713 711.478937 206.101787 1290.426230
17.000000 -65.000000 0.000000 147.299299 615.593496 406.627508 650.631534 189.846663 703.229300 209.078981 1295.313884
18.000000 -65.000000 0.000000 147.352686 623.624475 399.088326 675.964420 188.128407 695.259697 211.824000 1285.146323
19.000000 -65.000000 0.000000 147.425543 631.656586 391.552739 701.315875 186.422863 687.314574 214.600278 1275.569899
20.000000 -65.000000 0.000000 147.517843 639.689785 384.020959 726.683955 184.730381 679.394789 217.406617 1266.598020
21.000000 -65.000000 0.000000 147.629547 647.724034 376.493213 752.066978 183.051325 671.501240 220.241870 1258.243618
22.000000 -65.000000 0.000000 147.760613 655.759293 368.969748 777.463481 181.386067 663.634862 223.104933 1250.519069
23.000000 -65.000000 0.000000 147.910988 663.795525 361.450833 802.872184 179.734991 655.796633 225.994749 1243.436112
24.000000 -65.000000 0.000000 148.080615 671.832695 353.936756 828.291965 178.098492 647.987575 228.910306 1237.005767
25.000000 -65.000000 0.000000 148.269427 679.870771 346.427834 853.721834 176.476974 640.208755 231.850632 1231.238260
26.000000 -65.000000 0.000000 148.477350 687.909720 338.924408 879.160915 174.870854 632.461288 234.814797 1226.142944
27.000000 -65.000000 0.000000 148.704305 695.949512 331.426851 904.608432 173.280561 624.746342 237.801909 1221.728229
28.000000 -65.000000 0.000000 148.612188 714.314098 327.293252 934.975471 172.391909 613.428424 241.202033 1216.414778
29.000000 -65.000000 0.000000 148.542508 730.206819 321.858390 957.571744 170.819942 607.308224 244.975136 1201.244518
30.000000 -65.000000 0.000000 148.494371 746.100030 316.425010 980.388700 169.260527 601.196782 248.782742 1186.232155
31.000000 -65.000000 0.000000 148.467796 761.993699 310.993189 1003.411284 167.714014 595.094370 252.623291 1171.383761
32.000000 -65.000000 0.000000 148.462795 777.887799 305.563012 1026.625662 166.180764 589.001268 256.495304 1156.705649
33.000000 -65.000000 0.000000 148.974860 792.030880 300.092762 1115.154071 164.923983 582.637430 260.138060 1132.778556
34.000000 -65.000000 0.000000 149.177596 822.317593 296.254335 1146.490211 163.683694 578.816552 266.931318 1121.229349
35.000000 -65.000000 0.000000 149.230560 840.279021 291.372053 1185.844234 162.346198 572.446150 271.020223 1105.483503
36.000000 -65.000000 0.000000 149.075455 860.168286 286.535704 1163.645742 160.990809 566.333732 273.758038 1109.617026
37.000000 -65.000000 0.000000 149.137712 879.608298 281.631413 1229.598522 159.745830 558.924213 277.266633 1083.088767
38.000000 -65.000000 0.000000 149.213949 899.057507 276.733692 1295.847502 158.510984 551.517320 280.809309 1057.216619
39.000000 -65.000000 0.000000 149.197443 921.789796 272.477171 1360.550028 156.855516 548.422368 286.940776 1027.151647
40.000000 -65.000000 0.000000 149.144923 948.776509 268.134253 1407.948364 155.564630 542.293023 291.206206 999.283854
41.000000 -65.000000 0.000000 149.042434 976.483117 262.992315 1458.087519 154.500003 532.064712 293.307277 977.906324
42.000000 -65.000000 0.000000 149.179109 1002.976500 258.983130 1503.300071 153.175128 528.735117 298.911637 962.159461
43.000000 -65.000000 0.000000 149.333555 1029.470347 254.977278 1548.868286 151.861349 525.407438 304.566804 946.704992
44.000000 -65.000000 0.000000 149.505717 1055.964623 250.974920 1594.761675 150.558956 522.081712 310.270000 931.557468
45.000000 -65.000000 0.000000 149.682928 1095.587884 247.190337 1658.162009 149.409608 518.453961 316.681017 915.494554
46.000000 -65.000000 0.000000 149.735680 1141.728146 243.553919 1708.631837 148.275338 514.474819 322.035465 897.833936
47.000000 -65.000000 0.000000 149.806666 1187.874297 239.920907 1759.853910 147.150390 510.497046 327.453897 880.274745
48.000000 -65.000000 0.000000 149.895859 1234.025678 236.291457 1811.764425 146.034981 506.520675 332.933189 862.823173
49.000000 -65.000000 0.000000 150.003228 1280.181722 232.665736 1864.305878 144.929331 502.545738 338.470384 845.485884
50.000000 -65.000000 0.000000 150.035352 1326.292234 228.946904 1904.019954 143.823073 497.858801 343.450145 826.754409
51.000000 -65.000000 0.000000 150.106600 1380.780231 225.493956 1961.019129 142.771647 493.771588 348.834439 807.631859
52.000000 -65.000000 0.000000 150.206247 1460.083361 222.365422 2022.360603 141.913995 489.529820 352.920087 783.602709
53.000000 -65.000000 0.000000 150.256501 1527.400169 219.402378 2060.858614 140.837502 487.335237 360.773639 769.882288
54.000000 -65.000000 0.000000 150.326537 1594.745532 216.441405 2100.280581 139.770098 485.142608 368.696795 756.229226
55.000000 -65.000000 0.000000 150.416328 1662.115977 213.482590 2140.575459 138.711995 482.951960 376.685161 742.647237
56.000000 -65.000000 0.000000 150.618666 1727.427247 210.550673 2236.914338 137.700649 480.633035 384.134209 727.378994
57.000000 -65.000000 0.000000 150.805902 1825.409520 207.797762 2284.256552 136.818426 478.212140 391.177169 712.458530
58.000000 -65.000000 0.000000 151.058382 1923.607248 205.060801 2340.886705 135.996452 475.693537 397.919323 696.850368
59.000000 -65.000000 0.000000 151.244508 2026.082885 202.386724 2395.643949 135.183920 472.937783 404.482411 679.469147
60.000000 -65.000000 0.000000 151.520110 2179.865826 200.182508 2443.354054 134.486644 471.581337 413.352091 665.312512
61.000000 -65.000000 0.000000 151.750287 2325.444166 197.850570 2475.927162 133.698241 470.229931 422.345065 653.042592
62.000000 -65.000000 0.000000 152.010979 2471.959536 195.574762 2504.436333 132.975978 468.659619 430.391603 639.898488
63.000000 -65.000000 0.000000 152.371209 2655.573566 193.452238 2534.637649 132.348730 467.439175 439.077544 626.996371
64.000000 -65.000000 0.000000 152.674175 2841.645748 191.324052 2526.921988 131.685766 466.056520 447.824035 613.763392
65.000000 -65.000000 0.000000 152.653399 2995.757102 189.196698 2560.192064 130.854286 464.485900 456.585672 601.768863
66.000000 -65.000000 0.000000 153.451664 3261.299596 187.335250 2606.727745 130.481243 464.419179 467.571647 590.395431
67.000000 -65.000000 0.000000 153.573658 3568.734035 185.471162 2559.736650 129.830878 463.094456 476.279519 578.243530
68.000000 -65.000000 0.000000 153.854111 3853.180155 183.385887 2548.067255 129.128930 462.135093 486.454933 567.219682
69.000000 -65.000000 0.000000 154.149123 4139.802307 181.313679 2544.794657 128.436423 461.208448 496.719046 556.299304
70.000000 -65.000000 0.000000 154.577073 4562.028405 179.326213 2514.659507 127.914264 460.167212 505.621788 543.985906
-71.000000 -64.000000 0.000000 155.101365 4624.395105 3317.444367 120.909710 696.848031 392.485754 95.256093 606.835124
-70.000000 -64.000000 0.000000 155.633720 4390.935077 3402.290309 122.729107 685.845955 401.549802 96.195331 610.620903
-69.000000 -64.000000 0.000000 155.211232 3999.163306 3426.788989 124.080697 672.058829 409.824237 96.642550 611.517698
-68.000000 -64.000000 0.000000 155.265887 3776.167191 3465.518039 125.720741 658.456076 418.117228 97.379582 613.628593
-67.000000 -64.000000 0.000000 155.280672 3568.809256 3447.916368 127.373614 646.893511 426.978068 98.073327 616.134956
-66.000000 -64.000000 0.000000 154.657982 3190.353568 3475.312683 128.498656 633.249055 435.641538 98.341967 616.388324
-65.000000 -64.000000 0.000000 154.612608 2983.834731 3512.786641 130.000545 621.442575 444.884070 98.954443 618.477707
-64.000000 -64.000000 0.000000 154.633084 2809.771034 3513.470131 131.449526 607.137275 452.976238 99.611895 619.912362
-63.000000 -64.000000 0.000000 154.228360 2664.443919 3418.022911 132.944313 596.108295 462.855108 100.074712 621.733764
-62.000000 -64.000000 0.000000 153.817280 2449.451306 3444.056141 134.489294 585.408035 473.168576 100.546818 623.765903
-61.000000 -64.000000 0.000000 153.596110 2315.680557 3391.736189 136.150163 573.387842 482.740345 101.160796 625.748530
-60.000000 -64.000000 0.000000 153.390783 2181.999875 3342.729494 137.812620 561.461989 492.351473 101.780014 627.738617
-59.000000 -64.000000 0.000000 153.201361 2048.426895 3297.183795 139.476607 549.636618 501.999699 102.404376 629.736093
-58.000000 -64.000000 0.000000 153.058757 1932.923226 3246.649095 141.322117 540.909776 514.121228 103.054551 633.091946
-57.000000 -64.000000 0.000000 152.869323 1848.667121 3173.732351 143.279705 530.663585 524.115592 103.776293 635.942032
-56.000000 -64.000000 0.000000 152.634818 1745.256714 3072.343258 144.659381 517.182847 532.280842 104.362025 636.359901
-55.000000 -64.000000 0.000000 152.475001 1664.397694 2995.995709 146.746903 508.475303 544.717352 105.077241 640.340858
-54.000000 -64.000000 0.000000 152.332155 1583.562411 2921.801330 148.837304 499.859480 557.187506 105.799016 644.327919
-53.000000 -64.000000 0.000000 152.206326 1502.754696 2849.928289 150.930464 491.340203 569.689096 106.527217 648.320973
-52.000000 -64.000000 0.000000 152.102154 1459.160241 2695.542946 153.049436 481.515138 584.289796 107.320684 652.063552
-51.000000 -64.000000 0.000000 152.045511 1397.399614 2653.335618 155.213864 472.311050 596.063344 108.130227 655.718317
-50.000000 -64.000000 0.000000 152.008243 1335.646335 2612.987147 157.379566 463.190616 607.882764 108.946459 659.374456
-49.000000 -64.000000 0.000000 151.990363 1273.901473 2574.584929 159.546489 454.158875 619.745432 109.769231 663.031946
-48.000000 -64.000000 0.000000 152.062301 1207.056110 2528.107401 161.955611 448.911666 640.307706 110.424208 671.503047
-47.000000 -64.000000 0.000000 151.789419 1174.096310 2491.344883 164.823036 442.217509 649.447985 111.333401 676.503214
-46.000000 -64.000000 0.000000 151.502230 1141.579022 2420.768068 167.688436 434.974177 657.790053 112.248150 681.189421
-45.000000 -64.000000 0.000000 151.234095 1109.081764 2350.448393 170.556190 427.784174 666.338692 113.170691 685.875802
-44.000000 -64.000000 0.000000 150.985117 1076.606348 2280.409645 173.426180 420.650236 675.086054 114.100836 690.562354
-43.000000 -64.000000 0.000000 151.461172 1049.805792 2206.653106 176.701894 414.489067 702.726076 115.341954 700.652023
-42.000000 -64.000000 0.000000 151.316737 1015.803913 2135.710967 179.479342 407.595866 712.786352 116.257529 705.715725
-41.000000 -64.000000 0.000000 151.190947 981.829172 2065.188527 182.259125 400.770658 722.992997 117.180308 710.780004
-40.000000 -64.000000 0.000000 151.083846 947.884487 1995.130293 185.041137 394.016978 733.339899 118.110124 715.844847
-39.000000 -64.000000 0.000000 150.995476 913.973206 1925.586931 187.825280 387.338566 743.821205 119.046811 720.910243
-38.000000 -64.000000 0.000000 151.295199 865.880188 1761.680967 189.254000 380.735225 779.380082 119.541733 729.121409
-37.000000 -64.000000 0.000000 151.373787 874.216781 1841.637983 193.511522 374.059026 752.730549 121.190519 736.454824
-36.000000 -64.000000 0.000000 151.079534 861.310952 1616.229855 196.677749 369.237240 820.023377 122.222753 747.423552
-35.000000 -64.000000 0.000000 151.025594 844.643266 1583.454799 200.173673 364.080046 829.989917 123.241204 755.732667
-34.000000 -64.000000 0.000000 150.991391 827.990885 1550.941963 203.671126 358.957104 840.111219 124.269809 764.056824
-33.000000 -64.000000 0.000000 151.400844 777.377703 1523.532089 203.105781 348.595465 846.924038 124.505921 769.321429
-32.000000 -64.000000 0.000000 151.115782 767.151879 1487.103774 207.818095 344.176772 848.456442 125.604029 778.984453
-31.000000 -64.000000 0.000000 150.850006 756.936177 1450.684113 212.535299 339.784396 850.468099 126.714843 788.680241
-30.000000 -64.000000 0.000000 150.603618 746.731013 1414.273775 217.257073 335.419371 852.955617 127.838029 798.407599
-29.000000 -64.000000 0.000000 150.376715 736.536825 1377.873500 221.983126 331.082779 855.914849 128.973267 808.165386
-28.000000 -64.000000 0.000000 150.169384 726.354075 1341.484106 226.713191 326.775751 859.340919 130.120239 817.952514
-27.000000 -64.000000 0.000000 149.981706 716.183251 1305.106504 231.447021 322.499473 863.228271 131.278638 827.767942
-26.000000 -64.000000 0.000000 149.840475 706.302243 1252.413274 236.352885 318.947183 866.988083 132.479808 837.765112
-25.000000 -64.000000 0.000000 149.691827 694.656225 1218.595442 240.868135 314.222474 869.954260 133.685756 845.911364
-24.000000 -64.000000 0.000000 149.564783 683.017003 1184.812788 245.383912 309.530919 873.199700 134.901833 854.095303
-23.000000 -64.000000 0.000000 149.513881 671.239308 1155.623043 248.281729 304.752684 900.252245 136.193205 865.974819
-22.000000 -64.000000 0.000000 149.499123 659.367093 1117.392110 252.346476 300.135331 908.596759 137.393035 875.958139
-21.000000 -64.000000 0.000000 149.501374 647.501593 1079.305629 256.413603 295.563579 917.185162 138.603208 885.989674
-20.000000 -64.000000 0.000000 149.520634 635.643184 1041.379449 260.483000 291.039578 926.010668 139.823455 896.067804
-19.000000 -64.000000 0.000000 149.556895 623.792271 1003.631745 264.554561 286.565588 935.066563 141.053515 906.190974
-18.000000 -64.000000 0.000000 149.610145 611.949289 966.083436 268.628188 282.143990 944.346220 142.293133 916.357692
-17.000000 -64.000000 0.000000 149.680366 600.114708 928.758707 272.703788 277.777284 953.843107 143.542062 926.566525
-16.000000 -64.000000 0.000000 148.425400 611.131119 884.643542 286.185502 277.655980 905.297586 144.482477 936.943859
-15.000000 -64.000000 0.000000 148.946916 595.207904 845.209199 285.494030 272.284000 964.235503 146.383447 924.455873
-14.000000 -64.000000 0.000000 148.830347 592.634268 827.862143 293.133519 269.116315 955.798796 147.903424 938.569634
-13.000000 -64.000000 0.000000 148.732238 590.060905 810.515838 300.773438 265.968561 947.640269 149.444314 952.971348
-12.000000 -64.000000 0.000000 148.652623 587.487817 793.170334 308.413753 262.841455 939.767167 151.005477 967.648156
-11.000000 -64.000000 0.000000 148.591534 584.915009 775.825685 316.054437 259.735741 932.186723 152.586292 982.587733
-10.000000 -64.000000 0.000000 148.548993 582.342484 758.481949 323.695463 256.652198 924.906133 154.186154 997.778274
-9.000000 -64.000000 0.000000 148.525016 579.770245 741.139190 331.336808 253.591634 917.932531 155.804476 1013.208493
-8.000000 -64.000000 0.000000 148.519612 577.198298 723.797479 338.978449 250.554890 911.272964 157.440688 1028.867606
-7.000000 -64.000000 0.000000 148.532783 574.626645 706.456893 346.620369 247.542843 904.934367 159.094240 1044.745320
-6.000000 -64.000000 0.000000 148.564525 572.055290 689.117516 354.262547 244.556406 898.923529 160.764595 1060.831821
-5.000000 -64.000000 0.000000 148.614824 569.484238 671.779442 361.904969 241.596529 893.247067 162.451236 1077.117752
-4.000000 -64.000000 0.000000 148.683663 566.913493 654.442775 369.547618 238.664200 887.911394 164.153661 1093.594206
-3.000000 -64.000000 0.000000 148.771015 564.343058 637.107630 377.190481 235.760446 882.922687 165.871383 1110.252699
-2.000000 -64.000000 0.000000 148.576136 567.590592 620.968342 393.133366 233.754604 878.109466 167.807035 1103.621884
-1.000000 -64.000000 0.000000 148.622807 567.467025 607.812454 400.772679 230.863459 871.878816 169.991056 1114.887307
0.000000 -64.000000 0.000000 148.688468 567.345505 594.691232 408.416951 227.997564 865.830087 172.190323 1126.327750
1.000000 -64.000000 0.000000 148.773092 567.226033 581.607020 416.065910 225.157884 859.967118 174.404258 1137.937933
2.000000 -64.000000 0.000000 148.247870 566.234407 566.674708 426.483591 222.537536 860.211054 175.592361 1114.310567
3.000000 -64.000000 0.000000 148.342282 565.940534 551.270915 438.085716 220.306008 847.421747 177.279707 1132.669421
4.000000 -64.000000 0.000000 148.453216 565.646686 535.896070 449.691545 218.093902 835.188874 178.984041 1151.362668
5.000000 -64.000000 0.000000 148.580634 565.352863 520.552740 461.300799 215.901814 823.537231 180.704881 1170.374287
6.000000 -64.000000 0.000000 148.844723 562.026658 508.904618 463.724387 212.780598 813.286539 183.039932 1208.514333
7.000000 -64.000000 0.000000 148.759420 566.797638 499.274100 480.141151 210.799748 800.462953 185.376552 1211.034011
8.000000 -64.000000 0.000000 148.691936 571.569569 489.644885 496.565216 208.835243 787.725250 187.737579 1214.246330
9.000000 -64.000000 0.000000 148.642295 576.342429 480.017050 512.995878 206.887549 775.077664 190.122104 1218.145810
10.000000 -64.000000 0.000000 148.610515 581.116193 470.390680 529.432525 204.957144 762.524680 192.529253 1222.725877
11.000000 -64.000000 0.000000 148.596607 585.890841 460.765868 545.874616 203.044521 750.071047 194.958190 1227.978916
12.000000 -64.000000 0.000000 148.600577 590.666350 451.142713 562.321672 201.150188 737.721796 197.408110 1233.896331
13.000000 -64.000000 0.000000 148.529944 597.342079 438.086552 578.350021 199.996605 719.589077 199.491244 1246.088135
14.000000 -64.000000 0.000000 148.648263 601.488846 429.970860 593.331264 197.781039 714.344885 202.377241 1248.948617
15.000000 -64.000000 0.000000 148.787345 605.638187 421.856354 608.345515 195.583849 709.212368 205.288851 1252.010780
16.000000 -64.000000 0.000000 148.947134 609.790049 413.743101 623.390391 193.405660 704.193968 208.225000 1255.273148
17.000000 -64.000000 0.000000 149.127562 613.944381 405.631177 638.463724 191.247121 699.292141 211.184665 1258.734163
18.000000 -64.000000 0.000000 149.131341 622.859345 397.666875 660.959760 189.560304 686.490683 214.354390 1253.340940
19.000000 -64.000000 0.000000 149.208101 630.897433 390.145313 686.356231 187.866535 678.523576 217.110750 1243.541808
20.000000 -64.000000 0.000000 149.304066 638.936461 382.628123 711.766467 186.185943 670.581619 219.897333 1234.359521
21.000000 -64.000000 0.000000 149.419200 646.976393 375.115568 737.189044 184.518886 662.665716 222.713004 1225.807941
22.000000 -64.000000 0.000000 149.553458 655.017198 367.607931 762.622727 182.865735 654.776812 225.556674 1217.900354
23.000000 -64.000000 0.000000 149.706788 663.058842 360.105521 788.066442 181.226871 646.915895 228.427297 1210.649378
24.000000 -64.000000 0.000000 149.879132 671.101297 352.608672 813.519246 179.602685 639.083998 231.323869 1204.066876
25.000000 -64.000000 0.000000 150.070425 679.144532 345.117745 838.980314 177.993578 631.282200 234.245429 1198.163866
26.000000 -64.000000 0.000000 150.280594 687.188521 337.633135 864.448914 176.399964 623.511632 237.191052 1192.950434
27.000000 -64.000000 0.000000 150.509560 695.233238 330.155272 889.924400 174.822266 615.773476 240.159854 1188.435656
28.000000 -64.000000 0.000000 150.427910 713.636611 326.803256 916.863799 173.703732 607.285431 244.297435 1178.204328
29.000000 -64.000000 0.000000 150.360073 729.533279 321.377520 939.750379 172.142800 601.156724 248.050358 1162.877562
30.000000 -64.000000 0.000000 150.313519 745.430268 315.953582 962.847946 170.594524 595.036691 251.837969 1147.709835
31.000000 -64.000000 0.000000 150.288267 761.327558 310.531536 986.141675 169.059252 588.925605 255.658727 1132.707535
32.000000 -64.000000 0.000000 150.284328 777.225131 305.111484 1009.617988 167.537342 582.823745 259.511166 1117.877322
33.000000 -64.000000 0.000000 150.301705 793.122970 299.693532 1033.264440 166.029161 576.731404 263.393897 1103.226138
34.000000 -64.000000 0.000000 150.811822 823.612208 295.949523 1119.683792 164.878968 573.521245 270.015208 1059.177084
35.000000 -64.000000 0.000000 150.866659 841.555068 291.077106 1159.471314 163.549966 567.130531 274.089548 1043.339679
36.000000 -64.000000 0.000000 150.937341 859.511548 286.207504 1199.523520 162.233440 560.759942 278.191981 1027.863839
37.000000 -64.000000 0.000000 151.023848 877.480811 281.340863 1239.814758 160.929698 554.410172 282.321282 1012.766138
38.000000 -64.000000 0.000000 150.853884 901.436031 276.530212 1240.456810 159.677063 547.573000 284.210355 1014.739359
39.000000 -64.000000 0.000000 150.751651 923.492912 270.758376 1306.271981 158.288914 537.490320 287.151874 988.553106
40.000000 -64.000000 0.000000 150.858464 949.983679 266.752516 1350.937753 156.951576 534.151552 292.626236 972.022295
41.000000 -64.000000 0.000000 150.982902 976.475078 262.749993 1396.033348 155.624852 530.814566 298.157329 955.754625
42.000000 -64.000000 0.000000 151.124921 1002.967059 258.750962 1441.518427 154.309016 527.479395 303.742053 939.763762
43.000000 -64.000000 0.000000 151.284471 1029.459577 254.755587 1487.357257 153.004350 524.146074 309.377504 924.064075
44.000000 -64.000000 0.000000 151.461497 1055.952591 250.764044 1533.518117 151.711140 520.814638 315.060960 908.670658
45.000000 -64.000000 0.000000 151.618559 1097.851935 247.029706 1585.539751 150.535594 517.524218 322.095025 892.967487
46.000000 -64.000000 0.000000 151.676407 1143.939250 243.402758 1636.580965 149.409742 513.547310 327.416882 875.177022
47.000000 -64.000000 0.000000 151.752251 1190.036548 239.779504 1688.371917 148.293270 509.571809 332.802739 857.485310
48.000000 -64.000000 0.000000 151.846064 1236.142711 236.160113 1740.845694 147.186391 505.597748 338.249539 839.898593
49.000000 -64.000000 0.000000 151.957813 1282.256783 232.544767 1793.942377 146.089323 501.625161 343.754385 822.423606
50.000000 -64.000000 0.000000 151.949854 1329.335416 228.922126 1829.797059 144.985807 497.100997 348.914728 803.484460
51.000000 -64.000000 0.000000 152.025383 1383.772053 225.480275 1887.620550 143.942808 493.018161 354.263254 784.250745
52.000000 -64.000000 0.000000 152.235228 1455.609814 222.338273 1933.045514 142.966899 490.273410 360.047140 767.453943
53.000000 -64.000000 0.000000 152.290274 1523.058932 219.382263 1971.997946 141.898277 488.082660 367.866676 753.646080
54.000000 -64.000000 0.000000 152.364833 1590.525470 216.428516 2011.897442 140.838796 485.893895 375.755927 739.903809
55.000000 -64.000000 0.000000 152.458878 1658.007300 213.477127 2052.688778 139.788664 483.707144 383.710591 726.230853
56.000000 -64.000000 0.000000 152.572372 1725.502629 210.528195 2094.319843 138.748093 481.522432 391.726685 712.631201
57.000000 -64.000000 0.000000 152.855093 1827.054504 207.710689 2159.405581 137.860363 479.204779 398.617038 697.992138
58.000000 -64.000000 0.000000 153.028179 1929.324512 205.039603 2212.714383 137.045307 476.445201 405.053150 680.543569
59.000000 -64.000000 0.000000 153.217827 2031.628719 202.373780 2269.020142 136.238896 473.695448 411.570943 663.120493
60.000000 -64.000000 0.000000 153.441500 2166.951648 200.107629 2309.185254 135.401394 472.914825 421.929643 651.866994
61.000000 -64.000000 0.000000 153.674800 2312.925577 197.780566 2342.475230 134.618423 471.567442 430.872315 639.534930
62.000000 -64.000000 0.000000 153.897774 2459.729379 195.530398 2372.955553 133.895164 469.976036 438.829893 626.316500
63.000000 -64.000000 0.000000 154.261102 2643.675126 193.412003 2404.645104 133.272762 468.760284 447.465192 613.360915
64.000000 -64.000000 0.000000 154.638587 2827.662941 191.297882 2442.139275 132.656899 467.556877 456.183757 600.452247
65.000000 -64.000000 0.000000 154.707653 3022.299344 189.197471 2445.763120 131.860159 466.354891 465.818438 589.291641
66.000000 -64.000000 0.000000 154.868052 3197.581405 186.946562 2438.274791 131.025953 465.105037 475.942301 578.115904
67.000000 -64.000000 0.000000 155.134186 3482.725592 184.843791 2416.945654 130.314537 464.105381 485.979517 566.910301
68.000000 -64.000000 0.000000 155.414811 3770.153761 182.753583 2404.372418 129.612372 463.138135 496.111171 555.800990
69.000000 -64.000000 0.000000 155.536653 4034.097245 180.503230 2377.973302 128.759865 461.967237 506.782665 545.158441
70.000000 -64.000000 0.000000 155.675191 4393.015258 178.369244 2347.018989 128.043680 460.351844 515.159102 532.675641
71.000000 -64.000000 0.000000 155.108794 4610.354074 175.730062 2290.827326 126.767583 457.479594 523.462956 520.748646
-72.000000 -63.000000 0.000000 155.638170 4722.408399 3004.229603 118.386702 720.857230 375.127393 94.388028 603.265212
-71.000000 -63.000000 0.000000 156.178922 4472.174246 3082.027779 120.209524 709.777881 384.116915 95.333287 607.052434
-70.000000 -63.000000 0.000000 156.722594 4226.066891 3166.126265 122.041473 698.789813 393.228636 96.281166 610.866432
-69.000000 -63.000000 0.000000 156.694966 3898.056401 3218.101589 123.586830 686.150675 401.866312 96.931685 612.928030
-68.000000 -63.000000 0.000000 156.746065 3670.536717 3258.034472 125.227326 672.585985 410.217546 97.666637 615.037031
-67.000000 -63.000000 0.000000 156.808432 3445.508335 3304.320816 126.871965 659.138249 418.618692 98.405902 617.168892
-66.000000 -63.000000 0.000000 156.882054 3223.493042 3356.697801 128.520588 645.814773 427.066804 99.149384 619.323375
-65.000000 -63.000000 0.000000 156.017057 2973.239395 3162.772145 129.552387 633.249280 435.324945 99.278778 619.072860
-64.000000 -63.000000 0.000000 155.784700 2749.304106 3160.153323 130.945790 620.199799 444.020069 99.796550 620.378255
-63.000000 -63.000000 0.000000 156.022591 2630.562260 3281.362347 132.822311 607.012419 453.340263 100.701117 623.270443
-62.000000 -63.000000 0.000000 155.754958 2438.965567 3257.044365 134.436312 596.313791 462.854193 101.252695 625.370445
-61.000000 -63.000000 0.000000 155.530928 2304.988801 3203.428089 136.093503 584.352732 472.482662 101.862403 627.347813
-60.000000 -63.000000 0.000000 155.322535 2171.077148 3153.280745 137.752370 572.486674 482.149065 102.477366 629.332654
-59.000000 -63.000000 0.000000 155.129841 2037.243447 3106.770319 139.412855 560.721648 491.851165 103.097490 631.324898
-58.000000 -63.000000 0.000000 154.952907 1903.504142 3064.062431 141.074900 549.064148 501.586891 103.722682 633.324476
-57.000000 -63.000000 0.000000 154.885183 1841.290157 2998.584679 143.183215 540.362161 513.144233 104.530374 637.045915
-56.000000 -63.000000 0.000000 154.708734 1756.847094 2926.203738 145.138030 530.268275 523.254140 105.253686 639.896663
-55.000000 -63.000000 0.000000 154.549096 1672.445607 2855.459336 147.095627 520.275838 533.408980 105.983483 642.753706
-54.000000 -63.000000 0.000000 154.322007 1578.396143 2756.919253 148.747880 508.490731 544.004019 106.599754 644.612411
-53.000000 -63.000000 0.000000 154.195101 1518.379402 2654.325268 150.875290 498.892824 557.269061 107.382758 648.300116
-52.000000 -63.000000 0.000000 154.114855 1456.593851 2609.422992 153.033130 489.657886 569.063634 108.179021 651.949775
-51.000000 -63.000000 0.000000 154.053706 1394.813129 2566.321857 155.192444 480.502404 580.905356 108.982166 655.600873
-50.000000 -63.000000 0.000000 154.011675 1333.037907 2525.114096 157.353172 471.431006 592.791403 109.792042 659.253385
-49.000000 -63.000000 0.000000 153.988779 1271.268988 2485.893867 159.515257 462.448640 604.719161 110.608502 662.907288
-48.000000 -63.000000 0.000000 154.209431 1202.768736 2445.317032 161.576355 454.726710 625.603654 111.321486 669.675231
-47.000000 -63.000000 0.000000 153.907772 1169.549780 2396.098093 164.435568 447.919233 633.718156 112.216828 674.472101
-46.000000 -63.000000 0.000000 153.615631 1136.954456 2325.272332 167.293626 440.719275 642.185665 113.124600 679.159460
-45.000000 -63.000000 0.000000 153.342264 1104.374646 2254.699017 170.154290 433.573379 650.861417 114.040218 683.846977
-44.000000 -63.000000 0.000000 153.087771 1071.811763 2184.402617 173.017430 426.484263 659.737198 114.963492 688.534650
-43.000000 -63.000000 0.000000 152.852247 1039.267399 2114.410751 175.882926 419.454807 668.805044 115.894241 693.222476
-42.000000 -63.000000 0.000000 152.635779 1006.743351 2044.754692 178.750664 412.488060 678.057249 116.832285 697.910451
-41.000000 -63.000000 0.000000 153.193500 978.500341 1971.245037 182.046355 406.915654 708.216484 118.058014 709.096959
-40.000000 -63.000000 0.000000 153.080371 944.475841 1900.825324 184.821523 400.203289 718.680433 118.981042 714.160782
-39.000000 -63.000000 0.000000 152.985719 910.478915 1830.919371 187.599027 393.566415 729.278126 119.910997 719.225172
-38.000000 -63.000000 0.000000 152.615697 898.322160 1667.196789 190.396333 387.409219 753.186940 120.880142 724.096031
-37.000000 -63.000000 0.000000 152.504712 878.871596 1637.450719 193.250887 379.791004 760.872103 121.985495 727.600490
-36.000000 -63.000000 0.000000 152.839271 860.701231 1593.442549 196.474018 373.014262 790.839480 123.270947 739.652007
-35.000000 -63.000000 0.000000 152.784954 844.026355 1560.347343 199.962647 367.880782 800.876559 124.281281 747.969066
-34.000000 -63.000000 0.000000 152.750148 827.366508 1527.504574 203.453057 362.781866 811.072204 125.301817 756.301148
-33.000000 -63.000000 0.000000 153.242600 776.181350 1502.122437 202.264825 351.707731 824.094502 125.725165 757.727143
-32.000000 -63.000000 0.000000 152.956813 765.954458 1465.655517 206.963928 347.314170 825.654562 126.813223 767.408169
-31.000000 -63.000000 0.000000 152.690077 755.737675 1429.195413 211.668527 342.947329 827.706958 127.914039 777.121998
-30.000000 -63.000000 0.000000 152.442493 745.531418 1392.742660 216.378264 338.608242 830.248039 129.027285 786.867414
-29.000000 -63.000000 0.000000 152.214154 735.336124 1356.297851 221.092811 334.297989 833.273334 130.152643 796.643259
-28.000000 -63.000000 0.000000 152.005146 725.152256 1319.861643 225.811867 330.017701 836.777591 131.289802 806.448426
-27.000000 -63.000000 0.000000 151.889521 715.649760 1263.969885 230.817594 326.935891 841.213692 132.435003 817.650012
-26.000000 -63.000000 0.000000 151.718125 703.985787 1230.036027 235.328267 322.209158 843.948289 133.620560 825.770436
-25.000000 -63.000000 0.000000 151.567999 692.327912 1196.130441 239.839653 317.514687 846.972361 134.816615 833.929961
-24.000000 -63.000000 0.000000 151.439208 680.676450 1162.255602 244.351709 312.853930 850.282819 136.022889 842.127452
-23.000000 -63.000000 0.000000 151.331805 669.031736 1128.414279 248.864401 308.228415 853.876332 137.239115 850.361809
-22.000000 -63.000000 0.000000 151.245837 657.394128 1094.609580 253.377695 303.639754 857.749342 138.465028 858.631973
-21.000000 -63.000000 0.000000 151.181339 645.764010 1060.845008 257.891558 299.089643 861.898082 139.700375 866.936918
-20.000000 -63.000000 0.000000 151.138339 634.141795 1027.124518 262.405961 294.579868 866.318589 140.944907 875.275655
-19.000000 -63.000000 0.000000 151.116856 622.527926 993.452600 266.920878 290.112310 871.006727 142.198383 883.647227
-18.000000 -63.000000 0.000000 151.116898 610.922877 959.834366 271.436281 285.688950 875.958199 143.460568 892.050710
-17.000000 -63.000000 0.000000 151.138466 599.327161 926.275661 275.952148 281.311872 881.168564 144.731236 900.485209
-16.000000 -63.000000 0.000000 149.817818 613.011984 872.040194 284.342499 280.993016 893.382638 146.366415 897.408278
-15.000000 -63.000000 0.000000 151.257864 590.258268 854.937946 281.228577 274.133705 879.140763 146.337318 963.897350
-14.000000 -63.000000 0.000000 151.052508 588.349231 837.314921 289.835641 271.050211 874.321123 147.970585 970.410737
-13.000000 -63.000000 0.000000 150.868405 586.446064 819.693009 298.443538 267.982082 869.713455 149.622525 977.097587
-12.000000 -63.000000 0.000000 150.302755 587.614136 789.349123 307.471923 265.018035 905.285638 152.436719 932.483390
-11.000000 -63.000000 0.000000 150.243028 585.041327 772.007586 315.105508 261.924920 897.658264 154.008623 947.429207
-10.000000 -63.000000 0.000000 150.201647 582.468801 754.667110 322.739772 258.854087 890.341586 155.599581 962.634961
-9.000000 -63.000000 0.000000 150.178626 579.896562 737.327770 330.374668 255.806341 883.343325 157.209016 978.088527
-8.000000 -63.000000 0.000000 150.173973 577.324614 719.989648 338.010154 252.782514 876.671106 158.836364 993.778345
-7.000000 -63.000000 0.000000 150.187691 574.752960 702.652833 345.646190 249.783477 870.332428 160.481082 1009.693401
-6.000000 -63.000000 0.000000 150.219775 572.181605 685.317426 353.282740 246.810133 864.334629 162.142641 1025.823213
-5.000000 -63.000000 0.000000 150.270212 569.610552 667.983535 360.919772 243.863422 858.684853 163.820528 1042.157809
-4.000000 -63.000000 0.000000 150.338984 567.039806 650.651282 368.557257 240.944320 853.390010 165.514246 1058.687709
-3.000000 -63.000000 0.000000 150.426065 564.469370 633.320802 376.195165 238.053844 848.456747 167.223316 1075.403909
-2.000000 -63.000000 0.000000 150.255327 566.604048 615.888023 391.189644 235.846518 844.730313 169.148316 1075.093001
-1.000000 -63.000000 0.000000 150.301235 566.478370 602.643209 398.832484 232.970993 838.549586 171.322216 1086.399930
0.000000 -63.000000 0.000000 150.365920 566.354742 589.429387 406.480175 230.120876 832.558797 173.511500 1097.885561
1.000000 -63.000000 0.000000 150.449359 566.233165 576.248688 414.132448 227.297124 826.762073 175.715593 1109.544343
2.000000 -63.000000 0.000000 150.551519 566.113640 563.103438 421.789053 224.500732 821.163525 177.933944 1121.370876
3.000000 -63.000000 0.000000 149.917982 566.069280 548.948523 435.587451 222.112845 826.050244 178.886897 1077.677904
4.000000 -63.000000 0.000000 150.030589 565.775126 533.630312 447.182447 219.912565 813.487560 180.580847 1096.421711
5.000000 -63.000000 0.000000 150.159504 565.480997 518.347103 458.781434 217.732375 801.511879 182.291355 1115.497858
6.000000 -63.000000 0.000000 150.304686 565.186893 503.102085 470.384117 215.572884 790.149892 184.017957 1134.889586
7.000000 -63.000000 0.000000 150.388293 566.738318 497.559268 474.292323 212.457361 779.740838 187.322543 1164.132752
8.000000 -63.000000 0.000000 150.321686 571.510950 487.942037 490.704691 210.504543 766.954163 189.669512 1167.253619
9.000000 -63.000000 0.000000 150.272728 576.284498 478.326673 507.124491 208.568620 754.258436 192.040090 1171.089769
10.000000 -63.000000 0.000000 150.241438 581.058940 468.713291 523.551023 206.650066 741.658326 194.433412 1175.634201
11.000000 -63.000000 0.000000 150.227827 585.834254 459.102017 539.983675 204.749369 729.158792 196.848648 1180.878738
12.000000 -63.000000 0.000000 150.237395 591.995459 444.461367 554.976264 203.774233 713.713974 198.799903 1199.620769
13.000000 -63.000000 0.000000 150.337732 596.146604 436.351196 570.002648 201.553474 708.315035 201.643405 1202.226279
14.000000 -63.000000 0.000000 150.458630 600.300285 428.242400 585.061038 199.350627 703.026411 204.513807 1205.042490
15.000000 -63.000000 0.000000 150.600037 604.456451 420.135060 600.149026 197.166292 697.850608 207.409994 1208.067926
16.000000 -63.000000 0.000000 150.761897 608.615049 412.029261 615.264434 195.001092 692.790157 210.330899 1211.301021
17.000000 -63.000000 0.000000 150.944143 612.776031 403.925096 630.405290 192.855672 687.847603 213.275509 1214.740116
18.000000 -63.000000 0.000000 150.867749 621.726792 396.316475 644.183915 191.012711 680.408836 216.642991 1217.224499
19.000000 -63.000000 0.000000 150.968878 630.022370 388.795295 669.034257 189.320895 672.478385 219.540615 1211.139033
20.000000 -63.000000 0.000000 151.090938 638.226252 381.286983 697.044087 187.651967 661.789918 222.401197 1202.214697
21.000000 -63.000000 0.000000 151.209420 646.271346 373.790768 722.500972 185.996813 653.851318 225.197555 1193.455940
22.000000 -63.000000 0.000000 151.346793 654.317185 366.300159 747.966847 184.355668 645.939530 228.022084 1185.355839
[truncated: 3,034,201 more chars]
