# Supplementary material for: A multiple modulation synthesis method with high spatial resolution for noninvasive neurostimulation
Source: PLoS One. 2019 Jun 20;14(6):e0218293. doi: 10.1371/journal.pone.0218293 (PMC6586313; doi:10.1371/journal.pone.0218293)
Supplement: S2 File — (ZIP) [file pone.0218293.s003.zip › IClampTDFPMS.mod]

:interferential current clamp

NEURON{
POINT_PROCESS IClampTDFPMS
RANGE del, dur, amp1, amp2, amp3, amp4, amp5, amp6, amp7, amp8, freq1, freq2
ELECTRODE_CURRENT i
}

UNITS {
(nA) = (nanoamp)
}

PARAMETER {
del=0 (ms)
dur=160 (ms)
amp1=1 (nA)
amp2=1 (nA)
amp3=1 (nA)
amp4=1 (nA)
amp5=1 (nA)
amp6=1 (nA)
amp7=1 (nA)
amp8=1 (nA)
freq1=2000 (Hz)
freq2=2100 (Hz)
PI=3.14159265358979323846
:i1:2k+;i2:2.1k+;i3:2k-;i4:2.1k-
i1=1
i2=1
i3=1
i4=1
y11=1
y12=1
y21=1
y22=1
}

ASSIGNED {
i (nA)
}

BREAKPOINT {
at_time(del)
at_time(del+dur)

if (sin(2*PI*freq1*t/1000)>0) {
i1=sin(2*PI*freq1*t/1000)
i3=0
}else{
i3=sin(2*PI*freq1*t/1000)
i1=0}

if (sin(2*PI*freq2*t/1000)>0) {
i2=sin(2*PI*freq2*t/1000)
i4=0
}else{
i4=sin(2*PI*freq2*t/1000)
i2=0}

:first period
if ((t < del+20 && t>del) || (t < del+100 && t>del+80)) {
y11 =amp3*i1-amp4*i2+amp2*i3-amp1*i4
}else{
y11=0}
 
if ((t < del+40 && t>del+20) || (t < del+120 && t>del+100)) {
y12 =amp3*i2-amp4*i1-amp2*i3+amp1*i4 
}else{
y12 = 0}

:second period
if ((t < del+60 && t>del+40) || (t < del+140 && t>del+120)) {
y21 =amp8*i1-amp7*i2+amp5*i3-amp6*i4
}else{
y21=0}
 
if ((t < del+80 && t>del+60) || (t < del+160 && t>del+140)) {
y22 =amp7*i2-amp8*i1-amp7*i3+amp8*i4 
}else{
y22 = 0}

:stimulation waveform
i=y11+y12+y21+y22 
}
