# Supplementary material for: A multiple modulation synthesis method with high spatial resolution for noninvasive neurostimulation
Source: PLoS One. 2019 Jun 20;14(6):e0218293. doi: 10.1371/journal.pone.0218293 (PMC6586313; doi:10.1371/journal.pone.0218293)
Supplement: S2 File — (ZIP) [file pone.0218293.s003.zip › IClampTI.mod]

:interferential current clamp

NEURON{
POINT_PROCESS IClampTI
RANGE del, dur, amp1, amp2, freq1, freq2
ELECTRODE_CURRENT i
}

UNITS {
(nA) = (nanoamp)
}

PARAMETER {
del=0 (ms)
dur=160 (ms)
amp1=1 (nA)
amp2=1 (nA)

freq1=2000 (Hz)
freq2=2100 (Hz)
PI=3.14159265358979323846
i1=1
i2=1

}

ASSIGNED {
i (nA)
}

BREAKPOINT {
at_time(del)
at_time(del+dur)
i=amp1*sin(2*PI*freq1*t/1000)-amp2*sin(2*PI*freq2*t/1000)
}
