# Supplementary material for: A multiple modulation synthesis method with high spatial resolution for noninvasive neurostimulation
Source: PLoS One. 2019 Jun 20;14(6):e0218293. doi: 10.1371/journal.pone.0218293 (PMC6586313; doi:10.1371/journal.pone.0218293)
Supplement: S2 File — (ZIP) [file pone.0218293.s003.zip › index-position.txt]

1009  3
0.000000 -9.000000 0.000000
1.000000 -8.500000 0.000000
2.000000 -8.000000 0.000000
3.000000 -7.500000 0.000000
4.000000 -7.000000 0.000000
5.000000 -6.500000 0.000000
6.000000 -6.000000 0.000000
7.000000 -5.500000 0.000000
8.000000 -5.000000 0.000000
9.000000 -4.500000 0.000000
10.000000 -4.000000 0.000000
11.000000 -3.500000 0.000000
12.000000 -3.000000 0.000000
13.000000 -2.500000 0.000000
14.000000 -2.000000 0.000000
15.000000 -1.500000 0.000000
16.000000 -1.000000 0.000000
17.000000 -0.500000 0.000000
18.000000 0.000000 0.000000
19.000000 0.500000 0.000000
20.000000 1.000000 0.000000
21.000000 1.500000 0.000000
22.000000 2.000000 0.000000
23.000000 2.500000 0.000000
24.000000 3.000000 0.000000
25.000000 3.500000 0.000000
26.000000 4.000000 0.000000
27.000000 4.500000 0.000000
28.000000 5.000000 0.000000
29.000000 5.500000 0.000000
30.000000 6.000000 0.000000
31.000000 6.500000 0.000000
32.000000 7.000000 0.000000
33.000000 7.500000 0.000000
34.000000 8.000000 0.000000
35.000000 8.500000 0.000000
36.000000 9.000000 0.000000
37.000000 -8.500000 0.500000
38.000000 -8.000000 0.500000
39.000000 -7.500000 0.500000
40.000000 -7.000000 0.500000
41.000000 -6.500000 0.500000
42.000000 -6.000000 0.500000
43.000000 -5.500000 0.500000
44.000000 -5.000000 0.500000
45.000000 -4.500000 0.500000
46.000000 -4.000000 0.500000
47.000000 -3.500000 0.500000
48.000000 -3.000000 0.500000
49.000000 -2.500000 0.500000
50.000000 -2.000000 0.500000
51.000000 -1.500000 0.500000
52.000000 -1.000000 0.500000
53.000000 -0.500000 0.500000
54.000000 0.000000 0.500000
55.000000 0.500000 0.500000
56.000000 1.000000 0.500000
57.000000 1.500000 0.500000
58.000000 2.000000 0.500000
59.000000 2.500000 0.500000
60.000000 3.000000 0.500000
61.000000 3.500000 0.500000
62.000000 4.000000 0.500000
63.000000 4.500000 0.500000
64.000000 5.000000 0.500000
65.000000 5.500000 0.500000
66.000000 6.000000 0.500000
67.000000 6.500000 0.500000
68.000000 7.000000 0.500000
69.000000 7.500000 0.500000
70.000000 8.000000 0.500000
71.000000 8.500000 0.500000
72.000000 -8.500000 1.000000
73.000000 -8.000000 1.000000
74.000000 -7.500000 1.000000
75.000000 -7.000000 1.000000
76.000000 -6.500000 1.000000
77.000000 -6.000000 1.000000
78.000000 -5.500000 1.000000
79.000000 -5.000000 1.000000
80.000000 -4.500000 1.000000
81.000000 -4.000000 1.000000
82.000000 -3.500000 1.000000
83.000000 -3.000000 1.000000
84.000000 -2.500000 1.000000
85.000000 -2.000000 1.000000
86.000000 -1.500000 1.000000
87.000000 -1.000000 1.000000
88.000000 -0.500000 1.000000
89.000000 0.000000 1.000000
90.000000 0.500000 1.000000
91.000000 1.000000 1.000000
92.000000 1.500000 1.000000
93.000000 2.000000 1.000000
94.000000 2.500000 1.000000
95.000000 3.000000 1.000000
96.000000 3.500000 1.000000
97.000000 4.000000 1.000000
98.000000 4.500000 1.000000
99.000000 5.000000 1.000000
100.000000 5.500000 1.000000
101.000000 6.000000 1.000000
102.000000 6.500000 1.000000
103.000000 7.000000 1.000000
104.000000 7.500000 1.000000
105.000000 8.000000 1.000000
106.000000 8.500000 1.000000
107.000000 -8.500000 1.500000
108.000000 -8.000000 1.500000
109.000000 -7.500000 1.500000
110.000000 -7.000000 1.500000
111.000000 -6.500000 1.500000
112.000000 -6.000000 1.500000
113.000000 -5.500000 1.500000
114.000000 -5.000000 1.500000
115.000000 -4.500000 1.500000
116.000000 -4.000000 1.500000
117.000000 -3.500000 1.500000
118.000000 -3.000000 1.500000
119.000000 -2.500000 1.500000
120.000000 -2.000000 1.500000
121.000000 -1.500000 1.500000
122.000000 -1.000000 1.500000
123.000000 -0.500000 1.500000
124.000000 0.000000 1.500000
125.000000 0.500000 1.500000
126.000000 1.000000 1.500000
127.000000 1.500000 1.500000
128.000000 2.000000 1.500000
129.000000 2.500000 1.500000
130.000000 3.000000 1.500000
131.000000 3.500000 1.500000
132.000000 4.000000 1.500000
133.000000 4.500000 1.500000
134.000000 5.000000 1.500000
135.000000 5.500000 1.500000
136.000000 6.000000 1.500000
137.000000 6.500000 1.500000
138.000000 7.000000 1.500000
139.000000 7.500000 1.500000
140.000000 8.000000 1.500000
141.000000 8.500000 1.500000
142.000000 -8.500000 2.000000
143.000000 -8.000000 2.000000
144.000000 -7.500000 2.000000
145.000000 -7.000000 2.000000
146.000000 -6.500000 2.000000
147.000000 -6.000000 2.000000
148.000000 -5.500000 2.000000
149.000000 -5.000000 2.000000
150.000000 -4.500000 2.000000
151.000000 -4.000000 2.000000
152.000000 -3.500000 2.000000
153.000000 -3.000000 2.000000
154.000000 -2.500000 2.000000
155.000000 -2.000000 2.000000
156.000000 -1.500000 2.000000
157.000000 -1.000000 2.000000
158.000000 -0.500000 2.000000
159.000000 0.000000 2.000000
160.000000 0.500000 2.000000
161.000000 1.000000 2.000000
162.000000 1.500000 2.000000
163.000000 2.000000 2.000000
164.000000 2.500000 2.000000
165.000000 3.000000 2.000000
166.000000 3.500000 2.000000
167.000000 4.000000 2.000000
168.000000 4.500000 2.000000
169.000000 5.000000 2.000000
170.000000 5.500000 2.000000
171.000000 6.000000 2.000000
172.000000 6.500000 2.000000
173.000000 7.000000 2.000000
174.000000 7.500000 2.000000
175.000000 8.000000 2.000000
176.000000 8.500000 2.000000
177.000000 -8.500000 2.500000
178.000000 -8.000000 2.500000
179.000000 -7.500000 2.500000
180.000000 -7.000000 2.500000
181.000000 -6.500000 2.500000
182.000000 -6.000000 2.500000
183.000000 -5.500000 2.500000
184.000000 -5.000000 2.500000
185.000000 -4.500000 2.500000
186.000000 -4.000000 2.500000
187.000000 -3.500000 2.500000
188.000000 -3.000000 2.500000
189.000000 -2.500000 2.500000
190.000000 -2.000000 2.500000
191.000000 -1.500000 2.500000
192.000000 -1.000000 2.500000
193.000000 -0.500000 2.500000
194.000000 0.000000 2.500000
195.000000 0.500000 2.500000
196.000000 1.000000 2.500000
197.000000 1.500000 2.500000
198.000000 2.000000 2.500000
199.000000 2.500000 2.500000
200.000000 3.000000 2.500000
201.000000 3.500000 2.500000
202.000000 4.000000 2.500000
203.000000 4.500000 2.500000
204.000000 5.000000 2.500000
205.000000 5.500000 2.500000
206.000000 6.000000 2.500000
207.000000 6.500000 2.500000
208.000000 7.000000 2.500000
209.000000 7.500000 2.500000
210.000000 8.000000 2.500000
211.000000 8.500000 2.500000
212.000000 -8.000000 3.000000
213.000000 -7.500000 3.000000
214.000000 -7.000000 3.000000
215.000000 -6.500000 3.000000
216.000000 -6.000000 3.000000
217.000000 -5.500000 3.000000
218.000000 -5.000000 3.000000
219.000000 -4.500000 3.000000
220.000000 -4.000000 3.000000
221.000000 -3.500000 3.000000
222.000000 -3.000000 3.000000
223.000000 -2.500000 3.000000
224.000000 -2.000000 3.000000
225.000000 -1.500000 3.000000
226.000000 -1.000000 3.000000
227.000000 -0.500000 3.000000
228.000000 0.000000 3.000000
229.000000 0.500000 3.000000
230.000000 1.000000 3.000000
231.000000 1.500000 3.000000
232.000000 2.000000 3.000000
233.000000 2.500000 3.000000
234.000000 3.000000 3.000000
235.000000 3.500000 3.000000
236.000000 4.000000 3.000000
237.000000 4.500000 3.000000
238.000000 5.000000 3.000000
239.000000 5.500000 3.000000
240.000000 6.000000 3.000000
241.000000 6.500000 3.000000
242.000000 7.000000 3.000000
243.000000 7.500000 3.000000
244.000000 8.000000 3.000000
245.000000 -8.000000 3.500000
246.000000 -7.500000 3.500000
247.000000 -7.000000 3.500000
248.000000 -6.500000 3.500000
249.000000 -6.000000 3.500000
250.000000 -5.500000 3.500000
251.000000 -5.000000 3.500000
252.000000 -4.500000 3.500000
253.000000 -4.000000 3.500000
254.000000 -3.500000 3.500000
255.000000 -3.000000 3.500000
256.000000 -2.500000 3.500000
257.000000 -2.000000 3.500000
258.000000 -1.500000 3.500000
259.000000 -1.000000 3.500000
260.000000 -0.500000 3.500000
261.000000 0.000000 3.500000
262.000000 0.500000 3.500000
263.000000 1.000000 3.500000
264.000000 1.500000 3.500000
265.000000 2.000000 3.500000
266.000000 2.500000 3.500000
267.000000 3.000000 3.500000
268.000000 3.500000 3.500000
269.000000 4.000000 3.500000
270.000000 4.500000 3.500000
271.000000 5.000000 3.500000
272.000000 5.500000 3.500000
273.000000 6.000000 3.500000
274.000000 6.500000 3.500000
275.000000 7.000000 3.500000
276.000000 7.500000 3.500000
277.000000 8.000000 3.500000
278.000000 -8.000000 4.000000
279.000000 -7.500000 4.000000
280.000000 -7.000000 4.000000
281.000000 -6.500000 4.000000
282.000000 -6.000000 4.000000
283.000000 -5.500000 4.000000
284.000000 -5.000000 4.000000
285.000000 -4.500000 4.000000
286.000000 -4.000000 4.000000
287.000000 -3.500000 4.000000
288.000000 -3.000000 4.000000
289.000000 -2.500000 4.000000
290.000000 -2.000000 4.000000
291.000000 -1.500000 4.000000
292.000000 -1.000000 4.000000
293.000000 -0.500000 4.000000
294.000000 0.000000 4.000000
295.000000 0.500000 4.000000
296.000000 1.000000 4.000000
297.000000 1.500000 4.000000
298.000000 2.000000 4.000000
299.000000 2.500000 4.000000
300.000000 3.000000 4.000000
301.000000 3.500000 4.000000
302.000000 4.000000 4.000000
303.000000 4.500000 4.000000
304.000000 5.000000 4.000000
305.000000 5.500000 4.000000
306.000000 6.000000 4.000000
307.000000 6.500000 4.000000
308.000000 7.000000 4.000000
309.000000 7.500000 4.000000
310.000000 8.000000 4.000000
311.000000 -7.500000 4.500000
312.000000 -7.000000 4.500000
313.000000 -6.500000 4.500000
314.000000 -6.000000 4.500000
315.000000 -5.500000 4.500000
316.000000 -5.000000 4.500000
317.000000 -4.500000 4.500000
318.000000 -4.000000 4.500000
319.000000 -3.500000 4.500000
320.000000 -3.000000 4.500000
321.000000 -2.500000 4.500000
322.000000 -2.000000 4.500000
323.000000 -1.500000 4.500000
324.000000 -1.000000 4.500000
325.000000 -0.500000 4.500000
326.000000 0.000000 4.500000
327.000000 0.500000 4.500000
328.000000 1.000000 4.500000
329.000000 1.500000 4.500000
330.000000 2.000000 4.500000
331.000000 2.500000 4.500000
332.000000 3.000000 4.500000
333.000000 3.500000 4.500000
334.000000 4.000000 4.500000
335.000000 4.500000 4.500000
336.000000 5.000000 4.500000
337.000000 5.500000 4.500000
338.000000 6.000000 4.500000
339.000000 6.500000 4.500000
340.000000 7.000000 4.500000
341.000000 7.500000 4.500000
342.000000 -7.000000 5.000000
343.000000 -6.500000 5.000000
344.000000 -6.000000 5.000000
345.000000 -5.500000 5.000000
346.000000 -5.000000 5.000000
347.000000 -4.500000 5.000000
348.000000 -4.000000 5.000000
349.000000 -3.500000 5.000000
350.000000 -3.000000 5.000000
351.000000 -2.500000 5.000000
352.000000 -2.000000 5.000000
353.000000 -1.500000 5.000000
354.000000 -1.000000 5.000000
355.000000 -0.500000 5.000000
356.000000 0.000000 5.000000
357.000000 0.500000 5.000000
358.000000 1.000000 5.000000
359.000000 1.500000 5.000000
360.000000 2.000000 5.000000
361.000000 2.500000 5.000000
362.000000 3.000000 5.000000
363.000000 3.500000 5.000000
364.000000 4.000000 5.000000
365.000000 4.500000 5.000000
366.000000 5.000000 5.000000
367.000000 5.500000 5.000000
368.000000 6.000000 5.000000
369.000000 6.500000 5.000000
370.000000 7.000000 5.000000
371.000000 -7.000000 5.500000
372.000000 -6.500000 5.500000
373.000000 -6.000000 5.500000
374.000000 -5.500000 5.500000
375.000000 -5.000000 5.500000
376.000000 -4.500000 5.500000
377.000000 -4.000000 5.500000
378.000000 -3.500000 5.500000
379.000000 -3.000000 5.500000
380.000000 -2.500000 5.500000
381.000000 -2.000000 5.500000
382.000000 -1.500000 5.500000
383.000000 -1.000000 5.500000
384.000000 -0.500000 5.500000
385.000000 0.000000 5.500000
386.000000 0.500000 5.500000
387.000000 1.000000 5.500000
388.000000 1.500000 5.500000
389.000000 2.000000 5.500000
390.000000 2.500000 5.500000
391.000000 3.000000 5.500000
392.000000 3.500000 5.500000
393.000000 4.000000 5.500000
394.000000 4.500000 5.500000
395.000000 5.000000 5.500000
396.000000 5.500000 5.500000
397.000000 6.000000 5.500000
398.000000 6.500000 5.500000
399.000000 7.000000 5.500000
400.000000 -6.500000 6.000000
401.000000 -6.000000 6.000000
402.000000 -5.500000 6.000000
403.000000 -5.000000 6.000000
404.000000 -4.500000 6.000000
405.000000 -4.000000 6.000000
406.000000 -3.500000 6.000000
407.000000 -3.000000 6.000000
408.000000 -2.500000 6.000000
409.000000 -2.000000 6.000000
410.000000 -1.500000 6.000000
411.000000 -1.000000 6.000000
412.000000 -0.500000 6.000000
413.000000 0.000000 6.000000
414.000000 0.500000 6.000000
415.000000 1.000000 6.000000
416.000000 1.500000 6.000000
417.000000 2.000000 6.000000
418.000000 2.500000 6.000000
419.000000 3.000000 6.000000
420.000000 3.500000 6.000000
421.000000 4.000000 6.000000
422.000000 4.500000 6.000000
423.000000 5.000000 6.000000
424.000000 5.500000 6.000000
425.000000 6.000000 6.000000
426.000000 6.500000 6.000000
427.000000 -6.000000 6.500000
428.000000 -5.500000 6.500000
429.000000 -5.000000 6.500000
430.000000 -4.500000 6.500000
431.000000 -4.000000 6.500000
432.000000 -3.500000 6.500000
433.000000 -3.000000 6.500000
434.000000 -2.500000 6.500000
435.000000 -2.000000 6.500000
436.000000 -1.500000 6.500000
437.000000 -1.000000 6.500000
438.000000 -0.500000 6.500000
439.000000 0.000000 6.500000
440.000000 0.500000 6.500000
441.000000 1.000000 6.500000
442.000000 1.500000 6.500000
443.000000 2.000000 6.500000
444.000000 2.500000 6.500000
445.000000 3.000000 6.500000
446.000000 3.500000 6.500000
447.000000 4.000000 6.500000
448.000000 4.500000 6.500000
449.000000 5.000000 6.500000
450.000000 5.500000 6.500000
451.000000 6.000000 6.500000
452.000000 -5.500000 7.000000
453.000000 -5.000000 7.000000
454.000000 -4.500000 7.000000
455.000000 -4.000000 7.000000
456.000000 -3.500000 7.000000
457.000000 -3.000000 7.000000
458.000000 -2.500000 7.000000
459.000000 -2.000000 7.000000
460.000000 -1.500000 7.000000
461.000000 -1.000000 7.000000
462.000000 -0.500000 7.000000
463.000000 0.000000 7.000000
464.000000 0.500000 7.000000
465.000000 1.000000 7.000000
466.000000 1.500000 7.000000
467.000000 2.000000 7.000000
468.000000 2.500000 7.000000
469.000000 3.000000 7.000000
470.000000 3.500000 7.000000
471.000000 4.000000 7.000000
472.000000 4.500000 7.000000
473.000000 5.000000 7.000000
474.000000 5.500000 7.000000
475.000000 -4.500000 7.500000
476.000000 -4.000000 7.500000
477.000000 -3.500000 7.500000
478.000000 -3.000000 7.500000
479.000000 -2.500000 7.500000
480.000000 -2.000000 7.500000
481.000000 -1.500000 7.500000
482.000000 -1.000000 7.500000
483.000000 -0.500000 7.500000
484.000000 0.000000 7.500000
485.000000 0.500000 7.500000
486.000000 1.000000 7.500000
487.000000 1.500000 7.500000
488.000000 2.000000 7.500000
489.000000 2.500000 7.500000
490.000000 3.000000 7.500000
491.000000 3.500000 7.500000
492.000000 4.000000 7.500000
493.000000 4.500000 7.500000
494.000000 -4.000000 8.000000
495.000000 -3.500000 8.000000
496.000000 -3.000000 8.000000
497.000000 -2.500000 8.000000
498.000000 -2.000000 8.000000
499.000000 -1.500000 8.000000
500.000000 -1.000000 8.000000
501.000000 -0.500000 8.000000
502.000000 0.000000 8.000000
503.000000 0.500000 8.000000
504.000000 1.000000 8.000000
505.000000 1.500000 8.000000
506.000000 2.000000 8.000000
507.000000 2.500000 8.000000
508.000000 3.000000 8.000000
509.000000 3.500000 8.000000
510.000000 4.000000 8.000000
511.000000 -2.500000 8.500000
512.000000 -2.000000 8.500000
513.000000 -1.500000 8.500000
514.000000 -1.000000 8.500000
515.000000 -0.500000 8.500000
516.000000 0.000000 8.500000
517.000000 0.500000 8.500000
518.000000 1.000000 8.500000
519.000000 1.500000 8.500000
520.000000 2.000000 8.500000
521.000000 2.500000 8.500000
522.000000 0.000000 9.000000
523.000000 -8.500000 -0.500000
524.000000 -8.000000 -0.500000
525.000000 -7.500000 -0.500000
526.000000 -7.000000 -0.500000
527.000000 -6.500000 -0.500000
528.000000 -6.000000 -0.500000
529.000000 -5.500000 -0.500000
530.000000 -5.000000 -0.500000
531.000000 -4.500000 -0.500000
532.000000 -4.000000 -0.500000
533.000000 -3.500000 -0.500000
534.000000 -3.000000 -0.500000
535.000000 -2.500000 -0.500000
536.000000 -2.000000 -0.500000
537.000000 -1.500000 -0.500000
538.000000 -1.000000 -0.500000
539.000000 -0.500000 -0.500000
540.000000 0.000000 -0.500000
541.000000 0.500000 -0.500000
542.000000 1.000000 -0.500000
543.000000 1.500000 -0.500000
544.000000 2.000000 -0.500000
545.000000 2.500000 -0.500000
546.000000 3.000000 -0.500000
547.000000 3.500000 -0.500000
548.000000 4.000000 -0.500000
549.000000 4.500000 -0.500000
550.000000 5.000000 -0.500000
551.000000 5.500000 -0.500000
552.000000 6.000000 -0.500000
553.000000 6.500000 -0.500000
554.000000 7.000000 -0.500000
555.000000 7.500000 -0.500000
556.000000 8.000000 -0.500000
557.000000 8.500000 -0.500000
558.000000 -8.500000 -1.000000
559.000000 -8.000000 -1.000000
560.000000 -7.500000 -1.000000
561.000000 -7.000000 -1.000000
562.000000 -6.500000 -1.000000
563.000000 -6.000000 -1.000000
564.000000 -5.500000 -1.000000
565.000000 -5.000000 -1.000000
566.000000 -4.500000 -1.000000
567.000000 -4.000000 -1.000000
568.000000 -3.500000 -1.000000
569.000000 -3.000000 -1.000000
570.000000 -2.500000 -1.000000
571.000000 -2.000000 -1.000000
572.000000 -1.500000 -1.000000
573.000000 -1.000000 -1.000000
574.000000 -0.500000 -1.000000
575.000000 0.000000 -1.000000
576.000000 0.500000 -1.000000
577.000000 1.000000 -1.000000
578.000000 1.500000 -1.000000
579.000000 2.000000 -1.000000
580.000000 2.500000 -1.000000
581.000000 3.000000 -1.000000
582.000000 3.500000 -1.000000
583.000000 4.000000 -1.000000
584.000000 4.500000 -1.000000
585.000000 5.000000 -1.000000
586.000000 5.500000 -1.000000
587.000000 6.000000 -1.000000
588.000000 6.500000 -1.000000
589.000000 7.000000 -1.000000
590.000000 7.500000 -1.000000
591.000000 8.000000 -1.000000
592.000000 8.500000 -1.000000
593.000000 -8.500000 -1.500000
594.000000 -8.000000 -1.500000
595.000000 -7.500000 -1.500000
596.000000 -7.000000 -1.500000
597.000000 -6.500000 -1.500000
598.000000 -6.000000 -1.500000
599.000000 -5.500000 -1.500000
600.000000 -5.000000 -1.500000
601.000000 -4.500000 -1.500000
602.000000 -4.000000 -1.500000
603.000000 -3.500000 -1.500000
604.000000 -3.000000 -1.500000
605.000000 -2.500000 -1.500000
606.000000 -2.000000 -1.500000
607.000000 -1.500000 -1.500000
608.000000 -1.000000 -1.500000
609.000000 -0.500000 -1.500000
610.000000 0.000000 -1.500000
611.000000 0.500000 -1.500000
612.000000 1.000000 -1.500000
613.000000 1.500000 -1.500000
614.000000 2.000000 -1.500000
615.000000 2.500000 -1.500000
616.000000 3.000000 -1.500000
617.000000 3.500000 -1.500000
618.000000 4.000000 -1.500000
619.000000 4.500000 -1.500000
620.000000 5.000000 -1.500000
621.000000 5.500000 -1.500000
622.000000 6.000000 -1.500000
623.000000 6.500000 -1.500000
624.000000 7.000000 -1.500000
625.000000 7.500000 -1.500000
626.000000 8.000000 -1.500000
627.000000 8.500000 -1.500000
628.000000 -8.500000 -2.000000
629.000000 -8.000000 -2.000000
630.000000 -7.500000 -2.000000
631.000000 -7.000000 -2.000000
632.000000 -6.500000 -2.000000
633.000000 -6.000000 -2.000000
634.000000 -5.500000 -2.000000
635.000000 -5.000000 -2.000000
636.000000 -4.500000 -2.000000
637.000000 -4.000000 -2.000000
638.000000 -3.500000 -2.000000
639.000000 -3.000000 -2.000000
640.000000 -2.500000 -2.000000
641.000000 -2.000000 -2.000000
642.000000 -1.500000 -2.000000
643.000000 -1.000000 -2.000000
644.000000 -0.500000 -2.000000
645.000000 0.000000 -2.000000
646.000000 0.500000 -2.000000
647.000000 1.000000 -2.000000
648.000000 1.500000 -2.000000
649.000000 2.000000 -2.000000
650.000000 2.500000 -2.000000
651.000000 3.000000 -2.000000
652.000000 3.500000 -2.000000
653.000000 4.000000 -2.000000
654.000000 4.500000 -2.000000
655.000000 5.000000 -2.000000
656.000000 5.500000 -2.000000
657.000000 6.000000 -2.000000
658.000000 6.500000 -2.000000
659.000000 7.000000 -2.000000
660.000000 7.500000 -2.000000
661.000000 8.000000 -2.000000
662.000000 8.500000 -2.000000
663.000000 -8.500000 -2.500000
664.000000 -8.000000 -2.500000
665.000000 -7.500000 -2.500000
666.000000 -7.000000 -2.500000
667.000000 -6.500000 -2.500000
668.000000 -6.000000 -2.500000
669.000000 -5.500000 -2.500000
670.000000 -5.000000 -2.500000
671.000000 -4.500000 -2.500000
672.000000 -4.000000 -2.500000
673.000000 -3.500000 -2.500000
674.000000 -3.000000 -2.500000
675.000000 -2.500000 -2.500000
676.000000 -2.000000 -2.500000
677.000000 -1.500000 -2.500000
678.000000 -1.000000 -2.500000
679.000000 -0.500000 -2.500000
680.000000 0.000000 -2.500000
681.000000 0.500000 -2.500000
682.000000 1.000000 -2.500000
683.000000 1.500000 -2.500000
684.000000 2.000000 -2.500000
685.000000 2.500000 -2.500000
686.000000 3.000000 -2.500000
687.000000 3.500000 -2.500000
688.000000 4.000000 -2.500000
689.000000 4.500000 -2.500000
690.000000 5.000000 -2.500000
691.000000 5.500000 -2.500000
692.000000 6.000000 -2.500000
693.000000 6.500000 -2.500000
694.000000 7.000000 -2.500000
695.000000 7.500000 -2.500000
696.000000 8.000000 -2.500000
697.000000 8.500000 -2.500000
698.000000 -8.000000 -3.000000
699.000000 -7.500000 -3.000000
700.000000 -7.000000 -3.000000
701.000000 -6.500000 -3.000000
702.000000 -6.000000 -3.000000
703.000000 -5.500000 -3.000000
704.000000 -5.000000 -3.000000
705.000000 -4.500000 -3.000000
706.000000 -4.000000 -3.000000
707.000000 -3.500000 -3.000000
708.000000 -3.000000 -3.000000
709.000000 -2.500000 -3.000000
710.000000 -2.000000 -3.000000
711.000000 -1.500000 -3.000000
712.000000 -1.000000 -3.000000
713.000000 -0.500000 -3.000000
714.000000 0.000000 -3.000000
715.000000 0.500000 -3.000000
716.000000 1.000000 -3.000000
717.000000 1.500000 -3.000000
718.000000 2.000000 -3.000000
719.000000 2.500000 -3.000000
720.000000 3.000000 -3.000000
721.000000 3.500000 -3.000000
722.000000 4.000000 -3.000000
723.000000 4.500000 -3.000000
724.000000 5.000000 -3.000000
725.000000 5.500000 -3.000000
726.000000 6.000000 -3.000000
727.000000 6.500000 -3.000000
728.000000 7.000000 -3.000000
729.000000 7.500000 -3.000000
730.000000 8.000000 -3.000000
731.000000 -8.000000 -3.500000
732.000000 -7.500000 -3.500000
733.000000 -7.000000 -3.500000
734.000000 -6.500000 -3.500000
735.000000 -6.000000 -3.500000
736.000000 -5.500000 -3.500000
737.000000 -5.000000 -3.500000
738.000000 -4.500000 -3.500000
739.000000 -4.000000 -3.500000
740.000000 -3.500000 -3.500000
741.000000 -3.000000 -3.500000
742.000000 -2.500000 -3.500000
743.000000 -2.000000 -3.500000
744.000000 -1.500000 -3.500000
745.000000 -1.000000 -3.500000
746.000000 -0.500000 -3.500000
747.000000 0.000000 -3.500000
748.000000 0.500000 -3.500000
749.000000 1.000000 -3.500000
750.000000 1.500000 -3.500000
751.000000 2.000000 -3.500000
752.000000 2.500000 -3.500000
753.000000 3.000000 -3.500000
754.000000 3.500000 -3.500000
755.000000 4.000000 -3.500000
756.000000 4.500000 -3.500000
757.000000 5.000000 -3.500000
758.000000 5.500000 -3.500000
759.000000 6.000000 -3.500000
760.000000 6.500000 -3.500000
761.000000 7.000000 -3.500000
762.000000 7.500000 -3.500000
763.000000 8.000000 -3.500000
764.000000 -8.000000 -4.000000
765.000000 -7.500000 -4.000000
766.000000 -7.000000 -4.000000
767.000000 -6.500000 -4.000000
768.000000 -6.000000 -4.000000
769.000000 -5.500000 -4.000000
770.000000 -5.000000 -4.000000
771.000000 -4.500000 -4.000000
772.000000 -4.000000 -4.000000
773.000000 -3.500000 -4.000000
774.000000 -3.000000 -4.000000
775.000000 -2.500000 -4.000000
776.000000 -2.000000 -4.000000
777.000000 -1.500000 -4.000000
778.000000 -1.000000 -4.000000
779.000000 -0.500000 -4.000000
780.000000 0.000000 -4.000000
781.000000 0.500000 -4.000000
782.000000 1.000000 -4.000000
783.000000 1.500000 -4.000000
784.000000 2.000000 -4.000000
785.000000 2.500000 -4.000000
786.000000 3.000000 -4.000000
787.000000 3.500000 -4.000000
788.000000 4.000000 -4.000000
789.000000 4.500000 -4.000000
790.000000 5.000000 -4.000000
791.000000 5.500000 -4.000000
792.000000 6.000000 -4.000000
793.000000 6.500000 -4.000000
794.000000 7.000000 -4.000000
795.000000 7.500000 -4.000000
796.000000 8.000000 -4.000000
797.000000 -7.500000 -4.500000
798.000000 -7.000000 -4.500000
799.000000 -6.500000 -4.500000
800.000000 -6.000000 -4.500000
801.000000 -5.500000 -4.500000
802.000000 -5.000000 -4.500000
803.000000 -4.500000 -4.500000
804.000000 -4.000000 -4.500000
805.000000 -3.500000 -4.500000
806.000000 -3.000000 -4.500000
807.000000 -2.500000 -4.500000
808.000000 -2.000000 -4.500000
809.000000 -1.500000 -4.500000
810.000000 -1.000000 -4.500000
811.000000 -0.500000 -4.500000
812.000000 0.000000 -4.500000
813.000000 0.500000 -4.500000
814.000000 1.000000 -4.500000
815.000000 1.500000 -4.500000
816.000000 2.000000 -4.500000
817.000000 2.500000 -4.500000
818.000000 3.000000 -4.500000
819.000000 3.500000 -4.500000
820.000000 4.000000 -4.500000
821.000000 4.500000 -4.500000
822.000000 5.000000 -4.500000
823.000000 5.500000 -4.500000
824.000000 6.000000 -4.500000
825.000000 6.500000 -4.500000
826.000000 7.000000 -4.500000
827.000000 7.500000 -4.500000
828.000000 -7.000000 -5.000000
829.000000 -6.500000 -5.000000
830.000000 -6.000000 -5.000000
831.000000 -5.500000 -5.000000
832.000000 -5.000000 -5.000000
833.000000 -4.500000 -5.000000
834.000000 -4.000000 -5.000000
835.000000 -3.500000 -5.000000
836.000000 -3.000000 -5.000000
837.000000 -2.500000 -5.000000
838.000000 -2.000000 -5.000000
839.000000 -1.500000 -5.000000
840.000000 -1.000000 -5.000000
841.000000 -0.500000 -5.000000
842.000000 0.000000 -5.000000
843.000000 0.500000 -5.000000
844.000000 1.000000 -5.000000
845.000000 1.500000 -5.000000
846.000000 2.000000 -5.000000
847.000000 2.500000 -5.000000
848.000000 3.000000 -5.000000
849.000000 3.500000 -5.000000
850.000000 4.000000 -5.000000
851.000000 4.500000 -5.000000
852.000000 5.000000 -5.000000
853.000000 5.500000 -5.000000
854.000000 6.000000 -5.000000
855.000000 6.500000 -5.000000
856.000000 7.000000 -5.000000
857.000000 -7.000000 -5.500000
858.000000 -6.500000 -5.500000
859.000000 -6.000000 -5.500000
860.000000 -5.500000 -5.500000
861.000000 -5.000000 -5.500000
862.000000 -4.500000 -5.500000
863.000000 -4.000000 -5.500000
864.000000 -3.500000 -5.500000
865.000000 -3.000000 -5.500000
866.000000 -2.500000 -5.500000
867.000000 -2.000000 -5.500000
868.000000 -1.500000 -5.500000
869.000000 -1.000000 -5.500000
870.000000 -0.500000 -5.500000
871.000000 0.000000 -5.500000
872.000000 0.500000 -5.500000
873.000000 1.000000 -5.500000
874.000000 1.500000 -5.500000
875.000000 2.000000 -5.500000
876.000000 2.500000 -5.500000
877.000000 3.000000 -5.500000
878.000000 3.500000 -5.500000
879.000000 4.000000 -5.500000
880.000000 4.500000 -5.500000
881.000000 5.000000 -5.500000
882.000000 5.500000 -5.500000
883.000000 6.000000 -5.500000
884.000000 6.500000 -5.500000
885.000000 7.000000 -5.500000
886.000000 -6.500000 -6.000000
887.000000 -6.000000 -6.000000
888.000000 -5.500000 -6.000000
889.000000 -5.000000 -6.000000
890.000000 -4.500000 -6.000000
891.000000 -4.000000 -6.000000
892.000000 -3.500000 -6.000000
893.000000 -3.000000 -6.000000
894.000000 -2.500000 -6.000000
895.000000 -2.000000 -6.000000
896.000000 -1.500000 -6.000000
897.000000 -1.000000 -6.000000
898.000000 -0.500000 -6.000000
899.000000 0.000000 -6.000000
900.000000 0.500000 -6.000000
901.000000 1.000000 -6.000000
902.000000 1.500000 -6.000000
903.000000 2.000000 -6.000000
904.000000 2.500000 -6.000000
905.000000 3.000000 -6.000000
906.000000 3.500000 -6.000000
907.000000 4.000000 -6.000000
908.000000 4.500000 -6.000000
909.000000 5.000000 -6.000000
910.000000 5.500000 -6.000000
911.000000 6.000000 -6.000000
912.000000 6.500000 -6.000000
913.000000 -6.000000 -6.500000
914.000000 -5.500000 -6.500000
915.000000 -5.000000 -6.500000
916.000000 -4.500000 -6.500000
917.000000 -4.000000 -6.500000
918.000000 -3.500000 -6.500000
919.000000 -3.000000 -6.500000
920.000000 -2.500000 -6.500000
921.000000 -2.000000 -6.500000
922.000000 -1.500000 -6.500000
923.000000 -1.000000 -6.500000
924.000000 -0.500000 -6.500000
925.000000 0.000000 -6.500000
926.000000 0.500000 -6.500000
927.000000 1.000000 -6.500000
928.000000 1.500000 -6.500000
929.000000 2.000000 -6.500000
930.000000 2.500000 -6.500000
931.000000 3.000000 -6.500000
932.000000 3.500000 -6.500000
933.000000 4.000000 -6.500000
934.000000 4.500000 -6.500000
935.000000 5.000000 -6.500000
936.000000 5.500000 -6.500000
937.000000 6.000000 -6.500000
938.000000 -5.500000 -7.000000
939.000000 -5.000000 -7.000000
940.000000 -4.500000 -7.000000
941.000000 -4.000000 -7.000000
942.000000 -3.500000 -7.000000
943.000000 -3.000000 -7.000000
944.000000 -2.500000 -7.000000
945.000000 -2.000000 -7.000000
946.000000 -1.500000 -7.000000
947.000000 -1.000000 -7.000000
948.000000 -0.500000 -7.000000
949.000000 0.000000 -7.000000
950.000000 0.500000 -7.000000
951.000000 1.000000 -7.000000
952.000000 1.500000 -7.000000
953.000000 2.000000 -7.000000
954.000000 2.500000 -7.000000
955.000000 3.000000 -7.000000
956.000000 3.500000 -7.000000
957.000000 4.000000 -7.000000
958.000000 4.500000 -7.000000
959.000000 5.000000 -7.000000
960.000000 5.500000 -7.000000
961.000000 -4.500000 -7.500000
962.000000 -4.000000 -7.500000
963.000000 -3.500000 -7.500000
964.000000 -3.000000 -7.500000
965.000000 -2.500000 -7.500000
966.000000 -2.000000 -7.500000
967.000000 -1.500000 -7.500000
968.000000 -1.000000 -7.500000
969.000000 -0.500000 -7.500000
970.000000 0.000000 -7.500000
971.000000 0.500000 -7.500000
972.000000 1.000000 -7.500000
973.000000 1.500000 -7.500000
974.000000 2.000000 -7.500000
975.000000 2.500000 -7.500000
976.000000 3.000000 -7.500000
977.000000 3.500000 -7.500000
978.000000 4.000000 -7.500000
979.000000 4.500000 -7.500000
980.000000 -4.000000 -8.000000
981.000000 -3.500000 -8.000000
982.000000 -3.000000 -8.000000
983.000000 -2.500000 -8.000000
984.000000 -2.000000 -8.000000
985.000000 -1.500000 -8.000000
986.000000 -1.000000 -8.000000
987.000000 -0.500000 -8.000000
988.000000 0.000000 -8.000000
989.000000 0.500000 -8.000000
990.000000 1.000000 -8.000000
991.000000 1.500000 -8.000000
992.000000 2.000000 -8.000000
993.000000 2.500000 -8.000000
994.000000 3.000000 -8.000000
995.000000 3.500000 -8.000000
996.000000 4.000000 -8.000000
997.000000 -2.500000 -8.500000
998.000000 -2.000000 -8.500000
999.000000 -1.500000 -8.500000
1000.000000 -1.000000 -8.500000
1001.000000 -0.500000 -8.500000
1002.000000 0.000000 -8.500000
1003.000000 0.500000 -8.500000
1004.000000 1.000000 -8.500000
1005.000000 1.500000 -8.500000
1006.000000 2.000000 -8.500000
1007.000000 2.500000 -8.500000
1008.000000 0.000000 -9.000000
