# Supplementary material for: A multiple modulation synthesis method with high spatial resolution for noninvasive neurostimulation
Source: PLoS One. 2019 Jun 20;14(6):e0218293. doi: 10.1371/journal.pone.0218293 (PMC6586313; doi:10.1371/journal.pone.0218293)
Supplement: S2 File — (ZIP) [file pone.0218293.s003.zip › kad.mod]

NEURON{
SUFFIX kad
USEION k READ ek WRITE ik
RANGE gkbar, ik
}

UNITS{
(S)=(siemens)
(mV)=(millivolt)
(mA)=(milliamp)
}

PARAMETER{gkbar=0.036 (S/cm2)}

ASSIGNED{
v (mV)
ek (mV) : typically ~ -82
ik (mA/cm2)
}

STATE{n}

BREAKPOINT{
SOLVE states METHOD cnexp
ik=gkbar*n^4*(v-ek)
}

INITIAL{
n=alpha(v)/(alpha(v)+beta(v))
}

DERIVATIVE states{
n'=(1-n)*alpha(v)-n*beta(v)
}

FUNCTION alpha(Vm (mV)) (/ms){
UNITSOFF
alpha=(0.01*((-70-Vm)+10))/(exp(((-70-Vm)+10)/10)-1)
UNITSON
}

FUNCTION beta(Vm (mV)) (/ms){
UNITSOFF
beta=0.125*exp((-70-Vm)/80)
UNITSON
}
