# Supplementary material for: A multiple modulation synthesis method with high spatial resolution for noninvasive neurostimulation
Source: PLoS One. 2019 Jun 20;14(6):e0218293. doi: 10.1371/journal.pone.0218293 (PMC6586313; doi:10.1371/journal.pone.0218293)
Supplement: S2 File — (ZIP) [file pone.0218293.s003.zip › leak.mod]

NEURON{

SUFFIX leak
NONSPECIFIC_CURRENT i
RANGE i,e,g
}

PARAMETER{
g=0.0003 (siemens/cm2) <0, 1e9>
e=-59 (millivolt)
}

ASSIGNED{

i (milliamp/cm2)
v (millivolt)
}

BREAKPOINT{ i=g*(v-e)}
