# Supplementary material for: A multiple modulation synthesis method with high spatial resolution for noninvasive neurostimulation
Source: PLoS One. 2019 Jun 20;14(6):e0218293. doi: 10.1371/journal.pone.0218293 (PMC6586313; doi:10.1371/journal.pone.0218293)
Supplement: S2 File — (ZIP) [file pone.0218293.s003.zip › main_FEM.hoc]

load_file("nrngui.hoc")

//Reading current density and position of external stimulus
objref m, f
objref amp1, amp2, amp3, amp4, amp5, amp6, amp7, amp8 // 8 channels current density
objref activity, position_x, position_y, position_z //neuronal excitability and its coornidate(x,y,z)
position_x=new Vector()
position_y=new Vector()
position_z=new Vector()
amp1=new Vector()
amp2=new Vector()
amp3=new Vector() //remove it in TI method
amp4=new Vector() //remove it in TI method
amp5=new Vector() //remove it in TI method
amp6=new Vector() //remove it in TI method
amp7=new Vector() //remove it in TI method
amp8=new Vector() //remove it in TI method
activity=new Vector()

f = new File()
f.ropen("Current density_8channel_center.txt")  //target region is in the center, correspond to Fig.4B
//f.ropen("Current density_8channel_STN.txt") //target region is in the center, correspond to Fig.6A
//f.ropen("Current density_2channel_TI.txt") //two channels stimulation: temporal interference, coorespond to Fig.4A
m=new Matrix()//Position x, y, z and 8 Channes current density
m.scanf(f)
position_x=m.getcol(0)
position_y=m.getcol(1)
position_z=m.getcol(2)
amp1=m.getcol(3)
amp2=m.getcol(4)
amp3=m.getcol(5)  //remove it in TI method
amp4=m.getcol(6)  //remove it in TI method
amp5=m.getcol(7)  //remove it in TI method
amp6=m.getcol(8)  //remove it in TI method
amp7=m.getcol(9)  //remove it in TI method
amp8=m.getcol(10) //remove it in TI method
activity=new Vector()

//include 3 channel:K+,Na+,Icon
create soma
access soma
soma {
L=9.6
diam=9.6
Ra=123
insert nad
insert leak
insert kad
}

PI=3.14159265358979323846
tstop=160 //calculation in two cycle
unit1=PI*diam*L*1e-5 //factor: current density(mA/cm2) convert to current(nA)  

//initialization
objref stim 
soma stim= new IClampTDFPMS(0.5)  //TDFPMS method: eight channels
//soma stim= new IClampTI(0.5)  //Temporal interference method: two channels
stim.del=0
stim.dur=160
stim.freq1=2000 //beat frequency:100 Hz
stim.freq2=2100

//activity_counter: counter the number of action potentials generated in the second cycle
objref apc, apc_times
proc setup_AP_count(){
  apc=new APCount(0.5)
  apc_times=new Vector()
  apc.thresh=40
  apc.record(apc_times)
}
setup_AP_count()
AP_delay = 5
func activity_counter(){
  //current density generated by 8 channels respectively at the given point
  stim.amp1=amp1.x[$1]*unit1 
  stim.amp2=amp2.x[$1]*unit1
  stim.amp3=amp3.x[$1]*unit1
  stim.amp4=amp4.x[$1]*unit1
  stim.amp5=amp5.x[$1]*unit1
  stim.amp6=amp6.x[$1]*unit1
  stim.amp7=amp7.x[$1]*unit1
  stim.amp8=amp8.x[$1]*unit1
  //simulate begin
  run()
  num=0 //number of action potential during the second cycle: 80~160ms
  if (apc.n<2) {
    num=0    
  } else {
  for j=0,apc.n-2 {
    if (abs(apc_times.x[j]>80)){
      if ((abs(apc_times.x[j]-apc_times.x[j-1])>AP_delay) && (abs(apc_times.x[j+1]-apc_times.x[j])>AP_delay)) {//remove fatigue
        num=num+1
      }
    }
  }
  if (abs(apc_times.x[apc.n-1]-apc_times.x[apc.n-2])>AP_delay) {
    num=num+1
  }    
  } 

  return num
}

//simulate all points' action potential and activity
for i=0,m.nrow-1{
  activity_counter(i)
  activity.append(num)//record number of every points'action potential
  print "Position=(",position_x.x[i],",",position_y.x[i],",",position_z.x[i],")", "Activity= ", num 
}

//output resulting file:position+activity
objref savdata
savdata=new File()
savdata.wopen("SIMULATION_position_activity_center.dat")
//savdata.wopen("SIMULATION_position_activity_STN.dat")
//savdata.wopen("SIMULATION_position_activity_2channels.dat")

objref mat
mat=new Matrix()
mat.resize(m.nrow,3)
mat.setcol(0,position_x)
mat.setcol(1,position_y)
mat.setcol(2,activity)
mat.fprint(savdata," %g ")
savdata.close()
