# Supplementary material for: A multiple modulation synthesis method with high spatial resolution for noninvasive neurostimulation
Source: PLoS One. 2019 Jun 20;14(6):e0218293. doi: 10.1371/journal.pone.0218293 (PMC6586313; doi:10.1371/journal.pone.0218293)
Supplement: S2 File — (ZIP) [file pone.0218293.s003.zip › main_MEASUREMENT.hoc]

load_file("nrngui.hoc")

//reading stimulation waveform from measuring in saline solution via Oscilloscope
strdef waveform_filename
objref activity
activity = new Vector()
objref fdw, m, f //read file for amplitude
f = new File()
fdw = new Vector()

load_file("nrngui.hoc")
objref f1, position //read file for position and index
f1 = new File()
position = new Matrix(1009,3)
f1.ropen("index-position.txt")  //link index number and position
position.scanf(f1)

objref extra_stim

dt=0.02 //ms
tstop=200 //ms
time_step=10000

extra_stim = new Vector(time_step,-1)

// create soma and set parameters
create soma
access soma
soma {
L=9.6
diam=9.6
Ra=123
insert nad
insert leak
insert kad
}
PI=3.14159265358979323846
unit1 = PI*diam*L*1e-5

// set up extracellular stimulus
objref exIClamp
soma exIClamp = new IClamp()

proc stimulus(){
  exIClamp.loc(0.5)
  exIClamp.del = 0
  exIClamp.dur = 200
  exIClamp.amp = 0
}
stimulus()

//calculate extra_stim values for each time-step. These values will then be fed to exIClamp.amp
//proc cal_extra_stim(){local tmp_del, tmp_dur, my_time, i, j
proc cal_extra_stim(){
  my_time = 0
  i=0
  while (my_time < 200 && i < extra_stim.size()){
    for j = 0,9999{
      extra_stim.x[i] = fdw.x[j]*unit1
      i = i+1
      my_time = my_time + dt
    }
  }
}

//action potential counter
objref apc, apc_times
proc setup_AP_count(){
  apc = new APCount(0.5)
  apc_times = new Vector()
  apc.thresh = 40
  apc.record(apc_times)
}
setup_AP_count()
AP_delay = 5
func response_to_stimulus(){
  cal_extra_stim()
  dt=0.02//ms, set sampling point to 0.02ms
  extra_stim.play(&exIClamp.amp, dt)
  run()
  num=0
  if ((apc.n < 2)||(apc.n>40)){//remove fatigue
    num=0
  } else{
    for i=0,apc.n-1{
      if (abs(apc_times.x[i]-apc_times.x[i-1])>AP_delay) {//remove artifact
        if ((apc_times.x[i] > 40) && (apc_times.x[i] <=200)) {  
          num=num+1  
      }  
    } 
  }
  }
 return num
 }

for k = 0,1008 {
  sprint(waveform_filename, "%04d.txt", k)
  f.ropen(waveform_filename)
  fdw.scanf(f)
  f.close()
  extra_stim = new Vector(time_step,-1)
  response_to_stimulus(k)
  activity.append(num)
  print "point index=",k," x=",position.x[k][1]," y=",position.x[k][2]," Activity= ", num    
}

//output resulting file:activity
objref savdata
savdata=new File()
savdata.wopen("MEASURE_activity_center.dat")
//savdata.wopen("MEASURE_activity_STN.dat")

objref mat
mat=new Matrix()
mat.resize(1009,1)
mat.setcol(0,activity)
mat.fprint(savdata," %g ")
savdata.close()
