# Supplementary material for: A multiple modulation synthesis method with high spatial resolution for noninvasive neurostimulation
Source: PLoS One. 2019 Jun 20;14(6):e0218293. doi: 10.1371/journal.pone.0218293 (PMC6586313; doi:10.1371/journal.pone.0218293)
Supplement: S2 File — (ZIP) [file pone.0218293.s003.zip › main_NEURON_input_measurement.m]

%deal with data colleted from oscilloscope(*.csv), remove high-frequency
%noise
clear all;
clc;
normal=1000;
hd1=design(fdesign.lowpass('N,Fc',10,2100,50000));%low pass filter:<2000Hz;remove noise
%%
pics = dir('*.csv');%measurenment point
for i=646
    filename=['tek',num2str(i,'%04d'),'CH2.csv'];
    data = xlsread(filename);
    validata = data(21:10020, :);
    scaleY = data(14,2)/0.5;
    voltage=validata(:,2)*scaleY;
    voltage1= filter(hd1,voltage);    
    izero=voltage1*normal;%normalization
    filename1=[num2str(i,'%04d'),'.txt'];
    dlmwrite(filename1,izero,'delimiter','\t','newline','pc');
end
