# Supplementary material for: A multiple modulation synthesis method with high spatial resolution for noninvasive neurostimulation
Source: PLoS One. 2019 Jun 20;14(6):e0218293. doi: 10.1371/journal.pone.0218293 (PMC6586313; doi:10.1371/journal.pone.0218293)
Supplement: S2 File — (ZIP) [file pone.0218293.s003.zip › MEASURE_activity_STN.dat]

1009 1
 0 
 0 
 0 
 0 
 0 
 0 
 0 
 0 
 0 
 0 
 0 
 0 
 0 
 2 
 2 
 2 
 6 
 6 
 6 
 6 
 7 
 7 
 16 
 3 
 7 
 0 
 0 
 0 
 0 
 0 
 0 
 0 
 0 
 0 
 2 
 2 
 0 
 0 
 0 
 0 
 0 
 0 
 0 
 0 
 0 
 0 
 0 
 0 
 4 
 7 
 6 
 2 
 3 
 7 
 7 
 7 
 4 
 5 
 7 
 3 
 1 
 3 
 2 
 1 
 4 
 2 
 0 
 0 
 0 
 0 
 0 
 0 
 0 
 0 
 0 
 0 
 0 
 0 
 0 
 0 
 0 
 0 
 0 
 0 
 7 
 7 
 0 
 6 
 6 
 2 
 4 
 2 
 4 
 4 
 6 
 6 
 2 
 2 
 2 
 2 
 2 
 2 
 2 
 0 
 0 
 0 
 0 
 0 
 0 
 0 
 0 
 0 
 0 
 0 
 0 
 0 
 0 
 0 
 0 
 6 
 0 
 4 
 4 
 1 
 2 
 4 
 5 
 5 
 4 
 7 
 3 
 2 
 2 
 2 
 2 
 2 
 2 
 2 
 2 
 2 
 4 
 0 
 0 
 0 
 0 
 0 
 0 
 0 
 0 
 0 
 0 
 0 
 0 
 0 
 0 
 4 
 4 
 2 
 2 
 2 
 2 
 4 
 6 
 4 
 0 
 0 
 4 
 2 
 2 
 2 
 2 
 2 
 2 
 2 
 1 
 2 
 2 
 0 
 0 
 0 
 0 
 0 
 0 
 0 
 0 
 0 
 0 
 0 
 0 
 0 
 6 
 2 
 2 
 2 
 2 
 2 
 2 
 3 
 1 
 0 
 0 
 0 
 4 
 2 
 1 
 2 
 1 
 2 
 1 
 2 
 2 
 1 
 0 
 0 
 0 
 0 
 0 
 0 
 0 
 0 
 0 
 0 
 0 
 0 
 0 
 9 
 2 
 2 
 2 
 2 
 2 
 2 
 4 
 0 
 0 
 0 
 0 
 3 
 2 
 2 
 2 
 1 
 2 
 2 
 2 
 0 
 0 
 0 
 0 
 0 
 0 
 0 
 0 
 0 
 0 
 0 
 0 
 0 
 0 
 4 
 2 
 2 
 2 
 4 
 3 
 2 
 0 
 0 
 0 
 0 
 0 
 2 
 2 
 2 
 2 
 2 
 2 
 2 
 0 
 0 
 0 
 0 
 0 
 0 
 0 
 2 
 0 
 0 
 0 
 0 
 0 
 0 
 4 
 4 
 2 
 2 
 2 
 4 
 2 
 0 
 0 
 0 
 0 
 0 
 0 
 1 
 2 
 2 
 2 
 2 
 2 
 0 
 0 
 0 
 0 
 0 
 0 
 0 
 0 
 0 
 0 
 0 
 0 
 0 
 6 
 2 
 2 
 2 
 2 
 3 
 0 
 0 
 0 
 0 
 0 
 0 
 0 
 1 
 2 
 2 
 2 
 2 
 0 
 0 
 2 
 0 
 0 
 0 
 0 
 0 
 0 
 0 
 0 
 0 
 0 
 2 
 2 
 1 
 2 
 4 
 2 
 0 
 0 
 0 
 0 
 0 
 0 
 0 
 1 
 2 
 1 
 0 
 0 
 2 
 0 
 0 
 0 
 0 
 0 
 0 
 0 
 0 
 0 
 6 
 2 
 2 
 2 
 2 
 2 
 4 
 0 
 0 
 0 
 0 
 0 
 0 
 0 
 1 
 2 
 2 
 0 
 0 
 0 
 0 
 0 
 0 
 0 
 0 
 0 
 0 
 0 
 6 
 2 
 2 
 2 
 2 
 2 
 4 
 0 
 0 
 0 
 0 
 0 
 0 
 0 
 4 
 1 
 0 
 0 
 0 
 0 
 0 
 0 
 0 
 0 
 0 
 8 
 2 
 2 
 2 
 1 
 2 
 2 
 2 
 1 
 0 
 0 
 0 
 0 
 0 
 0 
 0 
 0 
 0 
 0 
 0 
 0 
 0 
 0 
 0 
 2 
 2 
 2 
 2 
 1 
 2 
 2 
 1 
 2 
 0 
 0 
 0 
 0 
 0 
 0 
 0 
 0 
 0 
 0 
 0 
 2 
 2 
 2 
 2 
 2 
 2 
 2 
 2 
 2 
 2 
 0 
 0 
 0 
 0 
 0 
 0 
 2 
 2 
 2 
 2 
 2 
 2 
 2 
 2 
 2 
 2 
 2 
 2 
 2 
 0 
 0 
 2 
 2 
 2 
 2 
 2 
 2 
 2 
 2 
 2 
 2 
 2 
 2 
 0 
 0 
 0 
 0 
 0 
 0 
 0 
 0 
 0 
 0 
 0 
 4 
 3 
 2 
 2 
 8 
 6 
 6 
 8 
 8 
 16 
 14 
 0 
 0 
 0 
 0 
 0 
 0 
 0 
 0 
 0 
 0 
 0 
 0 
 0 
 2 
 2 
 2 
 2 
 2 
 2 
 2 
 2 
 2 
 2 
 2 
 2 
 2 
 2 
 3 
 8 
 8 
 8 
 8 
 8 
 2 
 0 
 0 
 0 
 0 
 0 
 0 
 0 
 0 
 0 
 0 
 0 
 0 
 0 
 0 
 2 
 2 
 2 
 2 
 2 
 1 
 2 
 2 
 2 
 2 
 2 
 2 
 2 
 3 
 4 
 5 
 8 
 5 
 8 
 6 
 4 
 0 
 0 
 0 
 0 
 0 
 0 
 0 
 0 
 0 
 0 
 0 
 0 
 0 
 0 
 1 
 1 
 2 
 2 
 2 
 2 
 2 
 2 
 2 
 2 
 2 
 2 
 2 
 2 
 2 
 5 
 4 
 6 
 6 
 5 
 4 
 0 
 0 
 0 
 0 
 0 
 0 
 0 
 0 
 0 
 0 
 0 
 0 
 0 
 0 
 2 
 2 
 2 
 2 
 2 
 2 
 2 
 2 
 2 
 1 
 2 
 2 
 2 
 5 
 4 
 0 
 0 
 0 
 4 
 2 
 4 
 2 
 0 
 0 
 0 
 0 
 0 
 0 
 0 
 0 
 0 
 0 
 0 
 0 
 0 
 2 
 2 
 2 
 2 
 2 
 1 
 2 
 2 
 2 
 4 
 3 
 4 
 1 
 0 
 0 
 0 
 2 
 2 
 2 
 2 
 3 
 3 
 0 
 0 
 0 
 0 
 0 
 0 
 0 
 0 
 0 
 0 
 0 
 2 
 2 
 2 
 2 
 8 
 0 
 0 
 0 
 5 
 3 
 4 
 0 
 0 
 0 
 1 
 0 
 2 
 4 
 2 
 1 
 2 
 2 
 4 
 2 
 0 
 0 
 0 
 0 
 0 
 0 
 0 
 0 
 0 
 2 
 2 
 2 
 2 
 2 
 7 
 7 
 7 
 4 
 1 
 0 
 0 
 0 
 0 
 0 
 0 
 4 
 4 
 2 
 2 
 2 
 2 
 4 
 4 
 2 
 0 
 0 
 0 
 0 
 0 
 0 
 0 
 0 
 2 
 2 
 2 
 2 
 2 
 2 
 4 
 2 
 0 
 0 
 0 
 0 
 0 
 0 
 0 
 3 
 2 
 2 
 2 
 2 
 2 
 2 
 2 
 3 
 4 
 0 
 0 
 0 
 0 
 0 
 0 
 0 
 0 
 0 
 2 
 2 
 4 
 0 
 0 
 0 
 0 
 0 
 0 
 0 
 0 
 6 
 4 
 2 
 2 
 1 
 2 
 2 
 2 
 2 
 2 
 4 
 2 
 0 
 0 
 0 
 3 
 0 
 0 
 2 
 1 
 0 
 0 
 0 
 0 
 0 
 0 
 0 
 0 
 3 
 2 
 1 
 2 
 2 
 2 
 2 
 2 
 2 
 2 
 0 
 0 
 0 
 0 
 2 
 2 
 0 
 0 
 1 
 2 
 0 
 0 
 0 
 0 
 0 
 0 
 0 
 0 
 2 
 1 
 2 
 2 
 2 
 2 
 2 
 2 
 2 
 2 
 0 
 0 
 0 
 0 
 0 
 2 
 1 
 0 
 0 
 0 
 0 
 0 
 0 
 0 
 0 
 1 
 2 
 2 
 2 
 2 
 2 
 1 
 2 
 0 
 0 
 0 
 0 
 0 
 0 
 0 
 0 
 0 
 0 
 0 
 0 
 0 
 0 
 0 
 0 
 2 
 2 
 2 
 2 
 2 
 2 
 2 
 2 
 0 
 0 
 0 
 0 
 0 
 0 
 0 
 0 
 0 
 0 
 0 
 2 
 2 
 2 
 2 
 2 
 2 
 2 
 2 
 2 
 1 
 2 
 2 
 0 
 0 
 0 
 0 
 0 
 3 
 2 
 2 
 2 
 2 
 2 
 2 
 2 
 2 
 2 
 2 
 2 
 2 
 0 
 2 
 2 
 2 
 2 
 2 
 2 
 2 
 1 
 2 
 1 
 2 
 2 
