# Supplementary material for: A multiple modulation synthesis method with high spatial resolution for noninvasive neurostimulation
Source: PLoS One. 2019 Jun 20;14(6):e0218293. doi: 10.1371/journal.pone.0218293 (PMC6586313; doi:10.1371/journal.pone.0218293)
Supplement: S2 File — (ZIP) [file pone.0218293.s003.zip › nad.mod]

NEURON{
SUFFIX nad
USEION na READ ena WRITE ina
RANGE gnabar, ina
}

UNITS {
(S) = (siemens)
(mV) = (millivolt)
(mA) = (milliamp)
}

PARAMETER{ gnabar=0.12 (S/cm2)}

ASSIGNED{
v (mV)
ena (mV) : typically ~ +45
ina (mA/cm2)
}

STATE { m h}

BREAKPOINT{
SOLVE states METHOD cnexp
ina=gnabar*m^3*h*(v-ena)
}

INITIAL{
m=alpham(v)/(alpham(v)+betam(v))
h=alphah(v)/(alphah(v)+betah(v))
}

DERIVATIVE states{

m'=alpham(v)*(1-m)-m*betam(v)
h'=alphah(v)*(1-h)-betah(v)*h
}

FUNCTION alpham(Vm (mV)) (/ms){
UNITSOFF

alpham=(0.1*(-70-Vm+25))/(exp((-70-Vm+25)/10)-1)
UNITSON
}

FUNCTION betam(Vm (mV)) (/ms){
UNITSOFF
betam=4*exp((-70-Vm)/18)
UNITSON
}

FUNCTION alphah(Vm (mV)) (/ms){
UNITSOFF
alphah=0.07*exp((-70-Vm)/20)
UNITSON
}

FUNCTION betah(Vm (mV)) (/ms){
UNITSOFF
betah=1/(exp((-70-Vm+30)/10)+1)
UNITSON
}
