# Supplementary material for: A multiple modulation synthesis method with high spatial resolution for noninvasive neurostimulation
Source: PLoS One. 2019 Jun 20;14(6):e0218293. doi: 10.1371/journal.pone.0218293 (PMC6586313; doi:10.1371/journal.pone.0218293)
Supplement: S2 File — (ZIP) [file pone.0218293.s003.zip › readme.txt]

APs_num_simulated_waveforms.xlsx: raw data for Fig.4, Fig.5A and Fig.7A.
APs_num_measuring_waveforms.xlsx: raw data for Fig.5B and Fig.7B.

/NEURON: Raw code for NEURON including simulation and measurement.
	IClampTDFPMS.mod: input waveform based on TDFPMS
	IClamTI.mod: input waveform based on temporally interfering
	kad.mod: K+ channel
	leak.mod: leak channel
	nad.mod: Na+ channel
	main_FEM.hoc: caluculate the number of action potentials from simulation
	main_MEASUREMENT.hoc: calculate the number of action potentials from measurement
	main_NEURON_input_measurement.m: deal with measuring data from oscilloscope and remove high frequency
	MEASURE_activity_center.dat: raw data for Fig.4C (center as target region) from NEURON
	MEASURE_activity_STN.dat: raw data for Fig.6B (STN as target region) from NEURON
	SIMULATION_position_activity_2channels_TI.dat: simulation result for Fig.4 from NEURON
	SIMULATION_position_activity_center.dat: simulation result for Fig.5A (center as target region) from NEURON
	SIMULATION_position_activity_STN.dat: simulation result for Fig.7A (STN as target region) from NEURON	
	index-position.txt: link between index number and measuring points' position
	current density_2channel_TI.txt: various current densities based on temporally interfering method.(Fig.4)
	current density_8channel_center.txt: various current densities based on TDFPMS when center is target region (Fig.5A). 
	current density_8channel_STN.txt: various current densities based on TDFPMS when STN is target region (Fig.7A). 

/Measuring points: raw data collected from oscilloscope including filtering high frequency(*.txt) and raw collcted data(*.csv) for Fig. 5B and Fig. 7B.
	Downloaded from 
	https://figshare.com/articles/Center_as_target_region_zip/7218017
	https://figshare.com/articles/STN_as_target_region/7218080


		
