# Supplementary material for: A multiple modulation synthesis method with high spatial resolution for noninvasive neurostimulation
Source: PLoS One. 2019 Jun 20;14(6):e0218293. doi: 10.1371/journal.pone.0218293 (PMC6586313; doi:10.1371/journal.pone.0218293)
Supplement: S2 File — (ZIP) [file pone.0218293.s003.zip › SIMULATION_position_activity_2channels_TI.dat]

0	-96	8
-13	-95	8
-12	-95	0
-11	-95	0
-10	-95	0
-9	-95	8
-8	-95	8
-7	-95	8
-6	-95	8
-5	-95	8
-4	-95	8
-3	-95	8
-2	-95	8
-1	-95	8
0	-95	8
1	-95	8
2	-95	8
3	-95	8
4	-95	8
5	-95	8
6	-95	8
7	-95	8
8	-95	8
9	-95	8
10	-95	0
11	-95	0
12	-95	0
13	-95	8
-19	-94	8
-18	-94	8
-17	-94	8
-16	-94	8
-15	-94	8
-14	-94	8
-13	-94	8
-12	-94	0
-11	-94	0
-10	-94	0
-9	-94	8
-8	-94	8
-7	-94	8
-6	-94	8
-5	-94	8
-4	-94	8
-3	-94	8
-2	-94	8
-1	-94	8
0	-94	8
1	-94	8
2	-94	8
3	-94	8
4	-94	8
5	-94	8
6	-94	8
7	-94	8
8	-94	8
9	-94	8
10	-94	0
11	-94	0
12	-94	0
13	-94	8
14	-94	8
15	-94	8
16	-94	8
17	-94	8
18	-94	8
19	-94	8
-23	-93	8
-22	-93	8
-21	-93	8
-20	-93	8
-19	-93	8
-18	-93	8
-17	-93	8
-16	-93	8
-15	-93	8
-14	-93	8
-13	-93	8
-12	-93	8
-11	-93	8
-10	-93	8
-9	-93	8
-8	-93	8
-7	-93	8
-6	-93	8
-5	-93	8
-4	-93	8
-3	-93	8
-2	-93	8
-1	-93	8
0	-93	8
1	-93	8
2	-93	8
3	-93	8
4	-93	8
5	-93	8
6	-93	8
7	-93	8
8	-93	8
9	-93	8
10	-93	8
11	-93	8
12	-93	8
13	-93	8
14	-93	8
15	-93	8
16	-93	8
17	-93	8
18	-93	8
19	-93	8
20	-93	8
21	-93	8
22	-93	8
23	-93	8
-27	-92	0
-26	-92	0
-25	-92	8
-24	-92	8
-23	-92	8
-22	-92	8
-21	-92	8
-20	-92	8
-19	-92	8
-18	-92	8
-17	-92	8
-16	-92	8
-15	-92	8
-14	-92	8
-13	-92	8
-12	-92	8
-11	-92	8
-10	-92	8
-9	-92	8
-8	-92	8
-7	-92	8
-6	-92	8
-5	-92	8
-4	-92	8
-3	-92	8
-2	-92	8
-1	-92	8
0	-92	8
1	-92	8
2	-92	8
3	-92	8
4	-92	8
5	-92	8
6	-92	8
7	-92	8
8	-92	8
9	-92	8
10	-92	8
11	-92	8
12	-92	8
13	-92	8
14	-92	8
15	-92	8
16	-92	8
17	-92	8
18	-92	8
19	-92	8
20	-92	8
21	-92	8
22	-92	8
23	-92	8
24	-92	8
25	-92	8
26	-92	0
27	-92	0
-30	-91	0
-29	-91	0
-28	-91	0
-27	-91	0
-26	-91	0
-25	-91	8
-24	-91	8
-23	-91	8
-22	-91	8
-21	-91	8
-20	-91	8
-19	-91	8
-18	-91	8
-17	-91	8
-16	-91	8
-15	-91	8
-14	-91	8
-13	-91	8
-12	-91	8
-11	-91	8
-10	-91	8
-9	-91	8
-8	-91	8
-7	-91	8
-6	-91	8
-5	-91	8
-4	-91	8
-3	-91	8
-2	-91	8
-1	-91	8
0	-91	8
1	-91	8
2	-91	8
3	-91	8
4	-91	8
5	-91	8
6	-91	8
7	-91	8
8	-91	8
9	-91	8
10	-91	8
11	-91	8
12	-91	8
13	-91	8
14	-91	8
15	-91	8
16	-91	8
17	-91	8
18	-91	8
19	-91	8
20	-91	8
21	-91	8
22	-91	8
23	-91	8
24	-91	8
25	-91	8
26	-91	0
27	-91	0
28	-91	0
29	-91	0
30	-91	0
-33	-90	0
-32	-90	0
-31	-90	0
-30	-90	0
-29	-90	0
-28	-90	0
-27	-90	0
-26	-90	0
-25	-90	8
-24	-90	8
-23	-90	8
-22	-90	8
-21	-90	8
-20	-90	8
-19	-90	8
-18	-90	8
-17	-90	8
-16	-90	8
-15	-90	8
-14	-90	8
-13	-90	8
-12	-90	8
-11	-90	8
-10	-90	8
-9	-90	8
-8	-90	8
-7	-90	8
-6	-90	8
-5	-90	8
-4	-90	8
-3	-90	8
-2	-90	8
-1	-90	8
0	-90	8
1	-90	8
2	-90	8
3	-90	8
4	-90	8
5	-90	8
6	-90	8
7	-90	8
8	-90	8
9	-90	8
10	-90	8
11	-90	8
12	-90	8
13	-90	8
14	-90	8
15	-90	8
16	-90	8
17	-90	8
18	-90	8
19	-90	8
20	-90	8
21	-90	8
22	-90	8
23	-90	8
24	-90	8
25	-90	8
26	-90	0
27	-90	0
28	-90	0
29	-90	0
30	-90	0
31	-90	0
32	-90	0
33	-90	0
-35	-89	0
-34	-89	0
-33	-89	0
-32	-89	0
-31	-89	0
-30	-89	0
-29	-89	0
-28	-89	0
-27	-89	0
-26	-89	0
-25	-89	8
-24	-89	8
-23	-89	8
-22	-89	8
-21	-89	8
-20	-89	8
-19	-89	8
-18	-89	8
-17	-89	8
-16	-89	8
-15	-89	8
-14	-89	8
-13	-89	8
-12	-89	8
-11	-89	8
-10	-89	8
-9	-89	8
-8	-89	8
-7	-89	8
-6	-89	8
-5	-89	8
-4	-89	8
-3	-89	8
-2	-89	8
-1	-89	8
0	-89	8
1	-89	8
2	-89	8
3	-89	8
4	-89	8
5	-89	8
6	-89	8
7	-89	8
8	-89	8
9	-89	8
10	-89	8
11	-89	8
12	-89	8
13	-89	8
14	-89	8
15	-89	8
16	-89	8
17	-89	8
18	-89	8
19	-89	8
20	-89	8
21	-89	8
22	-89	8
23	-89	8
24	-89	8
25	-89	8
26	-89	0
27	-89	0
28	-89	0
29	-89	0
30	-89	0
31	-89	0
32	-89	0
33	-89	0
34	-89	0
35	-89	0
-38	-88	0
-37	-88	0
-36	-88	0
-35	-88	0
-34	-88	0
-33	-88	0
-32	-88	0
-31	-88	0
-30	-88	0
-29	-88	0
-28	-88	0
-27	-88	0
-26	-88	0
-25	-88	8
-24	-88	8
-23	-88	8
-22	-88	8
-21	-88	8
-20	-88	8
-19	-88	8
-18	-88	8
-17	-88	8
-16	-88	8
-15	-88	8
-14	-88	8
-13	-88	8
-12	-88	8
-11	-88	8
-10	-88	8
-9	-88	8
-8	-88	8
-7	-88	8
-6	-88	8
-5	-88	8
-4	-88	8
-3	-88	8
-2	-88	8
-1	-88	8
0	-88	8
1	-88	8
2	-88	8
3	-88	8
4	-88	8
5	-88	8
6	-88	8
7	-88	8
8	-88	8
9	-88	8
10	-88	8
11	-88	8
12	-88	8
13	-88	8
14	-88	8
15	-88	8
16	-88	8
17	-88	8
18	-88	8
19	-88	8
20	-88	8
21	-88	8
22	-88	8
23	-88	8
24	-88	8
25	-88	8
26	-88	0
27	-88	0
28	-88	0
29	-88	0
30	-88	0
31	-88	0
32	-88	0
33	-88	0
34	-88	0
35	-88	0
36	-88	0
37	-88	0
38	-88	0
-40	-87	0
-39	-87	0
-38	-87	0
-37	-87	0
-36	-87	1
-35	-87	0
-34	-87	0
-33	-87	0
-32	-87	0
-31	-87	0
-30	-87	0
-29	-87	0
-28	-87	0
-27	-87	0
-26	-87	0
-25	-87	8
-24	-87	8
-23	-87	8
-22	-87	8
-21	-87	8
-20	-87	8
-19	-87	8
-18	-87	8
-17	-87	8
-16	-87	8
-15	-87	8
-14	-87	8
-13	-87	8
-12	-87	8
-11	-87	8
-10	-87	8
-9	-87	8
-8	-87	8
-7	-87	8
-6	-87	8
-5	-87	8
-4	-87	8
-3	-87	8
-2	-87	8
-1	-87	8
0	-87	8
1	-87	8
2	-87	8
3	-87	8
4	-87	8
5	-87	8
6	-87	8
7	-87	8
8	-87	8
9	-87	8
10	-87	8
11	-87	8
12	-87	8
13	-87	8
14	-87	8
15	-87	8
16	-87	8
17	-87	8
18	-87	8
19	-87	8
20	-87	8
21	-87	8
22	-87	8
23	-87	8
24	-87	8
25	-87	8
26	-87	0
27	-87	0
28	-87	0
29	-87	0
30	-87	0
31	-87	0
32	-87	0
33	-87	0
34	-87	0
35	-87	0
36	-87	1
37	-87	0
38	-87	0
39	-87	0
40	-87	0
-42	-86	0
-41	-86	0
-40	-86	0
-39	-86	0
-38	-86	0
-37	-86	0
-36	-86	0
-35	-86	0
-34	-86	0
-33	-86	0
-32	-86	0
-31	-86	0
-30	-86	0
-29	-86	0
-28	-86	0
-27	-86	0
-26	-86	0
-25	-86	8
-24	-86	8
-23	-86	8
-22	-86	8
-21	-86	8
-20	-86	8
-19	-86	8
-18	-86	8
-17	-86	8
-16	-86	8
-15	-86	8
-14	-86	8
-13	-86	8
-12	-86	8
-11	-86	8
-10	-86	8
-9	-86	8
-8	-86	8
-7	-86	8
-6	-86	8
-5	-86	8
-4	-86	8
-3	-86	8
-2	-86	8
-1	-86	8
0	-86	8
1	-86	8
2	-86	8
3	-86	8
4	-86	8
5	-86	8
6	-86	8
7	-86	8
8	-86	8
9	-86	8
10	-86	8
11	-86	8
12	-86	8
13	-86	8
14	-86	8
15	-86	8
16	-86	8
17	-86	8
18	-86	8
19	-86	8
20	-86	8
21	-86	8
22	-86	8
23	-86	8
24	-86	8
25	-86	8
26	-86	0
27	-86	0
28	-86	0
29	-86	0
30	-86	0
31	-86	0
32	-86	0
33	-86	0
34	-86	0
35	-86	0
36	-86	0
37	-86	0
38	-86	0
39	-86	0
40	-86	0
41	-86	0
42	-86	0
-44	-85	0
-43	-85	0
-42	-85	0
-41	-85	0
-40	-85	0
-39	-85	0
-38	-85	0
-37	-85	0
-36	-85	0
-35	-85	0
-34	-85	0
-33	-85	0
-32	-85	0
-31	-85	0
-30	-85	0
-29	-85	0
-28	-85	0
-27	-85	0
-26	-85	0
-25	-85	8
-24	-85	8
-23	-85	8
-22	-85	8
-21	-85	8
-20	-85	8
-19	-85	8
-18	-85	8
-17	-85	8
-16	-85	8
-15	-85	8
-14	-85	8
-13	-85	8
-12	-85	8
-11	-85	8
-10	-85	8
-9	-85	8
-8	-85	8
-7	-85	8
-6	-85	8
-5	-85	8
-4	-85	8
-3	-85	8
-2	-85	8
-1	-85	8
0	-85	8
1	-85	8
2	-85	8
3	-85	8
4	-85	8
5	-85	8
6	-85	8
7	-85	8
8	-85	8
9	-85	8
10	-85	8
11	-85	8
12	-85	8
13	-85	8
14	-85	8
15	-85	8
16	-85	8
17	-85	8
18	-85	8
19	-85	8
20	-85	8
21	-85	8
22	-85	8
23	-85	8
24	-85	8
25	-85	8
26	-85	0
27	-85	0
28	-85	0
29	-85	0
30	-85	0
31	-85	0
32	-85	0
33	-85	0
34	-85	0
35	-85	0
36	-85	0
37	-85	0
38	-85	0
39	-85	0
40	-85	0
41	-85	0
42	-85	0
43	-85	0
44	-85	0
-46	-84	0
-45	-84	0
-44	-84	0
-43	-84	0
-42	-84	0
-41	-84	0
-40	-84	0
-39	-84	0
-38	-84	0
-37	-84	0
-36	-84	0
-35	-84	0
-34	-84	0
-33	-84	0
-32	-84	0
-31	-84	0
-30	-84	0
-29	-84	0
-28	-84	0
-27	-84	0
-26	-84	0
-25	-84	8
-24	-84	8
-23	-84	8
-22	-84	8
-21	-84	8
-20	-84	8
-19	-84	8
-18	-84	8
-17	-84	8
-16	-84	8
-15	-84	8
-14	-84	8
-13	-84	8
-12	-84	8
-11	-84	8
-10	-84	8
-9	-84	8
-8	-84	8
-7	-84	8
-6	-84	8
-5	-84	8
-4	-84	8
-3	-84	8
-2	-84	8
-1	-84	8
0	-84	8
1	-84	8
2	-84	8
3	-84	8
4	-84	8
5	-84	8
6	-84	8
7	-84	8
8	-84	8
9	-84	8
10	-84	8
11	-84	8
12	-84	8
13	-84	8
14	-84	8
15	-84	8
16	-84	8
17	-84	8
18	-84	8
19	-84	8
20	-84	8
21	-84	8
22	-84	8
23	-84	8
24	-84	8
25	-84	8
26	-84	0
27	-84	0
28	-84	0
29	-84	0
30	-84	0
31	-84	0
32	-84	0
33	-84	0
34	-84	0
35	-84	0
36	-84	0
37	-84	0
38	-84	0
39	-84	0
40	-84	0
41	-84	0
42	-84	0
43	-84	0
44	-84	0
45	-84	0
46	-84	0
-48	-83	0
-47	-83	0
-46	-83	0
-45	-83	0
-44	-83	0
-43	-83	0
-42	-83	0
-41	-83	0
-40	-83	0
-39	-83	0
-38	-83	0
-37	-83	0
-36	-83	0
-35	-83	0
-34	-83	0
-33	-83	0
-32	-83	0
-31	-83	0
-30	-83	0
-29	-83	0
-28	-83	0
-27	-83	0
-26	-83	0
-25	-83	8
-24	-83	8
-23	-83	8
-22	-83	8
-21	-83	8
-20	-83	8
-19	-83	8
-18	-83	8
-17	-83	8
-16	-83	8
-15	-83	8
-14	-83	8
-13	-83	8
-12	-83	8
-11	-83	8
-10	-83	8
-9	-83	8
-8	-83	8
-7	-83	8
-6	-83	8
-5	-83	8
-4	-83	8
-3	-83	8
-2	-83	8
-1	-83	8
0	-83	8
1	-83	8
2	-83	8
3	-83	8
4	-83	8
5	-83	8
6	-83	8
7	-83	8
8	-83	8
9	-83	8
10	-83	8
11	-83	8
12	-83	8
13	-83	8
14	-83	8
15	-83	8
16	-83	8
17	-83	8
18	-83	8
19	-83	8
20	-83	8
21	-83	8
22	-83	8
23	-83	8
24	-83	8
25	-83	8
26	-83	0
27	-83	0
28	-83	0
29	-83	0
30	-83	0
31	-83	0
32	-83	0
33	-83	0
34	-83	0
35	-83	0
36	-83	0
37	-83	0
38	-83	0
39	-83	0
40	-83	0
41	-83	0
42	-83	0
43	-83	0
44	-83	0
45	-83	0
46	-83	0
47	-83	0
48	-83	0
-49	-82	0
-48	-82	0
-47	-82	0
-46	-82	0
-45	-82	0
-44	-82	0
-43	-82	0
-42	-82	0
-41	-82	0
-40	-82	0
-39	-82	0
-38	-82	0
-37	-82	0
-36	-82	0
-35	-82	0
-34	-82	0
-33	-82	0
-32	-82	0
-31	-82	0
-30	-82	0
-29	-82	0
-28	-82	0
-27	-82	0
-26	-82	0
-25	-82	8
-24	-82	8
-23	-82	8
-22	-82	8
-21	-82	8
-20	-82	8
-19	-82	8
-18	-82	8
-17	-82	8
-16	-82	8
-15	-82	8
-14	-82	8
-13	-82	8
-12	-82	8
-11	-82	8
-10	-82	8
-9	-82	8
-8	-82	8
-7	-82	8
-6	-82	8
-5	-82	8
-4	-82	8
-3	-82	8
-2	-82	8
-1	-82	8
0	-82	8
1	-82	8
2	-82	8
3	-82	8
4	-82	8
5	-82	8
6	-82	8
7	-82	8
8	-82	8
9	-82	8
10	-82	8
11	-82	8
12	-82	8
13	-82	8
14	-82	8
15	-82	8
16	-82	8
17	-82	8
18	-82	8
19	-82	8
20	-82	8
21	-82	8
22	-82	8
23	-82	8
24	-82	8
25	-82	8
26	-82	0
27	-82	0
28	-82	0
29	-82	0
30	-82	0
31	-82	0
32	-82	0
33	-82	0
34	-82	0
35	-82	0
36	-82	0
37	-82	0
38	-82	0
39	-82	0
40	-82	0
41	-82	0
42	-82	0
43	-82	0
44	-82	0
45	-82	0
46	-82	0
47	-82	0
48	-82	0
49	-82	0
-51	-81	0
-50	-81	0
-49	-81	0
-48	-81	0
-47	-81	0
-46	-81	0
-45	-81	0
-44	-81	0
-43	-81	0
-42	-81	0
-41	-81	0
-40	-81	0
-39	-81	0
-38	-81	0
-37	-81	0
-36	-81	0
-35	-81	0
-34	-81	0
-33	-81	0
-32	-81	0
-31	-81	0
-30	-81	0
-29	-81	0
-28	-81	0
-27	-81	0
-26	-81	0
-25	-81	8
-24	-81	8
-23	-81	8
-22	-81	8
-21	-81	8
-20	-81	8
-19	-81	8
-18	-81	8
-17	-81	8
-16	-81	8
-15	-81	8
-14	-81	8
-13	-81	8
-12	-81	8
-11	-81	8
-10	-81	8
-9	-81	8
-8	-81	8
-7	-81	8
-6	-81	8
-5	-81	8
-4	-81	8
-3	-81	8
-2	-81	8
-1	-81	8
0	-81	8
1	-81	8
2	-81	8
3	-81	8
4	-81	8
5	-81	8
6	-81	8
7	-81	8
8	-81	8
9	-81	8
10	-81	8
11	-81	8
12	-81	8
13	-81	8
14	-81	8
15	-81	8
16	-81	8
17	-81	8
18	-81	8
19	-81	8
20	-81	8
21	-81	8
22	-81	8
23	-81	8
24	-81	8
25	-81	8
26	-81	0
27	-81	0
28	-81	0
29	-81	0
30	-81	0
31	-81	0
32	-81	0
33	-81	0
34	-81	0
35	-81	0
36	-81	0
37	-81	0
38	-81	0
39	-81	0
40	-81	0
41	-81	0
42	-81	0
43	-81	0
44	-81	0
45	-81	0
46	-81	0
47	-81	0
48	-81	0
49	-81	0
50	-81	0
51	-81	0
-53	-80	0
-52	-80	0
-51	-80	0
-50	-80	0
-49	-80	0
-48	-80	0
-47	-80	0
-46	-80	0
-45	-80	0
-44	-80	0
-43	-80	0
-42	-80	0
-41	-80	0
-40	-80	0
-39	-80	0
-38	-80	0
-37	-80	0
-36	-80	0
-35	-80	0
-34	-80	0
-33	-80	0
-32	-80	0
-31	-80	0
-30	-80	0
-29	-80	0
-28	-80	0
-27	-80	0
-26	-80	0
-25	-80	8
-24	-80	8
-23	-80	8
-22	-80	8
-21	-80	8
-20	-80	8
-19	-80	8
-18	-80	8
-17	-80	8
-16	-80	8
-15	-80	8
-14	-80	8
-13	-80	8
-12	-80	8
-11	-80	8
-10	-80	8
-9	-80	8
-8	-80	8
-7	-80	8
-6	-80	8
-5	-80	8
-4	-80	8
-3	-80	8
-2	-80	8
-1	-80	8
0	-80	8
1	-80	8
2	-80	8
3	-80	8
4	-80	8
5	-80	8
6	-80	8
7	-80	8
8	-80	8
9	-80	8
10	-80	8
11	-80	8
12	-80	8
13	-80	8
14	-80	8
15	-80	8
16	-80	8
17	-80	8
18	-80	8
19	-80	8
20	-80	8
21	-80	8
22	-80	8
23	-80	8
24	-80	8
25	-80	8
26	-80	0
27	-80	0
28	-80	0
29	-80	0
30	-80	0
31	-80	0
32	-80	0
33	-80	0
34	-80	0
35	-80	0
36	-80	0
37	-80	0
38	-80	0
39	-80	0
40	-80	0
41	-80	0
42	-80	0
43	-80	0
44	-80	0
45	-80	0
46	-80	0
47	-80	0
48	-80	0
49	-80	0
50	-80	0
51	-80	0
52	-80	0
53	-80	0
-54	-79	0
-53	-79	0
-52	-79	0
-51	-79	0
-50	-79	0
-49	-79	0
-48	-79	0
-47	-79	0
-46	-79	0
-45	-79	0
-44	-79	0
-43	-79	0
-42	-79	0
-41	-79	0
-40	-79	0
-39	-79	0
-38	-79	0
-37	-79	0
-36	-79	0
-35	-79	0
-34	-79	0
-33	-79	0
-32	-79	0
-31	-79	0
-30	-79	0
-29	-79	0
-28	-79	0
-27	-79	0
-26	-79	0
-25	-79	8
-24	-79	8
-23	-79	8
-22	-79	8
-21	-79	8
-20	-79	8
-19	-79	8
-18	-79	8
-17	-79	8
-16	-79	8
-15	-79	8
-14	-79	8
-13	-79	8
-12	-79	8
-11	-79	8
-10	-79	8
-9	-79	8
-8	-79	8
-7	-79	8
-6	-79	8
-5	-79	8
-4	-79	8
-3	-79	8
-2	-79	8
-1	-79	8
0	-79	8
1	-79	8
2	-79	8
3	-79	8
4	-79	8
5	-79	8
6	-79	8
7	-79	8
8	-79	8
9	-79	8
10	-79	8
11	-79	8
12	-79	8
13	-79	8
14	-79	8
15	-79	8
16	-79	8
17	-79	8
18	-79	8
19	-79	8
20	-79	8
21	-79	8
22	-79	8
23	-79	8
24	-79	8
25	-79	8
26	-79	0
27	-79	0
28	-79	0
29	-79	0
30	-79	0
31	-79	0
32	-79	0
33	-79	0
34	-79	0
35	-79	0
36	-79	0
37	-79	0
38	-79	0
39	-79	0
40	-79	0
41	-79	0
42	-79	0
43	-79	0
44	-79	0
45	-79	0
46	-79	0
47	-79	0
48	-79	0
49	-79	0
50	-79	0
51	-79	0
52	-79	0
53	-79	0
54	-79	0
-55	-78	0
-54	-78	0
-53	-78	0
-52	-78	0
-51	-78	0
-50	-78	0
-49	-78	0
-48	-78	0
-47	-78	0
-46	-78	0
-45	-78	0
-44	-78	0
-43	-78	0
-42	-78	0
-41	-78	0
-40	-78	0
-39	-78	0
-38	-78	0
-37	-78	0
-36	-78	0
-35	-78	0
-34	-78	0
-33	-78	0
-32	-78	0
-31	-78	0
-30	-78	0
-29	-78	0
-28	-78	0
-27	-78	0
-26	-78	0
-25	-78	8
-24	-78	8
-23	-78	8
-22	-78	8
-21	-78	8
-20	-78	8
-19	-78	8
-18	-78	8
-17	-78	8
-16	-78	8
-15	-78	8
-14	-78	8
-13	-78	8
-12	-78	8
-11	-78	8
-10	-78	8
-9	-78	8
-8	-78	8
-7	-78	8
-6	-78	8
-5	-78	8
-4	-78	8
-3	-78	8
-2	-78	8
-1	-78	8
0	-78	8
1	-78	8
2	-78	8
3	-78	8
4	-78	8
5	-78	8
6	-78	8
7	-78	8
8	-78	8
9	-78	8
10	-78	8
11	-78	8
12	-78	8
13	-78	8
14	-78	8
15	-78	8
16	-78	8
17	-78	8
18	-78	8
19	-78	8
20	-78	8
21	-78	8
22	-78	8
23	-78	8
24	-78	8
25	-78	8
26	-78	0
27	-78	0
28	-78	0
29	-78	0
30	-78	0
31	-78	0
32	-78	0
33	-78	0
34	-78	0
35	-78	0
36	-78	0
37	-78	0
38	-78	0
39	-78	0
40	-78	0
41	-78	0
42	-78	0
43	-78	0
44	-78	0
45	-78	0
46	-78	0
47	-78	0
48	-78	0
49	-78	0
50	-78	0
51	-78	0
52	-78	0
53	-78	0
54	-78	0
55	-78	0
-57	-77	0
-56	-77	0
-55	-77	0
-54	-77	0
-53	-77	0
-52	-77	0
-51	-77	0
-50	-77	0
-49	-77	0
-48	-77	0
-47	-77	0
-46	-77	0
-45	-77	0
-44	-77	0
-43	-77	0
-42	-77	0
-41	-77	0
-40	-77	0
-39	-77	0
-38	-77	0
-37	-77	0
-36	-77	0
-35	-77	0
-34	-77	0
-33	-77	0
-32	-77	0
-31	-77	0
-30	-77	0
-29	-77	0
-28	-77	0
-27	-77	0
-26	-77	0
-25	-77	8
-24	-77	8
-23	-77	8
-22	-77	8
-21	-77	8
-20	-77	8
-19	-77	8
-18	-77	8
-17	-77	8
-16	-77	8
-15	-77	8
-14	-77	8
-13	-77	8
-12	-77	8
-11	-77	8
-10	-77	8
-9	-77	8
-8	-77	8
-7	-77	8
-6	-77	8
-5	-77	8
-4	-77	8
-3	-77	8
-2	-77	8
-1	-77	8
0	-77	8
1	-77	8
2	-77	8
3	-77	8
4	-77	8
5	-77	8
6	-77	8
7	-77	8
8	-77	8
9	-77	8
10	-77	8
11	-77	8
12	-77	8
13	-77	8
14	-77	8
15	-77	8
16	-77	8
17	-77	8
18	-77	8
19	-77	8
20	-77	8
21	-77	8
22	-77	8
23	-77	8
24	-77	8
25	-77	8
26	-77	0
27	-77	0
28	-77	0
29	-77	0
30	-77	0
31	-77	0
32	-77	0
33	-77	0
34	-77	0
35	-77	0
36	-77	0
37	-77	0
38	-77	0
39	-77	0
40	-77	0
41	-77	0
42	-77	0
43	-77	0
44	-77	0
45	-77	0
46	-77	0
47	-77	0
48	-77	0
49	-77	0
50	-77	0
51	-77	0
52	-77	0
53	-77	0
54	-77	0
55	-77	0
56	-77	0
57	-77	0
-58	-76	0
-57	-76	0
-56	-76	0
-55	-76	0
-54	-76	0
-53	-76	0
-52	-76	0
-51	-76	0
-50	-76	0
-49	-76	0
-48	-76	0
-47	-76	0
-46	-76	0
-45	-76	0
-44	-76	0
-43	-76	0
-42	-76	0
-41	-76	0
-40	-76	0
-39	-76	0
-38	-76	0
-37	-76	0
-36	-76	0
-35	-76	0
-34	-76	0
-33	-76	0
-32	-76	0
-31	-76	0
-30	-76	0
-29	-76	0
-28	-76	0
-27	-76	0
-26	-76	0
-25	-76	8
-24	-76	8
-23	-76	8
-22	-76	8
-21	-76	8
-20	-76	8
-19	-76	8
-18	-76	8
-17	-76	8
-16	-76	8
-15	-76	8
-14	-76	8
-13	-76	8
-12	-76	8
-11	-76	8
-10	-76	8
-9	-76	8
-8	-76	8
-7	-76	8
-6	-76	8
-5	-76	8
-4	-76	8
-3	-76	8
-2	-76	8
-1	-76	8
0	-76	8
1	-76	8
2	-76	8
3	-76	8
4	-76	8
5	-76	8
6	-76	8
7	-76	8
8	-76	8
9	-76	8
10	-76	8
11	-76	8
12	-76	8
13	-76	8
14	-76	8
15	-76	8
16	-76	8
17	-76	8
18	-76	8
19	-76	8
20	-76	8
21	-76	8
22	-76	8
23	-76	8
24	-76	8
25	-76	8
26	-76	0
27	-76	0
28	-76	0
29	-76	0
30	-76	0
31	-76	0
32	-76	0
33	-76	0
34	-76	0
35	-76	0
36	-76	0
37	-76	0
38	-76	0
39	-76	0
40	-76	0
41	-76	0
42	-76	0
43	-76	0
44	-76	0
45	-76	0
46	-76	0
47	-76	0
48	-76	0
49	-76	0
50	-76	0
51	-76	0
52	-76	0
53	-76	0
54	-76	0
55	-76	0
56	-76	0
57	-76	0
58	-76	0
-59	-75	0
-58	-75	0
-57	-75	0
-56	-75	0
-55	-75	0
-54	-75	0
-53	-75	0
-52	-75	0
-51	-75	0
-50	-75	0
-49	-75	0
-48	-75	0
-47	-75	0
-46	-75	0
-45	-75	0
-44	-75	0
-43	-75	0
-42	-75	0
-41	-75	0
-40	-75	0
-39	-75	0
-38	-75	0
-37	-75	0
-36	-75	0
-35	-75	0
-34	-75	0
-33	-75	0
-32	-75	0
-31	-75	0
-30	-75	0
-29	-75	0
-28	-75	0
-27	-75	0
-26	-75	0
-25	-75	8
-24	-75	8
-23	-75	8
-22	-75	8
-21	-75	8
-20	-75	8
-19	-75	8
-18	-75	8
-17	-75	8
-16	-75	8
-15	-75	8
-14	-75	8
-13	-75	8
-12	-75	8
-11	-75	8
-10	-75	8
-9	-75	8
-8	-75	8
-7	-75	8
-6	-75	8
-5	-75	8
-4	-75	8
-3	-75	8
-2	-75	8
-1	-75	8
0	-75	8
1	-75	8
2	-75	8
3	-75	8
4	-75	8
5	-75	8
6	-75	8
7	-75	8
8	-75	8
9	-75	8
10	-75	8
11	-75	8
12	-75	8
13	-75	8
14	-75	8
15	-75	8
16	-75	8
17	-75	8
18	-75	8
19	-75	8
20	-75	8
21	-75	8
22	-75	8
23	-75	8
24	-75	8
25	-75	8
26	-75	0
27	-75	0
28	-75	0
29	-75	0
30	-75	0
31	-75	0
32	-75	0
33	-75	0
34	-75	0
35	-75	0
36	-75	0
37	-75	0
38	-75	0
39	-75	0
40	-75	0
41	-75	0
42	-75	0
43	-75	0
44	-75	0
45	-75	0
46	-75	0
47	-75	0
48	-75	0
49	-75	0
50	-75	0
51	-75	0
52	-75	0
53	-75	0
54	-75	0
55	-75	0
56	-75	0
57	-75	0
58	-75	0
59	-75	0
-61	-74	0
-60	-74	0
-59	-74	0
-58	-74	0
-57	-74	0
-56	-74	0
-55	-74	0
-54	-74	0
-53	-74	0
-52	-74	0
-51	-74	0
-50	-74	0
-49	-74	0
-48	-74	0
-47	-74	0
-46	-74	0
-45	-74	0
-44	-74	0
-43	-74	0
-42	-74	0
-41	-74	0
-40	-74	0
-39	-74	0
-38	-74	0
-37	-74	0
-36	-74	0
-35	-74	0
-34	-74	0
-33	-74	0
-32	-74	0
-31	-74	0
-30	-74	0
-29	-74	0
-28	-74	0
-27	-74	0
-26	-74	0
-25	-74	8
-24	-74	8
-23	-74	8
-22	-74	8
-21	-74	8
-20	-74	8
-19	-74	8
-18	-74	8
-17	-74	8
-16	-74	8
-15	-74	8
-14	-74	8
-13	-74	8
-12	-74	8
-11	-74	8
-10	-74	8
-9	-74	8
-8	-74	8
-7	-74	8
-6	-74	8
-5	-74	8
-4	-74	8
-3	-74	8
-2	-74	8
-1	-74	8
0	-74	8
1	-74	8
2	-74	8
3	-74	8
4	-74	8
5	-74	8
6	-74	8
7	-74	8
8	-74	8
9	-74	8
10	-74	8
11	-74	8
12	-74	8
13	-74	8
14	-74	8
15	-74	8
16	-74	8
17	-74	8
18	-74	8
19	-74	8
20	-74	8
21	-74	8
22	-74	8
23	-74	8
24	-74	8
25	-74	8
26	-74	0
27	-74	0
28	-74	0
29	-74	0
30	-74	0
31	-74	0
32	-74	0
33	-74	0
34	-74	0
35	-74	0
36	-74	0
37	-74	0
38	-74	0
39	-74	0
40	-74	0
41	-74	0
42	-74	0
43	-74	0
44	-74	0
45	-74	0
46	-74	0
47	-74	0
48	-74	0
49	-74	0
50	-74	0
51	-74	0
52	-74	0
53	-74	0
54	-74	0
55	-74	0
56	-74	0
57	-74	0
58	-74	0
59	-74	0
60	-74	0
61	-74	0
-62	-73	0
-61	-73	0
-60	-73	0
-59	-73	0
-58	-73	0
-57	-73	0
-56	-73	0
-55	-73	0
-54	-73	0
-53	-73	0
-52	-73	0
-51	-73	0
-50	-73	0
-49	-73	0
-48	-73	0
-47	-73	0
-46	-73	0
-45	-73	0
-44	-73	0
-43	-73	0
-42	-73	0
-41	-73	0
-40	-73	0
-39	-73	0
-38	-73	0
-37	-73	0
-36	-73	0
-35	-73	0
-34	-73	0
-33	-73	0
-32	-73	0
-31	-73	0
-30	-73	0
-29	-73	0
-28	-73	0
-27	-73	0
-26	-73	0
-25	-73	8
-24	-73	8
-23	-73	8
-22	-73	8
-21	-73	8
-20	-73	8
-19	-73	8
-18	-73	8
-17	-73	8
-16	-73	8
-15	-73	8
-14	-73	8
-13	-73	8
-12	-73	8
-11	-73	8
-10	-73	8
-9	-73	8
-8	-73	8
-7	-73	8
-6	-73	8
-5	-73	8
-4	-73	8
-3	-73	8
-2	-73	8
-1	-73	8
0	-73	8
1	-73	8
2	-73	8
3	-73	8
4	-73	8
5	-73	8
6	-73	8
7	-73	8
8	-73	8
9	-73	8
10	-73	8
11	-73	8
12	-73	8
13	-73	8
14	-73	8
15	-73	8
16	-73	8
17	-73	8
18	-73	8
19	-73	8
20	-73	8
21	-73	8
22	-73	8
23	-73	8
24	-73	8
25	-73	8
26	-73	0
27	-73	0
28	-73	0
29	-73	0
30	-73	0
31	-73	0
32	-73	0
33	-73	0
34	-73	0
35	-73	0
36	-73	0
37	-73	0
38	-73	0
39	-73	0
40	-73	0
41	-73	0
42	-73	0
43	-73	0
44	-73	0
[truncated: 26,917 more rows]
